# Supplementary material for: Conformational maps of human 20S proteasomes reveal PA28- and immuno-dependent inter-ring crosstalks
Source: Nat Commun. 2020 Dec 1;11:6140. doi: 10.1038/s41467-020-19934-z (PMC7708635; doi:10.1038/s41467-020-19934-z)
Supplement: Supplementary file 7 — Dataset 5 [file 41467_2020_19934_MOESM7_ESM.xlsx]

## Sheet: Supplementary Data 5
Supplementary Data 5. Relative deuterium uptakes calculated for each peptide in the data set of the proteins alone
Protein	Start	End	Sequence	Modification	Fragment	MaxUptake	MHP	State	Exposure	File	z	RT	Inten	Center	Replicate	PeptideID	Centerwoz	DeuteriumUptake	RDU
Alpha 1	233	239	AEIDAHL		NA	6	768.389	i20S_alone	0	SYJLN180306-09	1	7.4589	704578	768.676	Rep.1	Alpha 1AEIDAHL	767.669	0.00339458	0.000565763
Alpha 1	233	239	AEIDAHL		NA	6	768.389	i20S_alone	0	SYJLN180306-11	1	7.45954	712250	768.676	Rep.2	Alpha 1AEIDAHL	767.669	0.00348458	0.000580763
Alpha 1	233	239	AEIDAHL		NA	6	768.389	i20S_alone	0	SYJLN180306-13	1	7.45674	763006	768.667	Rep.3	Alpha 1AEIDAHL	767.659	-0.00638742	-0.00106457
Alpha 1	233	239	AEIDAHL		NA	6	768.389	i20S_alone	0.5	SYJLN180306-15	1	7.45059	620986	769.27	Rep.1	Alpha 1AEIDAHL	768.263	0.597173	0.0995288
Alpha 1	233	239	AEIDAHL		NA	6	768.389	i20S_alone	0.5	SYJLN180306-25	1	7.45453	552020	769.283	Rep.2	Alpha 1AEIDAHL	768.275	0.609753	0.101625
Alpha 1	233	239	AEIDAHL		NA	6	768.389	i20S_alone	0.5	SYJLN180306-35	1	7.45311	428888	769.293	Rep.3	Alpha 1AEIDAHL	768.285	0.619597	0.103266
Alpha 1	233	239	AEIDAHL		NA	6	768.389	i20S_alone	1	SYJLN180306-17	1	7.45499	580502	769.308	Rep.1	Alpha 1AEIDAHL	768.301	0.635306	0.105884
Alpha 1	233	239	AEIDAHL		NA	6	768.389	i20S_alone	1	SYJLN180306-27	1	7.4537	506653	769.323	Rep.2	Alpha 1AEIDAHL	768.316	0.650104	0.108351
Alpha 1	233	239	AEIDAHL		NA	6	768.389	i20S_alone	1	SYJLN180306-37	1	7.45616	385261	769.336	Rep.3	Alpha 1AEIDAHL	768.328	0.662595	0.110432
Alpha 1	233	239	AEIDAHL		NA	6	768.389	i20S_alone	5	SYJLN180306-19	1	7.4508	448320	769.502	Rep.1	Alpha 1AEIDAHL	768.495	0.828914	0.138152
Alpha 1	233	239	AEIDAHL		NA	6	768.389	i20S_alone	5	SYJLN180306-29	1	7.45663	368343	769.498	Rep.2	Alpha 1AEIDAHL	768.491	0.825201	0.137533
Alpha 1	233	239	AEIDAHL		NA	6	768.389	i20S_alone	5	SYJLN180306-39	1	7.45981	259851	769.561	Rep.3	Alpha 1AEIDAHL	768.554	0.888343	0.148057
Alpha 1	233	239	AEIDAHL		NA	6	768.389	i20S_alone	10	SYJLN180306-21	1	7.44678	427086	769.663	Rep.1	Alpha 1AEIDAHL	768.655	0.989672	0.164945
Alpha 1	233	239	AEIDAHL		NA	6	768.389	i20S_alone	10	SYJLN180306-31	1	7.44989	352620	769.65	Rep.2	Alpha 1AEIDAHL	768.642	0.976672	0.162779
Alpha 1	233	239	AEIDAHL		NA	6	768.389	i20S_alone	10	SYJLN180306-41	1	7.46148	234016	769.657	Rep.3	Alpha 1AEIDAHL	768.649	0.983695	0.163949
Alpha 1	233	239	AEIDAHL		NA	6	768.389	i20S_alone	30	SYJLN180306-23	1	7.44797	287628	770.015	Rep.1	Alpha 1AEIDAHL	769.008	1.34242	0.223737
Alpha 1	233	239	AEIDAHL		NA	6	768.389	i20S_alone	30	SYJLN180306-33	1	7.45086	235141	770.018	Rep.2	Alpha 1AEIDAHL	769.01	1.34457	0.224094
Alpha 1	233	239	AEIDAHL		NA	6	768.389	i20S_alone	30	SYJLN180306-43	1	7.45565	147219	770.031	Rep.3	Alpha 1AEIDAHL	769.024	1.35844	0.226407
Alpha 1	233	239	AEIDAHL		NA	6	768.389	std20S_alone	0	SYJLN180228-02	1	7.45775	8626990	768.743	Rep.1	Alpha 1AEIDAHL	767.736	0.00290367	0.000483945
Alpha 1	233	239	AEIDAHL		NA	6	768.389	std20S_alone	0	SYJLN180228-04	1	7.45351	7886656	768.734	Rep.2	Alpha 1AEIDAHL	767.727	-0.00591133	-0.000985221
Alpha 1	233	239	AEIDAHL		NA	6	768.389	std20S_alone	0	SYJLN180228-06	1	7.45595	7238452	768.748	Rep.3	Alpha 1AEIDAHL	767.74	0.00745267	0.00124211
Alpha 1	233	239	AEIDAHL		NA	6	768.389	std20S_alone	0	SYJLN180228-08	1	7.44999	7629653	768.736	Rep.4	Alpha 1AEIDAHL	767.729	-0.00424333	-0.000707221
Alpha 1	233	239	AEIDAHL		NA	6	768.389	std20S_alone	0.5	SYJLN180228-10	1	7.45282	5945983	769.33	Rep.1	Alpha 1AEIDAHL	768.323	0.5899	0.0983166
Alpha 1	233	239	AEIDAHL		NA	6	768.389	std20S_alone	0.5	SYJLN180228-12	1	7.45254	5512851	769.353	Rep.2	Alpha 1AEIDAHL	768.345	0.612393	0.102065
Alpha 1	233	239	AEIDAHL		NA	6	768.389	std20S_alone	0.5	SYJLN180228-14	1	7.46156	5396969	769.362	Rep.3	Alpha 1AEIDAHL	768.354	0.621538	0.10359
Alpha 1	233	239	AEIDAHL		NA	6	768.389	std20S_alone	1	SYJLN180228-16	1	7.45567	4152039	769.397	Rep.1	Alpha 1AEIDAHL	768.39	0.656728	0.109455
Alpha 1	233	239	AEIDAHL		NA	6	768.389	std20S_alone	1	SYJLN180228-18	1	7.45728	4695551	769.361	Rep.2	Alpha 1AEIDAHL	768.354	0.620869	0.103478
Alpha 1	233	239	AEIDAHL		NA	6	768.389	std20S_alone	1	SYJLN180228-20	1	7.46501	4575775	769.376	Rep.3	Alpha 1AEIDAHL	768.369	0.636043	0.106007
Alpha 1	233	239	AEIDAHL		NA	6	768.389	std20S_alone	5	SYJLN180228-22	1	7.47243	4308664	769.594	Rep.1	Alpha 1AEIDAHL	768.586	0.85353	0.142255
Alpha 1	233	239	AEIDAHL		NA	6	768.389	std20S_alone	5	SYJLN180228-24	1	7.47382	4216634	769.586	Rep.2	Alpha 1AEIDAHL	768.578	0.845572	0.140929
Alpha 1	233	239	AEIDAHL		NA	6	768.389	std20S_alone	5	SYJLN180228-26	1	7.46789	4011953	769.572	Rep.3	Alpha 1AEIDAHL	768.564	0.831604	0.138601
Alpha 1	233	239	AEIDAHL		NA	6	768.389	std20S_alone	10	SYJLN180228-28	1	7.47686	3312698	769.696	Rep.1	Alpha 1AEIDAHL	768.689	0.955611	0.159268
Alpha 1	233	239	AEIDAHL		NA	6	768.389	std20S_alone	10	SYJLN180228-30	1	7.5132	194397	769.753	Rep.2	Alpha 1AEIDAHL	768.745	1.01257	0.168762
Alpha 1	233	239	AEIDAHL		NA	6	768.389	std20S_alone	10	SYJLN180302-39	1	7.44699	2259462	769.73	Rep.3	Alpha 1AEIDAHL	768.723	0.990091	0.165015
Alpha 1	233	239	AEIDAHL		NA	6	768.389	std20S_alone	10	SYJLN180302-41	1	7.45934	2017378	769.733	Rep.4	Alpha 1AEIDAHL	768.725	0.992412	0.165402
Alpha 1	233	239	AEIDAHL		NA	6	768.389	std20S_alone	30	SYJLN180302-43	1	7.45625	1795126	770.095	Rep.1	Alpha 1AEIDAHL	769.088	1.35509	0.225849
Alpha 1	233	239	AEIDAHL		NA	6	768.389	std20S_alone	30	SYJLN180302-45	1	7.46063	1573570	770.108	Rep.2	Alpha 1AEIDAHL	769.1	1.36754	0.227924
Alpha 1	233	239	AEIDAHL		NA	6	768.389	std20S_alone	30	SYJLN180302-47	1	7.45468	1543378	770.117	Rep.3	Alpha 1AEIDAHL	769.11	1.37701	0.229501
Alpha 1	233	237	AEIDA		NA	4	518.246	i20S_alone	0	SYJLN180306-09	1	5.31733	169478	518.467	Rep.1	Alpha 1AEIDA	517.46	0.00719073	0.00179768
Alpha 1	233	237	AEIDA		NA	4	518.246	i20S_alone	0	SYJLN180306-11	1	5.31218	159206	518.481	Rep.2	Alpha 1AEIDA	517.473	0.0208947	0.00522368
Alpha 1	233	237	AEIDA		NA	4	518.246	i20S_alone	0	SYJLN180306-13	1	5.28907	162062	518.432	Rep.3	Alpha 1AEIDA	517.424	-0.0280463	-0.00701157
Alpha 1	233	237	AEIDA		NA	4	518.246	i20S_alone	0.5	SYJLN180306-15	1	5.30992	131413	518.775	Rep.1	Alpha 1AEIDA	517.768	0.315294	0.0788234
Alpha 1	233	237	AEIDA		NA	4	518.246	i20S_alone	0.5	SYJLN180306-25	1	5.3096	117998	518.751	Rep.2	Alpha 1AEIDA	517.744	0.291259	0.0728147
Alpha 1	233	237	AEIDA		NA	4	518.246	i20S_alone	0.5	SYJLN180306-35	1	5.30592	108566	518.763	Rep.3	Alpha 1AEIDA	517.756	0.303509	0.0758772
Alpha 1	233	237	AEIDA		NA	4	518.246	i20S_alone	1	SYJLN180306-17	1	5.3135	126647	518.795	Rep.1	Alpha 1AEIDA	517.788	0.335261	0.0838152
Alpha 1	233	237	AEIDA		NA	4	518.246	i20S_alone	1	SYJLN180306-27	1	5.30965	111217	518.766	Rep.2	Alpha 1AEIDA	517.759	0.306153	0.0765382
Alpha 1	233	237	AEIDA		NA	4	518.246	i20S_alone	1	SYJLN180306-37	1	5.31307	85401	518.794	Rep.3	Alpha 1AEIDA	517.787	0.334164	0.0835409
Alpha 1	233	237	AEIDA		NA	4	518.246	i20S_alone	5	SYJLN180306-19	1	5.29924	100140	518.824	Rep.1	Alpha 1AEIDA	517.817	0.364702	0.0911754
Alpha 1	233	237	AEIDA		NA	4	518.246	i20S_alone	5	SYJLN180306-29	1	5.31147	88102	518.794	Rep.2	Alpha 1AEIDA	517.786	0.33393	0.0834824
Alpha 1	233	237	AEIDA		NA	4	518.246	i20S_alone	5	SYJLN180306-39	1	5.31164	67676	518.846	Rep.3	Alpha 1AEIDA	517.839	0.386506	0.0966264
Alpha 1	233	237	AEIDA		NA	4	518.246	i20S_alone	10	SYJLN180306-21	1	5.27305	91477	518.866	Rep.1	Alpha 1AEIDA	517.858	0.40604	0.10151
Alpha 1	233	237	AEIDA		NA	4	518.246	i20S_alone	10	SYJLN180306-31	1	5.30541	76576	518.878	Rep.2	Alpha 1AEIDA	517.871	0.418678	0.104669
Alpha 1	233	237	AEIDA		NA	4	518.246	i20S_alone	10	SYJLN180306-41	1	5.31621	60686	518.874	Rep.3	Alpha 1AEIDA	517.867	0.41475	0.103687
Alpha 1	233	237	AEIDA		NA	4	518.246	i20S_alone	30	SYJLN180306-23	1	5.30652	67985	519.045	Rep.1	Alpha 1AEIDA	518.038	0.585591	0.146398
Alpha 1	233	237	AEIDA		NA	4	518.246	i20S_alone	30	SYJLN180306-33	1	5.28827	60139	519.055	Rep.2	Alpha 1AEIDA	518.048	0.595499	0.148875
Alpha 1	233	237	AEIDA		NA	4	518.246	i20S_alone	30	SYJLN180306-43	1	5.29392	39036	519.032	Rep.3	Alpha 1AEIDA	518.025	0.572735	0.143184
Alpha 1	233	237	AEIDA		NA	4	518.246	std20S_alone	0	SYJLN180228-02	1	5.31119	2353934	518.466	Rep.1	Alpha 1AEIDA	517.459	-0.00359964	-0.000899909
Alpha 1	233	237	AEIDA		NA	4	518.246	std20S_alone	0	SYJLN180228-04	1	5.31047	2296785	518.467	Rep.2	Alpha 1AEIDA	517.46	-0.00280564	-0.000701409
Alpha 1	233	237	AEIDA		NA	4	518.246	std20S_alone	0	SYJLN180228-06	1	5.31592	1920305	518.471	Rep.3	Alpha 1AEIDA	517.463	0.000965362	0.000241341
Alpha 1	233	237	AEIDA		NA	4	518.246	std20S_alone	0	SYJLN180228-08	1	5.30893	1961669	518.476	Rep.4	Alpha 1AEIDA	517.469	0.00665936	0.00166484
Alpha 1	233	237	AEIDA		NA	4	518.246	std20S_alone	0.5	SYJLN180228-10	1	5.31623	1484775	518.795	Rep.1	Alpha 1AEIDA	517.788	0.325426	0.0813566
Alpha 1	233	237	AEIDA		NA	4	518.246	std20S_alone	0.5	SYJLN180228-12	1	5.31857	1502089	518.79	Rep.2	Alpha 1AEIDA	517.782	0.319991	0.0799978
Alpha 1	233	237	AEIDA		NA	4	518.246	std20S_alone	0.5	SYJLN180228-14	1	5.32877	1501297	518.791	Rep.3	Alpha 1AEIDA	517.784	0.321822	0.0804556
Alpha 1	233	237	AEIDA		NA	4	518.246	std20S_alone	1	SYJLN180228-16	1	5.31603	1188415	518.813	Rep.1	Alpha 1AEIDA	517.806	0.343479	0.0858698
Alpha 1	233	237	AEIDA		NA	4	518.246	std20S_alone	1	SYJLN180228-18	1	5.32215	1315639	518.799	Rep.2	Alpha 1AEIDA	517.791	0.328905	0.0822263
Alpha 1	233	237	AEIDA		NA	4	518.246	std20S_alone	1	SYJLN180228-20	1	5.32347	1163865	518.805	Rep.3	Alpha 1AEIDA	517.797	0.334908	0.0837271
Alpha 1	233	237	AEIDA		NA	4	518.246	std20S_alone	5	SYJLN180228-22	1	5.36598	1115975	518.854	Rep.1	Alpha 1AEIDA	517.847	0.384804	0.0962011
Alpha 1	233	237	AEIDA		NA	4	518.246	std20S_alone	5	SYJLN180228-24	1	5.33839	1129678	518.845	Rep.2	Alpha 1AEIDA	517.838	0.375389	0.0938473
Alpha 1	233	237	AEIDA		NA	4	518.246	std20S_alone	5	SYJLN180228-26	1	5.28732	987863	518.845	Rep.3	Alpha 1AEIDA	517.837	0.374954	0.0937386
Alpha 1	233	237	AEIDA		NA	4	518.246	std20S_alone	10	SYJLN180228-28	1	5.33904	859340	518.921	Rep.1	Alpha 1AEIDA	517.913	0.45114	0.112785
Alpha 1	233	237	AEIDA		NA	4	518.246	std20S_alone	10	SYJLN180228-30	1	5.38722	73223	518.944	Rep.2	Alpha 1AEIDA	517.936	0.474015	0.118504
Alpha 1	233	237	AEIDA		NA	4	518.246	std20S_alone	10	SYJLN180302-39	1	5.32123	537423	518.924	Rep.3	Alpha 1AEIDA	517.917	0.454215	0.113554
Alpha 1	233	237	AEIDA		NA	4	518.246	std20S_alone	10	SYJLN180302-41	1	5.33554	485461	518.936	Rep.4	Alpha 1AEIDA	517.928	0.466147	0.116537
Alpha 1	233	237	AEIDA		NA	4	518.246	std20S_alone	30	SYJLN180302-43	1	5.31744	442464	519.121	Rep.1	Alpha 1AEIDA	518.114	0.651868	0.162967
Alpha 1	233	237	AEIDA		NA	4	518.246	std20S_alone	30	SYJLN180302-45	1	5.32104	381982	519.121	Rep.2	Alpha 1AEIDA	518.114	0.651611	0.162903
Alpha 1	233	237	AEIDA		NA	4	518.246	std20S_alone	30	SYJLN180302-47	1	5.32747	370209	519.147	Rep.3	Alpha 1AEIDA	518.14	0.677288	0.169322
Alpha 1	28	40	AFKAINQGGLTSV			12	1305.72	i20S_alone	0	SYJLN180306-09|SYJLN180306-11|SYJLN180306-13	1|2	8.063085|8.446783|8.447417|8.44903|8.456503	5083|5923|464982|493010|707086	653.689566|653.692169|653.693249|1306.132014|1306.135165	Rep.1	Alpha 1AFKAINQGGLTSV	1305.124738|1305.127889|1305.36458|1305.369786|1305.371946	-0.242641122058785|-0.239490122058896|-0.00279912205883193|0.00240687794121186|0.00456687794121535	0.000170345
Alpha 1	28	40	AFKAINQGGLTSV			12	1305.72	i20S_alone	0	SYJLN180306-09|SYJLN180306-11|SYJLN180306-13	1|2	8.063085|8.446783|8.447417|8.44903|8.456503	5083|5923|464982|493010|707086	653.689566|653.692169|653.693249|1306.132014|1306.135165	Rep.2	Alpha 1AFKAINQGGLTSV	1305.124738|1305.127889|1305.36458|1305.369786|1305.371946	-0.242641122058785|-0.239490122058896|-0.00279912205883193|0.00240687794121186|0.00456687794121535	3.3119e-05
Alpha 1	28	40	AFKAINQGGLTSV			12	1305.72	i20S_alone	0	SYJLN180306-09|SYJLN180306-11|SYJLN180306-13	1|2	8.063085|8.446783|8.447417|8.44903|8.456503	5083|5923|464982|493010|707086	653.689566|653.692169|653.693249|1306.132014|1306.135165	Rep.3	Alpha 1AFKAINQGGLTSV	1305.124738|1305.127889|1305.36458|1305.369786|1305.371946	-0.242641122058785|-0.239490122058896|-0.00279912205883193|0.00240687794121186|0.00456687794121535	-0.00023326
Alpha 1	28	40	AFKAINQGGLTSV			12	1305.72	i20S_alone	0.5	SYJLN180306-15|SYJLN180306-25|SYJLN180306-35	2	8.435429|8.436177|8.439411	375675|431653|438133	654.7309|654.74803|654.77251	Rep.1	Alpha 1AFKAINQGGLTSV	1307.447248|1307.481508|1307.530468	2.07986887794118|2.11412887794108|2.16308887794116	0.173322
Alpha 1	28	40	AFKAINQGGLTSV			12	1305.72	i20S_alone	0.5	SYJLN180306-15|SYJLN180306-25|SYJLN180306-35	2	8.435429|8.436177|8.439411	375675|431653|438133	654.7309|654.74803|654.77251	Rep.2	Alpha 1AFKAINQGGLTSV	1307.447248|1307.481508|1307.530468	2.07986887794118|2.11412887794108|2.16308887794116	0.176177
Alpha 1	28	40	AFKAINQGGLTSV			12	1305.72	i20S_alone	0.5	SYJLN180306-15|SYJLN180306-25|SYJLN180306-35	2	8.435429|8.436177|8.439411	375675|431653|438133	654.7309|654.74803|654.77251	Rep.3	Alpha 1AFKAINQGGLTSV	1307.447248|1307.481508|1307.530468	2.07986887794118|2.11412887794108|2.16308887794116	0.180257
Alpha 1	28	40	AFKAINQGGLTSV			12	1305.72	i20S_alone	1	SYJLN180306-17|SYJLN180306-27|SYJLN180306-37	2	8.435422|8.436007|8.438873	354883|399297|431058	654.842657|654.846337|654.866984	Rep.1	Alpha 1AFKAINQGGLTSV	1307.670762|1307.678122|1307.719416	2.3033828779412|2.31074287794104|2.35203687794115	0.191949
Alpha 1	28	40	AFKAINQGGLTSV			12	1305.72	i20S_alone	1	SYJLN180306-17|SYJLN180306-27|SYJLN180306-37	2	8.435422|8.436007|8.438873	354883|399297|431058	654.842657|654.846337|654.866984	Rep.2	Alpha 1AFKAINQGGLTSV	1307.670762|1307.678122|1307.719416	2.3033828779412|2.31074287794104|2.35203687794115	0.196003
Alpha 1	28	40	AFKAINQGGLTSV			12	1305.72	i20S_alone	1	SYJLN180306-17|SYJLN180306-27|SYJLN180306-37	2	8.435422|8.436007|8.438873	354883|399297|431058	654.842657|654.846337|654.866984	Rep.3	Alpha 1AFKAINQGGLTSV	1307.670762|1307.678122|1307.719416	2.3033828779412|2.31074287794104|2.35203687794115	0.192562
Alpha 1	28	40	AFKAINQGGLTSV			12	1305.72	i20S_alone	5	SYJLN180306-19|SYJLN180306-29|SYJLN180306-39	2	8.428918|8.434522|8.437972	269826|309906|361442	655.293783|655.304253|655.327162	Rep.1	Alpha 1AFKAINQGGLTSV	1308.573014|1308.593954|1308.639772	3.20563487794107|3.22657487794118|3.27239287794123	0.267136
Alpha 1	28	40	AFKAINQGGLTSV			12	1305.72	i20S_alone	5	SYJLN180306-19|SYJLN180306-29|SYJLN180306-39	2	8.428918|8.434522|8.437972	269826|309906|361442	655.293783|655.304253|655.327162	Rep.2	Alpha 1AFKAINQGGLTSV	1308.573014|1308.593954|1308.639772	3.20563487794107|3.22657487794118|3.27239287794123	0.272699
Alpha 1	28	40	AFKAINQGGLTSV			12	1305.72	i20S_alone	5	SYJLN180306-19|SYJLN180306-29|SYJLN180306-39	2	8.428918|8.434522|8.437972	269826|309906|361442	655.293783|655.304253|655.327162	Rep.3	Alpha 1AFKAINQGGLTSV	1308.573014|1308.593954|1308.639772	3.20563487794107|3.22657487794118|3.27239287794123	0.268881
Alpha 1	28	40	AFKAINQGGLTSV			12	1305.72	i20S_alone	10	SYJLN180306-21|SYJLN180306-31|SYJLN180306-41	2	8.42847|8.428754|8.439318	249420|316051|357131	655.437491|655.48996|655.496395	Rep.1	Alpha 1AFKAINQGGLTSV	1308.86043|1308.965368|1308.978238	3.49305087794119|3.59798887794113|3.61085887794115	0.300905
Alpha 1	28	40	AFKAINQGGLTSV			12	1305.72	i20S_alone	10	SYJLN180306-21|SYJLN180306-31|SYJLN180306-41	2	8.42847|8.428754|8.439318	249420|316051|357131	655.437491|655.48996|655.496395	Rep.2	Alpha 1AFKAINQGGLTSV	1308.86043|1308.965368|1308.978238	3.49305087794119|3.59798887794113|3.61085887794115	0.299832
Alpha 1	28	40	AFKAINQGGLTSV			12	1305.72	i20S_alone	10	SYJLN180306-21|SYJLN180306-31|SYJLN180306-41	2	8.42847|8.428754|8.439318	249420|316051|357131	655.437491|655.48996|655.496395	Rep.3	Alpha 1AFKAINQGGLTSV	1308.86043|1308.965368|1308.978238	3.49305087794119|3.59798887794113|3.61085887794115	0.291088
Alpha 1	28	40	AFKAINQGGLTSV			12	1305.72	i20S_alone	30	SYJLN180306-23|SYJLN180306-33|SYJLN180306-43	2	8.430322|8.433465|8.435296	205079|272638|302646	655.763134|655.774725|655.828251	Rep.1	Alpha 1AFKAINQGGLTSV	1309.511716|1309.534898|1309.64195	4.14433687794121|4.16751887794112|4.27457087794119	0.345361
Alpha 1	28	40	AFKAINQGGLTSV			12	1305.72	i20S_alone	30	SYJLN180306-23|SYJLN180306-33|SYJLN180306-43	2	8.430322|8.433465|8.435296	205079|272638|302646	655.763134|655.774725|655.828251	Rep.2	Alpha 1AFKAINQGGLTSV	1309.511716|1309.534898|1309.64195	4.14433687794121|4.16751887794112|4.27457087794119	0.347293
Alpha 1	28	40	AFKAINQGGLTSV			12	1305.72	i20S_alone	30	SYJLN180306-23|SYJLN180306-33|SYJLN180306-43	2	8.430322|8.433465|8.435296	205079|272638|302646	655.763134|655.774725|655.828251	Rep.3	Alpha 1AFKAINQGGLTSV	1309.511716|1309.534898|1309.64195	4.14433687794121|4.16751887794112|4.27457087794119	0.356214
Alpha 1	28	40	AFKAINQGGLTSV			12	1305.72	std20S_alone	0	SYJLN180228-02|SYJLN180228-04|SYJLN180228-06|SYJLN180228-08	1|2	8.075737|8.076997|8.078101|8.079727|8.081319|8.082423|8.085587|8.085633	161415|165347|166302|206512|5148313|5248406|5787060|5856226	653.739142|653.742486|653.745815|653.753539|1306.379925|1306.381471|1306.498617|1306.523551	Rep.1	Alpha 1AFKAINQGGLTSV	1305.372649|1305.374195|1305.463732|1305.47042|1305.477078|1305.491341|1305.492526|1305.516275	-0.101918707453478|-0.100372707453516|-0.0108357074534524|-0.00414770745351234|0.00251029254650348|0.0167732925465316|0.0179582925466093|0.0417072925465618	0.000321737
Alpha 1	28	40	AFKAINQGGLTSV			12	1305.72	std20S_alone	0	SYJLN180228-02|SYJLN180228-04|SYJLN180228-06|SYJLN180228-08	1|2	8.075737|8.076997|8.078101|8.079727|8.081319|8.082423|8.085587|8.085633	161415|165347|166302|206512|5148313|5248406|5787060|5856226	653.739142|653.742486|653.745815|653.753539|1306.379925|1306.381471|1306.498617|1306.523551	Rep.2	Alpha 1AFKAINQGGLTSV	1305.372649|1305.374195|1305.463732|1305.47042|1305.477078|1305.491341|1305.492526|1305.516275	-0.101918707453478|-0.100372707453516|-0.0108357074534524|-0.00414770745351234|0.00251029254650348|0.0167732925465316|0.0179582925466093|0.0417072925465618	-0.00110901
Alpha 1	28	40	AFKAINQGGLTSV			12	1305.72	std20S_alone	0	SYJLN180228-02|SYJLN180228-04|SYJLN180228-06|SYJLN180228-08	1|2	8.075737|8.076997|8.078101|8.079727|8.081319|8.082423|8.085587|8.085633	161415|165347|166302|206512|5148313|5248406|5787060|5856226	653.739142|653.742486|653.745815|653.753539|1306.379925|1306.381471|1306.498617|1306.523551	Rep.3	Alpha 1AFKAINQGGLTSV	1305.372649|1305.374195|1305.463732|1305.47042|1305.477078|1305.491341|1305.492526|1305.516275	-0.101918707453478|-0.100372707453516|-0.0108357074534524|-0.00414770745351234|0.00251029254650348|0.0167732925465316|0.0179582925466093|0.0417072925465618	-0.000588745
Alpha 1	28	40	AFKAINQGGLTSV			12	1305.72	std20S_alone	0	SYJLN180228-02|SYJLN180228-04|SYJLN180228-06|SYJLN180228-08	1|2	8.075737|8.076997|8.078101|8.079727|8.081319|8.082423|8.085587|8.085633	161415|165347|166302|206512|5148313|5248406|5787060|5856226	653.739142|653.742486|653.745815|653.753539|1306.379925|1306.381471|1306.498617|1306.523551	Rep.4	Alpha 1AFKAINQGGLTSV	1305.372649|1305.374195|1305.463732|1305.47042|1305.477078|1305.491341|1305.492526|1305.516275	-0.101918707453478|-0.100372707453516|-0.0108357074534524|-0.00414770745351234|0.00251029254650348|0.0167732925465316|0.0179582925466093|0.0417072925465618	0.00149345
Alpha 1	28	40	AFKAINQGGLTSV			12	1305.72	std20S_alone	0.5	SYJLN180228-10|SYJLN180228-12|SYJLN180228-14	1|2	8.071545|8.073076|8.075826|8.076612|8.083128|8.084683	140051|145942|154514|4447042|4577676|4605781	654.981877|655.000257|655.008077|1308.709379|1308.84397|1308.884224	Rep.1	Alpha 1AFKAINQGGLTSV	1307.702103|1307.836694|1307.876948|1307.949202|1307.985962|1308.001602	2.22753529254646|2.36212629254646|2.40238029254647|2.47463429254663|2.51139429254658|2.52703429254643	0.21015
Alpha 1	28	40	AFKAINQGGLTSV			12	1305.72	std20S_alone	0.5	SYJLN180228-10|SYJLN180228-12|SYJLN180228-14	1|2	8.071545|8.073076|8.075826|8.076612|8.083128|8.084683	140051|145942|154514|4447042|4577676|4605781	654.981877|655.000257|655.008077|1308.709379|1308.84397|1308.884224	Rep.2	Alpha 1AFKAINQGGLTSV	1307.702103|1307.836694|1307.876948|1307.949202|1307.985962|1308.001602	2.22753529254646|2.36212629254646|2.40238029254647|2.47463429254663|2.51139429254658|2.52703429254643	0.20851
Alpha 1	28	40	AFKAINQGGLTSV			12	1305.72	std20S_alone	0.5	SYJLN180228-10|SYJLN180228-12|SYJLN180228-14	1|2	8.071545|8.073076|8.075826|8.076612|8.083128|8.084683	140051|145942|154514|4447042|4577676|4605781	654.981877|655.000257|655.008077|1308.709379|1308.84397|1308.884224	Rep.3	Alpha 1AFKAINQGGLTSV	1307.702103|1307.836694|1307.876948|1307.949202|1307.985962|1308.001602	2.22753529254646|2.36212629254646|2.40238029254647|2.47463429254663|2.51139429254658|2.52703429254643	0.206042
Alpha 1	28	40	AFKAINQGGLTSV			12	1305.72	std20S_alone	1	SYJLN180228-16|SYJLN180228-18|SYJLN180228-20	1|2	8.074476|8.075788|8.076546|8.078668|8.087949|8.088249	111739|115295|117972|3865817|3901780|4094093	655.086225|655.091582|655.128338|1308.910112|1308.975779|1309.16441	Rep.1	Alpha 1AFKAINQGGLTSV	1307.902836|1307.968503|1308.157134|1308.157898|1308.168612|1308.242124	2.42826829254659|2.49393529254667|2.68256629254665|2.68333029254654|2.69404429254655|2.76755629254649	0.230426
Alpha 1	28	40	AFKAINQGGLTSV			12	1305.72	std20S_alone	1	SYJLN180228-16|SYJLN180228-18|SYJLN180228-20	1|2	8.074476|8.075788|8.076546|8.078668|8.087949|8.088249	111739|115295|117972|3865817|3901780|4094093	655.086225|655.091582|655.128338|1308.910112|1308.975779|1309.16441	Rep.2	Alpha 1AFKAINQGGLTSV	1307.902836|1307.968503|1308.157134|1308.157898|1308.168612|1308.242124	2.42826829254659|2.49393529254667|2.68256629254665|2.68333029254654|2.69404429254655|2.76755629254649	0.223169
Alpha 1	28	40	AFKAINQGGLTSV			12	1305.72	std20S_alone	1	SYJLN180228-16|SYJLN180228-18|SYJLN180228-20	1|2	8.074476|8.075788|8.076546|8.078668|8.087949|8.088249	111739|115295|117972|3865817|3901780|4094093	655.086225|655.091582|655.128338|1308.910112|1308.975779|1309.16441	Rep.3	Alpha 1AFKAINQGGLTSV	1307.902836|1307.968503|1308.157134|1308.157898|1308.168612|1308.242124	2.42826829254659|2.49393529254667|2.68256629254665|2.68333029254654|2.69404429254655|2.76755629254649	0.223882
Alpha 1	28	40	AFKAINQGGLTSV			12	1305.72	std20S_alone	5	SYJLN180228-22|SYJLN180228-24|SYJLN180228-26	1|2	8.083091|8.086057|8.086467|8.087893|8.089553|8.090857	80959|98426|99289|3334110|3592716|3680304	655.304419|655.309603|655.31418|1309.279446|1309.449251|1309.822328	Rep.1	Alpha 1AFKAINQGGLTSV	1308.27217|1308.441975|1308.594286|1308.604654|1308.613808|1308.815052	2.79760229254657|2.96740729254657|3.11971829254662|3.13008629254659|3.13924029254645|3.34048429254653	0.259643
Alpha 1	28	40	AFKAINQGGLTSV			12	1305.72	std20S_alone	5	SYJLN180228-22|SYJLN180228-24|SYJLN180228-26	1|2	8.083091|8.086057|8.086467|8.087893|8.089553|8.090857	80959|98426|99289|3334110|3592716|3680304	655.304419|655.309603|655.31418|1309.279446|1309.449251|1309.822328	Rep.2	Alpha 1AFKAINQGGLTSV	1308.27217|1308.441975|1308.594286|1308.604654|1308.613808|1308.815052	2.79760229254657|2.96740729254657|3.11971829254662|3.13008629254659|3.13924029254645|3.34048429254653	0.262051
Alpha 1	28	40	AFKAINQGGLTSV			12	1305.72	std20S_alone	5	SYJLN180228-22|SYJLN180228-24|SYJLN180228-26	1|2	8.083091|8.086057|8.086467|8.087893|8.089553|8.090857	80959|98426|99289|3334110|3592716|3680304	655.304419|655.309603|655.31418|1309.279446|1309.449251|1309.822328	Rep.3	Alpha 1AFKAINQGGLTSV	1308.27217|1308.441975|1308.594286|1308.604654|1308.613808|1308.815052	2.79760229254657|2.96740729254657|3.11971829254662|3.13008629254659|3.13924029254645|3.34048429254653	0.260184
Alpha 1	28	40	AFKAINQGGLTSV			12	1305.72	std20S_alone	10	SYJLN180228-28|SYJLN180228-30|SYJLN180302-39|SYJLN180302-41	1|2	8.056036|8.063687|8.064497|8.071093|8.087805|8.094609|8.121082	44706|46350|73163|417089|2025651|2072649|3167107	655.507995|655.516856|655.535174|655.555135|1309.696572|1309.764929|1309.843812	Rep.1	Alpha 1AFKAINQGGLTSV	1308.689296|1308.757653|1308.836536|1309.001438|1309.01916|1309.055796|1309.095718	3.21472829254662|3.2830852925465|3.36196829254663|3.52687029254662|3.54459229254644|3.58122829254648|3.62115029254642	0.294762
Alpha 1	28	40	AFKAINQGGLTSV			12	1305.72	std20S_alone	10	SYJLN180228-28|SYJLN180228-30|SYJLN180302-39|SYJLN180302-41	1|2	8.056036|8.063687|8.064497|8.071093|8.087805|8.094609|8.121082	44706|46350|73163|417089|2025651|2072649|3167107	655.507995|655.516856|655.535174|655.555135|1309.696572|1309.764929|1309.843812	Rep.2	Alpha 1AFKAINQGGLTSV	1308.689296|1308.757653|1308.836536|1309.001438|1309.01916|1309.055796|1309.095718	3.21472829254662|3.2830852925465|3.36196829254663|3.52687029254662|3.54459229254644|3.58122829254648|3.62115029254642	0.291939
Alpha 1	28	40	AFKAINQGGLTSV			12	1305.72	std20S_alone	10	SYJLN180228-28|SYJLN180228-30|SYJLN180302-39|SYJLN180302-41	1|2	8.056036|8.063687|8.064497|8.071093|8.087805|8.094609|8.121082	44706|46350|73163|417089|2025651|2072649|3167107	655.507995|655.516856|655.535174|655.555135|1309.696572|1309.764929|1309.843812	Rep.3	Alpha 1AFKAINQGGLTSV	1308.689296|1308.757653|1308.836536|1309.001438|1309.01916|1309.055796|1309.095718	3.21472829254662|3.2830852925465|3.36196829254663|3.52687029254662|3.54459229254644|3.58122829254648|3.62115029254642	0.298036
Alpha 1	28	40	AFKAINQGGLTSV			12	1305.72	std20S_alone	10	SYJLN180228-28|SYJLN180228-30|SYJLN180302-39|SYJLN180302-41	1|2	8.056036|8.063687|8.064497|8.071093|8.087805|8.094609|8.121082	44706|46350|73163|417089|2025651|2072649|3167107	655.507995|655.516856|655.535174|655.555135|1309.696572|1309.764929|1309.843812	Rep.4	Alpha 1AFKAINQGGLTSV	1308.689296|1308.757653|1308.836536|1309.001438|1309.01916|1309.055796|1309.095718	3.21472829254662|3.2830852925465|3.36196829254663|3.52687029254662|3.54459229254644|3.58122829254648|3.62115029254642	0.301763
Alpha 1	28	40	AFKAINQGGLTSV			12	1305.72	std20S_alone	30	SYJLN180302-43|SYJLN180302-45|SYJLN180302-47	1|2	8.062429|8.063717|8.06776|8.068422|8.070863|8.075196	32763|32829|34546|1690362|1703054|1840776	655.677117|655.691146|655.693345|1310.063424|1310.091029|1310.096809	Rep.1	Alpha 1AFKAINQGGLTSV	1309.056148|1309.083753|1309.089533|1309.339682|1309.36774|1309.372138	3.58158029254651|3.6091852925465|3.61496529254646|3.86511429254642|3.89317229254652|3.89757029254656	0.321709
Alpha 1	28	40	AFKAINQGGLTSV			12	1305.72	std20S_alone	30	SYJLN180302-43|SYJLN180302-45|SYJLN180302-47	1|2	8.062429|8.063717|8.06776|8.068422|8.070863|8.075196	32763|32829|34546|1690362|1703054|1840776	655.677117|655.691146|655.693345|1310.063424|1310.091029|1310.096809	Rep.2	Alpha 1AFKAINQGGLTSV	1309.056148|1309.083753|1309.089533|1309.339682|1309.36774|1309.372138	3.58158029254651|3.6091852925465|3.61496529254646|3.86511429254642|3.89317229254652|3.89757029254656	0.32398
Alpha 1	28	40	AFKAINQGGLTSV			12	1305.72	std20S_alone	30	SYJLN180302-43|SYJLN180302-45|SYJLN180302-47	1|2	8.062429|8.063717|8.06776|8.068422|8.070863|8.075196	32763|32829|34546|1690362|1703054|1840776	655.677117|655.691146|655.693345|1310.063424|1310.091029|1310.096809	Rep.3	Alpha 1AFKAINQGGLTSV	1309.056148|1309.083753|1309.089533|1309.339682|1309.36774|1309.372138	3.58158029254651|3.6091852925465|3.61496529254646|3.86511429254642|3.89317229254652|3.89757029254656	0.324301
Alpha 1	10	16	DRHITIF			6	901.489	i20S_alone	0	SYJLN180306-09|SYJLN180306-11|SYJLN180306-13	1|2	8.903272|8.907159|8.909046|8.909868|8.913083|8.915374	178421|186158|190980|873275|881553|953306	451.454017|451.458394|451.461023|901.891377|901.902196|901.985139	Rep.1	Alpha 1DRHITIF	900.884101|900.893482|900.89492|900.902236|900.907494|900.977863	-0.0198492620170327|-0.0104682620169569|-0.00903026201706325|-0.00171426201700342|0.00354373798302277|0.073912737982937	-9.44595e-05
Alpha 1	10	16	DRHITIF			6	901.489	i20S_alone	0	SYJLN180306-09|SYJLN180306-11|SYJLN180306-13	1|2	8.903272|8.907159|8.909046|8.909868|8.913083|8.915374	178421|186158|190980|873275|881553|953306	451.454017|451.458394|451.461023|901.891377|901.902196|901.985139	Rep.2	Alpha 1DRHITIF	900.884101|900.893482|900.89492|900.902236|900.907494|900.977863	-0.0198492620170327|-0.0104682620169569|-0.00903026201706325|-0.00171426201700342|0.00354373798302277|0.073912737982937	0.00062254
Alpha 1	10	16	DRHITIF			6	901.489	i20S_alone	0	SYJLN180306-09|SYJLN180306-11|SYJLN180306-13	1|2	8.903272|8.907159|8.909046|8.909868|8.913083|8.915374	178421|186158|190980|873275|881553|953306	451.454017|451.458394|451.461023|901.891377|901.902196|901.985139	Rep.3	Alpha 1DRHITIF	900.884101|900.893482|900.89492|900.902236|900.907494|900.977863	-0.0198492620170327|-0.0104682620169569|-0.00903026201706325|-0.00171426201700342|0.00354373798302277|0.073912737982937	-0.000489216
Alpha 1	10	16	DRHITIF			6	901.489	i20S_alone	0.5	SYJLN180306-15|SYJLN180306-25|SYJLN180306-35	1|2	8.90096|8.903412|8.904453|8.906069|8.907143|8.907995	133167|161468|172116|659774|761383|823941	451.683469|451.686852|451.690959|902.348141|902.380089|902.392084	Rep.1	Alpha 1DRHITIF	901.340865|901.352386|901.359152|901.367366|901.372813|901.384808	0.436914737982988|0.448435737983004|0.455201737982975|0.463415737983041|0.468862737982931|0.480857737982888	0.0744075
Alpha 1	10	16	DRHITIF			6	901.489	i20S_alone	0.5	SYJLN180306-15|SYJLN180306-25|SYJLN180306-35	1|2	8.90096|8.903412|8.904453|8.906069|8.907143|8.907995	133167|161468|172116|659774|761383|823941	451.683469|451.686852|451.690959|902.348141|902.380089|902.392084	Rep.2	Alpha 1DRHITIF	901.340865|901.352386|901.359152|901.367366|901.372813|901.384808	0.436914737982988|0.448435737983004|0.455201737982975|0.463415737983041|0.468862737982931|0.480857737982888	0.0773948
Alpha 1	10	16	DRHITIF			6	901.489	i20S_alone	0.5	SYJLN180306-15|SYJLN180306-25|SYJLN180306-35	1|2	8.90096|8.903412|8.904453|8.906069|8.907143|8.907995	133167|161468|172116|659774|761383|823941	451.683469|451.686852|451.690959|902.348141|902.380089|902.392084	Rep.3	Alpha 1DRHITIF	901.340865|901.352386|901.359152|901.367366|901.372813|901.384808	0.436914737982988|0.448435737983004|0.455201737982975|0.463415737983041|0.468862737982931|0.480857737982888	0.0765851
Alpha 1	10	16	DRHITIF			6	901.489	i20S_alone	1	SYJLN180306-17|SYJLN180306-27|SYJLN180306-37	1|2	8.901556|8.902134|8.906522|8.90669|8.907132|8.908223	113796|152760|176398|595134|797519|810993	451.698797|451.699549|451.715401|902.385837|902.425776|902.485399	Rep.1	Alpha 1DRHITIF	901.378561|901.383042|901.384546|901.41625|901.4185|901.478123	0.474610737982971|0.479091737983026|0.480595737982981|0.512299737982971|0.514549737982975|0.574172737982963	0.0811243
Alpha 1	10	16	DRHITIF			6	901.489	i20S_alone	1	SYJLN180306-17|SYJLN180306-27|SYJLN180306-37	1|2	8.901556|8.902134|8.906522|8.90669|8.907132|8.908223	113796|152760|176398|595134|797519|810993	451.698797|451.699549|451.715401|902.385837|902.425776|902.485399	Rep.2	Alpha 1DRHITIF	901.378561|901.383042|901.384546|901.41625|901.4185|901.478123	0.474610737982971|0.479091737983026|0.480595737982981|0.512299737982971|0.514549737982975|0.574172737982963	0.0870178
Alpha 1	10	16	DRHITIF			6	901.489	i20S_alone	1	SYJLN180306-17|SYJLN180306-27|SYJLN180306-37	1|2	8.901556|8.902134|8.906522|8.90669|8.907132|8.908223	113796|152760|176398|595134|797519|810993	451.698797|451.699549|451.715401|902.385837|902.425776|902.485399	Rep.3	Alpha 1DRHITIF	901.378561|901.383042|901.384546|901.41625|901.4185|901.478123	0.474610737982971|0.479091737983026|0.480595737982981|0.512299737982971|0.514549737982975|0.574172737982963	0.0797287
Alpha 1	10	16	DRHITIF			6	901.489	i20S_alone	5	SYJLN180306-19|SYJLN180306-29|SYJLN180306-39	1|2	8.897441|8.900998|8.902882|8.907403|8.909431|8.909574	73641|95918|121545|413694|545362|650810	451.808445|451.808489|451.821739|902.554403|902.605879|902.626075	Rep.1	Alpha 1DRHITIF	901.547127|901.598603|901.602338|901.602426|901.618799|901.628926	0.643176737982913|0.694652737982892|0.698387737983012|0.698475737983017|0.714848737982948|0.724975737982959	0.114962
Alpha 1	10	16	DRHITIF			6	901.489	i20S_alone	5	SYJLN180306-19|SYJLN180306-29|SYJLN180306-39	1|2	8.897441|8.900998|8.902882|8.907403|8.909431|8.909574	73641|95918|121545|413694|545362|650810	451.808445|451.808489|451.821739|902.554403|902.605879|902.626075	Rep.2	Alpha 1DRHITIF	901.547127|901.598603|901.602338|901.602426|901.618799|901.628926	0.643176737982913|0.694652737982892|0.698387737983012|0.698475737983017|0.714848737982948|0.724975737982959	0.116808
Alpha 1	10	16	DRHITIF			6	901.489	i20S_alone	5	SYJLN180306-19|SYJLN180306-29|SYJLN180306-39	1|2	8.897441|8.900998|8.902882|8.907403|8.909431|8.909574	73641|95918|121545|413694|545362|650810	451.808445|451.808489|451.821739|902.554403|902.605879|902.626075	Rep.3	Alpha 1DRHITIF	901.547127|901.598603|901.602338|901.602426|901.618799|901.628926	0.643176737982913|0.694652737982892|0.698387737983012|0.698475737983017|0.714848737982948|0.724975737982959	0.120066
Alpha 1	10	16	DRHITIF			6	901.489	i20S_alone	10	SYJLN180306-21|SYJLN180306-31|SYJLN180306-41	1|2	8.898047|8.899071|8.901914|8.904004|8.90865|8.912637	65041|99079|129029|344294|529947|664609	451.840781|451.866276|451.87999|902.701119|902.732881|902.761015	Rep.1	Alpha 1DRHITIF	901.66701|901.693843|901.718|901.725605|901.745428|901.753739	0.763059737982985|0.789892737982882|0.814049737983055|0.821654737982954|0.841477737983041|0.849788737982976	0.136643
Alpha 1	10	16	DRHITIF			6	901.489	i20S_alone	10	SYJLN180306-21|SYJLN180306-31|SYJLN180306-41	1|2	8.898047|8.899071|8.901914|8.904004|8.90865|8.912637	65041|99079|129029|344294|529947|664609	451.840781|451.866276|451.87999|902.701119|902.732881|902.761015	Rep.2	Alpha 1DRHITIF	901.66701|901.693843|901.718|901.725605|901.745428|901.753739	0.763059737982985|0.789892737982882|0.814049737983055|0.821654737982954|0.841477737983041|0.849788737982976	0.127881
Alpha 1	10	16	DRHITIF			6	901.489	i20S_alone	10	SYJLN180306-21|SYJLN180306-31|SYJLN180306-41	1|2	8.898047|8.899071|8.901914|8.904004|8.90865|8.912637	65041|99079|129029|344294|529947|664609	451.840781|451.866276|451.87999|902.701119|902.732881|902.761015	Rep.3	Alpha 1DRHITIF	901.66701|901.693843|901.718|901.725605|901.745428|901.753739	0.763059737982985|0.789892737982882|0.814049737983055|0.821654737982954|0.841477737983041|0.849788737982976	0.139721
Alpha 1	10	16	DRHITIF			6	901.489	i20S_alone	30	SYJLN180306-23|SYJLN180306-33|SYJLN180306-43	1|2	8.899365|8.90066|8.904503|8.906277|8.908299|8.913793	52451|76397|88350|295689|401730|500584	452.016376|452.032299|452.036692|903.015752|903.051621|903.130628	Rep.1	Alpha 1DRHITIF	902.008476|902.0182|902.044345|902.050046|902.058832|902.123352	1.10452573798295|1.11424973798296|1.14039473798289|1.14609573798305|1.15488173798303|1.21940173798293	0.185465
Alpha 1	10	16	DRHITIF			6	901.489	i20S_alone	30	SYJLN180306-23|SYJLN180306-33|SYJLN180306-43	1|2	8.899365|8.90066|8.904503|8.906277|8.908299|8.913793	52451|76397|88350|295689|401730|500584	452.016376|452.032299|452.036692|903.015752|903.051621|903.130628	Rep.2	Alpha 1DRHITIF	902.008476|902.0182|902.044345|902.050046|902.058832|902.123352	1.10452573798295|1.11424973798296|1.14039473798289|1.14609573798305|1.15488173798303|1.21940173798293	0.190864
Alpha 1	10	16	DRHITIF			6	901.489	i20S_alone	30	SYJLN180306-23|SYJLN180306-33|SYJLN180306-43	1|2	8.899365|8.90066|8.904503|8.906277|8.908299|8.913793	52451|76397|88350|295689|401730|500584	452.016376|452.032299|452.036692|903.015752|903.051621|903.130628	Rep.3	Alpha 1DRHITIF	902.008476|902.0182|902.044345|902.050046|902.058832|902.123352	1.10452573798295|1.11424973798296|1.14039473798289|1.14609573798305|1.15488173798303|1.21940173798293	0.1941
Alpha 1	10	16	DRHITIF			6	901.489	std20S_alone	0	SYJLN180228-02|SYJLN180228-04|SYJLN180228-06|SYJLN180228-08	2	8.903139|8.905813|8.909236|8.909442	5672022|5733392|5794713|6012831	451.468996|451.474647|451.479578|451.481843	Rep.1	Alpha 1DRHITIF	900.92344|900.934742|900.944604|900.949134	-0.0145689265483497|-0.00326692654834915|0.00659507345164911|0.0111250734516943	0.00185418
Alpha 1	10	16	DRHITIF			6	901.489	std20S_alone	0	SYJLN180228-02|SYJLN180228-04|SYJLN180228-06|SYJLN180228-08	2	8.903139|8.905813|8.909236|8.909442	5672022|5733392|5794713|6012831	451.468996|451.474647|451.479578|451.481843	Rep.2	Alpha 1DRHITIF	900.92344|900.934742|900.944604|900.949134	-0.0145689265483497|-0.00326692654834915|0.00659507345164911|0.0111250734516943	-0.00242815
Alpha 1	10	16	DRHITIF			6	901.489	std20S_alone	0	SYJLN180228-02|SYJLN180228-04|SYJLN180228-06|SYJLN180228-08	2	8.903139|8.905813|8.909236|8.909442	5672022|5733392|5794713|6012831	451.468996|451.474647|451.479578|451.481843	Rep.3	Alpha 1DRHITIF	900.92344|900.934742|900.944604|900.949134	-0.0145689265483497|-0.00326692654834915|0.00659507345164911|0.0111250734516943	-0.000544488
Alpha 1	10	16	DRHITIF			6	901.489	std20S_alone	0	SYJLN180228-02|SYJLN180228-04|SYJLN180228-06|SYJLN180228-08	2	8.903139|8.905813|8.909236|8.909442	5672022|5733392|5794713|6012831	451.468996|451.474647|451.479578|451.481843	Rep.4	Alpha 1DRHITIF	900.92344|900.934742|900.944604|900.949134	-0.0145689265483497|-0.00326692654834915|0.00659507345164911|0.0111250734516943	0.00109918
Alpha 1	10	16	DRHITIF			6	901.489	std20S_alone	0.5	SYJLN180228-10|SYJLN180228-12|SYJLN180228-14	2	8.907664|8.907806|8.91864	4526508|4660463|4962404	451.607195|451.62116|451.633266	Rep.1	Alpha 1DRHITIF	901.199838|901.227768|901.25198	0.261829073451622|0.289759073451592|0.313971073451626	0.0523285
Alpha 1	10	16	DRHITIF			6	901.489	std20S_alone	0.5	SYJLN180228-10|SYJLN180228-12|SYJLN180228-14	2	8.907664|8.907806|8.91864	4526508|4660463|4962404	451.607195|451.62116|451.633266	Rep.2	Alpha 1DRHITIF	901.199838|901.227768|901.25198	0.261829073451622|0.289759073451592|0.313971073451626	0.0482932
Alpha 1	10	16	DRHITIF			6	901.489	std20S_alone	0.5	SYJLN180228-10|SYJLN180228-12|SYJLN180228-14	2	8.907664|8.907806|8.91864	4526508|4660463|4962404	451.607195|451.62116|451.633266	Rep.3	Alpha 1DRHITIF	901.199838|901.227768|901.25198	0.261829073451622|0.289759073451592|0.313971073451626	0.0436382
Alpha 1	10	16	DRHITIF			6	901.489	std20S_alone	1	SYJLN180228-16|SYJLN180228-18|SYJLN180228-20	2	8.914776|8.917905|8.929183	3741257|3997988|4280724	451.606394|451.609379|451.619668	Rep.1	Alpha 1DRHITIF	901.198236|901.204206|901.224784	0.260227073451688|0.266197073451622|0.286775073451622	0.0477958
Alpha 1	10	16	DRHITIF			6	901.489	std20S_alone	1	SYJLN180228-16|SYJLN180228-18|SYJLN180228-20	2	8.914776|8.917905|8.929183	3741257|3997988|4280724	451.606394|451.609379|451.619668	Rep.2	Alpha 1DRHITIF	901.198236|901.204206|901.224784	0.260227073451688|0.266197073451622|0.286775073451622	0.0443662
Alpha 1	10	16	DRHITIF			6	901.489	std20S_alone	1	SYJLN180228-16|SYJLN180228-18|SYJLN180228-20	2	8.914776|8.917905|8.929183	3741257|3997988|4280724	451.606394|451.609379|451.619668	Rep.3	Alpha 1DRHITIF	901.198236|901.204206|901.224784	0.260227073451688|0.266197073451622|0.286775073451622	0.0433712
Alpha 1	10	16	DRHITIF			6	901.489	std20S_alone	5	SYJLN180228-22|SYJLN180228-24|SYJLN180228-26	2	8.93049|8.933089|8.933223	3586996|3741449|3807129	451.66872|451.676215|451.679623	Rep.1	Alpha 1DRHITIF	901.322888|901.337878|901.344694	0.384879073451657|0.399869073451669|0.406685073451627	0.0641465
Alpha 1	10	16	DRHITIF			6	901.489	std20S_alone	5	SYJLN180228-22|SYJLN180228-24|SYJLN180228-26	2	8.93049|8.933089|8.933223	3586996|3741449|3807129	451.66872|451.676215|451.679623	Rep.2	Alpha 1DRHITIF	901.322888|901.337878|901.344694	0.384879073451657|0.399869073451669|0.406685073451627	0.0666448
Alpha 1	10	16	DRHITIF			6	901.489	std20S_alone	5	SYJLN180228-22|SYJLN180228-24|SYJLN180228-26	2	8.93049|8.933089|8.933223	3586996|3741449|3807129	451.66872|451.676215|451.679623	Rep.3	Alpha 1DRHITIF	901.322888|901.337878|901.344694	0.384879073451657|0.399869073451669|0.406685073451627	0.0677808
Alpha 1	10	16	DRHITIF			6	901.489	std20S_alone	10	SYJLN180228-28|SYJLN180228-30|SYJLN180302-39|SYJLN180302-41	2	8.910912|8.917594|8.938058|8.987109	374575|2258342|2283534|3331867	451.7267|451.764179|451.791225|451.791942	Rep.1	Alpha 1DRHITIF	901.438848|901.513806|901.567898|901.569332	0.50083907345163|0.575797073451668|0.629889073451636|0.631323073451654	0.0834732
Alpha 1	10	16	DRHITIF			6	901.489	std20S_alone	10	SYJLN180228-28|SYJLN180228-30|SYJLN180302-39|SYJLN180302-41	2	8.910912|8.917594|8.938058|8.987109	374575|2258342|2283534|3331867	451.7267|451.764179|451.791225|451.791942	Rep.2	Alpha 1DRHITIF	901.438848|901.513806|901.567898|901.569332	0.50083907345163|0.575797073451668|0.629889073451636|0.631323073451654	0.105221
Alpha 1	10	16	DRHITIF			6	901.489	std20S_alone	10	SYJLN180228-28|SYJLN180228-30|SYJLN180302-39|SYJLN180302-41	2	8.910912|8.917594|8.938058|8.987109	374575|2258342|2283534|3331867	451.7267|451.764179|451.791225|451.791942	Rep.3	Alpha 1DRHITIF	901.438848|901.513806|901.567898|901.569332	0.50083907345163|0.575797073451668|0.629889073451636|0.631323073451654	0.104982
Alpha 1	10	16	DRHITIF			6	901.489	std20S_alone	10	SYJLN180228-28|SYJLN180228-30|SYJLN180302-39|SYJLN180302-41	2	8.910912|8.917594|8.938058|8.987109	374575|2258342|2283534|3331867	451.7267|451.764179|451.791225|451.791942	Rep.4	Alpha 1DRHITIF	901.438848|901.513806|901.567898|901.569332	0.50083907345163|0.575797073451668|0.629889073451636|0.631323073451654	0.0959662
Alpha 1	10	16	DRHITIF			6	901.489	std20S_alone	30	SYJLN180302-43|SYJLN180302-45|SYJLN180302-47	2	8.916045|8.916286|8.923639	1879243|1889668|1956445	451.890021|451.894261|451.899857	Rep.1	Alpha 1DRHITIF	901.76549|901.77397|901.785162	0.827481073451622|0.835961073451585|0.847153073451636	0.137914
Alpha 1	10	16	DRHITIF			6	901.489	std20S_alone	30	SYJLN180302-43|SYJLN180302-45|SYJLN180302-47	2	8.916045|8.916286|8.923639	1879243|1889668|1956445	451.890021|451.894261|451.899857	Rep.2	Alpha 1DRHITIF	901.76549|901.77397|901.785162	0.827481073451622|0.835961073451585|0.847153073451636	0.141192
Alpha 1	10	16	DRHITIF			6	901.489	std20S_alone	30	SYJLN180302-43|SYJLN180302-45|SYJLN180302-47	2	8.916045|8.916286|8.923639	1879243|1889668|1956445	451.890021|451.894261|451.899857	Rep.3	Alpha 1DRHITIF	901.76549|901.77397|901.785162	0.827481073451622|0.835961073451585|0.847153073451636	0.139327
Alpha 1	10	22	DRHITIFSPEGRL			11	1540.82	i20S_alone	0	SYJLN180306-09|SYJLN180306-11|SYJLN180306-13	2|3	8.99678|9.000342|9.00191|9.002651|9.003143|9.003663	1765623|1829482|1849875|3314778|3389655|3414752	514.544082|514.545888|514.552502|771.295844|771.299885|771.301686	Rep.1	Alpha 1DRHITIFSPEGRL	1540.577136|1540.585218|1540.58882|1540.610418|1540.615836|1540.635678	-0.0305692133392768|-0.0224872133392182|-0.0188852133392174|0.0027127866610499|0.00813078666078582|0.0279727866609392	-0.00055258
Alpha 1	10	22	DRHITIFSPEGRL			11	1540.82	i20S_alone	0	SYJLN180306-09|SYJLN180306-11|SYJLN180306-13	2|3	8.99678|9.000342|9.00191|9.002651|9.003143|9.003663	1765623|1829482|1849875|3314778|3389655|3414752	514.544082|514.545888|514.552502|771.295844|771.299885|771.301686	Rep.2	Alpha 1DRHITIFSPEGRL	1540.577136|1540.585218|1540.58882|1540.610418|1540.615836|1540.635678	-0.0305692133392768|-0.0224872133392182|-0.0188852133392174|0.0027127866610499|0.00813078666078582|0.0279727866609392	-0.000114386
Alpha 1	10	22	DRHITIFSPEGRL			11	1540.82	i20S_alone	0	SYJLN180306-09|SYJLN180306-11|SYJLN180306-13	2|3	8.99678|9.000342|9.00191|9.002651|9.003143|9.003663	1765623|1829482|1849875|3314778|3389655|3414752	514.544082|514.545888|514.552502|771.295844|771.299885|771.301686	Rep.3	Alpha 1DRHITIFSPEGRL	1540.577136|1540.585218|1540.58882|1540.610418|1540.615836|1540.635678	-0.0305692133392768|-0.0224872133392182|-0.0188852133392174|0.0027127866610499|0.00813078666078582|0.0279727866609392	0.000663989
Alpha 1	10	22	DRHITIFSPEGRL			11	1540.82	i20S_alone	0.5	SYJLN180306-15|SYJLN180306-25|SYJLN180306-35	2|3	8.992302|8.993638|8.994652|8.994885|8.996794|8.999302	1481413|1788753|2035424|2970482|3507193|3580052	515.136962|515.150483|515.183154|772.224986|772.242236|772.266697	Rep.1	Alpha 1DRHITIFSPEGRL	1542.389058|1542.429621|1542.43542|1542.46992|1542.518842|1542.527634	1.78135278666105|1.82191578666107|1.82771478666064|1.86221478666084|1.91113678666079|1.91992878666088	0.16582
Alpha 1	10	22	DRHITIFSPEGRL			11	1540.82	i20S_alone	0.5	SYJLN180306-15|SYJLN180306-25|SYJLN180306-35	2|3	8.992302|8.993638|8.994652|8.994885|8.996794|8.999302	1481413|1788753|2035424|2970482|3507193|3580052	515.136962|515.150483|515.183154|772.224986|772.242236|772.266697	Rep.2	Alpha 1DRHITIFSPEGRL	1542.389058|1542.429621|1542.43542|1542.46992|1542.518842|1542.527634	1.78135278666105|1.82191578666107|1.82771478666064|1.86221478666084|1.91113678666079|1.91992878666088	0.164424
Alpha 1	10	22	DRHITIFSPEGRL			11	1540.82	i20S_alone	0.5	SYJLN180306-15|SYJLN180306-25|SYJLN180306-35	2|3	8.992302|8.993638|8.994652|8.994885|8.996794|8.999302	1481413|1788753|2035424|2970482|3507193|3580052	515.136962|515.150483|515.183154|772.224986|772.242236|772.266697	Rep.3	Alpha 1DRHITIFSPEGRL	1542.389058|1542.429621|1542.43542|1542.46992|1542.518842|1542.527634	1.78135278666105|1.82191578666107|1.82771478666064|1.86221478666084|1.91113678666079|1.91992878666088	0.174273
Alpha 1	10	22	DRHITIFSPEGRL			11	1540.82	i20S_alone	1	SYJLN180306-17|SYJLN180306-27|SYJLN180306-37	2|3	8.995022|8.995146|8.995702|8.996289|8.996724|8.997834	1363226|1607934|1876230|2679892|3296802|3531452	515.185849|515.192105|515.207561|772.288947|772.304042|772.316583	Rep.1	Alpha 1DRHITIFSPEGRL	1542.535719|1542.554487|1542.563342|1542.593532|1542.600855|1542.618614	1.92801378666081|1.94678178666072|1.95563678666076|1.98582678666071|1.99314978666098|2.01090878666082	0.177259
Alpha 1	10	22	DRHITIFSPEGRL			11	1540.82	i20S_alone	1	SYJLN180306-17|SYJLN180306-27|SYJLN180306-37	2|3	8.995022|8.995146|8.995702|8.996289|8.996724|8.997834	1363226|1607934|1876230|2679892|3296802|3531452	515.185849|515.192105|515.207561|772.288947|772.304042|772.316583	Rep.2	Alpha 1DRHITIFSPEGRL	1542.535719|1542.554487|1542.563342|1542.593532|1542.600855|1542.618614	1.92801378666081|1.94678178666072|1.95563678666076|1.98582678666071|1.99314978666098|2.01090878666082	0.177744
Alpha 1	10	22	DRHITIFSPEGRL			11	1540.82	i20S_alone	1	SYJLN180306-17|SYJLN180306-27|SYJLN180306-37	2|3	8.995022|8.995146|8.995702|8.996289|8.996724|8.997834	1363226|1607934|1876230|2679892|3296802|3531452	515.185849|515.192105|515.207561|772.288947|772.304042|772.316583	Rep.3	Alpha 1DRHITIFSPEGRL	1542.535719|1542.554487|1542.563342|1542.593532|1542.600855|1542.618614	1.92801378666081|1.94678178666072|1.95563678666076|1.98582678666071|1.99314978666098|2.01090878666082	0.180971
Alpha 1	10	22	DRHITIFSPEGRL			11	1540.82	i20S_alone	5	SYJLN180306-19|SYJLN180306-29|SYJLN180306-39	2|3	8.988331|8.992239|8.994981|8.995395|8.996517|8.998525	1003999|1303830|1512142|2240212|2676184|3048700	515.263618|515.276225|515.304308|772.466671|772.468764|772.479622	Rep.1	Alpha 1DRHITIFSPEGRL	1542.769026|1542.806847|1542.891096|1542.91879|1542.922976|1542.944692	2.16132078666078|2.19914178666068|2.2833907866609|2.31108478666079|2.31527078666068|2.33698678666065	0.201124
Alpha 1	10	22	DRHITIFSPEGRL			11	1540.82	i20S_alone	5	SYJLN180306-19|SYJLN180306-29|SYJLN180306-39	2|3	8.988331|8.992239|8.994981|8.995395|8.996517|8.998525	1003999|1303830|1512142|2240212|2676184|3048700	515.263618|515.276225|515.304308|772.466671|772.468764|772.479622	Rep.2	Alpha 1DRHITIFSPEGRL	1542.769026|1542.806847|1542.891096|1542.91879|1542.922976|1542.944692	2.16132078666078|2.19914178666068|2.2833907866609|2.31108478666079|2.31527078666068|2.33698678666065	0.203256
Alpha 1	10	22	DRHITIFSPEGRL			11	1540.82	i20S_alone	5	SYJLN180306-19|SYJLN180306-29|SYJLN180306-39	2|3	8.988331|8.992239|8.994981|8.995395|8.996517|8.998525	1003999|1303830|1512142|2240212|2676184|3048700	515.263618|515.276225|515.304308|772.466671|772.468764|772.479622	Rep.3	Alpha 1DRHITIFSPEGRL	1542.769026|1542.806847|1542.891096|1542.91879|1542.922976|1542.944692	2.16132078666078|2.19914178666068|2.2833907866609|2.31108478666079|2.31527078666068|2.33698678666065	0.209089
Alpha 1	10	22	DRHITIFSPEGRL			11	1540.82	i20S_alone	10	SYJLN180306-21|SYJLN180306-31|SYJLN180306-41	2|3	8.986484|8.9881|8.991945|8.992262|8.999621|9.001181	889245|1247277|1463739|2014766|2729773|3030638	515.317558|515.318517|515.336126|772.544952|772.551728|772.556756	Rep.1	Alpha 1DRHITIFSPEGRL	1542.930846|1542.933723|1542.98655|1543.075352|1543.088904|1543.09896	2.32314078666082|2.32601778666094|2.37884478666092|2.46764678666068|2.4811987866608|2.49125478666065	0.216172
Alpha 1	10	22	DRHITIFSPEGRL			11	1540.82	i20S_alone	10	SYJLN180306-21|SYJLN180306-31|SYJLN180306-41	2|3	8.986484|8.9881|8.991945|8.992262|8.999621|9.001181	889245|1247277|1463739|2014766|2729773|3030638	515.317558|515.318517|515.336126|772.544952|772.551728|772.556756	Rep.2	Alpha 1DRHITIFSPEGRL	1542.930846|1542.933723|1542.98655|1543.075352|1543.088904|1543.09896	2.32314078666082|2.32601778666094|2.37884478666092|2.46764678666068|2.4811987866608|2.49125478666065	0.21588
Alpha 1	10	22	DRHITIFSPEGRL			11	1540.82	i20S_alone	10	SYJLN180306-21|SYJLN180306-31|SYJLN180306-41	2|3	8.986484|8.9881|8.991945|8.992262|8.999621|9.001181	889245|1247277|1463739|2014766|2729773|3030638	515.317558|515.318517|515.336126|772.544952|772.551728|772.556756	Rep.3	Alpha 1DRHITIFSPEGRL	1542.930846|1542.933723|1542.98655|1543.075352|1543.088904|1543.09896	2.32314078666082|2.32601778666094|2.37884478666092|2.46764678666068|2.4811987866608|2.49125478666065	0.218731
Alpha 1	10	22	DRHITIFSPEGRL			11	1540.82	i20S_alone	30	SYJLN180306-23|SYJLN180306-33|SYJLN180306-43	2|3	8.986918|8.989622|8.992347|8.992366|8.999135|8.999528	634707|955156|1088137|1521783|2065874|2323980	515.465374|515.49061|515.495279|772.80542|772.818051|772.839195	Rep.1	Alpha 1DRHITIFSPEGRL	1543.374294|1543.450002|1543.464009|1543.596288|1543.62155|1543.663838	2.76658878666103|2.84229678666088|2.85630378666087|2.9885827866608|3.01384478666068|3.05613278666078	0.257944
Alpha 1	10	22	DRHITIFSPEGRL			11	1540.82	i20S_alone	30	SYJLN180306-23|SYJLN180306-33|SYJLN180306-43	2|3	8.986918|8.989622|8.992347|8.992366|8.999135|8.999528	634707|955156|1088137|1521783|2065874|2323980	515.465374|515.49061|515.495279|772.80542|772.818051|772.839195	Rep.2	Alpha 1DRHITIFSPEGRL	1543.374294|1543.450002|1543.464009|1543.596288|1543.62155|1543.663838	2.76658878666103|2.84229678666088|2.85630378666087|2.9885827866608|3.01384478666068|3.05613278666078	0.264192
Alpha 1	10	22	DRHITIFSPEGRL			11	1540.82	i20S_alone	30	SYJLN180306-23|SYJLN180306-33|SYJLN180306-43	2|3	8.986918|8.989622|8.992347|8.992366|8.999135|8.999528	634707|955156|1088137|1521783|2065874|2323980	515.465374|515.49061|515.495279|772.80542|772.818051|772.839195	Rep.3	Alpha 1DRHITIFSPEGRL	1543.374294|1543.450002|1543.464009|1543.596288|1543.62155|1543.663838	2.76658878666103|2.84229678666088|2.85630378666087|2.9885827866608|3.01384478666068|3.05613278666078	0.264112
Alpha 1	10	22	DRHITIFSPEGRL			11	1540.82	std20S_alone	0	SYJLN180228-02|SYJLN180228-04|SYJLN180228-06|SYJLN180228-08	2|3	9.0073|9.010677|9.011453|9.01187|9.013722|9.015751|9.016053|9.020017	19247397|19258491|19704239|19860799|19967732|20540668|21839491|21877471	514.54771|514.551749|514.554172|514.563559|771.294313|771.302012|771.302787|771.311336	Rep.1	Alpha 1DRHITIFSPEGRL	1540.574074|1540.589472|1540.591022|1540.60812|1540.621302|1540.633419|1540.640688|1540.668849	-0.0415613953605316|-0.0261633953605269|-0.0246133953605749|-0.00751539536054224|0.00566660463982771|0.0177836046395896|0.0250526046395407|0.0532136046397227	-0.00162972
Alpha 1	10	22	DRHITIFSPEGRL			11	1540.82	std20S_alone	0	SYJLN180228-02|SYJLN180228-04|SYJLN180228-06|SYJLN180228-08	2|3	9.0073|9.010677|9.011453|9.01187|9.013722|9.015751|9.016053|9.020017	19247397|19258491|19704239|19860799|19967732|20540668|21839491|21877471	514.54771|514.551749|514.554172|514.563559|771.294313|771.302012|771.302787|771.311336	Rep.2	Alpha 1DRHITIFSPEGRL	1540.574074|1540.589472|1540.591022|1540.60812|1540.621302|1540.633419|1540.640688|1540.668849	-0.0415613953605316|-0.0261633953605269|-0.0246133953605749|-0.00751539536054224|0.00566660463982771|0.0177836046395896|0.0250526046395407|0.0532136046397227	0.000793171
Alpha 1	10	22	DRHITIFSPEGRL			11	1540.82	std20S_alone	0	SYJLN180228-02|SYJLN180228-04|SYJLN180228-06|SYJLN180228-08	2|3	9.0073|9.010677|9.011453|9.01187|9.013722|9.015751|9.016053|9.020017	19247397|19258491|19704239|19860799|19967732|20540668|21839491|21877471	514.54771|514.551749|514.554172|514.563559|771.294313|771.302012|771.302787|771.311336	Rep.3	Alpha 1DRHITIFSPEGRL	1540.574074|1540.589472|1540.591022|1540.60812|1540.621302|1540.633419|1540.640688|1540.668849	-0.0415613953605316|-0.0261633953605269|-0.0246133953605749|-0.00751539536054224|0.00566660463982771|0.0177836046395896|0.0250526046395407|0.0532136046397227	0.0013415
Alpha 1	10	22	DRHITIFSPEGRL			11	1540.82	std20S_alone	0	SYJLN180228-02|SYJLN180228-04|SYJLN180228-06|SYJLN180228-08	2|3	9.0073|9.010677|9.011453|9.01187|9.013722|9.015751|9.016053|9.020017	19247397|19258491|19704239|19860799|19967732|20540668|21839491|21877471	514.54771|514.551749|514.554172|514.563559|771.294313|771.302012|771.302787|771.311336	Rep.4	Alpha 1DRHITIFSPEGRL	1540.574074|1540.589472|1540.591022|1540.60812|1540.621302|1540.633419|1540.640688|1540.668849	-0.0415613953605316|-0.0261633953605269|-0.0246133953605749|-0.00751539536054224|0.00566660463982771|0.0177836046395896|0.0250526046395407|0.0532136046397227	-0.000316545
Alpha 1	10	22	DRHITIFSPEGRL			11	1540.82	std20S_alone	0.5	SYJLN180228-10|SYJLN180228-12|SYJLN180228-14	2|3	9.008543|9.009662|9.011429|9.012338|9.018658|9.021719	16827232|17145126|17292148|17997475|18236310|19239115	515.124989|515.136496|515.137321|772.211011|772.214931|772.224748	Rep.1	Alpha 1DRHITIFSPEGRL	1542.353139|1542.38766|1542.390135|1542.40747|1542.41531|1542.434944	1.73750360463987|1.77202460463945|1.77449960463969|1.79183460463946|1.79967460463945|1.81930860463945	0.161475
Alpha 1	10	22	DRHITIFSPEGRL			11	1540.82	std20S_alone	0.5	SYJLN180228-10|SYJLN180228-12|SYJLN180228-14	2|3	9.008543|9.009662|9.011429|9.012338|9.018658|9.021719	16827232|17145126|17292148|17997475|18236310|19239115	515.124989|515.136496|515.137321|772.211011|772.214931|772.224748	Rep.2	Alpha 1DRHITIFSPEGRL	1542.353139|1542.38766|1542.390135|1542.40747|1542.41531|1542.434944	1.73750360463987|1.77202460463945|1.77449960463969|1.79183460463946|1.79967460463945|1.81930860463945	0.162308
Alpha 1	10	22	DRHITIFSPEGRL			11	1540.82	std20S_alone	0.5	SYJLN180228-10|SYJLN180228-12|SYJLN180228-14	2|3	9.008543|9.009662|9.011429|9.012338|9.018658|9.021719	16827232|17145126|17292148|17997475|18236310|19239115	515.124989|515.136496|515.137321|772.211011|772.214931|772.224748	Rep.3	Alpha 1DRHITIFSPEGRL	1542.353139|1542.38766|1542.390135|1542.40747|1542.41531|1542.434944	1.73750360463987|1.77202460463945|1.77449960463969|1.79183460463946|1.79967460463945|1.81930860463945	0.162082
Alpha 1	10	22	DRHITIFSPEGRL			11	1540.82	std20S_alone	1	SYJLN180228-16|SYJLN180228-18|SYJLN180228-20	2|3	9.012067|9.013427|9.015663|9.018345|9.024681|9.026362	13041237|13515755|14696838|15716084|16452565|16825470	515.15034|515.151817|515.15723|772.235285|772.24307|772.248895	Rep.1	Alpha 1DRHITIFSPEGRL	1542.429192|1542.433623|1542.449862|1542.456018|1542.471588|1542.483238	1.81355660463964|1.81798760463994|1.83422660463975|1.84038260463944|1.85595260463947|1.86760260463939	0.168124
Alpha 1	10	22	DRHITIFSPEGRL			11	1540.82	std20S_alone	1	SYJLN180228-16|SYJLN180228-18|SYJLN180228-20	2|3	9.012067|9.013427|9.015663|9.018345|9.024681|9.026362	13041237|13515755|14696838|15716084|16452565|16825470	515.15034|515.151817|515.15723|772.235285|772.24307|772.248895	Rep.2	Alpha 1DRHITIFSPEGRL	1542.429192|1542.433623|1542.449862|1542.456018|1542.471588|1542.483238	1.81355660463964|1.81798760463994|1.83422660463975|1.84038260463944|1.85595260463947|1.86760260463939	0.166006
Alpha 1	10	22	DRHITIFSPEGRL			11	1540.82	std20S_alone	1	SYJLN180228-16|SYJLN180228-18|SYJLN180228-20	2|3	9.012067|9.013427|9.015663|9.018345|9.024681|9.026362	13041237|13515755|14696838|15716084|16452565|16825470	515.15034|515.151817|515.15723|772.235285|772.24307|772.248895	Rep.3	Alpha 1DRHITIFSPEGRL	1542.429192|1542.433623|1542.449862|1542.456018|1542.471588|1542.483238	1.81355660463964|1.81798760463994|1.83422660463975|1.84038260463944|1.85595260463947|1.86760260463939	0.166828
Alpha 1	10	22	DRHITIFSPEGRL			11	1540.82	std20S_alone	5	SYJLN180228-22|SYJLN180228-24|SYJLN180228-26	2|3	9.024938|9.026669|9.027629|9.028494|9.030695|9.031329	11941545|13079831|13168965|15124745|15932353|16320087	515.163582|515.17152|515.18058|772.278531|772.300495|772.321611	Rep.1	Alpha 1DRHITIFSPEGRL	1542.468918|1542.492732|1542.519912|1542.54251|1542.586438|1542.62867	1.85328260463962|1.87709660463975|1.90427660463956|1.92687460463958|1.9708026046394|2.01303460463942	0.171468
Alpha 1	10	22	DRHITIFSPEGRL			11	1540.82	std20S_alone	5	SYJLN180228-22|SYJLN180228-24|SYJLN180228-26	2|3	9.024938|9.026669|9.027629|9.028494|9.030695|9.031329	11941545|13079831|13168965|15124745|15932353|16320087	515.163582|515.17152|515.18058|772.278531|772.300495|772.321611	Rep.2	Alpha 1DRHITIFSPEGRL	1542.468918|1542.492732|1542.519912|1542.54251|1542.586438|1542.62867	1.85328260463962|1.87709660463975|1.90427660463956|1.92687460463958|1.9708026046394|2.01303460463942	0.174486
Alpha 1	10	22	DRHITIFSPEGRL			11	1540.82	std20S_alone	5	SYJLN180228-22|SYJLN180228-24|SYJLN180228-26	2|3	9.024938|9.026669|9.027629|9.028494|9.030695|9.031329	11941545|13079831|13168965|15124745|15932353|16320087	515.163582|515.17152|515.18058|772.278531|772.300495|772.321611	Rep.3	Alpha 1DRHITIFSPEGRL	1542.468918|1542.492732|1542.519912|1542.54251|1542.586438|1542.62867	1.85328260463962|1.87709660463975|1.90427660463956|1.92687460463958|1.9708026046394|2.01303460463942	0.177478
Alpha 1	10	22	DRHITIFSPEGRL			11	1540.82	std20S_alone	10	SYJLN180228-28|SYJLN180228-30|SYJLN180302-39|SYJLN180302-41	2|3	8.996442|8.999607|9.002033|9.005874|9.029344|9.031624|9.056972|9.060493	803316|1840594|7234991|7622596|8504451|8695588|10468798|14233318	515.181487|515.232934|515.236934|515.241098|772.348957|772.367029|772.3797|772.44748	Rep.1	Alpha 1DRHITIFSPEGRL	1542.522633|1542.676974|1542.683362|1542.688974|1542.701466|1542.719506|1542.744848|1542.880408	1.90699760463963|2.06133860463956|2.06772660463957|2.07333860463973|2.08583060463957|2.1038706046395|2.12921260463941|2.26477260463957	0.179556
Alpha 1	10	22	DRHITIFSPEGRL			11	1540.82	std20S_alone	10	SYJLN180228-28|SYJLN180228-30|SYJLN180302-39|SYJLN180302-41	2|3	8.996442|8.999607|9.002033|9.005874|9.029344|9.031624|9.056972|9.060493	803316|1840594|7234991|7622596|8504451|8695588|10468798|14233318	515.181487|515.232934|515.236934|515.241098|772.348957|772.367029|772.3797|772.44748	Rep.2	Alpha 1DRHITIFSPEGRL	1542.522633|1542.676974|1542.683362|1542.688974|1542.701466|1542.719506|1542.744848|1542.880408	1.90699760463963|2.06133860463956|2.06772660463957|2.07333860463973|2.08583060463957|2.1038706046395|2.12921260463941|2.26477260463957	0.193773
Alpha 1	10	22	DRHITIFSPEGRL			11	1540.82	std20S_alone	10	SYJLN180228-28|SYJLN180228-30|SYJLN180302-39|SYJLN180302-41	2|3	8.996442|8.999607|9.002033|9.005874|9.029344|9.031624|9.056972|9.060493	803316|1840594|7234991|7622596|8504451|8695588|10468798|14233318	515.181487|515.232934|515.236934|515.241098|772.348957|772.367029|772.3797|772.44748	Rep.3	Alpha 1DRHITIFSPEGRL	1542.522633|1542.676974|1542.683362|1542.688974|1542.701466|1542.719506|1542.744848|1542.880408	1.90699760463963|2.06133860463956|2.06772660463957|2.07333860463973|2.08583060463957|2.1038706046395|2.12921260463941|2.26477260463957	0.191463
Alpha 1	10	22	DRHITIFSPEGRL			11	1540.82	std20S_alone	10	SYJLN180228-28|SYJLN180228-30|SYJLN180302-39|SYJLN180302-41	2|3	8.996442|8.999607|9.002033|9.005874|9.029344|9.031624|9.056972|9.060493	803316|1840594|7234991|7622596|8504451|8695588|10468798|14233318	515.181487|515.232934|515.236934|515.241098|772.348957|772.367029|772.3797|772.44748	Rep.4	Alpha 1DRHITIFSPEGRL	1542.522633|1542.676974|1542.683362|1542.688974|1542.701466|1542.719506|1542.744848|1542.880408	1.90699760463963|2.06133860463956|2.06772660463957|2.07333860463973|2.08583060463957|2.1038706046395|2.12921260463941|2.26477260463957	0.189172
Alpha 1	10	22	DRHITIFSPEGRL			11	1540.82	std20S_alone	30	SYJLN180302-43|SYJLN180302-45|SYJLN180302-47	2|3	8.997972|8.999286|9.002111|9.004806|9.006668|9.010523	5380727|5431684|6276637|7201066|7456100|8168168	515.357608|515.358797|515.370825|772.572274|772.582393|772.623139	Rep.1	Alpha 1DRHITIFSPEGRL	1543.050996|1543.054563|1543.090647|1543.129996|1543.150234|1543.231726	2.43536060463975|2.43892760463973|2.47501160463958|2.51436060463948|2.53459860463954|2.61609060463957	0.2247
Alpha 1	10	22	DRHITIFSPEGRL			11	1540.82	std20S_alone	30	SYJLN180302-43|SYJLN180302-45|SYJLN180302-47	2|3	8.997972|8.999286|9.002111|9.004806|9.006668|9.010523	5380727|5431684|6276637|7201066|7456100|8168168	515.357608|515.358797|515.370825|772.572274|772.582393|772.623139	Rep.2	Alpha 1DRHITIFSPEGRL	1543.050996|1543.054563|1543.090647|1543.129996|1543.150234|1543.231726	2.43536060463975|2.43892760463973|2.47501160463958|2.51436060463948|2.53459860463954|2.61609060463957	0.230516
Alpha 1	10	22	DRHITIFSPEGRL			11	1540.82	std20S_alone	30	SYJLN180302-43|SYJLN180302-45|SYJLN180302-47	2|3	8.997972|8.999286|9.002111|9.004806|9.006668|9.010523	5380727|5431684|6276637|7201066|7456100|8168168	515.357608|515.358797|515.370825|772.572274|772.582393|772.623139	Rep.3	Alpha 1DRHITIFSPEGRL	1543.050996|1543.054563|1543.090647|1543.129996|1543.150234|1543.231726	2.43536060463975|2.43892760463973|2.47501160463958|2.51436060463948|2.53459860463954|2.61609060463957	0.225178
Alpha 1	97	108	EAANWKYKYGYE		NA	11	1521.7	i20S_alone	0	SYJLN180306-09	2	7.54683	303135	761.806	Rep.1	Alpha 1EAANWKYKYGYE	1521.6	0.019299	0.00175446
Alpha 1	97	108	EAANWKYKYGYE		NA	11	1521.7	i20S_alone	0	SYJLN180306-11	2	7.54752	282358	761.8	Rep.2	Alpha 1EAANWKYKYGYE	1521.59	0.00589903	0.000536276
Alpha 1	97	108	EAANWKYKYGYE		NA	11	1521.7	i20S_alone	0	SYJLN180306-13	2	7.54195	320219	761.785	Rep.3	Alpha 1EAANWKYKYGYE	1521.56	-0.023471	-0.00213372
Alpha 1	97	108	EAANWKYKYGYE		NA	11	1521.7	i20S_alone	0.5	SYJLN180306-15	2	7.53563	322467	762.22	Rep.1	Alpha 1EAANWKYKYGYE	1522.43	0.846617	0.0769652
Alpha 1	97	108	EAANWKYKYGYE		NA	11	1521.7	i20S_alone	0.5	SYJLN180306-25	2	7.54477	284655	762.196	Rep.2	Alpha 1EAANWKYKYGYE	1522.38	0.798479	0.072589
Alpha 1	97	108	EAANWKYKYGYE		NA	11	1521.7	i20S_alone	0.5	SYJLN180306-35	2	7.54012	246691	762.199	Rep.3	Alpha 1EAANWKYKYGYE	1522.38	0.803481	0.0730437
Alpha 1	97	108	EAANWKYKYGYE		NA	11	1521.7	i20S_alone	1	SYJLN180306-17	2	7.53881	297760	762.193	Rep.1	Alpha 1EAANWKYKYGYE	1522.37	0.792751	0.0720683
Alpha 1	97	108	EAANWKYKYGYE		NA	11	1521.7	i20S_alone	1	SYJLN180306-27	2	7.54354	278145	762.199	Rep.2	Alpha 1EAANWKYKYGYE	1522.38	0.804119	0.0731017
Alpha 1	97	108	EAANWKYKYGYE		NA	11	1521.7	i20S_alone	1	SYJLN180306-37	2	7.54358	230402	762.214	Rep.3	Alpha 1EAANWKYKYGYE	1522.41	0.834893	0.0758994
Alpha 1	97	108	EAANWKYKYGYE		NA	11	1521.7	i20S_alone	5	SYJLN180306-19	2	7.53786	257135	762.268	Rep.1	Alpha 1EAANWKYKYGYE	1522.52	0.942409	0.0856735
Alpha 1	97	108	EAANWKYKYGYE		NA	11	1521.7	i20S_alone	5	SYJLN180306-29	2	7.54416	217508	762.279	Rep.2	Alpha 1EAANWKYKYGYE	1522.54	0.965237	0.0877488
Alpha 1	97	108	EAANWKYKYGYE		NA	11	1521.7	i20S_alone	5	SYJLN180306-39	2	7.54545	173600	762.288	Rep.3	Alpha 1EAANWKYKYGYE	1522.56	0.981871	0.089261
Alpha 1	97	108	EAANWKYKYGYE		NA	11	1521.7	i20S_alone	10	SYJLN180306-21	2	7.53448	255552	762.359	Rep.1	Alpha 1EAANWKYKYGYE	1522.7	1.12374	0.102158
Alpha 1	97	108	EAANWKYKYGYE		NA	11	1521.7	i20S_alone	10	SYJLN180306-31	2	7.53733	207874	762.373	Rep.2	Alpha 1EAANWKYKYGYE	1522.73	1.15143	0.104676
Alpha 1	97	108	EAANWKYKYGYE		NA	11	1521.7	i20S_alone	10	SYJLN180306-41	2	7.547	165790	762.303	Rep.3	Alpha 1EAANWKYKYGYE	1522.59	1.01324	0.0921125
Alpha 1	97	108	EAANWKYKYGYE		NA	11	1521.7	i20S_alone	30	SYJLN180306-23	2	7.53503	203039	762.534	Rep.1	Alpha 1EAANWKYKYGYE	1523.05	1.47424	0.134021
Alpha 1	97	108	EAANWKYKYGYE		NA	11	1521.7	i20S_alone	30	SYJLN180306-33	2	7.5396	172811	762.511	Rep.2	Alpha 1EAANWKYKYGYE	1523.01	1.42775	0.129796
Alpha 1	97	108	EAANWKYKYGYE		NA	11	1521.7	i20S_alone	30	SYJLN180306-43	2	7.54278	128910	762.559	Rep.3	Alpha 1EAANWKYKYGYE	1523.1	1.52421	0.138564
Alpha 1	97	108	EAANWKYKYGYE		NA	11	1521.7	std20S_alone	0	SYJLN180228-02	2	7.4965	2629773	761.794	Rep.1	Alpha 1EAANWKYKYGYE	1521.57	-0.00389584	-0.000354168
Alpha 1	97	108	EAANWKYKYGYE		NA	11	1521.7	std20S_alone	0	SYJLN180228-04	2	7.4954	2562419	761.791	Rep.2	Alpha 1EAANWKYKYGYE	1521.57	-0.00874384	-0.000794895
Alpha 1	97	108	EAANWKYKYGYE		NA	11	1521.7	std20S_alone	0	SYJLN180228-06	2	7.49682	2339151	761.808	Rep.3	Alpha 1EAANWKYKYGYE	1521.6	0.0250182	0.00227438
Alpha 1	97	108	EAANWKYKYGYE		NA	11	1521.7	std20S_alone	0	SYJLN180228-08	2	7.49124	2393252	761.79	Rep.4	Alpha 1EAANWKYKYGYE	1521.57	-0.0108098	-0.000982713
Alpha 1	97	108	EAANWKYKYGYE		NA	11	1521.7	std20S_alone	0.5	SYJLN180228-10	2	7.4978	2351564	762.26	Rep.1	Alpha 1EAANWKYKYGYE	1522.51	0.927904	0.0843549
Alpha 1	97	108	EAANWKYKYGYE		NA	11	1521.7	std20S_alone	0.5	SYJLN180228-12	2	7.49705	2175577	762.259	Rep.2	Alpha 1EAANWKYKYGYE	1522.5	0.926092	0.0841902
Alpha 1	97	108	EAANWKYKYGYE		NA	11	1521.7	std20S_alone	0.5	SYJLN180228-14	2	7.50572	2189660	762.253	Rep.3	Alpha 1EAANWKYKYGYE	1522.49	0.913426	0.0830387
Alpha 1	97	108	EAANWKYKYGYE		NA	11	1521.7	std20S_alone	1	SYJLN180228-16	2	7.49768	1797595	762.31	Rep.1	Alpha 1EAANWKYKYGYE	1522.61	1.02818	0.0934707
Alpha 1	97	108	EAANWKYKYGYE		NA	11	1521.7	std20S_alone	1	SYJLN180228-18	2	7.50174	1894248	762.284	Rep.2	Alpha 1EAANWKYKYGYE	1522.55	0.97701	0.0888191
Alpha 1	97	108	EAANWKYKYGYE		NA	11	1521.7	std20S_alone	1	SYJLN180228-20	2	7.5092	1827352	762.282	Rep.3	Alpha 1EAANWKYKYGYE	1522.55	0.971878	0.0883526
Alpha 1	97	108	EAANWKYKYGYE		NA	11	1521.7	std20S_alone	5	SYJLN180228-22	2	7.51327	1742625	762.354	Rep.1	Alpha 1EAANWKYKYGYE	1522.69	1.11578	0.101435
Alpha 1	97	108	EAANWKYKYGYE		NA	11	1521.7	std20S_alone	5	SYJLN180228-24	2	7.51535	1679381	762.352	Rep.2	Alpha 1EAANWKYKYGYE	1522.69	1.11311	0.101191
Alpha 1	97	108	EAANWKYKYGYE		NA	11	1521.7	std20S_alone	5	SYJLN180228-26	2	7.50997	1597258	762.363	Rep.3	Alpha 1EAANWKYKYGYE	1522.71	1.13414	0.103103
Alpha 1	97	108	EAANWKYKYGYE		NA	11	1521.7	std20S_alone	10	SYJLN180228-28	2	7.51775	1401372	762.416	Rep.1	Alpha 1EAANWKYKYGYE	1522.82	1.24041	0.112765
Alpha 1	97	108	EAANWKYKYGYE		NA	11	1521.7	std20S_alone	10	SYJLN180228-30	2	7.55026	147049	762.362	Rep.2	Alpha 1EAANWKYKYGYE	1522.71	1.13317	0.103016
Alpha 1	97	108	EAANWKYKYGYE		NA	11	1521.7	std20S_alone	10	SYJLN180302-39	2	7.49141	916160	762.39	Rep.3	Alpha 1EAANWKYKYGYE	1522.77	1.18795	0.107995
Alpha 1	97	108	EAANWKYKYGYE		NA	11	1521.7	std20S_alone	10	SYJLN180302-41	2	7.50222	871009	762.424	Rep.4	Alpha 1EAANWKYKYGYE	1522.83	1.25702	0.114275
Alpha 1	97	108	EAANWKYKYGYE		NA	11	1521.7	std20S_alone	30	SYJLN180302-43	2	7.49809	781519	762.517	Rep.1	Alpha 1EAANWKYKYGYE	1523.02	1.44275	0.131159
Alpha 1	97	108	EAANWKYKYGYE		NA	11	1521.7	std20S_alone	30	SYJLN180302-45	2	7.50525	717955	762.504	Rep.2	Alpha 1EAANWKYKYGYE	1522.99	1.41596	0.128723
Alpha 1	97	108	EAANWKYKYGYE		NA	11	1521.7	std20S_alone	30	SYJLN180302-47	2	7.4965	713274	762.522	Rep.3	Alpha 1EAANWKYKYGYE	1523.03	1.45244	0.13204
Alpha 1	145	151	EEQGPQV		NA	5	786.363	i20S_alone	0	SYJLN180306-09	1	5.79623	151252	786.673	Rep.1	Alpha 1EEQGPQV	785.666	-0.00632748	-0.0012655
Alpha 1	145	151	EEQGPQV		NA	5	786.363	i20S_alone	0	SYJLN180306-11	1	5.79512	157259	786.701	Rep.2	Alpha 1EEQGPQV	785.694	0.0220575	0.0044115
Alpha 1	145	151	EEQGPQV		NA	5	786.363	i20S_alone	0	SYJLN180306-13	1	5.78181	158083	786.663	Rep.3	Alpha 1EEQGPQV	785.656	-0.0158885	-0.0031777
Alpha 1	145	151	EEQGPQV		NA	5	786.363	i20S_alone	0.5	SYJLN180306-15	1	5.79223	125645	787.197	Rep.1	Alpha 1EEQGPQV	786.189	0.51741	0.103482
Alpha 1	145	151	EEQGPQV		NA	5	786.363	i20S_alone	0.5	SYJLN180306-25	1	5.79493	113778	787.149	Rep.2	Alpha 1EEQGPQV	786.142	0.469782	0.0939563
Alpha 1	145	151	EEQGPQV		NA	5	786.363	i20S_alone	0.5	SYJLN180306-35	1	5.79308	99685	787.202	Rep.3	Alpha 1EEQGPQV	786.195	0.52274	0.104548
Alpha 1	145	151	EEQGPQV		NA	5	786.363	i20S_alone	1	SYJLN180306-17	1	5.7993	118764	787.198	Rep.1	Alpha 1EEQGPQV	786.191	0.518844	0.103769
Alpha 1	145	151	EEQGPQV		NA	5	786.363	i20S_alone	1	SYJLN180306-27	1	5.79469	114140	787.224	Rep.2	Alpha 1EEQGPQV	786.217	0.545248	0.10905
Alpha 1	145	151	EEQGPQV		NA	5	786.363	i20S_alone	1	SYJLN180306-37	1	5.79537	91066	787.242	Rep.3	Alpha 1EEQGPQV	786.234	0.562309	0.112462
Alpha 1	145	151	EEQGPQV		NA	5	786.363	i20S_alone	5	SYJLN180306-19	1	5.78558	89082	787.439	Rep.1	Alpha 1EEQGPQV	786.432	0.760183	0.152037
Alpha 1	145	151	EEQGPQV		NA	5	786.363	i20S_alone	5	SYJLN180306-29	1	5.79596	86365	787.403	Rep.2	Alpha 1EEQGPQV	786.396	0.723983	0.144797
Alpha 1	145	151	EEQGPQV		NA	5	786.363	i20S_alone	5	SYJLN180306-39	1	5.79353	68076	787.455	Rep.3	Alpha 1EEQGPQV	786.448	0.77562	0.155124
Alpha 1	145	151	EEQGPQV		NA	5	786.363	i20S_alone	10	SYJLN180306-21	1	5.76739	89472	787.581	Rep.1	Alpha 1EEQGPQV	786.573	0.901434	0.180287
Alpha 1	145	151	EEQGPQV		NA	5	786.363	i20S_alone	10	SYJLN180306-31	1	5.78581	77780	787.544	Rep.2	Alpha 1EEQGPQV	786.537	0.864975	0.172995
Alpha 1	145	151	EEQGPQV		NA	5	786.363	i20S_alone	10	SYJLN180306-41	1	5.79819	62590	787.528	Rep.3	Alpha 1EEQGPQV	786.52	0.848392	0.169678
Alpha 1	145	151	EEQGPQV		NA	5	786.363	i20S_alone	30	SYJLN180306-33	1	5.77753	59143	788.071	Rep.1	Alpha 1EEQGPQV	787.064	1.39186	0.278372
Alpha 1	145	151	EEQGPQV		NA	5	786.363	i20S_alone	30	SYJLN180306-43	1	5.7841	44361	788.085	Rep.2	Alpha 1EEQGPQV	787.077	1.40531	0.281062
Alpha 1	145	151	EEQGPQV		NA	5	786.363	std20S_alone	0	SYJLN180228-02	1	5.78248	4909318	786.675	Rep.1	Alpha 1EEQGPQV	785.668	0.000427359	8.54718e-05
Alpha 1	145	151	EEQGPQV		NA	5	786.363	std20S_alone	0	SYJLN180228-04	1	5.78019	4696754	786.674	Rep.2	Alpha 1EEQGPQV	785.667	-0.000630641	-0.000126128
Alpha 1	145	151	EEQGPQV		NA	5	786.363	std20S_alone	0	SYJLN180228-06	1	5.78362	4138647	786.666	Rep.3	Alpha 1EEQGPQV	785.659	-0.00894364	-0.00178873
Alpha 1	145	151	EEQGPQV		NA	5	786.363	std20S_alone	0	SYJLN180228-08	1	5.77704	3885628	786.685	Rep.4	Alpha 1EEQGPQV	785.677	0.00974836	0.00194967
Alpha 1	145	151	EEQGPQV		NA	5	786.363	std20S_alone	0.5	SYJLN180228-10	1	5.78293	3317118	787.213	Rep.1	Alpha 1EEQGPQV	786.206	0.53828	0.107656
Alpha 1	145	151	EEQGPQV		NA	5	786.363	std20S_alone	0.5	SYJLN180228-12	1	5.78358	3231766	787.196	Rep.2	Alpha 1EEQGPQV	786.189	0.521281	0.104256
Alpha 1	145	151	EEQGPQV		NA	5	786.363	std20S_alone	0.5	SYJLN180228-14	1	5.79249	3193044	787.207	Rep.3	Alpha 1EEQGPQV	786.2	0.532116	0.106423
Alpha 1	145	151	EEQGPQV		NA	5	786.363	std20S_alone	1	SYJLN180228-16	1	5.78033	2311149	787.273	Rep.1	Alpha 1EEQGPQV	786.265	0.597809	0.119562
Alpha 1	145	151	EEQGPQV		NA	5	786.363	std20S_alone	1	SYJLN180228-18	1	5.78333	2704791	787.27	Rep.2	Alpha 1EEQGPQV	786.263	0.595687	0.119137
Alpha 1	145	151	EEQGPQV		NA	5	786.363	std20S_alone	1	SYJLN180228-20	1	5.79002	2323707	787.262	Rep.3	Alpha 1EEQGPQV	786.255	0.586966	0.117393
Alpha 1	145	151	EEQGPQV		NA	5	786.363	std20S_alone	5	SYJLN180228-22	1	5.81187	2243899	787.582	Rep.1	Alpha 1EEQGPQV	786.574	0.906763	0.181353
Alpha 1	145	151	EEQGPQV		NA	5	786.363	std20S_alone	5	SYJLN180228-24	1	5.79868	2085708	787.565	Rep.2	Alpha 1EEQGPQV	786.558	0.890548	0.17811
Alpha 1	145	151	EEQGPQV		NA	5	786.363	std20S_alone	5	SYJLN180228-26	1	5.76816	1811962	787.542	Rep.3	Alpha 1EEQGPQV	786.534	0.866886	0.173377
Alpha 1	145	151	EEQGPQV		NA	5	786.363	std20S_alone	10	SYJLN180228-28	1	5.79946	1580560	787.737	Rep.1	Alpha 1EEQGPQV	786.729	1.06183	0.212365
Alpha 1	145	151	EEQGPQV		NA	5	786.363	std20S_alone	10	SYJLN180302-39	1	5.78999	996413	787.836	Rep.2	Alpha 1EEQGPQV	786.828	1.16084	0.232168
Alpha 1	145	151	EEQGPQV		NA	5	786.363	std20S_alone	10	SYJLN180302-41	1	5.80216	885122	787.862	Rep.3	Alpha 1EEQGPQV	786.855	1.18746	0.237492
Alpha 1	145	151	EEQGPQV		NA	5	786.363	std20S_alone	30	SYJLN180302-43	1	5.79161	808172	788.165	Rep.1	Alpha 1EEQGPQV	787.158	1.49046	0.298092
Alpha 1	145	151	EEQGPQV		NA	5	786.363	std20S_alone	30	SYJLN180302-45	1	5.79496	722708	788.17	Rep.2	Alpha 1EEQGPQV	787.162	1.49481	0.298962
Alpha 1	145	151	EEQGPQV		NA	5	786.363	std20S_alone	30	SYJLN180302-47	1	5.79643	693436	788.189	Rep.3	Alpha 1EEQGPQV	787.182	1.51419	0.302838
Alpha 1	145	152	EEQGPQVY		NA	6	949.426	i20S_alone	0	SYJLN180306-09	1	6.85588	282752	949.826	Rep.1	Alpha 1EEQGPQVY	948.818	-0.0107408	-0.00179013
Alpha 1	145	152	EEQGPQVY		NA	6	949.426	i20S_alone	0	SYJLN180306-11	1	6.85684	260581	949.831	Rep.2	Alpha 1EEQGPQVY	948.823	-0.00581079	-0.000968464
Alpha 1	145	152	EEQGPQVY		NA	6	949.426	i20S_alone	0	SYJLN180306-13	1	6.85087	254707	949.854	Rep.3	Alpha 1EEQGPQVY	948.847	0.0178682	0.00297804
Alpha 1	145	152	EEQGPQVY		NA	6	949.426	i20S_alone	0.5	SYJLN180306-15	1	6.84877	210801	950.465	Rep.1	Alpha 1EEQGPQVY	949.457	0.628119	0.104687
Alpha 1	145	152	EEQGPQVY		NA	6	949.426	i20S_alone	0.5	SYJLN180306-25	1	6.85652	189199	950.477	Rep.2	Alpha 1EEQGPQVY	949.469	0.640201	0.1067
Alpha 1	145	152	EEQGPQVY		NA	6	949.426	i20S_alone	0.5	SYJLN180306-35	1	6.85083	132121	950.538	Rep.3	Alpha 1EEQGPQVY	949.531	0.70169	0.116948
Alpha 1	145	152	EEQGPQVY		NA	6	949.426	i20S_alone	1	SYJLN180306-17	1	6.85573	203618	950.528	Rep.1	Alpha 1EEQGPQVY	949.521	0.691788	0.115298
Alpha 1	145	152	EEQGPQVY		NA	6	949.426	i20S_alone	1	SYJLN180306-27	1	6.85323	162557	950.502	Rep.2	Alpha 1EEQGPQVY	949.495	0.665402	0.1109
Alpha 1	145	152	EEQGPQVY		NA	6	949.426	i20S_alone	1	SYJLN180306-37	1	6.85482	118706	950.519	Rep.3	Alpha 1EEQGPQVY	949.511	0.682179	0.113697
Alpha 1	145	152	EEQGPQVY		NA	6	949.426	i20S_alone	5	SYJLN180306-19	1	6.84855	150785	950.724	Rep.1	Alpha 1EEQGPQVY	949.717	0.88734	0.14789
Alpha 1	145	152	EEQGPQVY		NA	6	949.426	i20S_alone	5	SYJLN180306-29	1	6.85345	119082	950.715	Rep.2	Alpha 1EEQGPQVY	949.708	0.878429	0.146405
Alpha 1	145	152	EEQGPQVY		NA	6	949.426	i20S_alone	5	SYJLN180306-39	1	6.85705	90161	950.766	Rep.3	Alpha 1EEQGPQVY	949.759	0.929452	0.154909
Alpha 1	145	152	EEQGPQVY		NA	6	949.426	i20S_alone	10	SYJLN180306-21	1	6.8429	143137	950.883	Rep.1	Alpha 1EEQGPQVY	949.876	1.04679	0.174466
Alpha 1	145	152	EEQGPQVY		NA	6	949.426	i20S_alone	10	SYJLN180306-31	1	6.84675	111700	950.877	Rep.2	Alpha 1EEQGPQVY	949.869	1.04005	0.173341
Alpha 1	145	152	EEQGPQVY		NA	6	949.426	i20S_alone	10	SYJLN180306-41	1	6.86066	81626	950.834	Rep.3	Alpha 1EEQGPQVY	949.827	0.997738	0.16629
Alpha 1	145	152	EEQGPQVY		NA	6	949.426	i20S_alone	30	SYJLN180306-23	1	6.84634	100638	951.24	Rep.1	Alpha 1EEQGPQVY	950.233	1.40359	0.233932
Alpha 1	145	152	EEQGPQVY		NA	6	949.426	i20S_alone	30	SYJLN180306-33	1	6.84565	78821	951.29	Rep.2	Alpha 1EEQGPQVY	950.283	1.45355	0.242258
Alpha 1	145	152	EEQGPQVY		NA	6	949.426	i20S_alone	30	SYJLN180306-43	1	6.85247	54422	951.358	Rep.3	Alpha 1EEQGPQVY	950.351	1.52193	0.253656
Alpha 1	145	152	EEQGPQVY		NA	6	949.426	std20S_alone	0	SYJLN180228-02	1	6.82699	3838520	949.847	Rep.1	Alpha 1EEQGPQVY	948.84	-0.000206484	-3.44139e-05
Alpha 1	145	152	EEQGPQVY		NA	6	949.426	std20S_alone	0	SYJLN180228-04	1	6.82454	3515067	949.849	Rep.2	Alpha 1EEQGPQVY	948.842	0.00168652	0.000281086
Alpha 1	145	152	EEQGPQVY		NA	6	949.426	std20S_alone	0	SYJLN180228-06	1	6.8281	3303561	949.839	Rep.3	Alpha 1EEQGPQVY	948.831	-0.00917648	-0.00152941
Alpha 1	145	152	EEQGPQVY		NA	6	949.426	std20S_alone	0	SYJLN180228-08	1	6.8217	3184645	949.856	Rep.4	Alpha 1EEQGPQVY	948.848	0.00790652	0.00131775
Alpha 1	145	152	EEQGPQVY		NA	6	949.426	std20S_alone	0.5	SYJLN180228-10	1	6.8261	2398768	950.564	Rep.1	Alpha 1EEQGPQVY	949.556	0.715902	0.119317
Alpha 1	145	152	EEQGPQVY		NA	6	949.426	std20S_alone	0.5	SYJLN180228-12	1	6.82582	2231785	950.525	Rep.2	Alpha 1EEQGPQVY	949.518	0.67754	0.112923
Alpha 1	145	152	EEQGPQVY		NA	6	949.426	std20S_alone	0.5	SYJLN180228-14	1	6.83508	2331563	950.544	Rep.3	Alpha 1EEQGPQVY	949.537	0.696351	0.116058
Alpha 1	145	152	EEQGPQVY		NA	6	949.426	std20S_alone	1	SYJLN180228-16	1	6.8237	1699992	950.607	Rep.1	Alpha 1EEQGPQVY	949.6	0.759112	0.126519
Alpha 1	145	152	EEQGPQVY		NA	6	949.426	std20S_alone	1	SYJLN180228-18	1	6.82798	1923023	950.592	Rep.2	Alpha 1EEQGPQVY	949.584	0.743875	0.123979
Alpha 1	145	152	EEQGPQVY		NA	6	949.426	std20S_alone	1	SYJLN180228-20	1	6.83507	1798962	950.593	Rep.3	Alpha 1EEQGPQVY	949.586	0.745316	0.124219
Alpha 1	145	152	EEQGPQVY		NA	6	949.426	std20S_alone	5	SYJLN180228-22	1	6.84402	1688872	950.9	Rep.1	Alpha 1EEQGPQVY	949.892	1.05202	0.175336
Alpha 1	145	152	EEQGPQVY		NA	6	949.426	std20S_alone	5	SYJLN180228-24	1	6.8429	1601606	950.899	Rep.2	Alpha 1EEQGPQVY	949.891	1.05094	0.175157
Alpha 1	145	152	EEQGPQVY		NA	6	949.426	std20S_alone	5	SYJLN180228-26	1	6.82924	1482345	950.868	Rep.3	Alpha 1EEQGPQVY	949.86	1.02	0.17
Alpha 1	145	152	EEQGPQVY		NA	6	949.426	std20S_alone	10	SYJLN180228-28	1	6.84333	1245742	951.058	Rep.1	Alpha 1EEQGPQVY	950.05	1.21008	0.20168
Alpha 1	145	152	EEQGPQVY		NA	6	949.426	std20S_alone	10	SYJLN180302-39	1	6.83827	889069	951.109	Rep.2	Alpha 1EEQGPQVY	950.102	1.26169	0.210282
Alpha 1	145	152	EEQGPQVY		NA	6	949.426	std20S_alone	10	SYJLN180302-41	1	6.84896	873069	951.135	Rep.3	Alpha 1EEQGPQVY	950.127	1.28697	0.214496
Alpha 1	145	152	EEQGPQVY		NA	6	949.426	std20S_alone	30	SYJLN180302-43	1	6.84424	759704	951.517	Rep.1	Alpha 1EEQGPQVY	950.51	1.6695	0.27825
Alpha 1	145	152	EEQGPQVY		NA	6	949.426	std20S_alone	30	SYJLN180302-45	1	6.8501	696138	951.531	Rep.2	Alpha 1EEQGPQVY	950.523	1.68304	0.280507
Alpha 1	145	152	EEQGPQVY		NA	6	949.426	std20S_alone	30	SYJLN180302-47	1	6.84418	671436	951.53	Rep.3	Alpha 1EEQGPQVY	950.523	1.6827	0.28045
Alpha 1	145	159	EEQGPQVYKCDPAGY		NA	12	1683.73	i20S_alone	0	SYJLN180306-09	2	8.00467	114268	842.868	Rep.1	Alpha 1EEQGPQVYKCDPAGY	1683.72	0.00770421	0.000642017
Alpha 1	145	159	EEQGPQVYKCDPAGY		NA	12	1683.73	i20S_alone	0	SYJLN180306-11	2	8.00824	104309	842.857	Rep.2	Alpha 1EEQGPQVYKCDPAGY	1683.7	-0.0136078	-0.00113398
Alpha 1	145	159	EEQGPQVYKCDPAGY		NA	12	1683.73	i20S_alone	0	SYJLN180306-13	2	8.00522	108069	842.866	Rep.3	Alpha 1EEQGPQVYKCDPAGY	1683.72	0.00498821	0.000415684
Alpha 1	145	159	EEQGPQVYKCDPAGY		NA	12	1683.73	i20S_alone	0.5	SYJLN180306-15	2	7.99776	90004	843.385	Rep.1	Alpha 1EEQGPQVYKCDPAGY	1684.76	1.04208	0.0868399
Alpha 1	145	159	EEQGPQVYKCDPAGY		NA	12	1683.73	i20S_alone	0.5	SYJLN180306-25	2	8.0088	81090	843.35	Rep.2	Alpha 1EEQGPQVYKCDPAGY	1684.69	0.972366	0.0810305
Alpha 1	145	159	EEQGPQVYKCDPAGY		NA	12	1683.73	i20S_alone	1	SYJLN180306-17	2	8.00377	89003	843.36	Rep.1	Alpha 1EEQGPQVYKCDPAGY	1684.7	0.991584	0.082632
Alpha 1	145	159	EEQGPQVYKCDPAGY		NA	12	1683.73	i20S_alone	1	SYJLN180306-27	2	8.00433	81121	843.334	Rep.2	Alpha 1EEQGPQVYKCDPAGY	1684.65	0.940426	0.0783689
Alpha 1	145	159	EEQGPQVYKCDPAGY		NA	12	1683.73	i20S_alone	1	SYJLN180306-37	2	8.00405	56436	843.381	Rep.3	Alpha 1EEQGPQVYKCDPAGY	1684.75	1.03352	0.0861267
Alpha 1	145	159	EEQGPQVYKCDPAGY		NA	12	1683.73	i20S_alone	5	SYJLN180306-19	2	7.99627	72790	843.429	Rep.1	Alpha 1EEQGPQVYKCDPAGY	1684.84	1.12998	0.0941654
Alpha 1	145	159	EEQGPQVYKCDPAGY		NA	12	1683.73	i20S_alone	5	SYJLN180306-29	2	8.00127	58314	843.46	Rep.2	Alpha 1EEQGPQVYKCDPAGY	1684.91	1.19326	0.099438
Alpha 1	145	159	EEQGPQVYKCDPAGY		NA	12	1683.73	i20S_alone	5	SYJLN180306-39	2	8.00307	43926	843.456	Rep.3	Alpha 1EEQGPQVYKCDPAGY	1684.9	1.18404	0.0986699
Alpha 1	145	159	EEQGPQVYKCDPAGY		NA	12	1683.73	i20S_alone	10	SYJLN180306-21	2	7.99571	68662	843.48	Rep.1	Alpha 1EEQGPQVYKCDPAGY	1684.95	1.23336	0.10278
Alpha 1	145	159	EEQGPQVYKCDPAGY		NA	12	1683.73	i20S_alone	10	SYJLN180306-31	2	7.99493	63034	843.519	Rep.2	Alpha 1EEQGPQVYKCDPAGY	1685.02	1.31063	0.109219
Alpha 1	145	159	EEQGPQVYKCDPAGY		NA	12	1683.73	i20S_alone	10	SYJLN180306-41	2	8.0092	44757	843.487	Rep.3	Alpha 1EEQGPQVYKCDPAGY	1684.96	1.24642	0.103869
Alpha 1	145	159	EEQGPQVYKCDPAGY		NA	12	1683.73	i20S_alone	30	SYJLN180306-23	2	7.99649	56789	843.908	Rep.1	Alpha 1EEQGPQVYKCDPAGY	1685.8	2.08906	0.174088
Alpha 1	145	159	EEQGPQVYKCDPAGY		NA	12	1683.73	i20S_alone	30	SYJLN180306-33	2	8.0006	46252	843.878	Rep.2	Alpha 1EEQGPQVYKCDPAGY	1685.74	2.02774	0.168979
Alpha 1	145	159	EEQGPQVYKCDPAGY		NA	12	1683.73	i20S_alone	30	SYJLN180306-43	2	8.00291	24202	843.857	Rep.3	Alpha 1EEQGPQVYKCDPAGY	1685.7	1.98556	0.165464
Alpha 1	145	159	EEQGPQVYKCDPAGY		NA	12	1683.73	std20S_alone	0	SYJLN180228-02	2	7.98626	491349	842.872	Rep.1	Alpha 1EEQGPQVYKCDPAGY	1683.73	0.0121286	0.00101072
Alpha 1	145	159	EEQGPQVYKCDPAGY		NA	12	1683.73	std20S_alone	0	SYJLN180228-04	2	7.98201	495197	842.865	Rep.2	Alpha 1EEQGPQVYKCDPAGY	1683.72	-0.00159539	-0.000132949
Alpha 1	145	159	EEQGPQVYKCDPAGY		NA	12	1683.73	std20S_alone	0	SYJLN180228-06	2	7.98645	479416	842.858	Rep.3	Alpha 1EEQGPQVYKCDPAGY	1683.7	-0.0169834	-0.00141528
Alpha 1	145	159	EEQGPQVYKCDPAGY		NA	12	1683.73	std20S_alone	0	SYJLN180228-08	2	7.98052	475747	842.869	Rep.4	Alpha 1EEQGPQVYKCDPAGY	1683.72	0.00624861	0.000520718
Alpha 1	145	159	EEQGPQVYKCDPAGY		NA	12	1683.73	std20S_alone	0.5	SYJLN180228-10	2	7.98625	378201	843.405	Rep.1	Alpha 1EEQGPQVYKCDPAGY	1684.79	1.07727	0.0897722
Alpha 1	145	159	EEQGPQVYKCDPAGY		NA	12	1683.73	std20S_alone	0.5	SYJLN180228-12	2	7.98555	378485	843.416	Rep.2	Alpha 1EEQGPQVYKCDPAGY	1684.82	1.10046	0.0917049
Alpha 1	145	159	EEQGPQVYKCDPAGY		NA	12	1683.73	std20S_alone	0.5	SYJLN180228-14	2	7.99102	369779	843.369	Rep.3	Alpha 1EEQGPQVYKCDPAGY	1684.72	1.00596	0.0838301
Alpha 1	145	159	EEQGPQVYKCDPAGY		NA	12	1683.73	std20S_alone	1	SYJLN180228-16	2	7.97917	321987	843.467	Rep.1	Alpha 1EEQGPQVYKCDPAGY	1684.92	1.20171	0.100143
Alpha 1	145	159	EEQGPQVYKCDPAGY		NA	12	1683.73	std20S_alone	1	SYJLN180228-18	2	7.9917	337700	843.426	Rep.2	Alpha 1EEQGPQVYKCDPAGY	1684.84	1.11901	0.0932509
Alpha 1	145	159	EEQGPQVYKCDPAGY		NA	12	1683.73	std20S_alone	1	SYJLN180228-20	2	7.99935	319004	843.421	Rep.3	Alpha 1EEQGPQVYKCDPAGY	1684.83	1.11027	0.0925224
Alpha 1	145	159	EEQGPQVYKCDPAGY		NA	12	1683.73	std20S_alone	5	SYJLN180228-22	2	7.99949	333521	843.591	Rep.1	Alpha 1EEQGPQVYKCDPAGY	1685.17	1.44947	0.120789
Alpha 1	145	159	EEQGPQVYKCDPAGY		NA	12	1683.73	std20S_alone	5	SYJLN180228-24	2	8.00129	323649	843.556	Rep.2	Alpha 1EEQGPQVYKCDPAGY	1685.1	1.37895	0.114913
Alpha 1	145	159	EEQGPQVYKCDPAGY		NA	12	1683.73	std20S_alone	5	SYJLN180228-26	2	7.99592	306704	843.533	Rep.3	Alpha 1EEQGPQVYKCDPAGY	1685.05	1.33351	0.111126
Alpha 1	145	159	EEQGPQVYKCDPAGY		NA	12	1683.73	std20S_alone	10	SYJLN180228-28	2	7.99925	294839	843.591	Rep.1	Alpha 1EEQGPQVYKCDPAGY	1685.17	1.44975	0.120812
Alpha 1	145	159	EEQGPQVYKCDPAGY		NA	12	1683.73	std20S_alone	10	SYJLN180302-39	2	7.98267	194192	843.642	Rep.2	Alpha 1EEQGPQVYKCDPAGY	1685.27	1.55164	0.129304
Alpha 1	145	159	EEQGPQVYKCDPAGY		NA	12	1683.73	std20S_alone	10	SYJLN180302-41	2	7.98944	184316	843.639	Rep.3	Alpha 1EEQGPQVYKCDPAGY	1685.26	1.54649	0.128875
Alpha 1	145	159	EEQGPQVYKCDPAGY		NA	12	1683.73	std20S_alone	30	SYJLN180302-43	2	7.98373	159602	843.878	Rep.1	Alpha 1EEQGPQVYKCDPAGY	1685.74	2.02482	0.168735
Alpha 1	145	159	EEQGPQVYKCDPAGY		NA	12	1683.73	std20S_alone	30	SYJLN180302-45	2	7.99193	137372	843.909	Rep.2	Alpha 1EEQGPQVYKCDPAGY	1685.8	2.08684	0.173903
Alpha 1	145	159	EEQGPQVYKCDPAGY		NA	12	1683.73	std20S_alone	30	SYJLN180302-47	2	7.98488	143429	843.906	Rep.3	Alpha 1EEQGPQVYKCDPAGY	1685.8	2.07916	0.173263
Alpha 1	130	138	EMRPLGCCM			7	1039.42	i20S_alone	0	SYJLN180306-09|SYJLN180306-13	1|2	9.095321|9.097428|9.099914|9.10517	130455|135226|428027|428205	520.432498|520.436667|1039.789111|1039.804806	Rep.1	Alpha 1EMRPLGCCM	1038.781835|1038.79753|1038.850444|1038.858782	-0.0574357964012506|-0.0417407964012|0.0111732035986734|0.0195112035987677	0.000687206
Alpha 1	130	138	EMRPLGCCM			7	1039.42	i20S_alone	0	SYJLN180306-09|SYJLN180306-13	1|2	9.095321|9.097428|9.099914|9.10517	130455|135226|428027|428205	520.432498|520.436667|1039.789111|1039.804806	Rep.2	Alpha 1EMRPLGCCM	1038.781835|1038.79753|1038.850444|1038.858782	-0.0574357964012506|-0.0417407964012|0.0111732035986734|0.0195112035987677	-0.000693296
Alpha 1	130	138	EMRPLGCCM			7	1039.42	i20S_alone	0.5	SYJLN180306-15|SYJLN180306-25|SYJLN180306-35	1|2	9.092938|9.093299|9.096294|9.097281|9.098074|9.101159	120430|160952|175221|494438|563786|591216	520.548376|520.572734|520.574649|1040.012907|1040.01805|1040.042728	Rep.1	Alpha 1EMRPLGCCM	1039.005631|1039.010774|1039.035452|1039.0822|1039.130916|1039.134746	0.166360203598742|0.171503203598604|0.196181203598599|0.242929203598578|0.291645203598591|0.295475203598698	0.0375718
Alpha 1	130	138	EMRPLGCCM			7	1039.42	i20S_alone	0.5	SYJLN180306-15|SYJLN180306-25|SYJLN180306-35	1|2	9.092938|9.093299|9.096294|9.097281|9.098074|9.101159	120430|160952|175221|494438|563786|591216	520.548376|520.572734|520.574649|1040.012907|1040.01805|1040.042728	Rep.2	Alpha 1EMRPLGCCM	1039.005631|1039.010774|1039.035452|1039.0822|1039.130916|1039.134746	0.166360203598742|0.171503203598604|0.196181203598599|0.242929203598578|0.291645203598591|0.295475203598698	0.0324381
Alpha 1	130	138	EMRPLGCCM			7	1039.42	i20S_alone	0.5	SYJLN180306-15|SYJLN180306-25|SYJLN180306-35	1|2	9.092938|9.093299|9.096294|9.097281|9.098074|9.101159	120430|160952|175221|494438|563786|591216	520.548376|520.572734|520.574649|1040.012907|1040.01805|1040.042728	Rep.3	Alpha 1EMRPLGCCM	1039.005631|1039.010774|1039.035452|1039.0822|1039.130916|1039.134746	0.166360203598742|0.171503203598604|0.196181203598599|0.242929203598578|0.291645203598591|0.295475203598698	0.0394325
Alpha 1	130	138	EMRPLGCCM			7	1039.42	i20S_alone	1	SYJLN180306-17|SYJLN180306-27|SYJLN180306-37	1|2	9.094513|9.096702|9.096889|9.098613|9.099276|9.100273	115864|148152|172046|479711|574553|608537	520.57036|520.578321|520.589323|1040.059604|1040.083082|1040.084503	Rep.1	Alpha 1EMRPLGCCM	1039.052328|1039.075806|1039.077227|1039.126168|1039.14209|1039.164094	0.213057203598737|0.236535203598805|0.237956203598742|0.286897203598755|0.302819203598574|0.324823203598726	0.0428842
Alpha 1	130	138	EMRPLGCCM			7	1039.42	i20S_alone	1	SYJLN180306-17|SYJLN180306-27|SYJLN180306-37	1|2	9.094513|9.096702|9.096889|9.098613|9.099276|9.100273	115864|148152|172046|479711|574553|608537	520.57036|520.578321|520.589323|1040.059604|1040.083082|1040.084503	Rep.2	Alpha 1EMRPLGCCM	1039.052328|1039.075806|1039.077227|1039.126168|1039.14209|1039.164094	0.213057203598737|0.236535203598805|0.237956203598742|0.286897203598755|0.302819203598574|0.324823203598726	0.0395105
Alpha 1	130	138	EMRPLGCCM			7	1039.42	i20S_alone	1	SYJLN180306-17|SYJLN180306-27|SYJLN180306-37	1|2	9.094513|9.096702|9.096889|9.098613|9.099276|9.100273	115864|148152|172046|479711|574553|608537	520.57036|520.578321|520.589323|1040.059604|1040.083082|1040.084503	Rep.3	Alpha 1EMRPLGCCM	1039.052328|1039.075806|1039.077227|1039.126168|1039.14209|1039.164094	0.213057203598737|0.236535203598805|0.237956203598742|0.286897203598755|0.302819203598574|0.324823203598726	0.0414572
Alpha 1	130	138	EMRPLGCCM			7	1039.42	i20S_alone	5	SYJLN180306-19|SYJLN180306-29|SYJLN180306-39	1|2	9.08976|9.093125|9.094656|9.099681|9.100195|9.102378	89757|126700|153198|473941|572032|638600	520.635369|520.638649|520.646428|1040.174148|1040.200957|1040.246204	Rep.1	Alpha 1EMRPLGCCM	1039.166872|1039.193681|1039.238928|1039.256186|1039.262746|1039.278304	0.327601203598761|0.354410203598718|0.399657203598736|0.416915203598592|0.423475203598628|0.439033203598683	0.0578465
Alpha 1	130	138	EMRPLGCCM			7	1039.42	i20S_alone	5	SYJLN180306-19|SYJLN180306-29|SYJLN180306-39	1|2	9.08976|9.093125|9.094656|9.099681|9.100195|9.102378	89757|126700|153198|473941|572032|638600	520.635369|520.638649|520.646428|1040.174148|1040.200957|1040.246204	Rep.2	Alpha 1EMRPLGCCM	1039.166872|1039.193681|1039.238928|1039.256186|1039.262746|1039.278304	0.327601203598761|0.354410203598718|0.399657203598736|0.416915203598592|0.423475203598628|0.439033203598683	0.0579402
Alpha 1	130	138	EMRPLGCCM			7	1039.42	i20S_alone	5	SYJLN180306-19|SYJLN180306-29|SYJLN180306-39	1|2	9.08976|9.093125|9.094656|9.099681|9.100195|9.102378	89757|126700|153198|473941|572032|638600	520.635369|520.638649|520.646428|1040.174148|1040.200957|1040.246204	Rep.3	Alpha 1EMRPLGCCM	1039.166872|1039.193681|1039.238928|1039.256186|1039.262746|1039.278304	0.327601203598761|0.354410203598718|0.399657203598736|0.416915203598592|0.423475203598628|0.439033203598683	0.0618233
Alpha 1	130	138	EMRPLGCCM			7	1039.42	i20S_alone	10	SYJLN180306-21|SYJLN180306-31|SYJLN180306-41	1|2	9.086778|9.089657|9.09315|9.093711|9.099576|9.10463	79376|124913|155319|457315|606491|661749	520.661283|520.680305|520.682572|1040.25953|1040.270917|1040.292604	Rep.1	Alpha 1EMRPLGCCM	1039.252254|1039.263641|1039.285328|1039.308014|1039.346058|1039.350592	0.412983203598742|0.424370203598755|0.446057203598684|0.468743203598706|0.506787203598606|0.511321203598754	0.0706846
Alpha 1	130	138	EMRPLGCCM			7	1039.42	i20S_alone	10	SYJLN180306-21|SYJLN180306-31|SYJLN180306-41	1|2	9.086778|9.089657|9.09315|9.093711|9.099576|9.10463	79376|124913|155319|457315|606491|661749	520.661283|520.680305|520.682572|1040.25953|1040.270917|1040.292604	Rep.2	Alpha 1EMRPLGCCM	1039.252254|1039.263641|1039.285328|1039.308014|1039.346058|1039.350592	0.412983203598742|0.424370203598755|0.446057203598684|0.468743203598706|0.506787203598606|0.511321203598754	0.0701096
Alpha 1	130	138	EMRPLGCCM			7	1039.42	i20S_alone	10	SYJLN180306-21|SYJLN180306-31|SYJLN180306-41	1|2	9.086778|9.089657|9.09315|9.093711|9.099576|9.10463	79376|124913|155319|457315|606491|661749	520.661283|520.680305|520.682572|1040.25953|1040.270917|1040.292604	Rep.3	Alpha 1EMRPLGCCM	1039.252254|1039.263641|1039.285328|1039.308014|1039.346058|1039.350592	0.412983203598742|0.424370203598755|0.446057203598684|0.468743203598706|0.506787203598606|0.511321203598754	0.066484
Alpha 1	130	138	EMRPLGCCM			7	1039.42	i20S_alone	30	SYJLN180306-23|SYJLN180306-33|SYJLN180306-43	1|2	9.090595|9.093257|9.094855|9.097219|9.100564	92785|111672|404411|490100|561938	520.735652|520.751663|520.756722|1040.474611|1040.531084	Rep.1	Alpha 1EMRPLGCCM	1039.456752|1039.467335|1039.488774|1039.498892|1039.523808	0.617481203598572|0.628064203598797|0.64950320359867|0.65962120359859|0.684537203598666	0.0884622
Alpha 1	130	138	EMRPLGCCM			7	1039.42	i20S_alone	30	SYJLN180306-23|SYJLN180306-33|SYJLN180306-43	1|2	9.090595|9.093257|9.094855|9.097219|9.100564	92785|111672|404411|490100|561938	520.735652|520.751663|520.756722|1040.474611|1040.531084	Rep.2	Alpha 1EMRPLGCCM	1039.456752|1039.467335|1039.488774|1039.498892|1039.523808	0.617481203598572|0.628064203598797|0.64950320359867|0.65962120359859|0.684537203598666	0.0947982
Alpha 1	130	138	EMRPLGCCM			7	1039.42	i20S_alone	30	SYJLN180306-23|SYJLN180306-33|SYJLN180306-43	1|2	9.090595|9.093257|9.094855|9.097219|9.100564	92785|111672|404411|490100|561938	520.735652|520.751663|520.756722|1040.474611|1040.531084	Rep.3	Alpha 1EMRPLGCCM	1039.456752|1039.467335|1039.488774|1039.498892|1039.523808	0.617481203598572|0.628064203598797|0.64950320359867|0.65962120359859|0.684537203598666	0.0927862
Alpha 1	130	138	EMRPLGCCM			7	1039.42	std20S_alone	0	SYJLN180228-02|SYJLN180228-04|SYJLN180228-06|SYJLN180228-08	1|2	9.515862|9.518132|9.521778|9.522132|9.523789|9.525401|9.525757|9.530273	275610|285301|301151|324640|483496|485471|520623|551262	520.584973|520.592068|520.620619|520.631727|1040.190682|1040.230525|1040.23231|1040.261174	Rep.1	Alpha 1EMRPLGCCM	1039.155394|1039.169584|1039.183406|1039.223249|1039.225034|1039.226686|1039.248902|1039.253898	-0.0517184355803693|-0.0375284355802705|-0.0237064355803795|0.0161365644196394|0.0179215644197939|0.0195735644197157|0.0417895644195596|0.0467855644196788	-0.00370106
Alpha 1	130	138	EMRPLGCCM			7	1039.42	std20S_alone	0	SYJLN180228-02|SYJLN180228-04|SYJLN180228-06|SYJLN180228-08	1|2	9.515862|9.518132|9.521778|9.522132|9.523789|9.525401|9.525757|9.530273	275610|285301|301151|324640|483496|485471|520623|551262	520.584973|520.592068|520.620619|520.631727|1040.190682|1040.230525|1040.23231|1040.261174	Rep.2	Alpha 1EMRPLGCCM	1039.155394|1039.169584|1039.183406|1039.223249|1039.225034|1039.226686|1039.248902|1039.253898	-0.0517184355803693|-0.0375284355802705|-0.0237064355803795|0.0161365644196394|0.0179215644197939|0.0195735644197157|0.0417895644195596|0.0467855644196788	0.000530426
Alpha 1	130	138	EMRPLGCCM			7	1039.42	std20S_alone	0	SYJLN180228-02|SYJLN180228-04|SYJLN180228-06|SYJLN180228-08	1|2	9.515862|9.518132|9.521778|9.522132|9.523789|9.525401|9.525757|9.530273	275610|285301|301151|324640|483496|485471|520623|551262	520.584973|520.592068|520.620619|520.631727|1040.190682|1040.230525|1040.23231|1040.261174	Rep.3	Alpha 1EMRPLGCCM	1039.155394|1039.169584|1039.183406|1039.223249|1039.225034|1039.226686|1039.248902|1039.253898	-0.0517184355803693|-0.0375284355802705|-0.0237064355803795|0.0161365644196394|0.0179215644197939|0.0195735644197157|0.0417895644195596|0.0467855644196788	0.00622839
Alpha 1	130	138	EMRPLGCCM			7	1039.42	std20S_alone	0	SYJLN180228-02|SYJLN180228-04|SYJLN180228-06|SYJLN180228-08	1|2	9.515862|9.518132|9.521778|9.522132|9.523789|9.525401|9.525757|9.530273	275610|285301|301151|324640|483496|485471|520623|551262	520.584973|520.592068|520.620619|520.631727|1040.190682|1040.230525|1040.23231|1040.261174	Rep.4	Alpha 1EMRPLGCCM	1039.155394|1039.169584|1039.183406|1039.223249|1039.225034|1039.226686|1039.248902|1039.253898	-0.0517184355803693|-0.0375284355802705|-0.0237064355803795|0.0161365644196394|0.0179215644197939|0.0195735644197157|0.0417895644195596|0.0467855644196788	-0.00251619
Alpha 1	130	138	EMRPLGCCM			7	1039.42	std20S_alone	0.5	SYJLN180228-10|SYJLN180228-12|SYJLN180228-14	1|2	9.516394|9.517817|9.523264|9.524852|9.52743|9.534905	242749|245676|249986|462370|474712|481369	520.803417|520.806449|520.812467|1040.585506|1040.638111|1040.718601	Rep.1	Alpha 1EMRPLGCCM	1039.57823|1039.592282|1039.598346|1039.610382|1039.630835|1039.711325	0.371117564419592|0.385169564419584|0.391233564419736|0.403269564419588|0.423722564419677|0.504212564419731	0.0586087
Alpha 1	130	138	EMRPLGCCM			7	1039.42	std20S_alone	0.5	SYJLN180228-10|SYJLN180228-12|SYJLN180228-14	1|2	9.516394|9.517817|9.523264|9.524852|9.52743|9.534905	242749|245676|249986|462370|474712|481369	520.803417|520.806449|520.812467|1040.585506|1040.638111|1040.718601	Rep.2	Alpha 1EMRPLGCCM	1039.57823|1039.592282|1039.598346|1039.610382|1039.630835|1039.711325	0.371117564419592|0.385169564419584|0.391233564419736|0.403269564419588|0.423722564419677|0.504212564419731	0.0608789
Alpha 1	130	138	EMRPLGCCM			7	1039.42	std20S_alone	0.5	SYJLN180228-10|SYJLN180228-12|SYJLN180228-14	1|2	9.516394|9.517817|9.523264|9.524852|9.52743|9.534905	242749|245676|249986|462370|474712|481369	520.803417|520.806449|520.812467|1040.585506|1040.638111|1040.718601	Rep.3	Alpha 1EMRPLGCCM	1039.57823|1039.592282|1039.598346|1039.610382|1039.630835|1039.711325	0.371117564419592|0.385169564419584|0.391233564419736|0.403269564419588|0.423722564419677|0.504212564419731	0.0549105
Alpha 1	130	138	EMRPLGCCM			7	1039.42	std20S_alone	1	SYJLN180228-16|SYJLN180228-18|SYJLN180228-20	1|2	9.519372|9.523581|9.526615|9.529816|9.533035|9.539083	179290|182992|210716|397888|409300|428138	520.810292|520.813088|520.81568|1040.578185|1040.618513|1040.675337	Rep.1	Alpha 1EMRPLGCCM	1039.570909|1039.606032|1039.611237|1039.611624|1039.616808|1039.668061	0.363796564419772|0.398919564419657|0.40412456441959|0.404511564419636|0.409695564419735|0.460948564419596	0.0572182
Alpha 1	130	138	EMRPLGCCM			7	1039.42	std20S_alone	1	SYJLN180228-16|SYJLN180228-18|SYJLN180228-20	1|2	9.519372|9.523581|9.526615|9.529816|9.533035|9.539083	179290|182992|210716|397888|409300|428138	520.810292|520.813088|520.81568|1040.578185|1040.618513|1040.675337	Rep.2	Alpha 1EMRPLGCCM	1039.570909|1039.606032|1039.611237|1039.611624|1039.616808|1039.668061	0.363796564419772|0.398919564419657|0.40412456441959|0.404511564419636|0.409695564419735|0.460948564419596	0.0609429
Alpha 1	130	138	EMRPLGCCM			7	1039.42	std20S_alone	1	SYJLN180228-16|SYJLN180228-18|SYJLN180228-20	1|2	9.519372|9.523581|9.526615|9.529816|9.533035|9.539083	179290|182992|210716|397888|409300|428138	520.810292|520.813088|520.81568|1040.578185|1040.618513|1040.675337	Rep.3	Alpha 1EMRPLGCCM	1039.570909|1039.606032|1039.611237|1039.611624|1039.616808|1039.668061	0.363796564419772|0.398919564419657|0.40412456441959|0.404511564419636|0.409695564419735|0.460948564419596	0.0559806
Alpha 1	130	138	EMRPLGCCM			7	1039.42	std20S_alone	5	SYJLN180228-22|SYJLN180228-24|SYJLN180228-26	1|2	9.535973|9.538926|9.539618|9.544283|9.546234|9.546816	155936|177287|181916|351677|374979|397573	520.833361|520.837829|520.845902|1040.632691|1040.644901|1040.767348	Rep.1	Alpha 1EMRPLGCCM	1039.625415|1039.637625|1039.65217|1039.661106|1039.677252|1039.760072	0.418302564419719|0.430512564419587|0.445057564419585|0.453993564419761|0.470139564419696|0.55295956441978	0.0638032
Alpha 1	130	138	EMRPLGCCM			7	1039.42	std20S_alone	5	SYJLN180228-22|SYJLN180228-24|SYJLN180228-26	1|2	9.535973|9.538926|9.539618|9.544283|9.546234|9.546816	155936|177287|181916|351677|374979|397573	520.833361|520.837829|520.845902|1040.632691|1040.644901|1040.767348	Rep.2	Alpha 1EMRPLGCCM	1039.625415|1039.637625|1039.65217|1039.661106|1039.677252|1039.760072	0.418302564419719|0.430512564419587|0.445057564419585|0.453993564419761|0.470139564419696|0.55295956441978	0.068528
Alpha 1	130	138	EMRPLGCCM			7	1039.42	std20S_alone	5	SYJLN180228-22|SYJLN180228-24|SYJLN180228-26	1|2	9.535973|9.538926|9.539618|9.544283|9.546234|9.546816	155936|177287|181916|351677|374979|397573	520.833361|520.837829|520.845902|1040.632691|1040.644901|1040.767348	Rep.3	Alpha 1EMRPLGCCM	1039.625415|1039.637625|1039.65217|1039.661106|1039.677252|1039.760072	0.418302564419719|0.430512564419587|0.445057564419585|0.453993564419761|0.470139564419696|0.55295956441978	0.0648879
Alpha 1	130	138	EMRPLGCCM			7	1039.42	std20S_alone	10	SYJLN180228-28|SYJLN180228-30|SYJLN180302-39|SYJLN180302-41	1|2	9.504951|9.508348|9.51562|9.51706|9.539769|9.55026|9.569476	48108|75534|76865|134427|181050|188994|330076	520.772403|520.803713|520.826851|520.838112|1040.569314|1040.622205|1040.716156	Rep.1	Alpha 1EMRPLGCCM	1039.530254|1039.562038|1039.592874|1039.614929|1039.63915|1039.661672|1039.70888	0.323141564419757|0.354925564419773|0.385761564419681|0.407816564419591|0.432037564419716|0.454559564419696|0.501767564419652	0.0630046
Alpha 1	130	138	EMRPLGCCM			7	1039.42	std20S_alone	10	SYJLN180228-28|SYJLN180228-30|SYJLN180302-39|SYJLN180302-41	1|2	9.504951|9.508348|9.51562|9.51706|9.539769|9.55026|9.569476	48108|75534|76865|134427|181050|188994|330076	520.772403|520.803713|520.826851|520.838112|1040.569314|1040.622205|1040.716156	Rep.2	Alpha 1EMRPLGCCM	1039.530254|1039.562038|1039.592874|1039.614929|1039.63915|1039.661672|1039.70888	0.323141564419757|0.354925564419773|0.385761564419681|0.407816564419591|0.432037564419716|0.454559564419696|0.501767564419652	0.048937
Alpha 1	130	138	EMRPLGCCM			7	1039.42	std20S_alone	10	SYJLN180228-28|SYJLN180228-30|SYJLN180302-39|SYJLN180302-41	1|2	9.504951|9.508348|9.51562|9.51706|9.539769|9.55026|9.569476	48108|75534|76865|134427|181050|188994|330076	520.772403|520.803713|520.826851|520.838112|1040.569314|1040.622205|1040.716156	Rep.3	Alpha 1EMRPLGCCM	1039.530254|1039.562038|1039.592874|1039.614929|1039.63915|1039.661672|1039.70888	0.323141564419757|0.354925564419773|0.385761564419681|0.407816564419591|0.432037564419716|0.454559564419696|0.501767564419652	0.0599002
Alpha 1	130	138	EMRPLGCCM			7	1039.42	std20S_alone	10	SYJLN180228-28|SYJLN180228-30|SYJLN180302-39|SYJLN180302-41	1|2	9.504951|9.508348|9.51562|9.51706|9.539769|9.55026|9.569476	48108|75534|76865|134427|181050|188994|330076	520.772403|520.803713|520.826851|520.838112|1040.569314|1040.622205|1040.716156	Rep.4	Alpha 1EMRPLGCCM	1039.530254|1039.562038|1039.592874|1039.614929|1039.63915|1039.661672|1039.70888	0.323141564419757|0.354925564419773|0.385761564419681|0.407816564419591|0.432037564419716|0.454559564419696|0.501767564419652	0.0617197
Alpha 1	130	138	EMRPLGCCM			7	1039.42	std20S_alone	30	SYJLN180302-43|SYJLN180302-45|SYJLN180302-47	1|2	9.510548|9.514736|9.515759|9.517493|9.520726|9.524918	45381|58389|61107|151733|166018|176573	520.872978|520.90249|520.910218|1040.687309|1040.75821|1040.867469	Rep.1	Alpha 1EMRPLGCCM	1039.680033|1039.731404|1039.750934|1039.790428|1039.805884|1039.860193	0.47292056441961|0.524291564419627|0.543821564419659|0.583315564419536|0.598771564419621|0.653080564419724	0.0835206
Alpha 1	130	138	EMRPLGCCM			7	1039.42	std20S_alone	30	SYJLN180302-43|SYJLN180302-45|SYJLN180302-47	1|2	9.510548|9.514736|9.515759|9.517493|9.520726|9.524918	45381|58389|61107|151733|166018|176573	520.872978|520.90249|520.910218|1040.687309|1040.75821|1040.867469	Rep.2	Alpha 1EMRPLGCCM	1039.680033|1039.731404|1039.750934|1039.790428|1039.805884|1039.860193	0.47292056441961|0.524291564419627|0.543821564419659|0.583315564419536|0.598771564419621|0.653080564419724	0.0732092
Alpha 1	130	138	EMRPLGCCM			7	1039.42	std20S_alone	30	SYJLN180302-43|SYJLN180302-45|SYJLN180302-47	1|2	9.510548|9.514736|9.515759|9.517493|9.520726|9.524918	45381|58389|61107|151733|166018|176573	520.872978|520.90249|520.910218|1040.687309|1040.75821|1040.867469	Rep.3	Alpha 1EMRPLGCCM	1039.680033|1039.731404|1039.750934|1039.790428|1039.805884|1039.860193	0.47292056441961|0.524291564419627|0.543821564419659|0.583315564419536|0.598771564419621|0.653080564419724	0.085924
Alpha 1	192	198	EQTVETA		NA	6	777.362	i20S_alone	0	SYJLN180306-09	1	4.34424	264608	777.635	Rep.1	Alpha 1EQTVETA	776.628	0.00808138	0.0013469
Alpha 1	192	198	EQTVETA		NA	6	777.362	i20S_alone	0	SYJLN180306-11	1	4.33298	262708	777.631	Rep.2	Alpha 1EQTVETA	776.624	0.00444938	0.000741563
Alpha 1	192	198	EQTVETA		NA	6	777.362	i20S_alone	0	SYJLN180306-13	1	4.08549	159922	777.606	Rep.3	Alpha 1EQTVETA	776.599	-0.0206806	-0.00344677
Alpha 1	192	198	EQTVETA		NA	6	777.362	i20S_alone	0.5	SYJLN180306-15	1	4.3365	205274	778.118	Rep.1	Alpha 1EQTVETA	777.111	0.490943	0.0818239
Alpha 1	192	198	EQTVETA		NA	6	777.362	i20S_alone	0.5	SYJLN180306-25	1	4.3206	174224	778.128	Rep.2	Alpha 1EQTVETA	777.121	0.501562	0.0835937
Alpha 1	192	198	EQTVETA		NA	6	777.362	i20S_alone	0.5	SYJLN180306-35	1	4.32456	140620	778.134	Rep.3	Alpha 1EQTVETA	777.127	0.50697	0.0844951
Alpha 1	192	198	EQTVETA		NA	6	777.362	i20S_alone	1	SYJLN180306-17	1	4.33721	202748	778.099	Rep.1	Alpha 1EQTVETA	777.091	0.471802	0.0786337
Alpha 1	192	198	EQTVETA		NA	6	777.362	i20S_alone	1	SYJLN180306-27	1	4.31595	172119	778.189	Rep.2	Alpha 1EQTVETA	777.182	0.562003	0.0936672
Alpha 1	192	198	EQTVETA		NA	6	777.362	i20S_alone	1	SYJLN180306-37	1	4.31835	132668	778.122	Rep.3	Alpha 1EQTVETA	777.115	0.495356	0.0825594
Alpha 1	192	198	EQTVETA		NA	6	777.362	i20S_alone	5	SYJLN180306-19	1	4.28024	150951	778.202	Rep.1	Alpha 1EQTVETA	777.194	0.574785	0.0957976
Alpha 1	192	198	EQTVETA		NA	6	777.362	i20S_alone	5	SYJLN180306-29	1	4.325	130625	778.168	Rep.2	Alpha 1EQTVETA	777.16	0.540793	0.0901322
Alpha 1	192	198	EQTVETA		NA	6	777.362	i20S_alone	5	SYJLN180306-39	1	4.32581	97318	778.176	Rep.3	Alpha 1EQTVETA	777.168	0.5489	0.0914834
Alpha 1	192	198	EQTVETA		NA	6	777.362	i20S_alone	10	SYJLN180306-31	1	4.30331	120262	778.269	Rep.1	Alpha 1EQTVETA	777.261	0.641891	0.106982
Alpha 1	192	198	EQTVETA		NA	6	777.362	i20S_alone	10	SYJLN180306-41	1	4.32177	90322	778.204	Rep.2	Alpha 1EQTVETA	777.197	0.577158	0.0961931
Alpha 1	192	198	EQTVETA		NA	6	777.362	i20S_alone	30	SYJLN180306-23	1	4.31352	101982	778.435	Rep.1	Alpha 1EQTVETA	777.428	0.80859	0.134765
Alpha 1	192	198	EQTVETA		NA	6	777.362	i20S_alone	30	SYJLN180306-43	1	4.12295	49636	778.437	Rep.2	Alpha 1EQTVETA	777.43	0.810467	0.135078
Alpha 1	192	198	EQTVETA		NA	6	777.362	std20S_alone	0	SYJLN180228-02	1	4.34986	4269343	777.676	Rep.1	Alpha 1EQTVETA	776.669	-0.00625656	-0.00104276
Alpha 1	192	198	EQTVETA		NA	6	777.362	std20S_alone	0	SYJLN180228-04	1	4.34419	3624977	777.699	Rep.2	Alpha 1EQTVETA	776.691	0.0159214	0.00265357
Alpha 1	192	198	EQTVETA		NA	6	777.362	std20S_alone	0	SYJLN180228-06	1	4.34828	3475757	777.679	Rep.3	Alpha 1EQTVETA	776.672	-0.00363956	-0.000606593
Alpha 1	192	198	EQTVETA		NA	6	777.362	std20S_alone	0	SYJLN180228-08	1	4.34709	3534525	777.677	Rep.4	Alpha 1EQTVETA	776.67	-0.00519256	-0.000865427
Alpha 1	192	198	EQTVETA		NA	6	777.362	std20S_alone	0.5	SYJLN180228-10	1	4.34352	2900838	778.193	Rep.1	Alpha 1EQTVETA	777.186	0.510285	0.0850476
Alpha 1	192	198	EQTVETA		NA	6	777.362	std20S_alone	0.5	SYJLN180228-12	1	4.36531	2858254	778.193	Rep.2	Alpha 1EQTVETA	777.186	0.510152	0.0850254
Alpha 1	192	198	EQTVETA		NA	6	777.362	std20S_alone	0.5	SYJLN180228-14	1	4.37191	2960177	778.175	Rep.3	Alpha 1EQTVETA	777.168	0.492725	0.0821209
Alpha 1	192	198	EQTVETA		NA	6	777.362	std20S_alone	1	SYJLN180228-16	1	4.35683	2201305	778.195	Rep.1	Alpha 1EQTVETA	777.188	0.512544	0.0854241
Alpha 1	192	198	EQTVETA		NA	6	777.362	std20S_alone	1	SYJLN180228-18	1	4.36551	2530489	778.171	Rep.2	Alpha 1EQTVETA	777.164	0.488465	0.0814109
Alpha 1	192	198	EQTVETA		NA	6	777.362	std20S_alone	1	SYJLN180228-20	1	4.35173	2239006	778.172	Rep.3	Alpha 1EQTVETA	777.165	0.489427	0.0815712
Alpha 1	192	198	EQTVETA		NA	6	777.362	std20S_alone	5	SYJLN180228-22	1	4.45732	2212504	778.259	Rep.1	Alpha 1EQTVETA	777.252	0.576835	0.0961392
Alpha 1	192	198	EQTVETA		NA	6	777.362	std20S_alone	5	SYJLN180228-24	1	4.38431	2079798	778.269	Rep.2	Alpha 1EQTVETA	777.262	0.58674	0.0977901
Alpha 1	192	198	EQTVETA		NA	6	777.362	std20S_alone	10	SYJLN180228-28	1	4.39006	1642826	778.324	Rep.1	Alpha 1EQTVETA	777.316	0.641083	0.106847
Alpha 1	192	198	EQTVETA		NA	6	777.362	std20S_alone	10	SYJLN180228-30	1	4.47295	117748	778.306	Rep.2	Alpha 1EQTVETA	777.299	0.623753	0.103959
Alpha 1	192	198	EQTVETA		NA	6	777.362	std20S_alone	10	SYJLN180302-39	1	4.33092	1003064	778.347	Rep.3	Alpha 1EQTVETA	777.34	0.664631	0.110772
Alpha 1	192	198	EQTVETA		NA	6	777.362	std20S_alone	10	SYJLN180302-41	1	4.35649	917498	778.361	Rep.4	Alpha 1EQTVETA	777.354	0.678352	0.113059
Alpha 1	192	198	EQTVETA		NA	6	777.362	std20S_alone	30	SYJLN180302-43	1	4.19296	726207	778.631	Rep.1	Alpha 1EQTVETA	777.624	0.94857	0.158095
Alpha 1	192	198	EQTVETA		NA	6	777.362	std20S_alone	30	SYJLN180302-45	1	4.2004	605820	778.646	Rep.2	Alpha 1EQTVETA	777.639	0.963358	0.16056
Alpha 1	192	198	EQTVETA		NA	6	777.362	std20S_alone	30	SYJLN180302-47	1	4.32914	707811	778.664	Rep.3	Alpha 1EQTVETA	777.657	0.981491	0.163582
Alpha 1	29	40	FKAINQGGLTSV			11	1234.68	i20S_alone	0	SYJLN180306-09|SYJLN180306-11|SYJLN180306-13	1|2	8.271881|8.272049|8.27296|8.277499|8.277672|8.277835	113238|115624|120724|3216191|3255676|3336193	618.118665|618.123495|618.124279|1235.273808|1235.274593|1235.289645	Rep.1	Alpha 1FKAINQGGLTSV	1234.222778|1234.232438|1234.234006|1234.266532|1234.267317|1234.282369	-0.00844180546732787|0.00121819453283933|0.00278619453274587|0.0353121945327075|0.0360971945328856|0.0511491945328544	0.000268268
Alpha 1	29	40	FKAINQGGLTSV			11	1234.68	i20S_alone	0	SYJLN180306-09|SYJLN180306-11|SYJLN180306-13	1|2	8.271881|8.272049|8.27296|8.277499|8.277672|8.277835	113238|115624|120724|3216191|3255676|3336193	618.118665|618.123495|618.124279|1235.273808|1235.274593|1235.289645	Rep.2	Alpha 1FKAINQGGLTSV	1234.222778|1234.232438|1234.234006|1234.266532|1234.267317|1234.282369	-0.00844180546732787|0.00121819453283933|0.00278619453274587|0.0353121945327075|0.0360971945328856|0.0511491945328544	-0.000633738
Alpha 1	29	40	FKAINQGGLTSV			11	1234.68	i20S_alone	0	SYJLN180306-09|SYJLN180306-11|SYJLN180306-13	1|2	8.271881|8.272049|8.27296|8.277499|8.277672|8.277835	113238|115624|120724|3216191|3255676|3336193	618.118665|618.123495|618.124279|1235.273808|1235.274593|1235.289645	Rep.3	Alpha 1FKAINQGGLTSV	1234.222778|1234.232438|1234.234006|1234.266532|1234.267317|1234.282369	-0.00844180546732787|0.00121819453283933|0.00278619453274587|0.0353121945327075|0.0360971945328856|0.0511491945328544	0.000359045
Alpha 1	29	40	FKAINQGGLTSV			11	1234.68	i20S_alone	0.5	SYJLN180306-15|SYJLN180306-25|SYJLN180306-35	1|2	8.261427|8.262032|8.265006|8.265925|8.267214|8.269958	61360|90886|98094|2337723|2696907|2845044	619.143913|619.157311|619.199946|1237.287312|1237.313614|1237.38312	Rep.1	Alpha 1FKAINQGGLTSV	1236.273274|1236.280036|1236.30007|1236.306338|1236.375844|1236.38534	2.04205419453274|2.04881619453272|2.06885019453284|2.07511819453271|2.14462419453275|2.15412019453265	0.188017
Alpha 1	29	40	FKAINQGGLTSV			11	1234.68	i20S_alone	0.5	SYJLN180306-15|SYJLN180306-25|SYJLN180306-35	1|2	8.261427|8.262032|8.265006|8.265925|8.267214|8.269958	61360|90886|98094|2337723|2696907|2845044	619.143913|619.157311|619.199946|1237.287312|1237.313614|1237.38312	Rep.2	Alpha 1FKAINQGGLTSV	1236.273274|1236.280036|1236.30007|1236.306338|1236.375844|1236.38534	2.04205419453274|2.04881619453272|2.06885019453284|2.07511819453271|2.14462419453275|2.15412019453265	0.185739
Alpha 1	29	40	FKAINQGGLTSV			11	1234.68	i20S_alone	0.5	SYJLN180306-15|SYJLN180306-25|SYJLN180306-35	1|2	8.261427|8.262032|8.265006|8.265925|8.267214|8.269958	61360|90886|98094|2337723|2696907|2845044	619.143913|619.157311|619.199946|1237.287312|1237.313614|1237.38312	Rep.3	Alpha 1FKAINQGGLTSV	1236.273274|1236.280036|1236.30007|1236.306338|1236.375844|1236.38534	2.04205419453274|2.04881619453272|2.06885019453284|2.07511819453271|2.14462419453275|2.15412019453265	0.195807
Alpha 1	29	40	FKAINQGGLTSV			11	1234.68	i20S_alone	1	SYJLN180306-17|SYJLN180306-27|SYJLN180306-37	1|2	8.260491|8.263495|8.263612|8.266559|8.267414|8.269757	58000|72708|90125|2173914|2405464|2764882	619.260013|619.271748|619.275544|1237.491791|1237.641407|1237.712531	Rep.1	Alpha 1FKAINQGGLTSV	1236.484515|1236.505474|1236.528944|1236.536536|1236.634131|1236.705255	2.25329519453271|2.27425419453266|2.29772419453275|2.30531619453268|2.40291119453286|2.47403519453269	0.20669
Alpha 1	29	40	FKAINQGGLTSV			11	1234.68	i20S_alone	1	SYJLN180306-17|SYJLN180306-27|SYJLN180306-37	1|2	8.260491|8.263495|8.263612|8.266559|8.267414|8.269757	58000|72708|90125|2173914|2405464|2764882	619.260013|619.271748|619.275544|1237.491791|1237.641407|1237.712531	Rep.2	Alpha 1FKAINQGGLTSV	1236.484515|1236.505474|1236.528944|1236.536536|1236.634131|1236.705255	2.25329519453271|2.27425419453266|2.29772419453275|2.30531619453268|2.40291119453286|2.47403519453269	0.209165
Alpha 1	29	40	FKAINQGGLTSV			11	1234.68	i20S_alone	1	SYJLN180306-17|SYJLN180306-27|SYJLN180306-37	1|2	8.260491|8.263495|8.263612|8.266559|8.267414|8.269757	58000|72708|90125|2173914|2405464|2764882	619.260013|619.271748|619.275544|1237.491791|1237.641407|1237.712531	Rep.3	Alpha 1FKAINQGGLTSV	1236.484515|1236.505474|1236.528944|1236.536536|1236.634131|1236.705255	2.25329519453271|2.27425419453266|2.29772419453275|2.30531619453268|2.40291119453286|2.47403519453269	0.209973
Alpha 1	29	40	FKAINQGGLTSV			11	1234.68	i20S_alone	5	SYJLN180306-19|SYJLN180306-29|SYJLN180306-39	1|2	8.254627|8.259622|8.261675|8.263925|8.265579|8.267996	38181|51074|66894|1597465|2095196|2330573	619.724472|619.737505|619.777505|1238.30484|1238.34693|1238.404497	Rep.1	Alpha 1FKAINQGGLTSV	1237.297564|1237.339654|1237.397221|1237.434392|1237.460458|1237.540458	3.0663441945328|3.10843419453272|3.16600119453278|3.20317219453273|3.22923819453285|3.30923819453278	0.290957
Alpha 1	29	40	FKAINQGGLTSV			11	1234.68	i20S_alone	5	SYJLN180306-19|SYJLN180306-29|SYJLN180306-39	1|2	8.254627|8.259622|8.261675|8.263925|8.265579|8.267996	38181|51074|66894|1597465|2095196|2330573	619.724472|619.737505|619.777505|1238.30484|1238.34693|1238.404497	Rep.2	Alpha 1FKAINQGGLTSV	1237.297564|1237.339654|1237.397221|1237.434392|1237.460458|1237.540458	3.0663441945328|3.10843419453272|3.16600119453278|3.20317219453273|3.22923819453285|3.30923819453278	0.293215
Alpha 1	29	40	FKAINQGGLTSV			11	1234.68	i20S_alone	5	SYJLN180306-19|SYJLN180306-29|SYJLN180306-39	1|2	8.254627|8.259622|8.261675|8.263925|8.265579|8.267996	38181|51074|66894|1597465|2095196|2330573	619.724472|619.737505|619.777505|1238.30484|1238.34693|1238.404497	Rep.3	Alpha 1FKAINQGGLTSV	1237.297564|1237.339654|1237.397221|1237.434392|1237.460458|1237.540458	3.0663441945328|3.10843419453272|3.16600119453278|3.20317219453273|3.22923819453285|3.30923819453278	0.300536
Alpha 1	29	40	FKAINQGGLTSV			11	1234.68	i20S_alone	10	SYJLN180306-21|SYJLN180306-31|SYJLN180306-41	1|2	8.254457|8.254887|8.259163|8.259566|8.266221|8.269446	30060|52332|71243|1525145|2008912|2394223	619.858433|619.881139|619.881704|1238.539525|1238.567029|1238.720064	Rep.1	Alpha 1FKAINQGGLTSV	1237.532249|1237.559753|1237.702314|1237.712788|1237.747726|1237.748856	3.3010291945327|3.32853319453284|3.47109419453272|3.48156819453288|3.51650619453267|3.51763619453277	0.31969
Alpha 1	29	40	FKAINQGGLTSV			11	1234.68	i20S_alone	10	SYJLN180306-21|SYJLN180306-31|SYJLN180306-41	1|2	8.254457|8.254887|8.259163|8.259566|8.266221|8.269446	30060|52332|71243|1525145|2008912|2394223	619.858433|619.881139|619.881704|1238.539525|1238.567029|1238.720064	Rep.2	Alpha 1FKAINQGGLTSV	1237.532249|1237.559753|1237.702314|1237.712788|1237.747726|1237.748856	3.3010291945327|3.32853319453284|3.47109419453272|3.48156819453288|3.51650619453267|3.51763619453277	0.319249
Alpha 1	29	40	FKAINQGGLTSV			11	1234.68	i20S_alone	10	SYJLN180306-21|SYJLN180306-31|SYJLN180306-41	1|2	8.254457|8.254887|8.259163|8.259566|8.266221|8.269446	30060|52332|71243|1525145|2008912|2394223	619.858433|619.881139|619.881704|1238.539525|1238.567029|1238.720064	Rep.3	Alpha 1FKAINQGGLTSV	1237.532249|1237.559753|1237.702314|1237.712788|1237.747726|1237.748856	3.3010291945327|3.32853319453284|3.47109419453272|3.48156819453288|3.51650619453267|3.51763619453277	0.315255
Alpha 1	29	40	FKAINQGGLTSV			11	1234.68	i20S_alone	30	SYJLN180306-23|SYJLN180306-33|SYJLN180306-43	1|2	8.252449|8.257228|8.258637|8.260382|8.262312|8.263344	20788|35004|45348|1296825|1686661|1948310	620.190137|620.204852|620.249185|1239.159826|1239.284386|1239.452578	Rep.1	Alpha 1FKAINQGGLTSV	1238.15255|1238.27711|1238.365722|1238.395152|1238.445302|1238.483818	3.92133019453286|4.04589019453283|4.13450219453284|4.16393219453266|4.21408219453269|4.25259819453277	0.375423
Alpha 1	29	40	FKAINQGGLTSV			11	1234.68	i20S_alone	30	SYJLN180306-23|SYJLN180306-33|SYJLN180306-43	1|2	8.252449|8.257228|8.258637|8.260382|8.262312|8.263344	20788|35004|45348|1296825|1686661|1948310	620.190137|620.204852|620.249185|1239.159826|1239.284386|1239.452578	Rep.2	Alpha 1FKAINQGGLTSV	1238.15255|1238.27711|1238.365722|1238.395152|1238.445302|1238.483818	3.92133019453286|4.04589019453283|4.13450219453284|4.16393219453266|4.21408219453269|4.25259819453277	0.378632
Alpha 1	29	40	FKAINQGGLTSV			11	1234.68	i20S_alone	30	SYJLN180306-23|SYJLN180306-33|SYJLN180306-43	1|2	8.252449|8.257228|8.258637|8.260382|8.262312|8.263344	20788|35004|45348|1296825|1686661|1948310	620.190137|620.204852|620.249185|1239.159826|1239.284386|1239.452578	Rep.3	Alpha 1FKAINQGGLTSV	1238.15255|1238.27711|1238.365722|1238.395152|1238.445302|1238.483818	3.92133019453286|4.04589019453283|4.13450219453284|4.16393219453266|4.21408219453269|4.25259819453277	0.386303
Alpha 1	29	40	FKAINQGGLTSV			11	1234.68	std20S_alone	0	SYJLN180228-02|SYJLN180228-04|SYJLN180228-06|SYJLN180228-08	1|2	8.28752|8.291148|8.291498|8.29298|8.295565|8.297002|8.297876|8.302056	2888037|2891791|3130932|3469512|20068529|20171546|20192257|22226457	618.136891|618.146595|618.153079|618.158362|1235.248126|1235.249206|1235.27378|1235.296533	Rep.1	Alpha 1FKAINQGGLTSV	1234.24085|1234.24193|1234.25923|1234.266504|1234.278638|1234.289257|1234.291606|1234.302172	-0.0394129856465497|-0.038332985646548|-0.0210329856465705|-0.0137589856465183|-0.0016249856464583|0.00899401435344771|0.0113430143535425|0.0219090143534686	0.00125228
Alpha 1	29	40	FKAINQGGLTSV			11	1234.68	std20S_alone	0	SYJLN180228-02|SYJLN180228-04|SYJLN180228-06|SYJLN180228-08	1|2	8.28752|8.291148|8.291498|8.29298|8.295565|8.297002|8.297876|8.302056	2888037|2891791|3130932|3469512|20068529|20171546|20192257|22226457	618.136891|618.146595|618.153079|618.158362|1235.248126|1235.249206|1235.27378|1235.296533	Rep.2	Alpha 1FKAINQGGLTSV	1234.24085|1234.24193|1234.25923|1234.266504|1234.278638|1234.289257|1234.291606|1234.302172	-0.0394129856465497|-0.038332985646548|-0.0210329856465705|-0.0137589856465183|-0.0016249856464583|0.00899401435344771|0.0113430143535425|0.0219090143534686	-1.74433e-05
Alpha 1	29	40	FKAINQGGLTSV			11	1234.68	std20S_alone	0	SYJLN180228-02|SYJLN180228-04|SYJLN180228-06|SYJLN180228-08	1|2	8.28752|8.291148|8.291498|8.29298|8.295565|8.297002|8.297876|8.302056	2888037|2891791|3130932|3469512|20068529|20171546|20192257|22226457	618.136891|618.146595|618.153079|618.158362|1235.248126|1235.249206|1235.27378|1235.296533	Rep.3	Alpha 1FKAINQGGLTSV	1234.24085|1234.24193|1234.25923|1234.266504|1234.278638|1234.289257|1234.291606|1234.302172	-0.0394129856465497|-0.038332985646548|-0.0210329856465705|-0.0137589856465183|-0.0016249856464583|0.00899401435344771|0.0113430143535425|0.0219090143534686	-0.00182925
Alpha 1	29	40	FKAINQGGLTSV			11	1234.68	std20S_alone	0	SYJLN180228-02|SYJLN180228-04|SYJLN180228-06|SYJLN180228-08	1|2	8.28752|8.291148|8.291498|8.29298|8.295565|8.297002|8.297876|8.302056	2888037|2891791|3130932|3469512|20068529|20171546|20192257|22226457	618.136891|618.146595|618.153079|618.158362|1235.248126|1235.249206|1235.27378|1235.296533	Rep.4	Alpha 1FKAINQGGLTSV	1234.24085|1234.24193|1234.25923|1234.266504|1234.278638|1234.289257|1234.291606|1234.302172	-0.0394129856465497|-0.038332985646548|-0.0210329856465705|-0.0137589856465183|-0.0016249856464583|0.00899401435344771|0.0113430143535425|0.0219090143534686	0.000453292
Alpha 1	29	40	FKAINQGGLTSV			11	1234.68	std20S_alone	0.5	SYJLN180228-10|SYJLN180228-12|SYJLN180228-14	1|2	8.28385|8.286361|8.288857|8.290923|8.296181|8.298845	1905298|1950766|2027423|15570381|15597090|16031609	619.293583|619.300598|619.336526|1237.558797|1237.575224|1237.633335	Rep.1	Alpha 1FKAINQGGLTSV	1236.551521|1236.567948|1236.572614|1236.586644|1236.626059|1236.6585	2.27125801435341|2.28768501435343|2.29235101435347|2.30638101435352|2.34579601435348|2.37823701435354	0.208347
Alpha 1	29	40	FKAINQGGLTSV			11	1234.68	std20S_alone	0.5	SYJLN180228-10|SYJLN180228-12|SYJLN180228-14	1|2	8.28385|8.286361|8.288857|8.290923|8.296181|8.298845	1905298|1950766|2027423|15570381|15597090|16031609	619.293583|619.300598|619.336526|1237.558797|1237.575224|1237.633335	Rep.2	Alpha 1FKAINQGGLTSV	1236.551521|1236.567948|1236.572614|1236.586644|1236.626059|1236.6585	2.27125801435341|2.28768501435343|2.29235101435347|2.30638101435352|2.34579601435348|2.37823701435354	0.210061
Alpha 1	29	40	FKAINQGGLTSV			11	1234.68	std20S_alone	0.5	SYJLN180228-10|SYJLN180228-12|SYJLN180228-14	1|2	8.28385|8.286361|8.288857|8.290923|8.296181|8.298845	1905298|1950766|2027423|15570381|15597090|16031609	619.293583|619.300598|619.336526|1237.558797|1237.575224|1237.633335	Rep.3	Alpha 1FKAINQGGLTSV	1236.551521|1236.567948|1236.572614|1236.586644|1236.626059|1236.6585	2.27125801435341|2.28768501435343|2.29235101435347|2.30638101435352|2.34579601435348|2.37823701435354	0.215148
Alpha 1	29	40	FKAINQGGLTSV			11	1234.68	std20S_alone	1	SYJLN180228-16|SYJLN180228-18|SYJLN180228-20	1|2	8.285832|8.288895|8.290992|8.29471|8.299478|8.30241	1384647|1440912|1617959|13431231|13925617|14933829	619.450541|619.461876|619.507713|1237.820889|1237.847387|1237.939625	Rep.1	Alpha 1FKAINQGGLTSV	1236.813613|1236.840111|1236.88653|1236.9092|1236.932349|1237.000874	2.53335001435357|2.55984801435352|2.60626701435353|2.62893701435337|2.65208601435347|2.72061101435338	0.246746
Alpha 1	29	40	FKAINQGGLTSV			11	1234.68	std20S_alone	1	SYJLN180228-16|SYJLN180228-18|SYJLN180228-20	1|2	8.285832|8.288895|8.290992|8.29471|8.299478|8.30241	1384647|1440912|1617959|13431231|13925617|14933829	619.450541|619.461876|619.507713|1237.820889|1237.847387|1237.939625	Rep.2	Alpha 1FKAINQGGLTSV	1236.813613|1236.840111|1236.88653|1236.9092|1236.932349|1237.000874	2.53335001435357|2.55984801435352|2.60626701435353|2.62893701435337|2.65208601435347|2.72061101435338	0.236285
Alpha 1	29	40	FKAINQGGLTSV			11	1234.68	std20S_alone	1	SYJLN180228-16|SYJLN180228-18|SYJLN180228-20	1|2	8.285832|8.288895|8.290992|8.29471|8.299478|8.30241	1384647|1440912|1617959|13431231|13925617|14933829	619.450541|619.461876|619.507713|1237.820889|1237.847387|1237.939625	Rep.3	Alpha 1FKAINQGGLTSV	1236.813613|1236.840111|1236.88653|1236.9092|1236.932349|1237.000874	2.53335001435357|2.55984801435352|2.60626701435353|2.62893701435337|2.65208601435347|2.72061101435338	0.238405
Alpha 1	29	40	FKAINQGGLTSV			11	1234.68	std20S_alone	5	SYJLN180228-22|SYJLN180228-24|SYJLN180228-26	1|2	8.299422|8.300464|8.303403|8.303455|8.305074|8.307195	1164771|1328796|1370107|12375164|13236583|13705106	619.706335|619.724079|619.72614|1238.319457|1238.351498|1238.352913	Rep.1	Alpha 1FKAINQGGLTSV	1237.312181|1237.344222|1237.345637|1237.398118|1237.433606|1237.437728	3.03191801435355|3.06395901435349|3.06537401435344|3.11785501435338|3.15334301435337|3.15746501435342	0.282731
Alpha 1	29	40	FKAINQGGLTSV			11	1234.68	std20S_alone	5	SYJLN180228-22|SYJLN180228-24|SYJLN180228-26	1|2	8.299422|8.300464|8.303403|8.303455|8.305074|8.307195	1164771|1328796|1370107|12375164|13236583|13705106	619.706335|619.724079|619.72614|1238.319457|1238.351498|1238.352913	Rep.2	Alpha 1FKAINQGGLTSV	1237.312181|1237.344222|1237.345637|1237.398118|1237.433606|1237.437728	3.03191801435355|3.06395901435349|3.06537401435344|3.11785501435338|3.15334301435337|3.15746501435342	0.285938
Alpha 1	29	40	FKAINQGGLTSV			11	1234.68	std20S_alone	5	SYJLN180228-22|SYJLN180228-24|SYJLN180228-26	1|2	8.299422|8.300464|8.303403|8.303455|8.305074|8.307195	1164771|1328796|1370107|12375164|13236583|13705106	619.706335|619.724079|619.72614|1238.319457|1238.351498|1238.352913	Rep.3	Alpha 1FKAINQGGLTSV	1237.312181|1237.344222|1237.345637|1237.398118|1237.433606|1237.437728	3.03191801435355|3.06395901435349|3.06537401435344|3.11785501435338|3.15334301435337|3.15746501435342	0.286311
Alpha 1	29	40	FKAINQGGLTSV			11	1234.68	std20S_alone	10	SYJLN180228-28|SYJLN180228-30|SYJLN180302-39|SYJLN180302-41	1|2	8.271095|8.27731|8.280332|8.287396|8.304254|8.307741|8.331728	616506|659196|995784|1148412|7761378|8030671|11594343	619.804152|619.867021|619.874319|619.875115|1238.50207|1238.584764|1238.615167	Rep.1	Alpha 1FKAINQGGLTSV	1237.494794|1237.577488|1237.593752|1237.607891|1237.71949|1237.734086|1237.735678	3.2145310143535|3.29722501435344|3.31348901435354|3.32762801435342|3.43922701435349|3.45382301435347|3.45541501435355	0.300515
Alpha 1	29	40	FKAINQGGLTSV			11	1234.68	std20S_alone	10	SYJLN180228-28|SYJLN180228-30|SYJLN180302-39|SYJLN180302-41	1|2	8.271095|8.27731|8.280332|8.287396|8.304254|8.307741|8.331728	616506|659196|995784|1148412|7761378|8030671|11594343	619.804152|619.867021|619.874319|619.875115|1238.50207|1238.584764|1238.615167	Rep.2	Alpha 1FKAINQGGLTSV	1237.494794|1237.577488|1237.593752|1237.607891|1237.71949|1237.734086|1237.735678	3.2145310143535|3.29722501435344|3.31348901435354|3.32762801435342|3.43922701435349|3.45382301435347|3.45541501435355	0.308884
Alpha 1	29	40	FKAINQGGLTSV			11	1234.68	std20S_alone	10	SYJLN180228-28|SYJLN180228-30|SYJLN180302-39|SYJLN180302-41	1|2	8.271095|8.27731|8.280332|8.287396|8.304254|8.307741|8.331728	616506|659196|995784|1148412|7761378|8030671|11594343	619.804152|619.867021|619.874319|619.875115|1238.50207|1238.584764|1238.615167	Rep.3	Alpha 1FKAINQGGLTSV	1237.494794|1237.577488|1237.593752|1237.607891|1237.71949|1237.734086|1237.735678	3.2145310143535|3.29722501435344|3.31348901435354|3.32762801435342|3.43922701435349|3.45382301435347|3.45541501435355	0.311934
Alpha 1	29	40	FKAINQGGLTSV			11	1234.68	std20S_alone	10	SYJLN180228-28|SYJLN180228-30|SYJLN180302-39|SYJLN180302-41	1|2	8.271095|8.27731|8.280332|8.287396|8.304254|8.307741|8.331728	616506|659196|995784|1148412|7761378|8030671|11594343	619.804152|619.867021|619.874319|619.875115|1238.50207|1238.584764|1238.615167	Rep.4	Alpha 1FKAINQGGLTSV	1237.494794|1237.577488|1237.593752|1237.607891|1237.71949|1237.734086|1237.735678	3.2145310143535|3.29722501435344|3.31348901435354|3.32762801435342|3.43922701435349|3.45382301435347|3.45541501435355	0.313984
Alpha 1	29	40	FKAINQGGLTSV			11	1234.68	std20S_alone	30	SYJLN180302-43|SYJLN180302-45|SYJLN180302-47	1|2	8.27761|8.278474|8.281502|8.282671|8.284217|8.288231	441099|455298|548551|7000634|7067270|7802824	620.104072|620.108685|620.125078|1238.940496|1238.956495|1238.965846	Rep.1	Alpha 1FKAINQGGLTSV	1237.93322|1237.949219|1237.95857|1238.193592|1238.202818|1238.235604	3.65295701435343|3.6689560143534|3.67830701435355|3.91332901435339|3.92255501435352|3.95534101435351	0.355082
Alpha 1	29	40	FKAINQGGLTSV			11	1234.68	std20S_alone	30	SYJLN180302-43|SYJLN180302-45|SYJLN180302-47	1|2	8.27761|8.278474|8.281502|8.282671|8.284217|8.288231	441099|455298|548551|7000634|7067270|7802824	620.104072|620.108685|620.125078|1238.940496|1238.956495|1238.965846	Rep.2	Alpha 1FKAINQGGLTSV	1237.93322|1237.949219|1237.95857|1238.193592|1238.202818|1238.235604	3.65295701435343|3.6689560143534|3.67830701435355|3.91332901435339|3.92255501435352|3.95534101435351	0.358039
Alpha 1	29	40	FKAINQGGLTSV			11	1234.68	std20S_alone	30	SYJLN180302-43|SYJLN180302-45|SYJLN180302-47	1|2	8.27761|8.278474|8.281502|8.282671|8.284217|8.288231	441099|455298|548551|7000634|7067270|7802824	620.104072|620.108685|620.125078|1238.940496|1238.956495|1238.965846	Rep.3	Alpha 1FKAINQGGLTSV	1237.93322|1237.949219|1237.95857|1238.193592|1238.202818|1238.235604	3.65295701435343|3.6689560143534|3.67830701435355|3.91332901435339|3.92255501435352|3.95534101435351	0.354367
Alpha 1	70	78	FKITENIGC			8	1024.51	i20S_alone	0	SYJLN180306-09|SYJLN180306-11|SYJLN180306-13	1|2	8.772512|8.776967|8.777437|8.778529|8.781059|8.781734	335610|346279|349253|1355733|1380322|1405156	513.025862|513.028869|513.034792|1025.033544|1025.053169|1025.077488	Rep.1	Alpha 1FKITENIGC	1024.026268|1024.037172|1024.043186|1024.045893|1024.055032|1024.070212	-0.0193455772398465|-0.00844157723986427|-0.00242757723981413|0.000279422760286252|0.00941842276029092|0.0245984227601639	0.000451264
Alpha 1	70	78	FKITENIGC			8	1024.51	i20S_alone	0	SYJLN180306-09|SYJLN180306-11|SYJLN180306-13	1|2	8.772512|8.776967|8.777437|8.778529|8.781059|8.781734	335610|346279|349253|1355733|1380322|1405156	513.025862|513.028869|513.034792|1025.033544|1025.053169|1025.077488	Rep.2	Alpha 1FKITENIGC	1024.026268|1024.037172|1024.043186|1024.045893|1024.055032|1024.070212	-0.0193455772398465|-0.00844157723986427|-0.00242757723981413|0.000279422760286252|0.00941842276029092|0.0245984227601639	-0.00023821
Alpha 1	70	78	FKITENIGC			8	1024.51	i20S_alone	0	SYJLN180306-09|SYJLN180306-11|SYJLN180306-13	1|2	8.772512|8.776967|8.777437|8.778529|8.781059|8.781734	335610|346279|349253|1355733|1380322|1405156	513.025862|513.028869|513.034792|1025.033544|1025.053169|1025.077488	Rep.3	Alpha 1FKITENIGC	1024.026268|1024.037172|1024.043186|1024.045893|1024.055032|1024.070212	-0.0193455772398465|-0.00844157723986427|-0.00242757723981413|0.000279422760286252|0.00941842276029092|0.0245984227601639	-0.000214937
Alpha 1	70	78	FKITENIGC			8	1024.51	i20S_alone	0.5	SYJLN180306-15|SYJLN180306-25|SYJLN180306-35	1|2	8.766446|8.768235|8.768582|8.770622|8.773068|8.773801	220481|285441|321095|1135816|1307267|1307678	513.542986|513.570423|513.571061|1026.092034|1026.110602|1026.169133	Rep.1	Alpha 1FKITENIGC	1025.07142|1025.084758|1025.103326|1025.126294|1025.12757|1025.161857	1.0258064227603|1.03914442276027|1.05771242276023|1.08068042276022|1.08195642276019|1.11624342276036	0.128554
Alpha 1	70	78	FKITENIGC			8	1024.51	i20S_alone	0.5	SYJLN180306-15|SYJLN180306-25|SYJLN180306-35	1|2	8.766446|8.768235|8.768582|8.770622|8.773068|8.773801	220481|285441|321095|1135816|1307267|1307678	513.542986|513.570423|513.571061|1026.092034|1026.110602|1026.169133	Rep.2	Alpha 1FKITENIGC	1025.07142|1025.084758|1025.103326|1025.126294|1025.12757|1025.161857	1.0258064227603|1.03914442276027|1.05771242276023|1.08068042276022|1.08195642276019|1.11624342276036	0.135882
Alpha 1	70	78	FKITENIGC			8	1024.51	i20S_alone	0.5	SYJLN180306-15|SYJLN180306-25|SYJLN180306-35	1|2	8.766446|8.768235|8.768582|8.770622|8.773068|8.773801	220481|285441|321095|1135816|1307267|1307678	513.542986|513.570423|513.571061|1026.092034|1026.110602|1026.169133	Rep.3	Alpha 1FKITENIGC	1025.07142|1025.084758|1025.103326|1025.126294|1025.12757|1025.161857	1.0258064227603|1.03914442276027|1.05771242276023|1.08068042276022|1.08195642276019|1.11624342276036	0.134752
Alpha 1	70	78	FKITENIGC			8	1024.51	i20S_alone	1	SYJLN180306-17|SYJLN180306-27|SYJLN180306-37	1|2	8.767371|8.768192|8.769546|8.773467|8.774008|8.776748	204777|259842|322479|1088363|1212688|1431131	513.615907|513.620698|513.637504|1026.246544|1026.258853|1026.271954	Rep.1	Alpha 1FKITENIGC	1025.217262|1025.226844|1025.239268|1025.251577|1025.260456|1025.264678	1.1716484227602|1.18123042276011|1.19365442276035|1.20596342276031|1.21484242276028|1.21906442276031	0.147546
Alpha 1	70	78	FKITENIGC			8	1024.51	i20S_alone	1	SYJLN180306-17|SYJLN180306-27|SYJLN180306-37	1|2	8.767371|8.768192|8.769546|8.773467|8.774008|8.776748	204777|259842|322479|1088363|1212688|1431131	513.615907|513.620698|513.637504|1026.246544|1026.258853|1026.271954	Rep.2	Alpha 1FKITENIGC	1025.217262|1025.226844|1025.239268|1025.251577|1025.260456|1025.264678	1.1716484227602|1.18123042276011|1.19365442276035|1.20596342276031|1.21484242276028|1.21906442276031	0.151388
Alpha 1	70	78	FKITENIGC			8	1024.51	i20S_alone	1	SYJLN180306-17|SYJLN180306-27|SYJLN180306-37	1|2	8.767371|8.768192|8.769546|8.773467|8.774008|8.776748	204777|259842|322479|1088363|1212688|1431131	513.615907|513.620698|513.637504|1026.246544|1026.258853|1026.271954	Rep.3	Alpha 1FKITENIGC	1025.217262|1025.226844|1025.239268|1025.251577|1025.260456|1025.264678	1.1716484227602|1.18123042276011|1.19365442276035|1.20596342276031|1.21484242276028|1.21906442276031	0.148143
Alpha 1	70	78	FKITENIGC			8	1024.51	i20S_alone	5	SYJLN180306-19|SYJLN180306-29|SYJLN180306-39	1|2	8.759269|8.766674|8.767262|8.768011|8.770122|8.771702	127254|177069|233436|878913|1004410|1094370	513.80059|513.809392|513.813933|1026.650741|1026.664069|1026.77441	Rep.1	Alpha 1FKITENIGC	1025.586628|1025.604232|1025.613314|1025.643465|1025.656793|1025.767134	1.54101442276033|1.55861842276022|1.56770042276025|1.59785142276019|1.61117942276019|1.72152042276025	0.195689
Alpha 1	70	78	FKITENIGC			8	1024.51	i20S_alone	5	SYJLN180306-19|SYJLN180306-29|SYJLN180306-39	1|2	8.759269|8.766674|8.767262|8.768011|8.770122|8.771702	127254|177069|233436|878913|1004410|1094370	513.80059|513.809392|513.813933|1026.650741|1026.664069|1026.77441	Rep.2	Alpha 1FKITENIGC	1025.586628|1025.604232|1025.613314|1025.643465|1025.656793|1025.767134	1.54101442276033|1.55861842276022|1.56770042276025|1.59785142276019|1.61117942276019|1.72152042276025	0.196008
Alpha 1	70	78	FKITENIGC			8	1024.51	i20S_alone	5	SYJLN180306-19|SYJLN180306-29|SYJLN180306-39	1|2	8.759269|8.766674|8.767262|8.768011|8.770122|8.771702	127254|177069|233436|878913|1004410|1094370	513.80059|513.809392|513.813933|1026.650741|1026.664069|1026.77441	Rep.3	Alpha 1FKITENIGC	1025.586628|1025.604232|1025.613314|1025.643465|1025.656793|1025.767134	1.54101442276033|1.55861842276022|1.56770042276025|1.59785142276019|1.61117942276019|1.72152042276025	0.19665
Alpha 1	70	78	FKITENIGC			8	1024.51	i20S_alone	10	SYJLN180306-21|SYJLN180306-31|SYJLN180306-41	1|2	8.761187|8.762918|8.768971|8.769558|8.772003|8.777254	116441|179121|238440|764449|955393|1143948	513.849119|513.861555|513.879208|1026.536637|1026.623376|1026.73502	Rep.1	Alpha 1FKITENIGC	1025.529361|1025.6161|1025.683686|1025.708558|1025.727744|1025.743864	1.48374742276019|1.57048642276027|1.63807242276016|1.66294442276012|1.68213042276034|1.69825042276011	0.208282
Alpha 1	70	78	FKITENIGC			8	1024.51	i20S_alone	10	SYJLN180306-21|SYJLN180306-31|SYJLN180306-41	1|2	8.761187|8.762918|8.768971|8.769558|8.772003|8.777254	116441|179121|238440|764449|955393|1143948	513.849119|513.861555|513.879208|1026.536637|1026.623376|1026.73502	Rep.2	Alpha 1FKITENIGC	1025.529361|1025.6161|1025.683686|1025.708558|1025.727744|1025.743864	1.48374742276019|1.57048642276027|1.63807242276016|1.66294442276012|1.68213042276034|1.69825042276011	0.20976
Alpha 1	70	78	FKITENIGC			8	1024.51	i20S_alone	10	SYJLN180306-21|SYJLN180306-31|SYJLN180306-41	1|2	8.761187|8.762918|8.768971|8.769558|8.772003|8.777254	116441|179121|238440|764449|955393|1143948	513.849119|513.861555|513.879208|1026.536637|1026.623376|1026.73502	Rep.3	Alpha 1FKITENIGC	1025.529361|1025.6161|1025.683686|1025.708558|1025.727744|1025.743864	1.48374742276019|1.57048642276027|1.63807242276016|1.66294442276012|1.68213042276034|1.69825042276011	0.202209
Alpha 1	70	78	FKITENIGC			8	1024.51	i20S_alone	30	SYJLN180306-23|SYJLN180306-33|SYJLN180306-43	1|2	8.76062|8.764153|8.769645|8.769951|8.774677|8.778399	84721|137366|162612|584047|779827|914882	513.980511|513.984188|513.989462|1026.811729|1026.822138|1026.873688	Rep.1	Alpha 1FKITENIGC	1025.804453|1025.814862|1025.866412|1025.94647|1025.953824|1025.964372	1.75883942276027|1.76924842276026|1.82079842276016|1.90085642276017|1.90821042276025|1.91875842276022	0.236828
Alpha 1	70	78	FKITENIGC			8	1024.51	i20S_alone	30	SYJLN180306-23|SYJLN180306-33|SYJLN180306-43	1|2	8.76062|8.764153|8.769645|8.769951|8.774677|8.778399	84721|137366|162612|584047|779827|914882	513.980511|513.984188|513.989462|1026.811729|1026.822138|1026.873688	Rep.2	Alpha 1FKITENIGC	1025.804453|1025.814862|1025.866412|1025.94647|1025.953824|1025.964372	1.75883942276027|1.76924842276026|1.82079842276016|1.90085642276017|1.90821042276025|1.91875842276022	0.23689
Alpha 1	70	78	FKITENIGC			8	1024.51	i20S_alone	30	SYJLN180306-23|SYJLN180306-33|SYJLN180306-43	1|2	8.76062|8.764153|8.769645|8.769951|8.774677|8.778399	84721|137366|162612|584047|779827|914882	513.980511|513.984188|513.989462|1026.811729|1026.822138|1026.873688	Rep.3	Alpha 1FKITENIGC	1025.804453|1025.814862|1025.866412|1025.94647|1025.953824|1025.964372	1.75883942276027|1.76924842276026|1.82079842276016|1.90085642276017|1.90821042276025|1.91875842276022	0.235523
Alpha 1	70	78	FKITENIGC			8	1024.51	std20S_alone	0	SYJLN180228-02|SYJLN180228-04|SYJLN180228-06|SYJLN180228-08	1|2	8.782535|8.786416|8.788783|8.788913|8.789528|8.790938|8.792672|8.796098	8234520|8476314|8563548|8569371|9052138|9178569|9314564|9892674	513.030911|513.035384|513.042572|513.052763|1025.056304|1025.078127|1025.080029|1025.090239	Rep.1	Alpha 1FKITENIGC	1024.04727|1024.049028|1024.056216|1024.070592|1024.070851|1024.072753|1024.082963|1024.090974	-0.0204308236341149|-0.0186728236340059|-0.011484823633964|0.00289117636589253|0.00315017636603443|0.00505217636600719|0.01526217636615|0.0232731763660468	0.00171981
Alpha 1	70	78	FKITENIGC			8	1024.51	std20S_alone	0	SYJLN180228-02|SYJLN180228-04|SYJLN180228-06|SYJLN180228-08	1|2	8.782535|8.786416|8.788783|8.788913|8.789528|8.790938|8.792672|8.796098	8234520|8476314|8563548|8569371|9052138|9178569|9314564|9892674	513.030911|513.035384|513.042572|513.052763|1025.056304|1025.078127|1025.080029|1025.090239	Rep.2	Alpha 1FKITENIGC	1024.04727|1024.049028|1024.056216|1024.070592|1024.070851|1024.072753|1024.082963|1024.090974	-0.0204308236341149|-0.0186728236340059|-0.011484823633964|0.00289117636589253|0.00315017636603443|0.00505217636600719|0.01526217636615|0.0232731763660468	0.0011021
Alpha 1	70	78	FKITENIGC			8	1024.51	std20S_alone	0	SYJLN180228-02|SYJLN180228-04|SYJLN180228-06|SYJLN180228-08	1|2	8.782535|8.786416|8.788783|8.788913|8.789528|8.790938|8.792672|8.796098	8234520|8476314|8563548|8569371|9052138|9178569|9314564|9892674	513.030911|513.035384|513.042572|513.052763|1025.056304|1025.078127|1025.080029|1025.090239	Rep.3	Alpha 1FKITENIGC	1024.04727|1024.049028|1024.056216|1024.070592|1024.070851|1024.072753|1024.082963|1024.090974	-0.0204308236341149|-0.0186728236340059|-0.011484823633964|0.00289117636589253|0.00315017636603443|0.00505217636600719|0.01526217636615|0.0232731763660468	-0.00244835
Alpha 1	70	78	FKITENIGC			8	1024.51	std20S_alone	0	SYJLN180228-02|SYJLN180228-04|SYJLN180228-06|SYJLN180228-08	1|2	8.782535|8.786416|8.788783|8.788913|8.789528|8.790938|8.792672|8.796098	8234520|8476314|8563548|8569371|9052138|9178569|9314564|9892674	513.030911|513.035384|513.042572|513.052763|1025.056304|1025.078127|1025.080029|1025.090239	Rep.4	Alpha 1FKITENIGC	1024.04727|1024.049028|1024.056216|1024.070592|1024.070851|1024.072753|1024.082963|1024.090974	-0.0204308236341149|-0.0186728236340059|-0.011484823633964|0.00289117636589253|0.00315017636603443|0.00505217636600719|0.01526217636615|0.0232731763660468	-0.000539142
Alpha 1	70	78	FKITENIGC			8	1024.51	std20S_alone	0.5	SYJLN180228-10|SYJLN180228-12|SYJLN180228-14	1|2	8.781648|8.784079|8.789984|8.792378|8.792624|8.79945	6662620|6766163|6937256|7925786|8072234|8155830	513.662925|513.678896|513.692248|1026.285668|1026.307329|1026.309984	Rep.1	Alpha 1FKITENIGC	1025.278392|1025.300053|1025.302708|1025.311298|1025.34324|1025.369944	1.21069117636603|1.23235217636602|1.23500717636603|1.24359717636594|1.27553917636601|1.30224317636589	0.158743
Alpha 1	70	78	FKITENIGC			8	1024.51	std20S_alone	0.5	SYJLN180228-10|SYJLN180228-12|SYJLN180228-14	1|2	8.781648|8.784079|8.789984|8.792378|8.792624|8.79945	6662620|6766163|6937256|7925786|8072234|8155830	513.662925|513.678896|513.692248|1026.285668|1026.307329|1026.309984	Rep.2	Alpha 1FKITENIGC	1025.278392|1025.300053|1025.302708|1025.311298|1025.34324|1025.369944	1.21069117636603|1.23235217636602|1.23500717636603|1.24359717636594|1.27553917636601|1.30224317636589	0.15574
Alpha 1	70	78	FKITENIGC			8	1024.51	std20S_alone	0.5	SYJLN180228-10|SYJLN180228-12|SYJLN180228-14	1|2	8.781648|8.784079|8.789984|8.792378|8.792624|8.79945	6662620|6766163|6937256|7925786|8072234|8155830	513.662925|513.678896|513.692248|1026.285668|1026.307329|1026.309984	Rep.3	Alpha 1FKITENIGC	1025.278392|1025.300053|1025.302708|1025.311298|1025.34324|1025.369944	1.21069117636603|1.23235217636602|1.23500717636603|1.24359717636594|1.27553917636601|1.30224317636589	0.154963
Alpha 1	70	78	FKITENIGC			8	1024.51	std20S_alone	1	SYJLN180228-16|SYJLN180228-18|SYJLN180228-20	1|2	8.783923|8.788993|8.791423|8.793818|8.796376|8.802215	4527060|4844022|5281769|6942642|7145466|7465731	513.705782|513.721361|513.736684|1026.533514|1026.557306|1026.585093	Rep.1	Alpha 1FKITENIGC	1025.397012|1025.42817|1025.458816|1025.526238|1025.55003|1025.577817	1.32931117636599|1.360469176366|1.39111517636593|1.45853717636601|1.48232917636597|1.51011617636595	0.179761
Alpha 1	70	78	FKITENIGC			8	1024.51	std20S_alone	1	SYJLN180228-16|SYJLN180228-18|SYJLN180228-20	1|2	8.783923|8.788993|8.791423|8.793818|8.796376|8.802215	4527060|4844022|5281769|6942642|7145466|7465731	513.705782|513.721361|513.736684|1026.533514|1026.557306|1026.585093	Rep.2	Alpha 1FKITENIGC	1025.397012|1025.42817|1025.458816|1025.526238|1025.55003|1025.577817	1.32931117636599|1.360469176366|1.39111517636593|1.45853717636601|1.48232917636597|1.51011617636595	0.17637
Alpha 1	70	78	FKITENIGC			8	1024.51	std20S_alone	1	SYJLN180228-16|SYJLN180228-18|SYJLN180228-20	1|2	8.783923|8.788993|8.791423|8.793818|8.796376|8.802215	4527060|4844022|5281769|6942642|7145466|7465731	513.705782|513.721361|513.736684|1026.533514|1026.557306|1026.585093	Rep.3	Alpha 1FKITENIGC	1025.397012|1025.42817|1025.458816|1025.526238|1025.55003|1025.577817	1.32931117636599|1.360469176366|1.39111517636593|1.45853717636601|1.48232917636597|1.51011617636595	0.17269
Alpha 1	70	78	FKITENIGC			8	1024.51	std20S_alone	5	SYJLN180228-22|SYJLN180228-24|SYJLN180228-26	1|2	8.797524|8.800666|8.801745|8.803877|8.806905|8.807539	4000179|4474027|4507354|6262655|6675614|6738907	513.817235|513.818954|513.825934|1026.699056|1026.721544|1026.746462	Rep.1	Alpha 1FKITENIGC	1025.619918|1025.623356|1025.637316|1025.69178|1025.714268|1025.739186	1.55221717636596|1.55565517636592|1.56961517636591|1.62407917636597|1.64656717636603|1.6714851763661	0.197632
Alpha 1	70	78	FKITENIGC			8	1024.51	std20S_alone	5	SYJLN180228-22|SYJLN180228-24|SYJLN180228-26	1|2	8.797524|8.800666|8.801745|8.803877|8.806905|8.807539	4000179|4474027|4507354|6262655|6675614|6738907	513.817235|513.818954|513.825934|1026.699056|1026.721544|1026.746462	Rep.2	Alpha 1FKITENIGC	1025.619918|1025.623356|1025.637316|1025.69178|1025.714268|1025.739186	1.55221717636596|1.55565517636592|1.56961517636591|1.62407917636597|1.64656717636603|1.6714851763661	0.20026
Alpha 1	70	78	FKITENIGC			8	1024.51	std20S_alone	5	SYJLN180228-22|SYJLN180228-24|SYJLN180228-26	1|2	8.797524|8.800666|8.801745|8.803877|8.806905|8.807539	4000179|4474027|4507354|6262655|6675614|6738907	513.817235|513.818954|513.825934|1026.699056|1026.721544|1026.746462	Rep.3	Alpha 1FKITENIGC	1025.619918|1025.623356|1025.637316|1025.69178|1025.714268|1025.739186	1.55221717636596|1.55565517636592|1.56961517636591|1.62407917636597|1.64656717636603|1.6714851763661	0.199951
Alpha 1	70	78	FKITENIGC			8	1024.51	std20S_alone	10	SYJLN180228-28|SYJLN180228-30|SYJLN180302-39|SYJLN180302-41	1|2	8.774583|8.781424|8.786193|8.787618|8.802948|8.810633|8.831979|8.862257	177270|824832|2388551|2528592|3526293|3670714|3780484|5583143	513.856128|513.872099|513.886169|513.887465|1026.368589|1026.636011|1026.756861|1026.801959	Rep.1	Alpha 1FKITENIGC	1025.361313|1025.628735|1025.697704|1025.729646|1025.749585|1025.757786|1025.760378|1025.794683	1.29361217636597|1.56103417636609|1.63000317636602|1.66194517636609|1.68188417636611|1.69008517636598|1.69267717636603|1.72698217636594	0.206261
Alpha 1	70	78	FKITENIGC			8	1024.51	std20S_alone	10	SYJLN180228-28|SYJLN180228-30|SYJLN180302-39|SYJLN180302-41	1|2	8.774583|8.781424|8.786193|8.787618|8.802948|8.810633|8.831979|8.862257	177270|824832|2388551|2528592|3526293|3670714|3780484|5583143	513.856128|513.872099|513.886169|513.887465|1026.368589|1026.636011|1026.756861|1026.801959	Rep.2	Alpha 1FKITENIGC	1025.361313|1025.628735|1025.697704|1025.729646|1025.749585|1025.757786|1025.760378|1025.794683	1.29361217636597|1.56103417636609|1.63000317636602|1.66194517636609|1.68188417636611|1.69008517636598|1.69267717636603|1.72698217636594	0.199598
Alpha 1	70	78	FKITENIGC			8	1024.51	std20S_alone	10	SYJLN180228-28|SYJLN180228-30|SYJLN180302-39|SYJLN180302-41	1|2	8.774583|8.781424|8.786193|8.787618|8.802948|8.810633|8.831979|8.862257	177270|824832|2388551|2528592|3526293|3670714|3780484|5583143	513.856128|513.872099|513.886169|513.887465|1026.368589|1026.636011|1026.756861|1026.801959	Rep.3	Alpha 1FKITENIGC	1025.361313|1025.628735|1025.697704|1025.729646|1025.749585|1025.757786|1025.760378|1025.794683	1.29361217636597|1.56103417636609|1.63000317636602|1.66194517636609|1.68188417636611|1.69008517636598|1.69267717636603|1.72698217636594	0.204873
Alpha 1	70	78	FKITENIGC			8	1024.51	std20S_alone	10	SYJLN180228-28|SYJLN180228-30|SYJLN180302-39|SYJLN180302-41	1|2	8.774583|8.781424|8.786193|8.787618|8.802948|8.810633|8.831979|8.862257	177270|824832|2388551|2528592|3526293|3670714|3780484|5583143	513.856128|513.872099|513.886169|513.887465|1026.368589|1026.636011|1026.756861|1026.801959	Rep.4	Alpha 1FKITENIGC	1025.361313|1025.628735|1025.697704|1025.729646|1025.749585|1025.757786|1025.760378|1025.794683	1.29361217636597|1.56103417636609|1.63000317636602|1.66194517636609|1.68188417636611|1.69008517636598|1.69267717636603|1.72698217636594	0.213046
Alpha 1	70	78	FKITENIGC			8	1024.51	std20S_alone	30	SYJLN180302-43|SYJLN180302-45|SYJLN180302-47	1|2	8.782475|8.785175|8.786237|8.788987|8.79124|8.792359	1806329|1826378|2169580|3050614|3154595|3316694	513.928426|513.936118|513.939409|1026.792029|1026.807338|1026.851516	Rep.1	Alpha 1FKITENIGC	1025.784753|1025.800062|1025.8423|1025.84424|1025.857684|1025.864266	1.717052176366|1.73236117636611|1.77459917636588|1.77653917636599|1.78998317636592|1.7965651763659	0.223083
Alpha 1	70	78	FKITENIGC			8	1024.51	std20S_alone	30	SYJLN180302-43|SYJLN180302-45|SYJLN180302-47	1|2	8.782475|8.785175|8.786237|8.788987|8.79124|8.792359	1806329|1826378|2169580|3050614|3154595|3316694	513.928426|513.936118|513.939409|1026.792029|1026.807338|1026.851516	Rep.2	Alpha 1FKITENIGC	1025.784753|1025.800062|1025.8423|1025.84424|1025.857684|1025.864266	1.717052176366|1.73236117636611|1.77459917636588|1.77653917636599|1.78998317636592|1.7965651763659	0.219861
Alpha 1	70	78	FKITENIGC			8	1024.51	std20S_alone	30	SYJLN180302-43|SYJLN180302-45|SYJLN180302-47	1|2	8.782475|8.785175|8.786237|8.788987|8.79124|8.792359	1806329|1826378|2169580|3050614|3154595|3316694	513.928426|513.936118|513.939409|1026.792029|1026.807338|1026.851516	Rep.3	Alpha 1FKITENIGC	1025.784753|1025.800062|1025.8423|1025.84424|1025.857684|1025.864266	1.717052176366|1.73236117636611|1.77459917636588|1.77653917636599|1.78998317636592|1.7965651763659	0.220926
Alpha 1	70	77	FKITENIG			7	921.504	i20S_alone	0	SYJLN180306-09|SYJLN180306-11|SYJLN180306-13	2	8.135114|8.136096|8.13632	554131|571162|582318	461.468595|461.468709|461.473074	Rep.1	Alpha 1FKITENIG	920.922638|920.922866|920.931596	-0.0029846809384253|-0.00275668093843251|0.00597331906158161	-0.000393812
Alpha 1	70	77	FKITENIG			7	921.504	i20S_alone	0	SYJLN180306-09|SYJLN180306-11|SYJLN180306-13	2	8.135114|8.136096|8.13632	554131|571162|582318	461.468595|461.468709|461.473074	Rep.2	Alpha 1FKITENIG	920.922638|920.922866|920.931596	-0.0029846809384253|-0.00275668093843251|0.00597331906158161	0.000853331
Alpha 1	70	77	FKITENIG			7	921.504	i20S_alone	0	SYJLN180306-09|SYJLN180306-11|SYJLN180306-13	2	8.135114|8.136096|8.13632	554131|571162|582318	461.468595|461.468709|461.473074	Rep.3	Alpha 1FKITENIG	920.922638|920.922866|920.931596	-0.0029846809384253|-0.00275668093843251|0.00597331906158161	-0.000426383
Alpha 1	70	77	FKITENIG			7	921.504	i20S_alone	0.5	SYJLN180306-15|SYJLN180306-25|SYJLN180306-35	2	8.12872|8.131381|8.133482	372607|446020|461207	461.924448|461.932431|461.939596	Rep.1	Alpha 1FKITENIG	921.834344|921.85031|921.86464	0.908721319061556|0.924687319061604|0.939017319061577	0.129817
Alpha 1	70	77	FKITENIG			7	921.504	i20S_alone	0.5	SYJLN180306-15|SYJLN180306-25|SYJLN180306-35	2	8.12872|8.131381|8.133482	372607|446020|461207	461.924448|461.932431|461.939596	Rep.2	Alpha 1FKITENIG	921.834344|921.85031|921.86464	0.908721319061556|0.924687319061604|0.939017319061577	0.132098
Alpha 1	70	77	FKITENIG			7	921.504	i20S_alone	0.5	SYJLN180306-15|SYJLN180306-25|SYJLN180306-35	2	8.12872|8.131381|8.133482	372607|446020|461207	461.924448|461.932431|461.939596	Rep.3	Alpha 1FKITENIG	921.834344|921.85031|921.86464	0.908721319061556|0.924687319061604|0.939017319061577	0.134145
Alpha 1	70	77	FKITENIG			7	921.504	i20S_alone	1	SYJLN180306-17|SYJLN180306-27|SYJLN180306-37	2	8.129764|8.132588|8.134364	343509|422968|451198	461.970621|461.991692|462.000486	Rep.1	Alpha 1FKITENIG	921.92669|921.968832|921.98642	1.00106731906158|1.04320931906159|1.06079731906163	0.14301
Alpha 1	70	77	FKITENIG			7	921.504	i20S_alone	1	SYJLN180306-17|SYJLN180306-27|SYJLN180306-37	2	8.129764|8.132588|8.134364	343509|422968|451198	461.970621|461.991692|462.000486	Rep.2	Alpha 1FKITENIG	921.92669|921.968832|921.98642	1.00106731906158|1.04320931906159|1.06079731906163	0.14903
Alpha 1	70	77	FKITENIG			7	921.504	i20S_alone	1	SYJLN180306-17|SYJLN180306-27|SYJLN180306-37	2	8.129764|8.132588|8.134364	343509|422968|451198	461.970621|461.991692|462.000486	Rep.3	Alpha 1FKITENIG	921.92669|921.968832|921.98642	1.00106731906158|1.04320931906159|1.06079731906163	0.151542
Alpha 1	70	77	FKITENIG			7	921.504	i20S_alone	5	SYJLN180306-19|SYJLN180306-29|SYJLN180306-39	2	8.124864|8.130485|8.13304	288739|353304|413441	462.163583|462.166923|462.170899	Rep.1	Alpha 1FKITENIG	922.312614|922.319294|922.327246	1.38699131906162|1.39367131906158|1.40162331906163	0.198142
Alpha 1	70	77	FKITENIG			7	921.504	i20S_alone	5	SYJLN180306-19|SYJLN180306-29|SYJLN180306-39	2	8.124864|8.130485|8.13304	288739|353304|413441	462.163583|462.166923|462.170899	Rep.2	Alpha 1FKITENIG	922.312614|922.319294|922.327246	1.38699131906162|1.39367131906158|1.40162331906163	0.200232
Alpha 1	70	77	FKITENIG			7	921.504	i20S_alone	5	SYJLN180306-19|SYJLN180306-29|SYJLN180306-39	2	8.124864|8.130485|8.13304	288739|353304|413441	462.163583|462.166923|462.170899	Rep.3	Alpha 1FKITENIG	922.312614|922.319294|922.327246	1.38699131906162|1.39367131906158|1.40162331906163	0.199096
Alpha 1	70	77	FKITENIG			7	921.504	i20S_alone	10	SYJLN180306-21|SYJLN180306-31|SYJLN180306-41	2	8.126324|8.126327|8.136621	264125|343374|403373	462.207614|462.223369|462.224125	Rep.1	Alpha 1FKITENIG	922.400676|922.432186|922.433698	1.47505331906154|1.50656331906157|1.50807531906162	0.215439
Alpha 1	70	77	FKITENIG			7	921.504	i20S_alone	10	SYJLN180306-21|SYJLN180306-31|SYJLN180306-41	2	8.126324|8.126327|8.136621	264125|343374|403373	462.207614|462.223369|462.224125	Rep.2	Alpha 1FKITENIG	922.400676|922.432186|922.433698	1.47505331906154|1.50656331906157|1.50807531906162	0.210722
Alpha 1	70	77	FKITENIG			7	921.504	i20S_alone	10	SYJLN180306-21|SYJLN180306-31|SYJLN180306-41	2	8.126324|8.126327|8.136621	264125|343374|403373	462.207614|462.223369|462.224125	Rep.3	Alpha 1FKITENIG	922.400676|922.432186|922.433698	1.47505331906154|1.50656331906157|1.50807531906162	0.215223
Alpha 1	70	77	FKITENIG			7	921.504	i20S_alone	30	SYJLN180306-23|SYJLN180306-33|SYJLN180306-43	2	8.127993|8.130379|8.134353	223202|283017|337327	462.283777|462.290374|462.296729	Rep.1	Alpha 1FKITENIG	922.553002|922.566196|922.578906	1.62737931906156|1.64057331906156|1.65328331906164	0.236183
Alpha 1	70	77	FKITENIG			7	921.504	i20S_alone	30	SYJLN180306-23|SYJLN180306-33|SYJLN180306-43	2	8.127993|8.130379|8.134353	223202|283017|337327	462.283777|462.290374|462.296729	Rep.2	Alpha 1FKITENIG	922.553002|922.566196|922.578906	1.62737931906156|1.64057331906156|1.65328331906164	0.234368
Alpha 1	70	77	FKITENIG			7	921.504	i20S_alone	30	SYJLN180306-23|SYJLN180306-33|SYJLN180306-43	2	8.127993|8.130379|8.134353	223202|283017|337327	462.283777|462.290374|462.296729	Rep.3	Alpha 1FKITENIG	922.553002|922.566196|922.578906	1.62737931906156|1.64057331906156|1.65328331906164	0.232483
Alpha 1	70	77	FKITENIG			7	921.504	std20S_alone	0	SYJLN180228-02|SYJLN180228-04|SYJLN180228-06|SYJLN180228-08	1|2	8.131409|8.133744|8.135434|8.137472|8.13748|8.139219|8.141281|8.142774	2630259|2714187|2935683|2943095|7506010|7746288|8393932|8760814	461.48077|461.488214|461.491839|461.504564|921.901353|921.910461|921.921828|921.926302	Rep.1	Alpha 1FKITENIG	920.894077|920.903185|920.914552|920.919026|920.946988|920.961876|920.969126|920.994576	-0.0290140535801129|-0.0199060535800299|-0.00853905358007978|-0.00406505358012055|0.0238969464199954|0.0387849464200372|0.0460349464200362|0.0714849464200142	0.000476959
Alpha 1	70	77	FKITENIG			7	921.504	std20S_alone	0	SYJLN180228-02|SYJLN180228-04|SYJLN180228-06|SYJLN180228-08	1|2	8.131409|8.133744|8.135434|8.137472|8.13748|8.139219|8.141281|8.142774	2630259|2714187|2935683|2943095|7506010|7746288|8393932|8760814	461.48077|461.488214|461.491839|461.504564|921.901353|921.910461|921.921828|921.926302	Rep.2	Alpha 1FKITENIG	920.894077|920.903185|920.914552|920.919026|920.946988|920.961876|920.969126|920.994576	-0.0290140535801129|-0.0199060535800299|-0.00853905358007978|-0.00406505358012055|0.0238969464199954|0.0387849464200372|0.0460349464200362|0.0714849464200142	-0.00121925
Alpha 1	70	77	FKITENIG			7	921.504	std20S_alone	0	SYJLN180228-02|SYJLN180228-04|SYJLN180228-06|SYJLN180228-08	1|2	8.131409|8.133744|8.135434|8.137472|8.13748|8.139219|8.141281|8.142774	2630259|2714187|2935683|2943095|7506010|7746288|8393932|8760814	461.48077|461.488214|461.491839|461.504564|921.901353|921.910461|921.921828|921.926302	Rep.3	Alpha 1FKITENIG	920.894077|920.903185|920.914552|920.919026|920.946988|920.961876|920.969126|920.994576	-0.0290140535801129|-0.0199060535800299|-0.00853905358007978|-0.00406505358012055|0.0238969464199954|0.0387849464200372|0.0460349464200362|0.0714849464200142	-0.00136301
Alpha 1	70	77	FKITENIG			7	921.504	std20S_alone	0	SYJLN180228-02|SYJLN180228-04|SYJLN180228-06|SYJLN180228-08	1|2	8.131409|8.133744|8.135434|8.137472|8.13748|8.139219|8.141281|8.142774	2630259|2714187|2935683|2943095|7506010|7746288|8393932|8760814	461.48077|461.488214|461.491839|461.504564|921.901353|921.910461|921.921828|921.926302	Rep.4	Alpha 1FKITENIG	920.894077|920.903185|920.914552|920.919026|920.946988|920.961876|920.969126|920.994576	-0.0290140535801129|-0.0199060535800299|-0.00853905358007978|-0.00406505358012055|0.0238969464199954|0.0387849464200372|0.0460349464200362|0.0714849464200142	0.00221992
Alpha 1	70	77	FKITENIG			7	921.504	std20S_alone	0.5	SYJLN180228-10|SYJLN180228-12|SYJLN180228-14	1|2	8.135663|8.136229|8.138108|8.138638|8.145704|8.148938	2143399|2200273|2209762|4619109|4628265|4972334	462.064563|462.066642|462.075286|923.230855|923.233315|923.23991	Rep.1	Alpha 1FKITENIG	922.114574|922.118732|922.13602|922.223579|922.226039|922.232634	1.19148294642002|1.19564094641999|1.21292894641999|1.30048794641993|1.30294794641986|1.30954294641992	0.182071
Alpha 1	70	77	FKITENIG			7	921.504	std20S_alone	0.5	SYJLN180228-10|SYJLN180228-12|SYJLN180228-14	1|2	8.135663|8.136229|8.138108|8.138638|8.145704|8.148938	2143399|2200273|2209762|4619109|4628265|4972334	462.064563|462.066642|462.075286|923.230855|923.233315|923.23991	Rep.2	Alpha 1FKITENIG	922.114574|922.118732|922.13602|922.223579|922.226039|922.232634	1.19148294642002|1.19564094641999|1.21292894641999|1.30048794641993|1.30294794641986|1.30954294641992	0.181754
Alpha 1	70	77	FKITENIG			7	921.504	std20S_alone	0.5	SYJLN180228-10|SYJLN180228-12|SYJLN180228-14	1|2	8.135663|8.136229|8.138108|8.138638|8.145704|8.148938	2143399|2200273|2209762|4619109|4628265|4972334	462.064563|462.066642|462.075286|923.230855|923.233315|923.23991	Rep.3	Alpha 1FKITENIG	922.114574|922.118732|922.13602|922.223579|922.226039|922.232634	1.19148294642002|1.19564094641999|1.21292894641999|1.30048794641993|1.30294794641986|1.30954294641992	0.181088
Alpha 1	70	77	FKITENIG			7	921.504	std20S_alone	1	SYJLN180228-16|SYJLN180228-18|SYJLN180228-20	1|2	8.137851|8.14134|8.142208|8.145248|8.149812|8.153554	1852373|1860009|1921093|3653356|3882533|4180931	462.117742|462.119669|462.132481|923.292211|923.303823|923.308224	Rep.1	Alpha 1FKITENIG	922.220932|922.224786|922.25041|922.284935|922.296547|922.300948	1.29784094642002|1.30169494641996|1.32731894641995|1.36184394641987|1.37345594641988|1.37785694641991	0.194408
Alpha 1	70	77	FKITENIG			7	921.504	std20S_alone	1	SYJLN180228-16|SYJLN180228-18|SYJLN180228-20	1|2	8.137851|8.14134|8.142208|8.145248|8.149812|8.153554	1852373|1860009|1921093|3653356|3882533|4180931	462.117742|462.119669|462.132481|923.292211|923.303823|923.308224	Rep.2	Alpha 1FKITENIG	922.220932|922.224786|922.25041|922.284935|922.296547|922.300948	1.29784094642002|1.30169494641996|1.32731894641995|1.36184394641987|1.37345594641988|1.37785694641991	0.192981
Alpha 1	70	77	FKITENIG			7	921.504	std20S_alone	1	SYJLN180228-16|SYJLN180228-18|SYJLN180228-20	1|2	8.137851|8.14134|8.142208|8.145248|8.149812|8.153554	1852373|1860009|1921093|3653356|3882533|4180931	462.117742|462.119669|462.132481|923.292211|923.303823|923.308224	Rep.3	Alpha 1FKITENIG	922.220932|922.224786|922.25041|922.284935|922.296547|922.300948	1.29784094642002|1.30169494641996|1.32731894641995|1.36184394641987|1.37345594641988|1.37785694641991	0.191588
Alpha 1	70	77	FKITENIG			7	921.504	std20S_alone	5	SYJLN180228-22|SYJLN180228-24|SYJLN180228-26	1|2	8.152659|8.155208|8.155688|8.158682|8.161446|8.162352	1812103|1856446|1895982|3827370|4201059|4371349	462.192807|462.194354|462.199695|923.360746|923.365741|923.374281	Rep.1	Alpha 1FKITENIG	922.35347|922.358465|922.367005|922.371062|922.374156|922.384838	1.43037894641986|1.43537394641987|1.44391394641991|1.44797094642001|1.45106494641993|1.46174694642002	0.205598
Alpha 1	70	77	FKITENIG			7	921.504	std20S_alone	5	SYJLN180228-22|SYJLN180228-24|SYJLN180228-26	1|2	8.152659|8.155208|8.155688|8.158682|8.161446|8.162352	1812103|1856446|1895982|3827370|4201059|4371349	462.192807|462.194354|462.199695|923.360746|923.365741|923.374281	Rep.2	Alpha 1FKITENIG	922.35347|922.358465|922.367005|922.371062|922.374156|922.384838	1.43037894641986|1.43537394641987|1.44391394641991|1.44797094642001|1.45106494641993|1.46174694642002	0.207054
Alpha 1	70	77	FKITENIG			7	921.504	std20S_alone	5	SYJLN180228-22|SYJLN180228-24|SYJLN180228-26	1|2	8.152659|8.155208|8.155688|8.158682|8.161446|8.162352	1812103|1856446|1895982|3827370|4201059|4371349	462.192807|462.194354|462.199695|923.360746|923.365741|923.374281	Rep.3	Alpha 1FKITENIG	922.35347|922.358465|922.367005|922.371062|922.374156|922.384838	1.43037894641986|1.43537394641987|1.44391394641991|1.44797094642001|1.45106494641993|1.46174694642002	0.205289
Alpha 1	70	77	FKITENIG			7	921.504	std20S_alone	10	SYJLN180228-28|SYJLN180228-30|SYJLN180302-39|SYJLN180302-41	1|2	8.133138|8.138299|8.140382|8.1482|8.158968|8.168576|8.19254|8.201537	165409|288676|1089640|1108092|1676890|2305804|2427319|3481818	462.223842|462.232628|462.238074|462.263433|923.367492|923.375642|923.379812|923.482866	Rep.1	Alpha 1FKITENIG	922.360216|922.368366|922.372536|922.433132|922.450704|922.461596|922.47559|922.512314	1.43712494641989|1.44527494641989|1.44944494641993|1.51004094641996|1.52761294641994|1.53850494641995|1.55249894641986|1.58922294642002	0.209877
Alpha 1	70	77	FKITENIG			7	921.504	std20S_alone	10	SYJLN180228-28|SYJLN180228-30|SYJLN180302-39|SYJLN180302-41	1|2	8.133138|8.138299|8.140382|8.1482|8.158968|8.168576|8.19254|8.201537	165409|288676|1089640|1108092|1676890|2305804|2427319|3481818	462.223842|462.232628|462.238074|462.263433|923.367492|923.375642|923.379812|923.482866	Rep.2	Alpha 1FKITENIG	922.360216|922.368366|922.372536|922.433132|922.450704|922.461596|922.47559|922.512314	1.43712494641989|1.44527494641989|1.44944494641993|1.51004094641996|1.52761294641994|1.53850494641995|1.55249894641986|1.58922294642002	0.225121
Alpha 1	70	77	FKITENIG			7	921.504	std20S_alone	10	SYJLN180228-28|SYJLN180228-30|SYJLN180302-39|SYJLN180302-41	1|2	8.133138|8.138299|8.140382|8.1482|8.158968|8.168576|8.19254|8.201537	165409|288676|1089640|1108092|1676890|2305804|2427319|3481818	462.223842|462.232628|462.238074|462.263433|923.367492|923.375642|923.379812|923.482866	Rep.3	Alpha 1FKITENIG	922.360216|922.368366|922.372536|922.433132|922.450704|922.461596|922.47559|922.512314	1.43712494641989|1.44527494641989|1.44944494641993|1.51004094641996|1.52761294641994|1.53850494641995|1.55249894641986|1.58922294642002	0.210155
Alpha 1	70	77	FKITENIG			7	921.504	std20S_alone	10	SYJLN180228-28|SYJLN180228-30|SYJLN180302-39|SYJLN180302-41	1|2	8.133138|8.138299|8.140382|8.1482|8.158968|8.168576|8.19254|8.201537	165409|288676|1089640|1108092|1676890|2305804|2427319|3481818	462.223842|462.232628|462.238074|462.263433|923.367492|923.375642|923.379812|923.482866	Rep.4	Alpha 1FKITENIG	922.360216|922.368366|922.372536|922.433132|922.450704|922.461596|922.47559|922.512314	1.43712494641989|1.44527494641989|1.44944494641993|1.51004094641996|1.52761294641994|1.53850494641995|1.55249894641986|1.58922294642002	0.209951
Alpha 1	70	77	FKITENIG			7	921.504	std20S_alone	30	SYJLN180302-43|SYJLN180302-45|SYJLN180302-47	1|2	8.138319|8.141982|8.148625|8.15141|8.153944|8.158716	935319|972860|1016284|1856374|1899805|2241778	462.26347|462.26411|462.268422|923.392392|923.393108|923.413223	Rep.1	Alpha 1FKITENIG	922.385116|922.385832|922.405947|922.512388|922.513668|922.522292	1.46202494641989|1.4627409464199|1.48285594641993|1.58929694641995|1.59057694642001|1.59920094641996	0.214532
Alpha 1	70	77	FKITENIG			7	921.504	std20S_alone	30	SYJLN180302-43|SYJLN180302-45|SYJLN180302-47	1|2	8.138319|8.141982|8.148625|8.15141|8.153944|8.158716	935319|972860|1016284|1856374|1899805|2241778	462.26347|462.26411|462.268422|923.392392|923.393108|923.413223	Rep.2	Alpha 1FKITENIG	922.385116|922.385832|922.405947|922.512388|922.513668|922.522292	1.46202494641989|1.4627409464199|1.48285594641993|1.58929694641995|1.59057694642001|1.59920094641996	0.214988
Alpha 1	70	77	FKITENIG			7	921.504	std20S_alone	30	SYJLN180302-43|SYJLN180302-45|SYJLN180302-47	1|2	8.138319|8.141982|8.148625|8.15141|8.153944|8.158716	935319|972860|1016284|1856374|1899805|2241778	462.26347|462.26411|462.268422|923.392392|923.393108|923.413223	Rep.3	Alpha 1FKITENIG	922.385116|922.385832|922.405947|922.512388|922.513668|922.522292	1.46202494641989|1.4627409464199|1.48285594641993|1.58929694641995|1.59057694642001|1.59920094641996	0.217552
Alpha 1	215	220	IEVGVV		NA	5	615.371	i20S_alone	0	SYJLN180306-09	1	8.47279	210171	615.539	Rep.1	Alpha 1IEVGVV	614.532	-0.00145569	-0.000291139
Alpha 1	215	220	IEVGVV		NA	5	615.371	i20S_alone	0	SYJLN180306-11	1	8.47264	206662	615.526	Rep.2	Alpha 1IEVGVV	614.519	-0.0139397	-0.00278794
Alpha 1	215	220	IEVGVV		NA	5	615.371	i20S_alone	0	SYJLN180306-13	1	8.47251	211515	615.555	Rep.3	Alpha 1IEVGVV	614.548	0.0150663	0.00301326
Alpha 1	215	220	IEVGVV		NA	5	615.371	i20S_alone	0.5	SYJLN180306-15	1	8.46689	204648	615.635	Rep.1	Alpha 1IEVGVV	614.627	0.0943863	0.0188773
Alpha 1	215	220	IEVGVV		NA	5	615.371	i20S_alone	0.5	SYJLN180306-25	1	8.46944	192648	615.666	Rep.2	Alpha 1IEVGVV	614.658	0.125459	0.0250919
Alpha 1	215	220	IEVGVV		NA	5	615.371	i20S_alone	0.5	SYJLN180306-35	1	8.4681	161369	615.622	Rep.3	Alpha 1IEVGVV	614.615	0.0815663	0.0163133
Alpha 1	215	220	IEVGVV		NA	5	615.371	i20S_alone	1	SYJLN180306-17	1	8.46962	211617	615.634	Rep.1	Alpha 1IEVGVV	614.627	0.0941093	0.0188219
Alpha 1	215	220	IEVGVV		NA	5	615.371	i20S_alone	1	SYJLN180306-27	1	8.46485	168414	615.667	Rep.2	Alpha 1IEVGVV	614.66	0.126802	0.0253605
Alpha 1	215	220	IEVGVV		NA	5	615.371	i20S_alone	1	SYJLN180306-37	1	8.47007	136278	615.623	Rep.3	Alpha 1IEVGVV	614.616	0.0828343	0.0165669
Alpha 1	215	220	IEVGVV		NA	5	615.371	i20S_alone	5	SYJLN180306-19	1	8.46446	157412	615.654	Rep.1	Alpha 1IEVGVV	614.646	0.113378	0.0226757
Alpha 1	215	220	IEVGVV		NA	5	615.371	i20S_alone	5	SYJLN180306-29	1	8.47029	134400	615.659	Rep.2	Alpha 1IEVGVV	614.652	0.119058	0.0238117
Alpha 1	215	220	IEVGVV		NA	5	615.371	i20S_alone	5	SYJLN180306-39	1	8.47014	107468	615.642	Rep.3	Alpha 1IEVGVV	614.635	0.102186	0.0204373
Alpha 1	215	220	IEVGVV		NA	5	615.371	i20S_alone	10	SYJLN180306-21	1	8.46511	159465	615.653	Rep.1	Alpha 1IEVGVV	614.646	0.113084	0.0226169
Alpha 1	215	220	IEVGVV		NA	5	615.371	i20S_alone	10	SYJLN180306-31	1	8.46619	132928	615.665	Rep.2	Alpha 1IEVGVV	614.658	0.124831	0.0249663
Alpha 1	215	220	IEVGVV		NA	5	615.371	i20S_alone	10	SYJLN180306-41	1	8.4748	91695	615.64	Rep.3	Alpha 1IEVGVV	614.632	0.0994093	0.0198819
Alpha 1	215	220	IEVGVV		NA	5	615.371	i20S_alone	30	SYJLN180306-23	1	8.46722	119802	615.666	Rep.1	Alpha 1IEVGVV	614.659	0.126117	0.0252235
Alpha 1	215	220	IEVGVV		NA	5	615.371	i20S_alone	30	SYJLN180306-33	1	8.46828	103282	615.654	Rep.2	Alpha 1IEVGVV	614.646	0.113438	0.0226877
Alpha 1	215	220	IEVGVV		NA	5	615.371	i20S_alone	30	SYJLN180306-43	1	8.47326	69774	615.676	Rep.3	Alpha 1IEVGVV	614.669	0.135679	0.0271359
Alpha 1	215	220	IEVGVV		NA	5	615.371	std20S_alone	0	SYJLN180228-02	1	8.51729	2384091	615.594	Rep.1	Alpha 1IEVGVV	614.587	0.0173866	0.00347732
Alpha 1	215	220	IEVGVV		NA	5	615.371	std20S_alone	0	SYJLN180228-04	1	8.50996	2363492	615.554	Rep.2	Alpha 1IEVGVV	614.547	-0.0225424	-0.00450848
Alpha 1	215	220	IEVGVV		NA	5	615.371	std20S_alone	0	SYJLN180228-06	1	8.5117	2304126	615.574	Rep.3	Alpha 1IEVGVV	614.567	-0.00262942	-0.000525884
Alpha 1	215	220	IEVGVV		NA	5	615.371	std20S_alone	0	SYJLN180228-08	1	8.50538	2133218	615.585	Rep.4	Alpha 1IEVGVV	614.578	0.00838458	0.00167692
Alpha 1	215	220	IEVGVV		NA	5	615.371	std20S_alone	0.5	SYJLN180228-10	1	8.50842	2029495	615.687	Rep.1	Alpha 1IEVGVV	614.68	0.110278	0.0220555
Alpha 1	215	220	IEVGVV		NA	5	615.371	std20S_alone	0.5	SYJLN180228-12	1	8.50736	2061420	615.67	Rep.2	Alpha 1IEVGVV	614.663	0.0934226	0.0186845
Alpha 1	215	220	IEVGVV		NA	5	615.371	std20S_alone	0.5	SYJLN180228-14	1	8.5177	2072129	615.659	Rep.3	Alpha 1IEVGVV	614.651	0.0815746	0.0163149
Alpha 1	215	220	IEVGVV		NA	5	615.371	std20S_alone	1	SYJLN180228-16	1	8.51101	1640016	615.643	Rep.1	Alpha 1IEVGVV	614.635	0.0656046	0.0131209
Alpha 1	215	220	IEVGVV		NA	5	615.371	std20S_alone	1	SYJLN180228-18	1	8.51468	1874181	615.644	Rep.2	Alpha 1IEVGVV	614.637	0.0674096	0.0134819
Alpha 1	215	220	IEVGVV		NA	5	615.371	std20S_alone	1	SYJLN180228-20	1	8.52245	1743671	615.637	Rep.3	Alpha 1IEVGVV	614.63	0.0604886	0.0120977
Alpha 1	215	220	IEVGVV		NA	5	615.371	std20S_alone	5	SYJLN180228-22	1	8.52855	1679738	615.658	Rep.1	Alpha 1IEVGVV	614.65	0.0806536	0.0161307
Alpha 1	215	220	IEVGVV		NA	5	615.371	std20S_alone	5	SYJLN180228-24	1	8.52987	1660191	615.656	Rep.2	Alpha 1IEVGVV	614.649	0.0788046	0.0157609
Alpha 1	215	220	IEVGVV		NA	5	615.371	std20S_alone	5	SYJLN180228-26	1	8.52412	1466997	615.66	Rep.3	Alpha 1IEVGVV	614.653	0.0829386	0.0165877
Alpha 1	215	220	IEVGVV		NA	5	615.371	std20S_alone	10	SYJLN180228-28	1	8.53062	1332405	615.681	Rep.1	Alpha 1IEVGVV	614.674	0.104133	0.0208265
Alpha 1	215	220	IEVGVV		NA	5	615.371	std20S_alone	10	SYJLN180228-30	1	8.56245	94231	615.726	Rep.2	Alpha 1IEVGVV	614.719	0.14939	0.0298779
Alpha 1	215	220	IEVGVV		NA	5	615.371	std20S_alone	10	SYJLN180302-39	1	8.51572	791594	615.727	Rep.3	Alpha 1IEVGVV	614.72	0.150146	0.0300291
Alpha 1	215	220	IEVGVV		NA	5	615.371	std20S_alone	10	SYJLN180302-41	1	8.52673	770572	615.722	Rep.4	Alpha 1IEVGVV	614.715	0.144839	0.0289677
Alpha 1	215	220	IEVGVV		NA	5	615.371	std20S_alone	30	SYJLN180302-43	1	8.52509	742005	615.733	Rep.1	Alpha 1IEVGVV	614.725	0.155697	0.0311393
Alpha 1	215	220	IEVGVV		NA	5	615.371	std20S_alone	30	SYJLN180302-45	1	8.52896	634735	615.722	Rep.2	Alpha 1IEVGVV	614.715	0.14477	0.0289539
Alpha 1	215	220	IEVGVV		NA	5	615.371	std20S_alone	30	SYJLN180302-47	1	8.52311	632119	615.718	Rep.3	Alpha 1IEVGVV	614.711	0.140768	0.0281535
Alpha 1	215	221	IEVGVVT		NA	6	716.419	i20S_alone	0	SYJLN180306-09	1	7.75422	4044456	716.668	Rep.1	Alpha 1IEVGVVT	715.661	4.95126e-05	8.2521e-06
Alpha 1	215	221	IEVGVVT		NA	6	716.419	i20S_alone	0	SYJLN180306-11	1	7.75499	3998549	716.663	Rep.2	Alpha 1IEVGVVT	715.656	-0.00539649	-0.000899415
Alpha 1	215	221	IEVGVVT		NA	6	716.419	i20S_alone	0	SYJLN180306-13	1	7.754	4073905	716.674	Rep.3	Alpha 1IEVGVVT	715.666	0.00524751	0.000874585
Alpha 1	215	221	IEVGVVT		NA	6	716.419	i20S_alone	0.5	SYJLN180306-15	1	7.75188	3576848	716.89	Rep.1	Alpha 1IEVGVVT	715.882	0.221258	0.0368763
Alpha 1	215	221	IEVGVVT		NA	6	716.419	i20S_alone	0.5	SYJLN180306-25	1	7.74992	3418554	716.907	Rep.2	Alpha 1IEVGVVT	715.9	0.238847	0.0398078
Alpha 1	215	221	IEVGVVT		NA	6	716.419	i20S_alone	0.5	SYJLN180306-35	1	7.75124	2858454	716.866	Rep.3	Alpha 1IEVGVVT	715.859	0.198095	0.0330158
Alpha 1	215	221	IEVGVVT		NA	6	716.419	i20S_alone	1	SYJLN180306-17	1	7.75101	3422682	716.9	Rep.1	Alpha 1IEVGVVT	715.892	0.231333	0.0385554
Alpha 1	215	221	IEVGVVT		NA	6	716.419	i20S_alone	1	SYJLN180306-27	1	7.74882	3268957	716.898	Rep.2	Alpha 1IEVGVVT	715.891	0.229971	0.0383284
Alpha 1	215	221	IEVGVVT		NA	6	716.419	i20S_alone	1	SYJLN180306-37	1	7.75085	2606536	716.876	Rep.3	Alpha 1IEVGVVT	715.869	0.207444	0.0345739
Alpha 1	215	221	IEVGVVT		NA	6	716.419	i20S_alone	5	SYJLN180306-19	1	7.74776	2758925	716.891	Rep.1	Alpha 1IEVGVVT	715.884	0.222878	0.0371463
Alpha 1	215	221	IEVGVVT		NA	6	716.419	i20S_alone	5	SYJLN180306-29	1	7.7501	2530387	716.903	Rep.2	Alpha 1IEVGVVT	715.895	0.234317	0.0390528
Alpha 1	215	221	IEVGVVT		NA	6	716.419	i20S_alone	5	SYJLN180306-39	1	7.75478	1952153	716.88	Rep.3	Alpha 1IEVGVVT	715.872	0.211294	0.0352156
Alpha 1	215	221	IEVGVVT		NA	6	716.419	i20S_alone	10	SYJLN180306-21	1	7.74619	2788586	716.894	Rep.1	Alpha 1IEVGVVT	715.887	0.225929	0.0376548
Alpha 1	215	221	IEVGVVT		NA	6	716.419	i20S_alone	10	SYJLN180306-31	1	7.74847	2335903	716.906	Rep.2	Alpha 1IEVGVVT	715.899	0.238041	0.0396734
Alpha 1	215	221	IEVGVVT		NA	6	716.419	i20S_alone	10	SYJLN180306-41	1	7.75704	1703370	716.886	Rep.3	Alpha 1IEVGVVT	715.879	0.2176	0.0362666
Alpha 1	215	221	IEVGVVT		NA	6	716.419	i20S_alone	30	SYJLN180306-23	1	7.74807	2000281	716.947	Rep.1	Alpha 1IEVGVVT	715.94	0.279116	0.0465193
Alpha 1	215	221	IEVGVVT		NA	6	716.419	i20S_alone	30	SYJLN180306-33	1	7.75146	1708666	716.897	Rep.2	Alpha 1IEVGVVT	715.889	0.228216	0.0380359
Alpha 1	215	221	IEVGVVT		NA	6	716.419	i20S_alone	30	SYJLN180306-43	1	7.7561	1135902	716.913	Rep.3	Alpha 1IEVGVVT	715.906	0.245022	0.0408369
Alpha 1	215	221	IEVGVVT		NA	6	716.419	std20S_alone	0	SYJLN180228-02	1	7.79916	42092733	716.729	Rep.1	Alpha 1IEVGVVT	715.722	0.00733313	0.00122219
Alpha 1	215	221	IEVGVVT		NA	6	716.419	std20S_alone	0	SYJLN180228-04	1	7.79542	42073747	716.708	Rep.2	Alpha 1IEVGVVT	715.701	-0.0134089	-0.00223481
Alpha 1	215	221	IEVGVVT		NA	6	716.419	std20S_alone	0	SYJLN180228-06	1	7.79817	36214959	716.724	Rep.3	Alpha 1IEVGVVT	715.716	0.00218513	0.000364189
Alpha 1	215	221	IEVGVVT		NA	6	716.419	std20S_alone	0	SYJLN180228-08	1	7.78804	37417869	716.726	Rep.4	Alpha 1IEVGVVT	715.719	0.00471313	0.000785522
Alpha 1	215	221	IEVGVVT		NA	6	716.419	std20S_alone	0.5	SYJLN180228-10	1	7.7935	32949425	716.966	Rep.1	Alpha 1IEVGVVT	715.958	0.244041	0.0406735
Alpha 1	215	221	IEVGVVT		NA	6	716.419	std20S_alone	0.5	SYJLN180228-12	1	7.79261	32237978	716.94	Rep.2	Alpha 1IEVGVVT	715.933	0.218994	0.036499
Alpha 1	215	221	IEVGVVT		NA	6	716.419	std20S_alone	0.5	SYJLN180228-14	1	7.80224	32367850	716.944	Rep.3	Alpha 1IEVGVVT	715.937	0.222866	0.0371444
Alpha 1	215	221	IEVGVVT		NA	6	716.419	std20S_alone	1	SYJLN180228-16	1	7.79703	25903467	716.96	Rep.1	Alpha 1IEVGVVT	715.952	0.238145	0.0396909
Alpha 1	215	221	IEVGVVT		NA	6	716.419	std20S_alone	1	SYJLN180228-18	1	7.79682	29380885	716.952	Rep.2	Alpha 1IEVGVVT	715.944	0.230276	0.0383794
Alpha 1	215	221	IEVGVVT		NA	6	716.419	std20S_alone	1	SYJLN180228-20	1	7.80392	27279057	716.952	Rep.3	Alpha 1IEVGVVT	715.944	0.230108	0.0383514
Alpha 1	215	221	IEVGVVT		NA	6	716.419	std20S_alone	5	SYJLN180228-22	1	7.81046	25315182	716.958	Rep.1	Alpha 1IEVGVVT	715.951	0.236369	0.0393949
Alpha 1	215	221	IEVGVVT		NA	6	716.419	std20S_alone	5	SYJLN180228-24	1	7.81264	25144757	716.952	Rep.2	Alpha 1IEVGVVT	715.944	0.230263	0.0383772
Alpha 1	215	221	IEVGVVT		NA	6	716.419	std20S_alone	5	SYJLN180228-26	1	7.80635	22764450	716.949	Rep.3	Alpha 1IEVGVVT	715.942	0.227989	0.0379982
Alpha 1	215	221	IEVGVVT		NA	6	716.419	std20S_alone	10	SYJLN180228-28	1	7.81312	19804686	716.973	Rep.1	Alpha 1IEVGVVT	715.966	0.251788	0.0419647
Alpha 1	215	221	IEVGVVT		NA	6	716.419	std20S_alone	10	SYJLN180228-30	1	7.84472	1205429	717.01	Rep.2	Alpha 1IEVGVVT	716.003	0.28891	0.0481517
Alpha 1	215	221	IEVGVVT		NA	6	716.419	std20S_alone	10	SYJLN180302-39	1	7.80107	13959238	716.942	Rep.3	Alpha 1IEVGVVT	715.935	0.220918	0.0368197
Alpha 1	215	221	IEVGVVT		NA	6	716.419	std20S_alone	10	SYJLN180302-41	1	7.81241	13850813	716.928	Rep.4	Alpha 1IEVGVVT	715.921	0.20651	0.0344184
Alpha 1	215	221	IEVGVVT		NA	6	716.419	std20S_alone	30	SYJLN180302-43	1	7.81121	12434366	716.95	Rep.1	Alpha 1IEVGVVT	715.943	0.228506	0.0380844
Alpha 1	215	221	IEVGVVT		NA	6	716.419	std20S_alone	30	SYJLN180302-45	1	7.81482	10849890	716.938	Rep.2	Alpha 1IEVGVVT	715.931	0.216794	0.0361324
Alpha 1	215	221	IEVGVVT		NA	6	716.419	std20S_alone	30	SYJLN180302-47	1	7.80794	10832746	716.942	Rep.3	Alpha 1IEVGVVT	715.935	0.220498	0.0367497
Alpha 1	141	152	IGIDEEQGPQVY			10	1347.64	i20S_alone	0	SYJLN180306-09|SYJLN180306-11|SYJLN180306-13	2	8.864114|8.868332|8.868978	394803|400025|417528	674.675973|674.687037|674.701369	Rep.1	Alpha 1IGIDEEQGPQVY	1347.337394|1347.359522|1347.388186	-0.0246984243572115|-0.00257042435714538|0.0260935756427898	0.00260936
Alpha 1	141	152	IGIDEEQGPQVY			10	1347.64	i20S_alone	0	SYJLN180306-09|SYJLN180306-11|SYJLN180306-13	2	8.864114|8.868332|8.868978	394803|400025|417528	674.675973|674.687037|674.701369	Rep.2	Alpha 1IGIDEEQGPQVY	1347.337394|1347.359522|1347.388186	-0.0246984243572115|-0.00257042435714538|0.0260935756427898	-0.000257042
Alpha 1	141	152	IGIDEEQGPQVY			10	1347.64	i20S_alone	0	SYJLN180306-09|SYJLN180306-11|SYJLN180306-13	2	8.864114|8.868332|8.868978	394803|400025|417528	674.675973|674.687037|674.701369	Rep.3	Alpha 1IGIDEEQGPQVY	1347.337394|1347.359522|1347.388186	-0.0246984243572115|-0.00257042435714538|0.0260935756427898	-0.00246984
Alpha 1	141	152	IGIDEEQGPQVY			10	1347.64	i20S_alone	0.5	SYJLN180306-15|SYJLN180306-25|SYJLN180306-35	2	8.858781|8.861873|8.865183	257291|298419|314113	675.142404|675.150699|675.217386	Rep.1	Alpha 1IGIDEEQGPQVY	1348.270256|1348.286846|1348.42022	0.908163575642902|0.924753575642853|1.05812757564286	0.0908164
Alpha 1	141	152	IGIDEEQGPQVY			10	1347.64	i20S_alone	0.5	SYJLN180306-15|SYJLN180306-25|SYJLN180306-35	2	8.858781|8.861873|8.865183	257291|298419|314113	675.142404|675.150699|675.217386	Rep.2	Alpha 1IGIDEEQGPQVY	1348.270256|1348.286846|1348.42022	0.908163575642902|0.924753575642853|1.05812757564286	0.0924754
Alpha 1	141	152	IGIDEEQGPQVY			10	1347.64	i20S_alone	0.5	SYJLN180306-15|SYJLN180306-25|SYJLN180306-35	2	8.858781|8.861873|8.865183	257291|298419|314113	675.142404|675.150699|675.217386	Rep.3	Alpha 1IGIDEEQGPQVY	1348.270256|1348.286846|1348.42022	0.908163575642902|0.924753575642853|1.05812757564286	0.105813
Alpha 1	141	152	IGIDEEQGPQVY			10	1347.64	i20S_alone	1	SYJLN180306-17|SYJLN180306-27|SYJLN180306-37	2	8.86334|8.863442|8.864205	228865|276951|318643	675.160418|675.197654|675.217239	Rep.1	Alpha 1IGIDEEQGPQVY	1348.306284|1348.380756|1348.419926	0.94419157564289|1.0186635756429|1.05783357564269	0.0944192
Alpha 1	141	152	IGIDEEQGPQVY			10	1347.64	i20S_alone	1	SYJLN180306-17|SYJLN180306-27|SYJLN180306-37	2	8.86334|8.863442|8.864205	228865|276951|318643	675.160418|675.197654|675.217239	Rep.2	Alpha 1IGIDEEQGPQVY	1348.306284|1348.380756|1348.419926	0.94419157564289|1.0186635756429|1.05783357564269	0.105783
Alpha 1	141	152	IGIDEEQGPQVY			10	1347.64	i20S_alone	1	SYJLN180306-17|SYJLN180306-27|SYJLN180306-37	2	8.86334|8.863442|8.864205	228865|276951|318643	675.160418|675.197654|675.217239	Rep.3	Alpha 1IGIDEEQGPQVY	1348.306284|1348.380756|1348.419926	0.94419157564289|1.0186635756429|1.05783357564269	0.101866
Alpha 1	141	152	IGIDEEQGPQVY			10	1347.64	i20S_alone	5	SYJLN180306-19|SYJLN180306-29|SYJLN180306-39	2	8.856524|8.862351|8.862957	199337|259792|285296	675.358579|675.361078|675.373304	Rep.1	Alpha 1IGIDEEQGPQVY	1348.702606|1348.707604|1348.732056	1.34051357564272|1.34551157564283|1.36996357564271	0.134051
Alpha 1	141	152	IGIDEEQGPQVY			10	1347.64	i20S_alone	5	SYJLN180306-19|SYJLN180306-29|SYJLN180306-39	2	8.856524|8.862351|8.862957	199337|259792|285296	675.358579|675.361078|675.373304	Rep.2	Alpha 1IGIDEEQGPQVY	1348.702606|1348.707604|1348.732056	1.34051357564272|1.34551157564283|1.36996357564271	0.136996
Alpha 1	141	152	IGIDEEQGPQVY			10	1347.64	i20S_alone	5	SYJLN180306-19|SYJLN180306-29|SYJLN180306-39	2	8.856524|8.862351|8.862957	199337|259792|285296	675.358579|675.361078|675.373304	Rep.3	Alpha 1IGIDEEQGPQVY	1348.702606|1348.707604|1348.732056	1.34051357564272|1.34551157564283|1.36996357564271	0.134551
Alpha 1	141	152	IGIDEEQGPQVY			10	1347.64	i20S_alone	10	SYJLN180306-21|SYJLN180306-31|SYJLN180306-41	2	8.854744|8.857479|8.865742	174398|236450|292218	675.396757|675.476462|675.488026	Rep.1	Alpha 1IGIDEEQGPQVY	1348.778962|1348.938372|1348.9615	1.41686957564275|1.57627957564273|1.59940757564277	0.159941
Alpha 1	141	152	IGIDEEQGPQVY			10	1347.64	i20S_alone	10	SYJLN180306-21|SYJLN180306-31|SYJLN180306-41	2	8.854744|8.857479|8.865742	174398|236450|292218	675.396757|675.476462|675.488026	Rep.2	Alpha 1IGIDEEQGPQVY	1348.778962|1348.938372|1348.9615	1.41686957564275|1.57627957564273|1.59940757564277	0.157628
Alpha 1	141	152	IGIDEEQGPQVY			10	1347.64	i20S_alone	10	SYJLN180306-21|SYJLN180306-31|SYJLN180306-41	2	8.854744|8.857479|8.865742	174398|236450|292218	675.396757|675.476462|675.488026	Rep.3	Alpha 1IGIDEEQGPQVY	1348.778962|1348.938372|1348.9615	1.41686957564275|1.57627957564273|1.59940757564277	0.141687
Alpha 1	141	152	IGIDEEQGPQVY			10	1347.64	i20S_alone	30	SYJLN180306-23|SYJLN180306-33|SYJLN180306-43	2	8.856894|8.857035|8.861584	137485|195366|233278	675.81065|675.836754|675.86032	Rep.1	Alpha 1IGIDEEQGPQVY	1349.606748|1349.658956|1349.706088	2.24465557564281|2.29686357564287|2.34399557564279	0.229686
Alpha 1	141	152	IGIDEEQGPQVY			10	1347.64	i20S_alone	30	SYJLN180306-23|SYJLN180306-33|SYJLN180306-43	2	8.856894|8.857035|8.861584	137485|195366|233278	675.81065|675.836754|675.86032	Rep.2	Alpha 1IGIDEEQGPQVY	1349.606748|1349.658956|1349.706088	2.24465557564281|2.29686357564287|2.34399557564279	0.2344
Alpha 1	141	152	IGIDEEQGPQVY			10	1347.64	i20S_alone	30	SYJLN180306-23|SYJLN180306-33|SYJLN180306-43	2	8.856894|8.857035|8.861584	137485|195366|233278	675.81065|675.836754|675.86032	Rep.3	Alpha 1IGIDEEQGPQVY	1349.606748|1349.658956|1349.706088	2.24465557564281|2.29686357564287|2.34399557564279	0.224466
Alpha 1	141	152	IGIDEEQGPQVY			10	1347.64	std20S_alone	0	SYJLN180228-02|SYJLN180228-04|SYJLN180228-06|SYJLN180228-08	1	8.867855|8.871459|8.872726|8.875098	476659|479440|495159|534133	1348.365012|1348.375352|1348.378452|1348.427617	Rep.1	Alpha 1IGIDEEQGPQVY	1347.357736|1347.368076|1347.371176|1347.420341	-0.0209525137465789|-0.0106125137465369|-0.00751251374663298|0.041652486253497	-0.00209525
Alpha 1	141	152	IGIDEEQGPQVY			10	1347.64	std20S_alone	0	SYJLN180228-02|SYJLN180228-04|SYJLN180228-06|SYJLN180228-08	1	8.867855|8.871459|8.872726|8.875098	476659|479440|495159|534133	1348.365012|1348.375352|1348.378452|1348.427617	Rep.2	Alpha 1IGIDEEQGPQVY	1347.357736|1347.368076|1347.371176|1347.420341	-0.0209525137465789|-0.0106125137465369|-0.00751251374663298|0.041652486253497	-0.00106125
Alpha 1	141	152	IGIDEEQGPQVY			10	1347.64	std20S_alone	0	SYJLN180228-02|SYJLN180228-04|SYJLN180228-06|SYJLN180228-08	1	8.867855|8.871459|8.872726|8.875098	476659|479440|495159|534133	1348.365012|1348.375352|1348.378452|1348.427617	Rep.3	Alpha 1IGIDEEQGPQVY	1347.357736|1347.368076|1347.371176|1347.420341	-0.0209525137465789|-0.0106125137465369|-0.00751251374663298|0.041652486253497	-0.000751251
Alpha 1	141	152	IGIDEEQGPQVY			10	1347.64	std20S_alone	0	SYJLN180228-02|SYJLN180228-04|SYJLN180228-06|SYJLN180228-08	1	8.867855|8.871459|8.872726|8.875098	476659|479440|495159|534133	1348.365012|1348.375352|1348.378452|1348.427617	Rep.4	Alpha 1IGIDEEQGPQVY	1347.357736|1347.368076|1347.371176|1347.420341	-0.0209525137465789|-0.0106125137465369|-0.00751251374663298|0.041652486253497	0.00416525
Alpha 1	141	152	IGIDEEQGPQVY			10	1347.64	std20S_alone	0.5	SYJLN180228-10|SYJLN180228-12|SYJLN180228-14	1	8.866638|8.867386|8.878692	304030|311381|319293	1349.36512|1349.431704|1349.447926	Rep.1	Alpha 1IGIDEEQGPQVY	1348.357844|1348.424428|1348.44065	0.979155486253376|1.04573948625352|1.06196148625349	0.106196
Alpha 1	141	152	IGIDEEQGPQVY			10	1347.64	std20S_alone	0.5	SYJLN180228-10|SYJLN180228-12|SYJLN180228-14	1	8.866638|8.867386|8.878692	304030|311381|319293	1349.36512|1349.431704|1349.447926	Rep.2	Alpha 1IGIDEEQGPQVY	1348.357844|1348.424428|1348.44065	0.979155486253376|1.04573948625352|1.06196148625349	0.104574
Alpha 1	141	152	IGIDEEQGPQVY			10	1347.64	std20S_alone	0.5	SYJLN180228-10|SYJLN180228-12|SYJLN180228-14	1	8.866638|8.867386|8.878692	304030|311381|319293	1349.36512|1349.431704|1349.447926	Rep.3	Alpha 1IGIDEEQGPQVY	1348.357844|1348.424428|1348.44065	0.979155486253376|1.04573948625352|1.06196148625349	0.0979155
Alpha 1	141	152	IGIDEEQGPQVY			10	1347.64	std20S_alone	1	SYJLN180228-16|SYJLN180228-18|SYJLN180228-20	1	8.868925|8.874018|8.882139	244287|245885|271445	1349.435394|1349.455607|1349.494703	Rep.1	Alpha 1IGIDEEQGPQVY	1348.428118|1348.448331|1348.487427	1.04942948625353|1.06964248625354|1.10873848625351	0.110874
Alpha 1	141	152	IGIDEEQGPQVY			10	1347.64	std20S_alone	1	SYJLN180228-16|SYJLN180228-18|SYJLN180228-20	1	8.868925|8.874018|8.882139	244287|245885|271445	1349.435394|1349.455607|1349.494703	Rep.2	Alpha 1IGIDEEQGPQVY	1348.428118|1348.448331|1348.487427	1.04942948625353|1.06964248625354|1.10873848625351	0.104943
Alpha 1	141	152	IGIDEEQGPQVY			10	1347.64	std20S_alone	1	SYJLN180228-16|SYJLN180228-18|SYJLN180228-20	1	8.868925|8.874018|8.882139	244287|245885|271445	1349.435394|1349.455607|1349.494703	Rep.3	Alpha 1IGIDEEQGPQVY	1348.428118|1348.448331|1348.487427	1.04942948625353|1.06964248625354|1.10873848625351	0.106964
Alpha 1	141	152	IGIDEEQGPQVY			10	1347.64	std20S_alone	5	SYJLN180228-22|SYJLN180228-24|SYJLN180228-26	1	8.880145|8.885038|8.885419	215450|231849|243380	1349.739136|1349.830681|1349.842895	Rep.1	Alpha 1IGIDEEQGPQVY	1348.73186|1348.823405|1348.835619	1.35317148625336|1.44471648625336|1.45693048625344	0.135317
Alpha 1	141	152	IGIDEEQGPQVY			10	1347.64	std20S_alone	5	SYJLN180228-22|SYJLN180228-24|SYJLN180228-26	1	8.880145|8.885038|8.885419	215450|231849|243380	1349.739136|1349.830681|1349.842895	Rep.2	Alpha 1IGIDEEQGPQVY	1348.73186|1348.823405|1348.835619	1.35317148625336|1.44471648625336|1.45693048625344	0.145693
Alpha 1	141	152	IGIDEEQGPQVY			10	1347.64	std20S_alone	5	SYJLN180228-22|SYJLN180228-24|SYJLN180228-26	1	8.880145|8.885038|8.885419	215450|231849|243380	1349.739136|1349.830681|1349.842895	Rep.3	Alpha 1IGIDEEQGPQVY	1348.73186|1348.823405|1348.835619	1.35317148625336|1.44471648625336|1.45693048625344	0.144472
Alpha 1	141	152	IGIDEEQGPQVY			10	1347.64	std20S_alone	10	SYJLN180228-28|SYJLN180302-39|SYJLN180302-41	1	8.874477|8.884763|8.885303	102893|112544|185590	1349.988779|1350.07683|1350.113826	Rep.1	Alpha 1IGIDEEQGPQVY	1348.981503|1349.069554|1349.10655	1.60281448625346|1.69086548625341|1.72786148625346	0.160281
Alpha 1	141	152	IGIDEEQGPQVY			10	1347.64	std20S_alone	10	SYJLN180228-28|SYJLN180302-39|SYJLN180302-41	1	8.874477|8.884763|8.885303	102893|112544|185590	1349.988779|1350.07683|1350.113826	Rep.2	Alpha 1IGIDEEQGPQVY	1348.981503|1349.069554|1349.10655	1.60281448625346|1.69086548625341|1.72786148625346	0.172786
Alpha 1	141	152	IGIDEEQGPQVY			10	1347.64	std20S_alone	10	SYJLN180228-28|SYJLN180302-39|SYJLN180302-41	1	8.874477|8.884763|8.885303	102893|112544|185590	1349.988779|1350.07683|1350.113826	Rep.3	Alpha 1IGIDEEQGPQVY	1348.981503|1349.069554|1349.10655	1.60281448625346|1.69086548625341|1.72786148625346	0.169087
Alpha 1	141	152	IGIDEEQGPQVY			10	1347.64	std20S_alone	30	SYJLN180302-43|SYJLN180302-45|SYJLN180302-47	1	8.880527|8.880773|8.887444	77800|80054|90068	1350.417953|1350.462603|1350.525248	Rep.1	Alpha 1IGIDEEQGPQVY	1349.410677|1349.455327|1349.517972	2.03198848625334|2.07663848625339|2.13928348625336	0.213928
Alpha 1	141	152	IGIDEEQGPQVY			10	1347.64	std20S_alone	30	SYJLN180302-43|SYJLN180302-45|SYJLN180302-47	1	8.880527|8.880773|8.887444	77800|80054|90068	1350.417953|1350.462603|1350.525248	Rep.2	Alpha 1IGIDEEQGPQVY	1349.410677|1349.455327|1349.517972	2.03198848625334|2.07663848625339|2.13928348625336	0.203199
Alpha 1	141	152	IGIDEEQGPQVY			10	1347.64	std20S_alone	30	SYJLN180302-43|SYJLN180302-45|SYJLN180302-47	1	8.880527|8.880773|8.887444	77800|80054|90068	1350.417953|1350.462603|1350.525248	Rep.3	Alpha 1IGIDEEQGPQVY	1349.410677|1349.455327|1349.517972	2.03198848625334|2.07663848625339|2.13928348625336	0.207664
Alpha 1	139	144	ILIGID		NA	5	643.403	i20S_alone	0	SYJLN180306-09	1	9.86943	4167565	643.639	Rep.1	Alpha 1ILIGID	642.632	-0.00653681	-0.00130736
Alpha 1	139	144	ILIGID		NA	5	643.403	i20S_alone	0	SYJLN180306-11	1	9.86922	4008026	643.645	Rep.2	Alpha 1ILIGID	642.638	-0.000506814	-0.000101363
Alpha 1	139	144	ILIGID		NA	5	643.403	i20S_alone	0	SYJLN180306-13	1	9.86949	4051649	643.653	Rep.3	Alpha 1ILIGID	642.646	0.00722519	0.00144504
Alpha 1	139	144	ILIGID		NA	5	643.403	i20S_alone	0.5	SYJLN180306-15	1	9.86937	3719818	643.893	Rep.1	Alpha 1ILIGID	642.886	0.247507	0.0495014
Alpha 1	139	144	ILIGID		NA	5	643.403	i20S_alone	0.5	SYJLN180306-25	1	9.86711	3597381	643.872	Rep.2	Alpha 1ILIGID	642.865	0.226555	0.045311
Alpha 1	139	144	ILIGID		NA	5	643.403	i20S_alone	0.5	SYJLN180306-35	1	9.86778	2864516	643.89	Rep.3	Alpha 1ILIGID	642.883	0.244555	0.048911
Alpha 1	139	144	ILIGID		NA	5	643.403	i20S_alone	1	SYJLN180306-17	1	9.86893	3708315	643.882	Rep.1	Alpha 1ILIGID	642.875	0.236452	0.0472904
Alpha 1	139	144	ILIGID		NA	5	643.403	i20S_alone	1	SYJLN180306-27	1	9.86682	3339530	643.865	Rep.2	Alpha 1ILIGID	642.858	0.21913	0.043826
Alpha 1	139	144	ILIGID		NA	5	643.403	i20S_alone	1	SYJLN180306-37	1	9.87003	2564993	643.89	Rep.3	Alpha 1ILIGID	642.883	0.244612	0.0489224
Alpha 1	139	144	ILIGID		NA	5	643.403	i20S_alone	5	SYJLN180306-19	1	9.86347	2947420	643.872	Rep.1	Alpha 1ILIGID	642.865	0.226141	0.0452282
Alpha 1	139	144	ILIGID		NA	5	643.403	i20S_alone	5	SYJLN180306-29	1	9.86815	2639948	643.86	Rep.2	Alpha 1ILIGID	642.853	0.214303	0.0428606
Alpha 1	139	144	ILIGID		NA	5	643.403	i20S_alone	5	SYJLN180306-39	1	9.87077	1979560	643.869	Rep.3	Alpha 1ILIGID	642.861	0.223115	0.044623
Alpha 1	139	144	ILIGID		NA	5	643.403	i20S_alone	10	SYJLN180306-21	1	9.86362	3041579	643.882	Rep.1	Alpha 1ILIGID	642.875	0.236678	0.0473356
Alpha 1	139	144	ILIGID		NA	5	643.403	i20S_alone	10	SYJLN180306-31	1	9.86486	2492259	643.898	Rep.2	Alpha 1ILIGID	642.89	0.252103	0.0504206
Alpha 1	139	144	ILIGID		NA	5	643.403	i20S_alone	10	SYJLN180306-41	1	9.87311	1767771	643.876	Rep.3	Alpha 1ILIGID	642.869	0.230585	0.046117
Alpha 1	139	144	ILIGID		NA	5	643.403	i20S_alone	30	SYJLN180306-23	1	9.86284	2236293	643.934	Rep.1	Alpha 1ILIGID	642.927	0.288182	0.0576364
Alpha 1	139	144	ILIGID		NA	5	643.403	i20S_alone	30	SYJLN180306-33	1	9.86837	1822279	643.957	Rep.2	Alpha 1ILIGID	642.95	0.311687	0.0623374
Alpha 1	139	144	ILIGID		NA	5	643.403	i20S_alone	30	SYJLN180306-43	1	9.87385	1249867	643.988	Rep.3	Alpha 1ILIGID	642.981	0.342514	0.0685028
Alpha 1	139	144	ILIGID		NA	5	643.403	std20S_alone	0	SYJLN180228-02	1	9.94248	42791486	643.689	Rep.1	Alpha 1ILIGID	642.682	-0.00626615	-0.00125323
Alpha 1	139	144	ILIGID		NA	5	643.403	std20S_alone	0	SYJLN180228-04	1	9.93445	39757711	643.69	Rep.2	Alpha 1ILIGID	642.682	-0.00569815	-0.00113963
Alpha 1	139	144	ILIGID		NA	5	643.403	std20S_alone	0	SYJLN180228-06	1	9.93496	34893693	643.714	Rep.3	Alpha 1ILIGID	642.707	0.0183419	0.00366837
Alpha 1	139	144	ILIGID		NA	5	643.403	std20S_alone	0	SYJLN180228-08	1	9.92861	37484181	643.692	Rep.4	Alpha 1ILIGID	642.684	-0.00387715	-0.00077543
Alpha 1	139	144	ILIGID		NA	5	643.403	std20S_alone	0.5	SYJLN180228-10	1	9.93137	32058230	643.94	Rep.1	Alpha 1ILIGID	642.933	0.244836	0.0489672
Alpha 1	139	144	ILIGID		NA	5	643.403	std20S_alone	0.5	SYJLN180228-12	1	9.92952	30471964	643.933	Rep.2	Alpha 1ILIGID	642.925	0.237189	0.0474378
Alpha 1	139	144	ILIGID		NA	5	643.403	std20S_alone	0.5	SYJLN180228-14	1	9.94	29728618	643.946	Rep.3	Alpha 1ILIGID	642.938	0.250313	0.0500626
Alpha 1	139	144	ILIGID		NA	5	643.403	std20S_alone	1	SYJLN180228-16	1	9.93127	24021202	643.948	Rep.1	Alpha 1ILIGID	642.941	0.252471	0.0504942
Alpha 1	139	144	ILIGID		NA	5	643.403	std20S_alone	1	SYJLN180228-18	1	9.93493	25960569	643.976	Rep.2	Alpha 1ILIGID	642.969	0.28087	0.056174
Alpha 1	139	144	ILIGID		NA	5	643.403	std20S_alone	1	SYJLN180228-20	1	9.94348	24040982	643.98	Rep.3	Alpha 1ILIGID	642.973	0.284483	0.0568966
Alpha 1	139	144	ILIGID		NA	5	643.403	std20S_alone	5	SYJLN180228-22	1	9.94912	24734499	643.957	Rep.1	Alpha 1ILIGID	642.95	0.261962	0.0523924
Alpha 1	139	144	ILIGID		NA	5	643.403	std20S_alone	5	SYJLN180228-24	1	9.94865	24182008	643.969	Rep.2	Alpha 1ILIGID	642.961	0.273141	0.0546282
Alpha 1	139	144	ILIGID		NA	5	643.403	std20S_alone	5	SYJLN180228-26	1	9.94508	23385362	643.936	Rep.3	Alpha 1ILIGID	642.928	0.240202	0.0480404
Alpha 1	139	144	ILIGID		NA	5	643.403	std20S_alone	10	SYJLN180228-28	1	9.94772	20583941	643.946	Rep.1	Alpha 1ILIGID	642.939	0.250669	0.0501338
Alpha 1	139	144	ILIGID		NA	5	643.403	std20S_alone	10	SYJLN180228-30	1	9.96942	1453129	643.963	Rep.2	Alpha 1ILIGID	642.955	0.26723	0.053446
Alpha 1	139	144	ILIGID		NA	5	643.403	std20S_alone	10	SYJLN180302-39	1	9.93225	13011176	643.958	Rep.3	Alpha 1ILIGID	642.95	0.262093	0.0524186
Alpha 1	139	144	ILIGID		NA	5	643.403	std20S_alone	10	SYJLN180302-41	1	9.94061	12372507	643.966	Rep.4	Alpha 1ILIGID	642.959	0.270342	0.0540684
Alpha 1	139	144	ILIGID		NA	5	643.403	std20S_alone	30	SYJLN180302-43	1	9.93958	11315741	644.04	Rep.1	Alpha 1ILIGID	643.033	0.344433	0.0688866
Alpha 1	139	144	ILIGID		NA	5	643.403	std20S_alone	30	SYJLN180302-45	1	9.94431	9941982	644.034	Rep.2	Alpha 1ILIGID	643.027	0.338511	0.0677022
Alpha 1	139	144	ILIGID		NA	5	643.403	std20S_alone	30	SYJLN180302-47	1	9.93527	10095589	644.072	Rep.3	Alpha 1ILIGID	643.065	0.37634	0.075268
Alpha 1	109	113	IPVDM		NA	3	574.29	i20S_alone	0	SYJLN180306-09	1	7.83669	717444	574.5	Rep.1	Alpha 1IPVDM	573.493	-0.0117093	-0.00390311
Alpha 1	109	113	IPVDM		NA	3	574.29	i20S_alone	0	SYJLN180306-11	1	7.83544	711792	574.51	Rep.2	Alpha 1IPVDM	573.503	-0.00177133	-0.000590443
Alpha 1	109	113	IPVDM		NA	3	574.29	i20S_alone	0	SYJLN180306-13	1	7.83502	689540	574.526	Rep.3	Alpha 1IPVDM	573.519	0.0140117	0.00467056
Alpha 1	109	113	IPVDM		NA	3	574.29	i20S_alone	0.5	SYJLN180306-15	1	7.83306	737227	574.683	Rep.1	Alpha 1IPVDM	573.676	0.17125	0.0570832
Alpha 1	109	113	IPVDM		NA	3	574.29	i20S_alone	0.5	SYJLN180306-25	1	7.83402	752560	574.672	Rep.2	Alpha 1IPVDM	573.665	0.160303	0.0534342
Alpha 1	109	113	IPVDM		NA	3	574.29	i20S_alone	0.5	SYJLN180306-35	1	7.83249	590006	574.697	Rep.3	Alpha 1IPVDM	573.69	0.185218	0.0617392
Alpha 1	109	113	IPVDM		NA	3	574.29	i20S_alone	1	SYJLN180306-17	1	7.83447	711013	574.707	Rep.1	Alpha 1IPVDM	573.699	0.194824	0.0649412
Alpha 1	109	113	IPVDM		NA	3	574.29	i20S_alone	1	SYJLN180306-27	1	7.8332	728635	574.689	Rep.2	Alpha 1IPVDM	573.682	0.177449	0.0591496
Alpha 1	109	113	IPVDM		NA	3	574.29	i20S_alone	1	SYJLN180306-37	1	7.8341	549655	574.706	Rep.3	Alpha 1IPVDM	573.699	0.194169	0.0647229
Alpha 1	109	113	IPVDM		NA	3	574.29	i20S_alone	5	SYJLN180306-19	1	7.82693	587968	574.883	Rep.1	Alpha 1IPVDM	573.876	0.371082	0.123694
Alpha 1	109	113	IPVDM		NA	3	574.29	i20S_alone	5	SYJLN180306-29	1	7.8304	525269	574.825	Rep.2	Alpha 1IPVDM	573.817	0.312781	0.10426
Alpha 1	109	113	IPVDM		NA	3	574.29	i20S_alone	5	SYJLN180306-39	1	7.83496	395270	574.873	Rep.3	Alpha 1IPVDM	573.866	0.361182	0.120394
Alpha 1	109	113	IPVDM		NA	3	574.29	i20S_alone	10	SYJLN180306-21	1	7.82523	578809	574.978	Rep.1	Alpha 1IPVDM	573.971	0.466495	0.155498
Alpha 1	109	113	IPVDM		NA	3	574.29	i20S_alone	10	SYJLN180306-31	1	7.8274	505764	574.973	Rep.2	Alpha 1IPVDM	573.966	0.461509	0.153836
Alpha 1	109	113	IPVDM		NA	3	574.29	i20S_alone	10	SYJLN180306-41	1	7.83688	360795	574.949	Rep.3	Alpha 1IPVDM	573.941	0.43686	0.14562
Alpha 1	109	113	IPVDM		NA	3	574.29	i20S_alone	30	SYJLN180306-23	1	7.82702	415250	575.121	Rep.1	Alpha 1IPVDM	574.114	0.609251	0.203084
Alpha 1	109	113	IPVDM		NA	3	574.29	i20S_alone	30	SYJLN180306-33	1	7.82824	351793	575.122	Rep.2	Alpha 1IPVDM	574.115	0.609978	0.203326
Alpha 1	109	113	IPVDM		NA	3	574.29	i20S_alone	30	SYJLN180306-43	1	7.83178	247880	575.13	Rep.3	Alpha 1IPVDM	574.123	0.61829	0.206097
Alpha 1	109	113	IPVDM		NA	3	574.29	std20S_alone	0	SYJLN180228-02	1	7.86055	6839440	574.566	Rep.1	Alpha 1IPVDM	573.559	-0.00684881	-0.00228294
Alpha 1	109	113	IPVDM		NA	3	574.29	std20S_alone	0	SYJLN180228-06	1	7.85787	5373657	574.58	Rep.2	Alpha 1IPVDM	573.572	0.00676419	0.00225473
Alpha 1	109	113	IPVDM		NA	3	574.29	std20S_alone	0	SYJLN180228-08	1	7.8521	5548666	574.575	Rep.3	Alpha 1IPVDM	573.568	0.00189119	0.000630397
Alpha 1	109	113	IPVDM		NA	3	574.29	std20S_alone	0.5	SYJLN180228-10	1	7.85518	5612652	574.816	Rep.1	Alpha 1IPVDM	573.808	0.242739	0.0809131
Alpha 1	109	113	IPVDM		NA	3	574.29	std20S_alone	0.5	SYJLN180228-12	1	7.85333	5470593	574.808	Rep.2	Alpha 1IPVDM	573.801	0.23532	0.0784401
Alpha 1	109	113	IPVDM		NA	3	574.29	std20S_alone	0.5	SYJLN180228-14	1	7.86361	5369606	574.805	Rep.3	Alpha 1IPVDM	573.798	0.23209	0.0773634
Alpha 1	109	113	IPVDM		NA	3	574.29	std20S_alone	1	SYJLN180228-16	1	7.85565	4305116	574.895	Rep.1	Alpha 1IPVDM	573.888	0.32228	0.107427
Alpha 1	109	113	IPVDM		NA	3	574.29	std20S_alone	1	SYJLN180228-18	1	7.85681	5012864	574.881	Rep.2	Alpha 1IPVDM	573.874	0.308191	0.10273
Alpha 1	109	113	IPVDM		NA	3	574.29	std20S_alone	1	SYJLN180228-20	1	7.86435	4590809	574.88	Rep.3	Alpha 1IPVDM	573.873	0.307149	0.102383
Alpha 1	109	113	IPVDM		NA	3	574.29	std20S_alone	5	SYJLN180228-22	1	7.87219	4061430	575.107	Rep.1	Alpha 1IPVDM	574.1	0.534529	0.178176
Alpha 1	109	113	IPVDM		NA	3	574.29	std20S_alone	5	SYJLN180228-24	1	7.87167	4112156	575.113	Rep.2	Alpha 1IPVDM	574.106	0.539952	0.179984
Alpha 1	109	113	IPVDM		NA	3	574.29	std20S_alone	5	SYJLN180228-26	1	7.86657	3559212	575.091	Rep.3	Alpha 1IPVDM	574.084	0.517906	0.172635
Alpha 1	109	113	IPVDM		NA	3	574.29	std20S_alone	10	SYJLN180228-28	1	7.87479	3204080	575.16	Rep.1	Alpha 1IPVDM	574.153	0.587328	0.195776
Alpha 1	109	113	IPVDM		NA	3	574.29	std20S_alone	10	SYJLN180228-30	1	7.90282	314189	575.132	Rep.2	Alpha 1IPVDM	574.124	0.558683	0.186228
Alpha 1	109	113	IPVDM		NA	3	574.29	std20S_alone	10	SYJLN180302-39	1	7.85916	2097579	575.097	Rep.3	Alpha 1IPVDM	574.09	0.523889	0.17463
Alpha 1	109	113	IPVDM		NA	3	574.29	std20S_alone	10	SYJLN180302-41	1	7.87087	2187254	575.101	Rep.4	Alpha 1IPVDM	574.094	0.527993	0.175998
Alpha 1	109	113	IPVDM		NA	3	574.29	std20S_alone	30	SYJLN180302-43	1	7.8685	1948556	575.132	Rep.1	Alpha 1IPVDM	574.125	0.559342	0.186447
Alpha 1	109	113	IPVDM		NA	3	574.29	std20S_alone	30	SYJLN180302-45	1	7.87158	1725551	575.137	Rep.2	Alpha 1IPVDM	574.13	0.564426	0.188142
Alpha 1	109	113	IPVDM		NA	3	574.29	std20S_alone	30	SYJLN180302-47	1	7.86379	1762486	575.163	Rep.3	Alpha 1IPVDM	574.156	0.590237	0.196746
Alpha 1	109	114	IPVDML		NA	4	687.375	i20S_alone	0	SYJLN180306-09	1	10.1856	1194122	687.693	Rep.1	Alpha 1IPVDML	686.686	-0.00114955	-0.000287388
Alpha 1	109	114	IPVDML		NA	4	687.375	i20S_alone	0	SYJLN180306-11	1	10.1843	1201931	687.697	Rep.2	Alpha 1IPVDML	686.689	0.00232045	0.000580112
Alpha 1	109	114	IPVDML		NA	4	687.375	i20S_alone	0	SYJLN180306-13	1	10.1854	1239610	687.693	Rep.3	Alpha 1IPVDML	686.686	-0.00114255	-0.000285638
Alpha 1	109	114	IPVDML		NA	4	687.375	i20S_alone	0.5	SYJLN180306-15	1	10.1857	1309008	687.885	Rep.1	Alpha 1IPVDML	686.877	0.190391	0.0475979
Alpha 1	109	114	IPVDML		NA	4	687.375	i20S_alone	0.5	SYJLN180306-25	1	10.1846	1228027	687.882	Rep.2	Alpha 1IPVDML	686.875	0.18774	0.0469351
Alpha 1	109	114	IPVDML		NA	4	687.375	i20S_alone	0.5	SYJLN180306-35	1	10.1838	930946	687.912	Rep.3	Alpha 1IPVDML	686.905	0.217693	0.0544234
Alpha 1	109	114	IPVDML		NA	4	687.375	i20S_alone	1	SYJLN180306-17	1	10.1853	1264870	687.914	Rep.1	Alpha 1IPVDML	686.907	0.219598	0.0548996
Alpha 1	109	114	IPVDML		NA	4	687.375	i20S_alone	1	SYJLN180306-27	1	10.1846	1095681	687.905	Rep.2	Alpha 1IPVDML	686.898	0.210908	0.0527271
Alpha 1	109	114	IPVDML		NA	4	687.375	i20S_alone	1	SYJLN180306-37	1	10.1875	841794	687.947	Rep.3	Alpha 1IPVDML	686.94	0.252718	0.0631796
Alpha 1	109	114	IPVDML		NA	4	687.375	i20S_alone	5	SYJLN180306-19	1	10.1778	889186	688.163	Rep.1	Alpha 1IPVDML	687.156	0.469117	0.117279
Alpha 1	109	114	IPVDML		NA	4	687.375	i20S_alone	5	SYJLN180306-29	1	10.1829	796847	688.155	Rep.2	Alpha 1IPVDML	687.148	0.460799	0.1152
Alpha 1	109	114	IPVDML		NA	4	687.375	i20S_alone	5	SYJLN180306-39	1	10.1857	590521	688.211	Rep.3	Alpha 1IPVDML	687.204	0.516794	0.129199
Alpha 1	109	114	IPVDML		NA	4	687.375	i20S_alone	10	SYJLN180306-21	1	10.1782	916373	688.335	Rep.1	Alpha 1IPVDML	687.328	0.641249	0.160312
Alpha 1	109	114	IPVDML		NA	4	687.375	i20S_alone	10	SYJLN180306-31	1	10.1793	742220	688.312	Rep.2	Alpha 1IPVDML	687.304	0.617303	0.154326
Alpha 1	109	114	IPVDML		NA	4	687.375	i20S_alone	10	SYJLN180306-41	1	10.1881	504334	688.297	Rep.3	Alpha 1IPVDML	687.29	0.602987	0.150747
Alpha 1	109	114	IPVDML		NA	4	687.375	i20S_alone	30	SYJLN180306-23	1	10.1767	618203	688.503	Rep.1	Alpha 1IPVDML	687.496	0.809039	0.20226
Alpha 1	109	114	IPVDML		NA	4	687.375	i20S_alone	30	SYJLN180306-33	1	10.1802	547189	688.536	Rep.2	Alpha 1IPVDML	687.529	0.84204	0.21051
Alpha 1	109	114	IPVDML		NA	4	687.375	i20S_alone	30	SYJLN180306-43	1	10.1876	384368	688.58	Rep.3	Alpha 1IPVDML	687.573	0.885759	0.22144
Alpha 1	109	114	IPVDML		NA	4	687.375	std20S_alone	0	SYJLN180228-02	1	10.2451	17968334	687.722	Rep.1	Alpha 1IPVDML	686.714	-0.00238135	-0.000595337
Alpha 1	109	114	IPVDML		NA	4	687.375	std20S_alone	0	SYJLN180228-04	1	10.2374	15896719	687.724	Rep.2	Alpha 1IPVDML	686.716	-0.000182347	-4.55869e-05
Alpha 1	109	114	IPVDML		NA	4	687.375	std20S_alone	0	SYJLN180228-06	1	10.2386	14642798	687.737	Rep.3	Alpha 1IPVDML	686.73	0.0134017	0.00335041
Alpha 1	109	114	IPVDML		NA	4	687.375	std20S_alone	0	SYJLN180228-08	1	10.2318	15208085	687.714	Rep.4	Alpha 1IPVDML	686.707	-0.00989935	-0.00247484
Alpha 1	109	114	IPVDML		NA	4	687.375	std20S_alone	0.5	SYJLN180228-10	1	10.2348	14017136	688.021	Rep.1	Alpha 1IPVDML	687.014	0.297172	0.0742929
Alpha 1	109	114	IPVDML		NA	4	687.375	std20S_alone	0.5	SYJLN180228-12	1	10.2323	13039795	688.006	Rep.2	Alpha 1IPVDML	686.998	0.281727	0.0704317
Alpha 1	109	114	IPVDML		NA	4	687.375	std20S_alone	0.5	SYJLN180228-14	1	10.2437	12962580	688.011	Rep.3	Alpha 1IPVDML	687.003	0.28656	0.0716399
Alpha 1	109	114	IPVDML		NA	4	687.375	std20S_alone	1	SYJLN180228-16	1	10.2339	9974132	688.156	Rep.1	Alpha 1IPVDML	687.149	0.432288	0.108072
Alpha 1	109	114	IPVDML		NA	4	687.375	std20S_alone	1	SYJLN180228-18	1	10.2376	10986377	688.129	Rep.2	Alpha 1IPVDML	687.122	0.405461	0.101365
Alpha 1	109	114	IPVDML		NA	4	687.375	std20S_alone	1	SYJLN180228-20	1	10.2469	10105007	688.126	Rep.3	Alpha 1IPVDML	687.119	0.402003	0.100501
Alpha 1	109	114	IPVDML		NA	4	687.375	std20S_alone	5	SYJLN180228-22	1	10.2509	9686357	688.408	Rep.1	Alpha 1IPVDML	687.401	0.684213	0.171053
Alpha 1	109	114	IPVDML		NA	4	687.375	std20S_alone	5	SYJLN180228-24	1	10.2511	9681638	688.403	Rep.2	Alpha 1IPVDML	687.396	0.679441	0.16986
Alpha 1	109	114	IPVDML		NA	4	687.375	std20S_alone	5	SYJLN180228-26	1	10.247	8799387	688.378	Rep.3	Alpha 1IPVDML	687.37	0.653566	0.163391
Alpha 1	109	114	IPVDML		NA	4	687.375	std20S_alone	10	SYJLN180228-28	1	10.249	7621783	688.482	Rep.1	Alpha 1IPVDML	687.475	0.757941	0.189485
Alpha 1	109	114	IPVDML		NA	4	687.375	std20S_alone	10	SYJLN180228-30	1	10.2706	533244	688.518	Rep.2	Alpha 1IPVDML	687.511	0.794415	0.198604
Alpha 1	109	114	IPVDML		NA	4	687.375	std20S_alone	10	SYJLN180302-39	1	10.2322	4855531	688.476	Rep.3	Alpha 1IPVDML	687.469	0.752126	0.188031
Alpha 1	109	114	IPVDML		NA	4	687.375	std20S_alone	10	SYJLN180302-41	1	10.2392	4529938	688.484	Rep.4	Alpha 1IPVDML	687.477	0.759956	0.189989
Alpha 1	109	114	IPVDML		NA	4	687.375	std20S_alone	30	SYJLN180302-43	1	10.2381	3993459	688.545	Rep.1	Alpha 1IPVDML	687.538	0.821521	0.20538
Alpha 1	109	114	IPVDML		NA	4	687.375	std20S_alone	30	SYJLN180302-45	1	10.2429	3558278	688.551	Rep.2	Alpha 1IPVDML	687.544	0.827109	0.206777
Alpha 1	109	114	IPVDML		NA	4	687.375	std20S_alone	30	SYJLN180302-47	1	10.2347	3803095	688.552	Rep.3	Alpha 1IPVDML	687.545	0.828192	0.207048
Alpha 1	13	21	ITIFSPEGR			7	1019.55	i20S_alone	0	SYJLN180306-09|SYJLN180306-11|SYJLN180306-13	1|2	9.26891|9.270197|9.270764|9.273399|9.273898|9.277734	325931|335578|362782|1698380|1708028|1775210	510.51454|510.516871|510.519856|1019.992526|1019.994758|1019.996007	Rep.1	Alpha 1ITIFSPEGR	1018.98525|1018.987482|1018.988731|1019.014528|1019.01919|1019.02516	-0.0289609964141846|-0.0267289964141355|-0.0254799964142194|0.000317003585905695|0.00497900358584502|0.0109490035858926	-0.000610322
Alpha 1	13	21	ITIFSPEGR			7	1019.55	i20S_alone	0	SYJLN180306-09|SYJLN180306-11|SYJLN180306-13	1|2	9.26891|9.270197|9.270764|9.273399|9.273898|9.277734	325931|335578|362782|1698380|1708028|1775210	510.51454|510.516871|510.519856|1019.992526|1019.994758|1019.996007	Rep.2	Alpha 1ITIFSPEGR	1018.98525|1018.987482|1018.988731|1019.014528|1019.01919|1019.02516	-0.0289609964141846|-0.0267289964141355|-0.0254799964142194|0.000317003585905695|0.00497900358584502|0.0109490035858926	-8.86683e-05
Alpha 1	13	21	ITIFSPEGR			7	1019.55	i20S_alone	0	SYJLN180306-09|SYJLN180306-11|SYJLN180306-13	1|2	9.26891|9.270197|9.270764|9.273399|9.273898|9.277734	325931|335578|362782|1698380|1708028|1775210	510.51454|510.516871|510.519856|1019.992526|1019.994758|1019.996007	Rep.3	Alpha 1ITIFSPEGR	1018.98525|1018.987482|1018.988731|1019.014528|1019.01919|1019.02516	-0.0289609964141846|-0.0267289964141355|-0.0254799964142194|0.000317003585905695|0.00497900358584502|0.0109490035858926	0.000730207
Alpha 1	13	21	ITIFSPEGR			7	1019.55	i20S_alone	0.5	SYJLN180306-15|SYJLN180306-25|SYJLN180306-35	1|2	9.263538|9.264584|9.266946|9.267545|9.268468|9.271986	206939|269059|316877|1326527|1551508|1596536	511.386116|511.388511|511.402163|1021.740135|1021.743062|1021.774975	Rep.1	Alpha 1ITIFSPEGR	1020.732859|1020.735786|1020.75768|1020.76247|1020.767699|1020.789774	1.71864800358583|1.72157500358583|1.74346900358591|1.74825900358587|1.75348800358586|1.77556300358583	0.252344
Alpha 1	13	21	ITIFSPEGR			7	1019.55	i20S_alone	0.5	SYJLN180306-15|SYJLN180306-25|SYJLN180306-35	1|2	9.263538|9.264584|9.266946|9.267545|9.268468|9.271986	206939|269059|316877|1326527|1551508|1596536	511.386116|511.388511|511.402163|1021.740135|1021.743062|1021.774975	Rep.2	Alpha 1ITIFSPEGR	1020.732859|1020.735786|1020.75768|1020.76247|1020.767699|1020.789774	1.71864800358583|1.72157500358583|1.74346900358591|1.74825900358587|1.75348800358586|1.77556300358583	0.249141
Alpha 1	13	21	ITIFSPEGR			7	1019.55	i20S_alone	0.5	SYJLN180306-15|SYJLN180306-25|SYJLN180306-35	1|2	9.263538|9.264584|9.266946|9.267545|9.268468|9.271986	206939|269059|316877|1326527|1551508|1596536	511.386116|511.388511|511.402163|1021.740135|1021.743062|1021.774975	Rep.3	Alpha 1ITIFSPEGR	1020.732859|1020.735786|1020.75768|1020.76247|1020.767699|1020.789774	1.71864800358583|1.72157500358583|1.74346900358591|1.74825900358587|1.75348800358586|1.77556300358583	0.24926
Alpha 1	13	21	ITIFSPEGR			7	1019.55	i20S_alone	1	SYJLN180306-17|SYJLN180306-27|SYJLN180306-37	1|2	9.265698|9.267436|9.26891|9.268931|9.271027|9.271086	180612|243576|296970|1233531|1492755|1605391	511.397442|511.409801|511.412148|1021.759048|1021.777862|1021.796505	Rep.1	Alpha 1ITIFSPEGR	1020.751772|1020.770586|1020.780332|1020.789229|1020.80505|1020.809744	1.73756100358582|1.75637500358584|1.76612100358591|1.77501800358584|1.79083900358592|1.79553300358589	0.255066
Alpha 1	13	21	ITIFSPEGR			7	1019.55	i20S_alone	1	SYJLN180306-17|SYJLN180306-27|SYJLN180306-37	1|2	9.265698|9.267436|9.26891|9.268931|9.271027|9.271086	180612|243576|296970|1233531|1492755|1605391	511.397442|511.409801|511.412148|1021.759048|1021.777862|1021.796505	Rep.2	Alpha 1ITIFSPEGR	1020.751772|1020.770586|1020.780332|1020.789229|1020.80505|1020.809744	1.73756100358582|1.75637500358584|1.76612100358591|1.77501800358584|1.79083900358592|1.79553300358589	0.256094
Alpha 1	13	21	ITIFSPEGR			7	1019.55	i20S_alone	1	SYJLN180306-17|SYJLN180306-27|SYJLN180306-37	1|2	9.265698|9.267436|9.26891|9.268931|9.271027|9.271086	180612|243576|296970|1233531|1492755|1605391	511.397442|511.409801|511.412148|1021.759048|1021.777862|1021.796505	Rep.3	Alpha 1ITIFSPEGR	1020.751772|1020.770586|1020.780332|1020.789229|1020.80505|1020.809744	1.73756100358582|1.75637500358584|1.76612100358591|1.77501800358584|1.79083900358592|1.79553300358589	0.251782
Alpha 1	13	21	ITIFSPEGR			7	1019.55	i20S_alone	5	SYJLN180306-19|SYJLN180306-29|SYJLN180306-39	1|2	9.262312|9.266369|9.267902|9.26971|9.272663|9.274262	120138|169029|221433|1061807|1209838|1346704	511.423919|511.441816|511.444417|1021.836884|1021.861374|1021.901844	Rep.1	Alpha 1ITIFSPEGR	1020.829608|1020.833286|1020.854098|1020.86908|1020.874282|1020.894568	1.81539700358587|1.81907500358591|1.83988700358577|1.85486900358592|1.86007100358586|1.8803570035858	0.264823
Alpha 1	13	21	ITIFSPEGR			7	1019.55	i20S_alone	5	SYJLN180306-19|SYJLN180306-29|SYJLN180306-39	1|2	9.262312|9.266369|9.267902|9.26971|9.272663|9.274262	120138|169029|221433|1061807|1209838|1346704	511.423919|511.441816|511.444417|1021.836884|1021.861374|1021.901844	Rep.2	Alpha 1ITIFSPEGR	1020.829608|1020.833286|1020.854098|1020.86908|1020.874282|1020.894568	1.81539700358587|1.81907500358591|1.83988700358577|1.85486900358592|1.86007100358586|1.8803570035858	0.264719
Alpha 1	13	21	ITIFSPEGR			7	1019.55	i20S_alone	5	SYJLN180306-19|SYJLN180306-29|SYJLN180306-39	1|2	9.262312|9.266369|9.267902|9.26971|9.272663|9.274262	120138|169029|221433|1061807|1209838|1346704	511.423919|511.441816|511.444417|1021.836884|1021.861374|1021.901844	Rep.3	Alpha 1ITIFSPEGR	1020.829608|1020.833286|1020.854098|1020.86908|1020.874282|1020.894568	1.81539700358587|1.81907500358591|1.83988700358577|1.85486900358592|1.86007100358586|1.8803570035858	0.260758
Alpha 1	13	21	ITIFSPEGR			7	1019.55	i20S_alone	10	SYJLN180306-21|SYJLN180306-31|SYJLN180306-41	1|2	9.260013|9.263127|9.264444|9.266391|9.272991|9.276175	100587|166016|213552|949703|1205106|1342686	511.434544|511.452223|511.462566|1021.877173|1021.877925|1021.887812	Rep.1	Alpha 1ITIFSPEGR	1020.854536|1020.869897|1020.870649|1020.880536|1020.889894|1020.91058	1.84032500358592|1.85568600358579|1.85643800358582|1.86632500358587|1.87568300358589|1.89636900358585	0.267563
Alpha 1	13	21	ITIFSPEGR			7	1019.55	i20S_alone	10	SYJLN180306-21|SYJLN180306-31|SYJLN180306-41	1|2	9.260013|9.263127|9.264444|9.266391|9.272991|9.276175	100587|166016|213552|949703|1205106|1342686	511.434544|511.452223|511.462566|1021.877173|1021.877925|1021.887812	Rep.2	Alpha 1ITIFSPEGR	1020.854536|1020.869897|1020.870649|1020.880536|1020.889894|1020.91058	1.84032500358592|1.85568600358579|1.85643800358582|1.86632500358587|1.87568300358589|1.89636900358585	0.270219
Alpha 1	13	21	ITIFSPEGR			7	1019.55	i20S_alone	10	SYJLN180306-21|SYJLN180306-31|SYJLN180306-41	1|2	9.260013|9.263127|9.264444|9.266391|9.272991|9.276175	100587|166016|213552|949703|1205106|1342686	511.434544|511.452223|511.462566|1021.877173|1021.877925|1021.887812	Rep.3	Alpha 1ITIFSPEGR	1020.854536|1020.869897|1020.870649|1020.880536|1020.889894|1020.91058	1.84032500358592|1.85568600358579|1.85643800358582|1.86632500358587|1.87568300358589|1.89636900358585	0.263259
Alpha 1	13	21	ITIFSPEGR			7	1019.55	i20S_alone	30	SYJLN180306-23|SYJLN180306-33|SYJLN180306-43	1|2	9.261874|9.264857|9.266508|9.269967|9.271297|9.274015	63236|109037|134124|672382|885259|1060594	511.600778|511.616864|511.62528|1022.172131|1022.234636|1022.270061	Rep.1	Alpha 1ITIFSPEGR	1021.164855|1021.187004|1021.219176|1021.22736|1021.236008|1021.262785	2.15064400358585|2.17279300358587|2.20496500358593|2.21314900358584|2.22179700358583|2.24857400358587	0.310044
Alpha 1	13	21	ITIFSPEGR			7	1019.55	i20S_alone	30	SYJLN180306-23|SYJLN180306-33|SYJLN180306-43	1|2	9.261874|9.264857|9.266508|9.269967|9.271297|9.274015	63236|109037|134124|672382|885259|1060594	511.600778|511.616864|511.62528|1022.172131|1022.234636|1022.270061	Rep.2	Alpha 1ITIFSPEGR	1021.164855|1021.187004|1021.219176|1021.22736|1021.236008|1021.262785	2.15064400358585|2.17279300358587|2.20496500358593|2.21314900358584|2.22179700358583|2.24857400358587	0.317264
Alpha 1	13	21	ITIFSPEGR			7	1019.55	i20S_alone	30	SYJLN180306-23|SYJLN180306-33|SYJLN180306-43	1|2	9.261874|9.264857|9.266508|9.269967|9.271297|9.274015	63236|109037|134124|672382|885259|1060594	511.600778|511.616864|511.62528|1022.172131|1022.234636|1022.270061	Rep.3	Alpha 1ITIFSPEGR	1021.164855|1021.187004|1021.219176|1021.22736|1021.236008|1021.262785	2.15064400358585|2.17279300358587|2.20496500358593|2.21314900358584|2.22179700358583|2.24857400358587	0.315531
Alpha 1	13	21	ITIFSPEGR			7	1019.55	std20S_alone	0	SYJLN180228-02|SYJLN180228-04|SYJLN180228-06|SYJLN180228-08	1|2	9.280581|9.283989|9.284858|9.286404|9.288326|9.289809|9.290584|9.294611	8737504|8895510|9476681|10430142|13662932|14542672|15378616|16259767	510.527962|510.538996|510.542787|510.548339|1020.004124|1020.008603|1020.010486|1020.014226	Rep.1	Alpha 1ITIFSPEGR	1018.996848|1019.001327|1019.00321|1019.00695|1019.041372|1019.06344|1019.071022|1019.082126	-0.0433148023314516|-0.038835802331505|-0.0369528023314842|-0.0332128023314908|0.00120919766857241|0.0232771976685626|0.0308591976685193|0.041963197668565	-3.71524e-05
Alpha 1	13	21	ITIFSPEGR			7	1019.55	std20S_alone	0	SYJLN180228-02|SYJLN180228-04|SYJLN180228-06|SYJLN180228-08	1|2	9.280581|9.283989|9.284858|9.286404|9.288326|9.289809|9.290584|9.294611	8737504|8895510|9476681|10430142|13662932|14542672|15378616|16259767	510.527962|510.538996|510.542787|510.548339|1020.004124|1020.008603|1020.010486|1020.014226	Rep.2	Alpha 1ITIFSPEGR	1018.996848|1019.001327|1019.00321|1019.00695|1019.041372|1019.06344|1019.071022|1019.082126	-0.0433148023314516|-0.038835802331505|-0.0369528023314842|-0.0332128023314908|0.00120919766857241|0.0232771976685626|0.0308591976685193|0.041963197668565	-0.00200842
Alpha 1	13	21	ITIFSPEGR			7	1019.55	std20S_alone	0	SYJLN180228-02|SYJLN180228-04|SYJLN180228-06|SYJLN180228-08	1|2	9.280581|9.283989|9.284858|9.286404|9.288326|9.289809|9.290584|9.294611	8737504|8895510|9476681|10430142|13662932|14542672|15378616|16259767	510.527962|510.538996|510.542787|510.548339|1020.004124|1020.008603|1020.010486|1020.014226	Rep.3	Alpha 1ITIFSPEGR	1018.996848|1019.001327|1019.00321|1019.00695|1019.041372|1019.06344|1019.071022|1019.082126	-0.0433148023314516|-0.038835802331505|-0.0369528023314842|-0.0332128023314908|0.00120919766857241|0.0232771976685626|0.0308591976685193|0.041963197668565	0.000838186
Alpha 1	13	21	ITIFSPEGR			7	1019.55	std20S_alone	0	SYJLN180228-02|SYJLN180228-04|SYJLN180228-06|SYJLN180228-08	1|2	9.280581|9.283989|9.284858|9.286404|9.288326|9.289809|9.290584|9.294611	8737504|8895510|9476681|10430142|13662932|14542672|15378616|16259767	510.527962|510.538996|510.542787|510.548339|1020.004124|1020.008603|1020.010486|1020.014226	Rep.4	Alpha 1ITIFSPEGR	1018.996848|1019.001327|1019.00321|1019.00695|1019.041372|1019.06344|1019.071022|1019.082126	-0.0433148023314516|-0.038835802331505|-0.0369528023314842|-0.0332128023314908|0.00120919766857241|0.0232771976685626|0.0308591976685193|0.041963197668565	0.00137108
Alpha 1	13	21	ITIFSPEGR			7	1019.55	std20S_alone	0.5	SYJLN180228-10|SYJLN180228-12|SYJLN180228-14	1|2	9.282454|9.284511|9.286564|9.287875|9.293822|9.297947	6087305|6283327|6515273|13133565|13227741|13764396	511.356552|511.359943|511.370884|1021.700908|1021.708698|1021.721173	Rep.1	Alpha 1ITIFSPEGR	1020.693632|1020.698552|1020.701422|1020.705334|1020.713897|1020.727216	1.65346919766853|1.65838919766861|1.66125919766853|1.66517119766854|1.67373419766852|1.68705319766855	0.239824
Alpha 1	13	21	ITIFSPEGR			7	1019.55	std20S_alone	0.5	SYJLN180228-10|SYJLN180228-12|SYJLN180228-14	1|2	9.282454|9.284511|9.286564|9.287875|9.293822|9.297947	6087305|6283327|6515273|13133565|13227741|13764396	511.356552|511.359943|511.370884|1021.700908|1021.708698|1021.721173	Rep.2	Alpha 1ITIFSPEGR	1020.693632|1020.698552|1020.701422|1020.705334|1020.713897|1020.727216	1.65346919766853|1.65838919766861|1.66125919766853|1.66517119766854|1.67373419766852|1.68705319766855	0.237352
Alpha 1	13	21	ITIFSPEGR			7	1019.55	std20S_alone	0.5	SYJLN180228-10|SYJLN180228-12|SYJLN180228-14	1|2	9.282454|9.284511|9.286564|9.287875|9.293822|9.297947	6087305|6283327|6515273|13133565|13227741|13764396	511.356552|511.359943|511.370884|1021.700908|1021.708698|1021.721173	Rep.3	Alpha 1ITIFSPEGR	1020.693632|1020.698552|1020.701422|1020.705334|1020.713897|1020.727216	1.65346919766853|1.65838919766861|1.66125919766853|1.66517119766854|1.67373419766852|1.68705319766855	0.237619
Alpha 1	13	21	ITIFSPEGR			7	1019.55	std20S_alone	1	SYJLN180228-16|SYJLN180228-18|SYJLN180228-20	1|2	9.284933|9.28895|9.290585|9.294745|9.298415|9.303622	4606002|4831421|5321544|10656684|10987154|11447715	511.365773|511.369609|511.370808|1021.700737|1021.702278|1021.726271	Rep.1	Alpha 1ITIFSPEGR	1020.693461|1020.695002|1020.716994|1020.718995|1020.724666|1020.727064	1.65329819766851|1.65483919766848|1.67683119766855|1.6788321976685|1.68450319766862|1.68690119766859	0.240404
Alpha 1	13	21	ITIFSPEGR			7	1019.55	std20S_alone	1	SYJLN180228-16|SYJLN180228-18|SYJLN180228-20	1|2	9.284933|9.28895|9.290585|9.294745|9.298415|9.303622	4606002|4831421|5321544|10656684|10987154|11447715	511.365773|511.369609|511.370808|1021.700737|1021.702278|1021.726271	Rep.2	Alpha 1ITIFSPEGR	1020.693461|1020.695002|1020.716994|1020.718995|1020.724666|1020.727064	1.65329819766851|1.65483919766848|1.67683119766855|1.6788321976685|1.68450319766862|1.68690119766859	0.23855
Alpha 1	13	21	ITIFSPEGR			7	1019.55	std20S_alone	1	SYJLN180228-16|SYJLN180228-18|SYJLN180228-20	1|2	9.284933|9.28895|9.290585|9.294745|9.298415|9.303622	4606002|4831421|5321544|10656684|10987154|11447715	511.365773|511.369609|511.370808|1021.700737|1021.702278|1021.726271	Rep.3	Alpha 1ITIFSPEGR	1020.693461|1020.695002|1020.716994|1020.718995|1020.724666|1020.727064	1.65329819766851|1.65483919766848|1.67683119766855|1.6788321976685|1.68450319766862|1.68690119766859	0.239488
Alpha 1	13	21	ITIFSPEGR			7	1019.55	std20S_alone	5	SYJLN180228-22|SYJLN180228-24|SYJLN180228-26	1|2	9.299654|9.303537|9.303721|9.305434|9.308208|9.309228	4109015|4597790|4805682|9351541|9763612|10107770	511.391105|511.403502|511.40981|1021.705939|1021.723582|1021.760579	Rep.1	Alpha 1ITIFSPEGR	1020.698663|1020.716306|1020.753303|1020.767658|1020.792452|1020.805068	1.65850019766845|1.67614319766847|1.71314019766851|1.72749519766853|1.75228919766857|1.76490519766855	0.243609
Alpha 1	13	21	ITIFSPEGR			7	1019.55	std20S_alone	5	SYJLN180228-22|SYJLN180228-24|SYJLN180228-26	1|2	9.299654|9.303537|9.303721|9.305434|9.308208|9.309228	4109015|4597790|4805682|9351541|9763612|10107770	511.391105|511.403502|511.40981|1021.705939|1021.723582|1021.760579	Rep.2	Alpha 1ITIFSPEGR	1020.698663|1020.716306|1020.753303|1020.767658|1020.792452|1020.805068	1.65850019766845|1.67614319766847|1.71314019766851|1.72749519766853|1.75228919766857|1.76490519766855	0.246844
Alpha 1	13	21	ITIFSPEGR			7	1019.55	std20S_alone	5	SYJLN180228-22|SYJLN180228-24|SYJLN180228-26	1|2	9.299654|9.303537|9.303721|9.305434|9.308208|9.309228	4109015|4597790|4805682|9351541|9763612|10107770	511.391105|511.403502|511.40981|1021.705939|1021.723582|1021.760579	Rep.3	Alpha 1ITIFSPEGR	1020.698663|1020.716306|1020.753303|1020.767658|1020.792452|1020.805068	1.65850019766845|1.67614319766847|1.71314019766851|1.72749519766853|1.75228919766857|1.76490519766855	0.249872
Alpha 1	13	21	ITIFSPEGR			7	1019.55	std20S_alone	10	SYJLN180228-28|SYJLN180302-39|SYJLN180302-41	1|2	9.270258|9.274625|9.278475|9.283019|9.304666|9.308864	2458500|2553117|3515433|5763439|6004030|8583891	511.381637|511.391382|511.410619|1021.739858|1021.750661|1021.770536	Rep.1	Alpha 1ITIFSPEGR	1020.732582|1020.743385|1020.748722|1020.76326|1020.768212|1020.806686	1.69241919766853|1.70322219766854|1.70855919766859|1.72309719766849|1.72804919766861|1.76652319766856	0.250558
Alpha 1	13	21	ITIFSPEGR			7	1019.55	std20S_alone	10	SYJLN180228-28|SYJLN180302-39|SYJLN180302-41	1|2	9.270258|9.274625|9.278475|9.283019|9.304666|9.308864	2458500|2553117|3515433|5763439|6004030|8583891	511.381637|511.391382|511.410619|1021.739858|1021.750661|1021.770536	Rep.2	Alpha 1ITIFSPEGR	1020.732582|1020.743385|1020.748722|1020.76326|1020.768212|1020.806686	1.69241919766853|1.70322219766854|1.70855919766859|1.72309719766849|1.72804919766861|1.76652319766856	0.243372
Alpha 1	13	21	ITIFSPEGR			7	1019.55	std20S_alone	10	SYJLN180228-28|SYJLN180302-39|SYJLN180302-41	1|2	9.270258|9.274625|9.278475|9.283019|9.304666|9.308864	2458500|2553117|3515433|5763439|6004030|8583891	511.381637|511.391382|511.410619|1021.739858|1021.750661|1021.770536	Rep.3	Alpha 1ITIFSPEGR	1020.732582|1020.743385|1020.748722|1020.76326|1020.768212|1020.806686	1.69241919766853|1.70322219766854|1.70855919766859|1.72309719766849|1.72804919766861|1.76652319766856	0.245834
Alpha 1	13	21	ITIFSPEGR			7	1019.55	std20S_alone	30	SYJLN180302-43|SYJLN180302-45|SYJLN180302-47	1|2	9.276414|9.277658|9.281194|9.282017|9.283801|9.289109	1726385|1789838|2122139|4585305|4661065|5222265	511.512215|511.515972|511.531571|1021.994929|1022.001483|1022.005127	Rep.1	Alpha 1ITIFSPEGR	1020.987653|1020.994207|1020.997851|1021.009878|1021.017392|1021.04859	1.94749019766846|1.95404419766851|1.95768819766852|1.96971519766862|1.97722919766852|2.00842719766854	0.28047
Alpha 1	13	21	ITIFSPEGR			7	1019.55	std20S_alone	30	SYJLN180302-43|SYJLN180302-45|SYJLN180302-47	1|2	9.276414|9.277658|9.281194|9.282017|9.283801|9.289109	1726385|1789838|2122139|4585305|4661065|5222265	511.512215|511.515972|511.531571|1021.994929|1022.001483|1022.005127	Rep.2	Alpha 1ITIFSPEGR	1020.987653|1020.994207|1020.997851|1021.009878|1021.017392|1021.04859	1.94749019766846|1.95404419766851|1.95768819766852|1.96971519766862|1.97722919766852|2.00842719766854	0.281687
Alpha 1	13	21	ITIFSPEGR			7	1019.55	std20S_alone	30	SYJLN180302-43|SYJLN180302-45|SYJLN180302-47	1|2	9.276414|9.277658|9.281194|9.282017|9.283801|9.289109	1726385|1789838|2122139|4585305|4661065|5222265	511.512215|511.515972|511.531571|1021.994929|1022.001483|1022.005127	Rep.3	Alpha 1ITIFSPEGR	1020.987653|1020.994207|1020.997851|1021.009878|1021.017392|1021.04859	1.94749019766846|1.95404419766851|1.95768819766852|1.96971519766862|1.97722919766852|2.00842719766854	0.284793
Alpha 1	50	60	IVTQKKVPDKL			9	1268.79	i20S_alone	0	SYJLN180306-09|SYJLN180306-11|SYJLN180306-13	2|3	5.351789|5.355746|5.367492|5.372799|5.375988|5.38005	252423|271320|280526|611286|635784|644539	423.82486|423.827404|423.830066|635.22769|635.231917|635.232404	Rep.1	Alpha 1IVTQKKVPDKL	1268.440828|1268.449282|1268.450256|1268.452752|1268.460384|1268.46837	-0.0100821310193169|-0.00162813101951542|-0.000654131019473425|0.00184186898081862|0.00947386898064906|0.0174598689807226	0.000468401
Alpha 1	50	60	IVTQKKVPDKL			9	1268.79	i20S_alone	0	SYJLN180306-09|SYJLN180306-11|SYJLN180306-13	2|3	5.351789|5.355746|5.367492|5.372799|5.375988|5.38005	252423|271320|280526|611286|635784|644539	423.82486|423.827404|423.830066|635.22769|635.231917|635.232404	Rep.2	Alpha 1IVTQKKVPDKL	1268.440828|1268.449282|1268.450256|1268.452752|1268.460384|1268.46837	-0.0100821310193169|-0.00162813101951542|-0.000654131019473425|0.00184186898081862|0.00947386898064906|0.0174598689807226	8.37074e-06
Alpha 1	50	60	IVTQKKVPDKL			9	1268.79	i20S_alone	0	SYJLN180306-09|SYJLN180306-11|SYJLN180306-13	2|3	5.351789|5.355746|5.367492|5.372799|5.375988|5.38005	252423|271320|280526|611286|635784|644539	423.82486|423.827404|423.830066|635.22769|635.231917|635.232404	Rep.3	Alpha 1IVTQKKVPDKL	1268.440828|1268.449282|1268.450256|1268.452752|1268.460384|1268.46837	-0.0100821310193169|-0.00162813101951542|-0.000654131019473425|0.00184186898081862|0.00947386898064906|0.0174598689807226	-0.000476526
Alpha 1	50	60	IVTQKKVPDKL			9	1268.79	i20S_alone	0.5	SYJLN180306-15|SYJLN180306-25|SYJLN180306-35	2|3	5.362227|5.362233|5.362691|5.363211|5.363513|5.364036	244283|282021|295765|426825|501328|610248	424.823066|424.837535|424.849546|636.637011|636.643189|636.65453	Rep.1	Alpha 1IVTQKKVPDKL	1271.25947|1271.271826|1271.294508|1271.44737|1271.490777|1271.52681	2.80855986898064|2.82091586898059|2.84359786898062|2.99645986898076|3.03986686898065|3.07589986898074	0.320452
Alpha 1	50	60	IVTQKKVPDKL			9	1268.79	i20S_alone	0.5	SYJLN180306-15|SYJLN180306-25|SYJLN180306-35	2|3	5.362227|5.362233|5.362691|5.363211|5.363513|5.364036	244283|282021|295765|426825|501328|610248	424.823066|424.837535|424.849546|636.637011|636.643189|636.65453	Rep.2	Alpha 1IVTQKKVPDKL	1271.25947|1271.271826|1271.294508|1271.44737|1271.490777|1271.52681	2.80855986898064|2.82091586898059|2.84359786898062|2.99645986898076|3.03986686898065|3.07589986898074	0.320457
Alpha 1	50	60	IVTQKKVPDKL			9	1268.79	i20S_alone	0.5	SYJLN180306-15|SYJLN180306-25|SYJLN180306-35	2|3	5.362227|5.362233|5.362691|5.363211|5.363513|5.364036	244283|282021|295765|426825|501328|610248	424.823066|424.837535|424.849546|636.637011|636.643189|636.65453	Rep.3	Alpha 1IVTQKKVPDKL	1271.25947|1271.271826|1271.294508|1271.44737|1271.490777|1271.52681	2.80855986898064|2.82091586898059|2.84359786898062|2.99645986898076|3.03986686898065|3.07589986898074	0.325351
Alpha 1	50	60	IVTQKKVPDKL			9	1268.79	i20S_alone	1	SYJLN180306-17|SYJLN180306-27|SYJLN180306-37	2|3	5.361562|5.362572|5.36406|5.364736|5.366094|5.367144	212614|275108|310217|404096|484971|572212	424.87748|424.894592|424.899213|636.710135|636.724508|636.733388	Rep.1	Alpha 1IVTQKKVPDKL	1271.405718|1271.434464|1271.452224|1271.610612|1271.661948|1271.675811	2.95480786898065|2.98355386898061|3.00131386898056|3.15970186898062|3.21103786898061|3.22490086898074	0.336315
Alpha 1	50	60	IVTQKKVPDKL			9	1268.79	i20S_alone	1	SYJLN180306-17|SYJLN180306-27|SYJLN180306-37	2|3	5.361562|5.362572|5.36406|5.364736|5.366094|5.367144	212614|275108|310217|404096|484971|572212	424.87748|424.894592|424.899213|636.710135|636.724508|636.733388	Rep.2	Alpha 1IVTQKKVPDKL	1271.405718|1271.434464|1271.452224|1271.610612|1271.661948|1271.675811	2.95480786898065|2.98355386898061|3.00131386898056|3.15970186898062|3.21103786898061|3.22490086898074	0.342471
Alpha 1	50	60	IVTQKKVPDKL			9	1268.79	i20S_alone	1	SYJLN180306-17|SYJLN180306-27|SYJLN180306-37	2|3	5.361562|5.362572|5.36406|5.364736|5.366094|5.367144	212614|275108|310217|404096|484971|572212	424.87748|424.894592|424.899213|636.710135|636.724508|636.733388	Rep.3	Alpha 1IVTQKKVPDKL	1271.405718|1271.434464|1271.452224|1271.610612|1271.661948|1271.675811	2.95480786898065|2.98355386898061|3.00131386898056|3.15970186898062|3.21103786898061|3.22490086898074	0.34022
Alpha 1	50	60	IVTQKKVPDKL			9	1268.79	i20S_alone	5	SYJLN180306-19|SYJLN180306-29|SYJLN180306-39	2|3	5.354298|5.355955|5.364335|5.365539|5.366736|5.367235	170247|205493|250212|312245|396672|481900	424.985814|425.016201|425.01827|636.86933|636.884167|636.903185	Rep.1	Alpha 1IVTQKKVPDKL	1271.724108|1271.753782|1271.791818|1271.935614|1272.026775|1272.032982	3.27319786898056|3.30287186898067|3.34090786898059|3.48470386898066|3.57586486898094|3.58207186898062	0.37172
Alpha 1	50	60	IVTQKKVPDKL			9	1268.79	i20S_alone	5	SYJLN180306-19|SYJLN180306-29|SYJLN180306-39	2|3	5.354298|5.355955|5.364335|5.365539|5.366736|5.367235	170247|205493|250212|312245|396672|481900	424.985814|425.016201|425.01827|636.86933|636.884167|636.903185	Rep.2	Alpha 1IVTQKKVPDKL	1271.724108|1271.753782|1271.791818|1271.935614|1272.026775|1272.032982	3.27319786898056|3.30287186898067|3.34090786898059|3.48470386898066|3.57586486898094|3.58207186898062	0.380121
Alpha 1	50	60	IVTQKKVPDKL			9	1268.79	i20S_alone	5	SYJLN180306-19|SYJLN180306-29|SYJLN180306-39	2|3	5.354298|5.355955|5.364335|5.365539|5.366736|5.367235	170247|205493|250212|312245|396672|481900	424.985814|425.016201|425.01827|636.86933|636.884167|636.903185	Rep.3	Alpha 1IVTQKKVPDKL	1271.724108|1271.753782|1271.791818|1271.935614|1272.026775|1272.032982	3.27319786898056|3.30287186898067|3.34090786898059|3.48470386898066|3.57586486898094|3.58207186898062	0.377932
Alpha 1	50	60	IVTQKKVPDKL			9	1268.79	i20S_alone	10	SYJLN180306-21|SYJLN180306-31|SYJLN180306-41	2|3	5.315068|5.315133|5.357105|5.358389|5.367602|5.368133	161049|199464|233305|287209|373203|415058	425.011794|425.021852|425.037781|636.907115|636.919277|636.927156	Rep.1	Alpha 1IVTQKKVPDKL	1271.799678|1271.824002|1271.83976|1272.013554|1272.043728|1272.091515	3.34876786898053|3.37309186898051|3.38884986898051|3.56264386898079|3.59281786898077|3.64060486898074	0.383754
Alpha 1	50	60	IVTQKKVPDKL			9	1268.79	i20S_alone	10	SYJLN180306-21|SYJLN180306-31|SYJLN180306-41	2|3	5.315068|5.315133|5.357105|5.358389|5.367602|5.368133	161049|199464|233305|287209|373203|415058	425.011794|425.021852|425.037781|636.907115|636.919277|636.927156	Rep.2	Alpha 1IVTQKKVPDKL	1271.799678|1271.824002|1271.83976|1272.013554|1272.043728|1272.091515	3.34876786898053|3.37309186898051|3.38884986898051|3.56264386898079|3.59281786898077|3.64060486898074	0.384433
Alpha 1	50	60	IVTQKKVPDKL			9	1268.79	i20S_alone	10	SYJLN180306-21|SYJLN180306-31|SYJLN180306-41	2|3	5.315068|5.315133|5.357105|5.358389|5.367602|5.368133	161049|199464|233305|287209|373203|415058	425.011794|425.021852|425.037781|636.907115|636.919277|636.927156	Rep.3	Alpha 1IVTQKKVPDKL	1271.799678|1271.824002|1271.83976|1272.013554|1272.043728|1272.091515	3.34876786898053|3.37309186898051|3.38884986898051|3.56264386898079|3.59281786898077|3.64060486898074	0.382355
Alpha 1	50	60	IVTQKKVPDKL			9	1268.79	i20S_alone	30	SYJLN180306-23|SYJLN180306-33|SYJLN180306-43	2|3	5.340273|5.341846|5.353189|5.354258|5.357858|5.360081	124207|167162|180210|215286|291592|330926	425.045459|425.048368|425.055804|636.917086|636.939114|636.950032	Rep.1	Alpha 1IVTQKKVPDKL	1271.81962|1271.863676|1271.885512|1272.114549|1272.123276|1272.145584	3.36870986898066|3.41276586898061|3.43460186898051|3.6636388689808|3.67236586898071|3.69467386898077	0.39024
Alpha 1	50	60	IVTQKKVPDKL			9	1268.79	i20S_alone	30	SYJLN180306-23|SYJLN180306-33|SYJLN180306-43	2|3	5.340273|5.341846|5.353189|5.354258|5.357858|5.360081	124207|167162|180210|215286|291592|330926	425.045459|425.048368|425.055804|636.917086|636.939114|636.950032	Rep.2	Alpha 1IVTQKKVPDKL	1271.81962|1271.863676|1271.885512|1272.114549|1272.123276|1272.145584	3.36870986898066|3.41276586898061|3.43460186898051|3.6636388689808|3.67236586898071|3.69467386898077	0.391249
Alpha 1	50	60	IVTQKKVPDKL			9	1268.79	i20S_alone	30	SYJLN180306-23|SYJLN180306-33|SYJLN180306-43	2|3	5.340273|5.341846|5.353189|5.354258|5.357858|5.360081	124207|167162|180210|215286|291592|330926	425.045459|425.048368|425.055804|636.917086|636.939114|636.950032	Rep.3	Alpha 1IVTQKKVPDKL	1271.81962|1271.863676|1271.885512|1272.114549|1272.123276|1272.145584	3.36870986898066|3.41276586898061|3.43460186898051|3.6636388689808|3.67236586898071|3.69467386898077	0.38629
Alpha 1	50	60	IVTQKKVPDKL			9	1268.79	std20S_alone	0	SYJLN180228-02|SYJLN180228-04|SYJLN180228-06|SYJLN180228-08	1|2|3	5.369572|5.369726|5.374204|5.374239|5.375502|5.37577|5.377853|5.380658|5.384234|5.384715|5.386173|5.389686	139153|142142|157458|173647|2528812|2561513|2918907|3183449|5617900|5711630|6269906|6626769	423.810813|423.821776|423.824142|423.831969|635.226485|635.232878|635.246159|635.24703|1269.487361|1269.488385|1269.513944|1269.541184	Rep.1	Alpha 1IVTQKKVPDKL	1268.410611|1268.438418|1268.4435|1268.450598|1268.451204|1268.474079|1268.477766|1268.479508|1268.480085|1268.481109|1268.506668|1268.533908	-0.0459270991766516|-0.0181200991767128|-0.0130380991765833|-0.00594009917654148|-0.00533409917670724|0.0175409008234055|0.0212279008233054|0.0229699008232274|0.0235469008232485|0.0245709008233916|0.0501299008233218|0.0773699008232143	-1.41063e-05
Alpha 1	50	60	IVTQKKVPDKL			9	1268.79	std20S_alone	0	SYJLN180228-02|SYJLN180228-04|SYJLN180228-06|SYJLN180228-08	1|2|3	5.369572|5.369726|5.374204|5.374239|5.375502|5.37577|5.377853|5.380658|5.384234|5.384715|5.386173|5.389686	139153|142142|157458|173647|2528812|2561513|2918907|3183449|5617900|5711630|6269906|6626769	423.810813|423.821776|423.824142|423.831969|635.226485|635.232878|635.246159|635.24703|1269.487361|1269.488385|1269.513944|1269.541184	Rep.2	Alpha 1IVTQKKVPDKL	1268.410611|1268.438418|1268.4435|1268.450598|1268.451204|1268.474079|1268.477766|1268.479508|1268.480085|1268.481109|1268.506668|1268.533908	-0.0459270991766516|-0.0181200991767128|-0.0130380991765833|-0.00594009917654148|-0.00533409917670724|0.0175409008234055|0.0212279008233054|0.0229699008232274|0.0235469008232485|0.0245709008233916|0.0501299008233218|0.0773699008232143	-0.00151269
Alpha 1	50	60	IVTQKKVPDKL			9	1268.79	std20S_alone	0	SYJLN180228-02|SYJLN180228-04|SYJLN180228-06|SYJLN180228-08	1|2|3	5.369572|5.369726|5.374204|5.374239|5.375502|5.37577|5.377853|5.380658|5.384234|5.384715|5.386173|5.389686	139153|142142|157458|173647|2528812|2561513|2918907|3183449|5617900|5711630|6269906|6626769	423.810813|423.821776|423.824142|423.831969|635.226485|635.232878|635.246159|635.24703|1269.487361|1269.488385|1269.513944|1269.541184	Rep.3	Alpha 1IVTQKKVPDKL	1268.410611|1268.438418|1268.4435|1268.450598|1268.451204|1268.474079|1268.477766|1268.479508|1268.480085|1268.481109|1268.506668|1268.533908	-0.0459270991766516|-0.0181200991767128|-0.0130380991765833|-0.00594009917654148|-0.00533409917670724|0.0175409008234055|0.0212279008233054|0.0229699008232274|0.0235469008232485|0.0245709008233916|0.0501299008233218|0.0773699008232143	0.000336192
Alpha 1	50	60	IVTQKKVPDKL			9	1268.79	std20S_alone	0	SYJLN180228-02|SYJLN180228-04|SYJLN180228-06|SYJLN180228-08	1|2|3	5.369572|5.369726|5.374204|5.374239|5.375502|5.37577|5.377853|5.380658|5.384234|5.384715|5.386173|5.389686	139153|142142|157458|173647|2528812|2561513|2918907|3183449|5617900|5711630|6269906|6626769	423.810813|423.821776|423.824142|423.831969|635.226485|635.232878|635.246159|635.24703|1269.487361|1269.488385|1269.513944|1269.541184	Rep.4	Alpha 1IVTQKKVPDKL	1268.410611|1268.438418|1268.4435|1268.450598|1268.451204|1268.474079|1268.477766|1268.479508|1268.480085|1268.481109|1268.506668|1268.533908	-0.0459270991766516|-0.0181200991767128|-0.0130380991765833|-0.00594009917654148|-0.00533409917670724|0.0175409008234055|0.0212279008233054|0.0229699008232274|0.0235469008232485|0.0245709008233916|0.0501299008233218|0.0773699008232143	0.00138184
Alpha 1	50	60	IVTQKKVPDKL			9	1268.79	std20S_alone	0.5	SYJLN180228-10|SYJLN180228-12|SYJLN180228-14	1|2|3	5.370713|5.372167|5.373895|5.375177|5.377912|5.378881|5.385783|5.391469	67590|69791|2564959|2573228|2599172|3904797|4035698|4087108	424.862436|424.875472|424.879081|636.817174|636.823645|636.829843|1272.462676|1272.630051	Rep.1	Alpha 1IVTQKKVPDKL	1271.4554|1271.56548|1271.604588|1271.615415|1271.619796|1271.622775|1271.632738|1271.645134	2.99886190082339|3.10894190082354|3.14804990082348|3.15887690082332|3.16325790082328|3.16623690082338|3.17619990082335|3.1885959008232	0.350026
Alpha 1	50	60	IVTQKKVPDKL			9	1268.79	std20S_alone	0.5	SYJLN180228-10|SYJLN180228-12|SYJLN180228-14	1|2|3	5.370713|5.372167|5.373895|5.375177|5.377912|5.378881|5.385783|5.391469	67590|69791|2564959|2573228|2599172|3904797|4035698|4087108	424.862436|424.875472|424.879081|636.817174|636.823645|636.829843|1272.462676|1272.630051	Rep.2	Alpha 1IVTQKKVPDKL	1271.4554|1271.56548|1271.604588|1271.615415|1271.619796|1271.622775|1271.632738|1271.645134	2.99886190082339|3.10894190082354|3.14804990082348|3.15887690082332|3.16325790082328|3.16623690082338|3.17619990082335|3.1885959008232	0.352344
Alpha 1	50	60	IVTQKKVPDKL			9	1268.79	std20S_alone	0.5	SYJLN180228-10|SYJLN180228-12|SYJLN180228-14	1|2|3	5.370713|5.372167|5.373895|5.375177|5.377912|5.378881|5.385783|5.391469	67590|69791|2564959|2573228|2599172|3904797|4035698|4087108	424.862436|424.875472|424.879081|636.817174|636.823645|636.829843|1272.462676|1272.630051	Rep.3	Alpha 1IVTQKKVPDKL	1271.4554|1271.56548|1271.604588|1271.615415|1271.619796|1271.622775|1271.632738|1271.645134	2.99886190082339|3.10894190082354|3.14804990082348|3.15887690082332|3.16325790082328|3.16623690082338|3.17619990082335|3.1885959008232	0.35128
Alpha 1	50	60	IVTQKKVPDKL			9	1268.79	std20S_alone	1	SYJLN180228-16|SYJLN180228-18|SYJLN180228-20	2|3	5.377255|5.378061|5.380186|5.381298|5.385063|5.38901	2111201|2119417|2308214|3081575|3136950|3480867	424.923351|424.939476|424.942162|636.879652|636.881498|636.900132	Rep.1	Alpha 1IVTQKKVPDKL	1271.744752|1271.748225|1271.748444|1271.785712|1271.7966|1271.804658	3.28821390082317|3.29168690082361|3.29190590082317|3.32917390082321|3.34006190082346|3.34811990082335	0.370401
Alpha 1	50	60	IVTQKKVPDKL			9	1268.79	std20S_alone	1	SYJLN180228-16|SYJLN180228-18|SYJLN180228-20	2|3	5.377255|5.378061|5.380186|5.381298|5.385063|5.38901	2111201|2119417|2308214|3081575|3136950|3480867	424.923351|424.939476|424.942162|636.879652|636.881498|636.900132	Rep.2	Alpha 1IVTQKKVPDKL	1271.744752|1271.748225|1271.748444|1271.785712|1271.7966|1271.804658	3.28821390082317|3.29168690082361|3.29190590082317|3.32917390082321|3.34006190082346|3.34811990082335	0.365511
Alpha 1	50	60	IVTQKKVPDKL			9	1268.79	std20S_alone	1	SYJLN180228-16|SYJLN180228-18|SYJLN180228-20	2|3	5.377255|5.378061|5.380186|5.381298|5.385063|5.38901	2111201|2119417|2308214|3081575|3136950|3480867	424.923351|424.939476|424.942162|636.879652|636.881498|636.900132	Rep.3	Alpha 1IVTQKKVPDKL	1271.744752|1271.748225|1271.748444|1271.785712|1271.7966|1271.804658	3.28821390082317|3.29168690082361|3.29190590082317|3.32917390082321|3.34006190082346|3.34811990082335	0.36828
Alpha 1	50	60	IVTQKKVPDKL			9	1268.79	std20S_alone	5	SYJLN180228-22|SYJLN180228-24|SYJLN180228-26	1|2|3	5.350034|5.35253|5.39221|5.392457|5.395042|5.396414|5.401921	55006|1773731|2008126|2039593|2546436|2972303|3297650	424.987846|424.987909|424.999425|636.946309|636.952255|636.958069|1272.830756	Rep.1	Alpha 1IVTQKKVPDKL	1271.82348|1271.878066|1271.889958|1271.901586|1271.94171|1271.941899|1271.976447	3.36694190082335|3.42152790082332|3.43341990082331|3.44504790082328|3.48517190082339|3.48536090082348|3.51990890082334	0.383591
Alpha 1	50	60	IVTQKKVPDKL			9	1268.79	std20S_alone	5	SYJLN180228-22|SYJLN180228-24|SYJLN180228-26	1|2|3	5.350034|5.35253|5.39221|5.392457|5.395042|5.396414|5.401921	55006|1773731|2008126|2039593|2546436|2972303|3297650	424.987846|424.987909|424.999425|636.946309|636.952255|636.958069|1272.830756	Rep.2	Alpha 1IVTQKKVPDKL	1271.82348|1271.878066|1271.889958|1271.901586|1271.94171|1271.941899|1271.976447	3.36694190082335|3.42152790082332|3.43341990082331|3.44504790082328|3.48517190082339|3.48536090082348|3.51990890082334	0.384577
Alpha 1	50	60	IVTQKKVPDKL			9	1268.79	std20S_alone	5	SYJLN180228-22|SYJLN180228-24|SYJLN180228-26	1|2|3	5.350034|5.35253|5.39221|5.392457|5.395042|5.396414|5.401921	55006|1773731|2008126|2039593|2546436|2972303|3297650	424.987846|424.987909|424.999425|636.946309|636.952255|636.958069|1272.830756	Rep.3	Alpha 1IVTQKKVPDKL	1271.82348|1271.878066|1271.889958|1271.901586|1271.94171|1271.941899|1271.976447	3.36694190082335|3.42152790082332|3.43341990082331|3.44504790082328|3.48517190082339|3.48536090082348|3.51990890082334	0.384622
Alpha 1	50	60	IVTQKKVPDKL			9	1268.79	std20S_alone	10	SYJLN180228-28|SYJLN180228-30|SYJLN180302-39|SYJLN180302-41	1|2|3	5.34054|5.346068|5.351367|5.353586|5.356943|5.363545|5.39824|5.398276|5.434471|5.435479	29429|29718|176664|267534|929087|1015301|1633069|1656480|1719891|2413608	424.996389|424.998907|425.006355|425.040298|636.883597|636.935583|636.963535|637.031595|1272.742884|1272.803941	Rep.1	Alpha 1IVTQKKVPDKL	1271.735608|1271.752642|1271.796665|1271.856614|1271.912518|1271.967339|1271.974893|1271.997237|1272.048638|1272.099066	3.27906990082329|3.29610390082325|3.34012690082318|3.40007590082314|3.45597990082319|3.5108009008236|3.5183549008234|3.54069890082337|3.59209990082331|3.64252790082355	0.387746
Alpha 1	50	60	IVTQKKVPDKL			9	1268.79	std20S_alone	10	SYJLN180228-28|SYJLN180228-30|SYJLN180302-39|SYJLN180302-41	1|2|3	5.34054|5.346068|5.351367|5.353586|5.356943|5.363545|5.39824|5.398276|5.434471|5.435479	29429|29718|176664|267534|929087|1015301|1633069|1656480|1719891|2413608	424.996389|424.998907|425.006355|425.040298|636.883597|636.935583|636.963535|637.031595|1272.742884|1272.803941	Rep.2	Alpha 1IVTQKKVPDKL	1271.735608|1271.752642|1271.796665|1271.856614|1271.912518|1271.967339|1271.974893|1271.997237|1272.048638|1272.099066	3.27906990082329|3.29610390082325|3.34012690082318|3.40007590082314|3.45597990082319|3.5108009008236|3.5183549008234|3.54069890082337|3.59209990082331|3.64252790082355	0.399473
Alpha 1	50	60	IVTQKKVPDKL			9	1268.79	std20S_alone	10	SYJLN180228-28|SYJLN180228-30|SYJLN180302-39|SYJLN180302-41	1|2|3	5.34054|5.346068|5.351367|5.353586|5.356943|5.363545|5.39824|5.398276|5.434471|5.435479	29429|29718|176664|267534|929087|1015301|1633069|1656480|1719891|2413608	424.996389|424.998907|425.006355|425.040298|636.883597|636.935583|636.963535|637.031595|1272.742884|1272.803941	Rep.3	Alpha 1IVTQKKVPDKL	1271.735608|1271.752642|1271.796665|1271.856614|1271.912518|1271.967339|1271.974893|1271.997237|1272.048638|1272.099066	3.27906990082329|3.29610390082325|3.34012690082318|3.40007590082314|3.45597990082319|3.5108009008236|3.5183549008234|3.54069890082337|3.59209990082331|3.64252790082355	0.382824
Alpha 1	50	60	IVTQKKVPDKL			9	1268.79	std20S_alone	10	SYJLN180228-28|SYJLN180228-30|SYJLN180302-39|SYJLN180302-41	1|2|3	5.34054|5.346068|5.351367|5.353586|5.356943|5.363545|5.39824|5.398276|5.434471|5.435479	29429|29718|176664|267534|929087|1015301|1633069|1656480|1719891|2413608	424.996389|424.998907|425.006355|425.040298|636.883597|636.935583|636.963535|637.031595|1272.742884|1272.803941	Rep.4	Alpha 1IVTQKKVPDKL	1271.735608|1271.752642|1271.796665|1271.856614|1271.912518|1271.967339|1271.974893|1271.997237|1272.048638|1272.099066	3.27906990082329|3.29610390082325|3.34012690082318|3.40007590082314|3.45597990082319|3.5108009008236|3.5183549008234|3.54069890082337|3.59209990082331|3.64252790082355	0.374806
Alpha 1	50	60	IVTQKKVPDKL			9	1268.79	std20S_alone	30	SYJLN180302-43|SYJLN180302-45|SYJLN180302-47	2|3	5.342299|5.34835|5.350389|5.354426|5.357463|5.361264	791097|802136|922180|1478927|1486821|1664828	425.014915|425.021829|425.037504|636.922812|636.9723|636.978297	Rep.1	Alpha 1IVTQKKVPDKL	1271.831072|1271.930048|1271.942042|1272.022917|1272.043659|1272.090684	3.37453390082328|3.47350990082327|3.48550390082323|3.56637890082334|3.58712090082349|3.63414590082357	0.389624
Alpha 1	50	60	IVTQKKVPDKL			9	1268.79	std20S_alone	30	SYJLN180302-43|SYJLN180302-45|SYJLN180302-47	2|3	5.342299|5.34835|5.350389|5.354426|5.357463|5.361264	791097|802136|922180|1478927|1486821|1664828	425.014915|425.021829|425.037504|636.922812|636.9723|636.978297	Rep.2	Alpha 1IVTQKKVPDKL	1271.831072|1271.930048|1271.942042|1272.022917|1272.043659|1272.090684	3.37453390082328|3.47350990082327|3.48550390082323|3.56637890082334|3.58712090082349|3.63414590082357	0.391235
Alpha 1	50	60	IVTQKKVPDKL			9	1268.79	std20S_alone	30	SYJLN180302-43|SYJLN180302-45|SYJLN180302-47	2|3	5.342299|5.34835|5.350389|5.354426|5.357463|5.361264	791097|802136|922180|1478927|1486821|1664828	425.014915|425.021829|425.037504|636.922812|636.9723|636.978297	Rep.3	Alpha 1IVTQKKVPDKL	1271.831072|1271.930048|1271.942042|1272.022917|1272.043659|1272.090684	3.37453390082328|3.47350990082327|3.48550390082323|3.56637890082334|3.58712090082349|3.63414590082357	0.385001
Alpha 1	50	65	IVTQKKVPDKLLDSST			14	1772.02	i20S_alone	0	SYJLN180306-09|SYJLN180306-11|SYJLN180306-13	2|3	6.180418|6.1806|6.181688|6.1826|6.183053|6.183876	1356663|1375350|1380273|2312784|2370033|2448540	591.659786|591.663735|591.664299|886.984046|886.993952|886.99478	Rep.1	Alpha 1IVTQKKVPDKLLDSST	1771.95354|1771.95753|1771.969377|1771.971069|1771.973352|1771.975008	-0.0128387735253455|-0.00884877352518743|0.00299822647457404|0.00469022647484962|0.00697322647465626|0.00862922647456799	0.000362191
Alpha 1	50	65	IVTQKKVPDKLLDSST			14	1772.02	i20S_alone	0	SYJLN180306-09|SYJLN180306-11|SYJLN180306-13	2|3	6.180418|6.1806|6.181688|6.1826|6.183053|6.183876	1356663|1375350|1380273|2312784|2370033|2448540	591.659786|591.663735|591.664299|886.984046|886.993952|886.99478	Rep.2	Alpha 1IVTQKKVPDKLLDSST	1771.95354|1771.95753|1771.969377|1771.971069|1771.973352|1771.975008	-0.0128387735253455|-0.00884877352518743|0.00299822647457404|0.00469022647484962|0.00697322647465626|0.00862922647456799	0.000395307
Alpha 1	50	65	IVTQKKVPDKLLDSST			14	1772.02	i20S_alone	0	SYJLN180306-09|SYJLN180306-11|SYJLN180306-13	2|3	6.180418|6.1806|6.181688|6.1826|6.183053|6.183876	1356663|1375350|1380273|2312784|2370033|2448540	591.659786|591.663735|591.664299|886.984046|886.993952|886.99478	Rep.3	Alpha 1IVTQKKVPDKLLDSST	1771.95354|1771.95753|1771.969377|1771.971069|1771.973352|1771.975008	-0.0128387735253455|-0.00884877352518743|0.00299822647457404|0.00469022647484962|0.00697322647465626|0.00862922647456799	-0.000734562
Alpha 1	50	65	IVTQKKVPDKLLDSST			14	1772.02	i20S_alone	0.5	SYJLN180306-15|SYJLN180306-25|SYJLN180306-35	2|3	6.172897|6.17381|6.174551|6.175132|6.176911|6.177303	937880|1071164|1236288|2039808|2201423|2393512	592.870333|592.884378|592.885557|888.787471|888.793288|888.822998	Rep.1	Alpha 1IVTQKKVPDKLLDSST	1775.56039|1775.572024|1775.589171|1775.631306|1775.631444|1775.634843	3.59401122647455|3.60564522647451|3.62279222647476|3.66492722647467|3.66506522647455|3.6684642264745	0.258071
Alpha 1	50	65	IVTQKKVPDKLLDSST			14	1772.02	i20S_alone	0.5	SYJLN180306-15|SYJLN180306-25|SYJLN180306-35	2|3	6.172897|6.17381|6.174551|6.175132|6.176911|6.177303	937880|1071164|1236288|2039808|2201423|2393512	592.870333|592.884378|592.885557|888.787471|888.793288|888.822998	Rep.2	Alpha 1IVTQKKVPDKLLDSST	1775.56039|1775.572024|1775.589171|1775.631306|1775.631444|1775.634843	3.59401122647455|3.60564522647451|3.62279222647476|3.66492722647467|3.66506522647455|3.6684642264745	0.260395
Alpha 1	50	65	IVTQKKVPDKLLDSST			14	1772.02	i20S_alone	0.5	SYJLN180306-15|SYJLN180306-25|SYJLN180306-35	2|3	6.172897|6.17381|6.174551|6.175132|6.176911|6.177303	937880|1071164|1236288|2039808|2201423|2393512	592.870333|592.884378|592.885557|888.787471|888.793288|888.822998	Rep.3	Alpha 1IVTQKKVPDKLLDSST	1775.56039|1775.572024|1775.589171|1775.631306|1775.631444|1775.634843	3.59401122647455|3.60564522647451|3.62279222647476|3.66492722647467|3.66506522647455|3.6684642264745	0.261957
Alpha 1	50	65	IVTQKKVPDKLLDSST			14	1772.02	i20S_alone	1	SYJLN180306-17|SYJLN180306-27|SYJLN180306-37	2|3	6.172477|6.174371|6.174834|6.176008|6.176564|6.178701	868424|994745|1201446|1712969|2111790|2385204	592.915796|592.935426|592.938376|888.86235|888.873905|888.884897	Rep.1	Alpha 1IVTQKKVPDKLLDSST	1775.710148|1775.72556|1775.733258|1775.755242|1775.78445|1775.7933	3.74376922647457|3.75918122647477|3.76687922647466|3.78886322647463|3.81807122647479|3.8269212264745	0.268144
Alpha 1	50	65	IVTQKKVPDKLLDSST			14	1772.02	i20S_alone	1	SYJLN180306-17|SYJLN180306-27|SYJLN180306-37	2|3	6.172477|6.174371|6.174834|6.176008|6.176564|6.178701	868424|994745|1201446|1712969|2111790|2385204	592.915796|592.935426|592.938376|888.86235|888.873905|888.884897	Rep.2	Alpha 1IVTQKKVPDKLLDSST	1775.710148|1775.72556|1775.733258|1775.755242|1775.78445|1775.7933	3.74376922647457|3.75918122647477|3.76687922647466|3.78886322647463|3.81807122647479|3.8269212264745	0.271978
Alpha 1	50	65	IVTQKKVPDKLLDSST			14	1772.02	i20S_alone	1	SYJLN180306-17|SYJLN180306-27|SYJLN180306-37	2|3	6.172477|6.174371|6.174834|6.176008|6.176564|6.178701	868424|994745|1201446|1712969|2111790|2385204	592.915796|592.935426|592.938376|888.86235|888.873905|888.884897	Rep.3	Alpha 1IVTQKKVPDKLLDSST	1775.710148|1775.72556|1775.733258|1775.755242|1775.78445|1775.7933	3.74376922647457|3.75918122647477|3.76687922647466|3.78886322647463|3.81807122647479|3.8269212264745	0.272018
Alpha 1	50	65	IVTQKKVPDKLLDSST			14	1772.02	i20S_alone	5	SYJLN180306-19|SYJLN180306-29|SYJLN180306-39	2|3	6.165462|6.167947|6.172647|6.174515|6.175798|6.177808	718212|896190|1017494|1424661|1855768|1988728	593.0388|593.048287|593.050827|889.045944|889.050652|889.071565	Rep.1	Alpha 1IVTQKKVPDKLLDSST	1776.077336|1776.086752|1776.094572|1776.123033|1776.128578|1776.130653	4.11095722647451|4.12037322647461|4.12819322647488|4.15665422647453|4.16219922647451|4.16427422647484	0.294454
Alpha 1	50	65	IVTQKKVPDKLLDSST			14	1772.02	i20S_alone	5	SYJLN180306-19|SYJLN180306-29|SYJLN180306-39	2|3	6.165462|6.167947|6.172647|6.174515|6.175798|6.177808	718212|896190|1017494|1424661|1855768|1988728	593.0388|593.048287|593.050827|889.045944|889.050652|889.071565	Rep.2	Alpha 1IVTQKKVPDKLLDSST	1776.077336|1776.086752|1776.094572|1776.123033|1776.128578|1776.130653	4.11095722647451|4.12037322647461|4.12819322647488|4.15665422647453|4.16219922647451|4.16427422647484	0.29606
Alpha 1	50	65	IVTQKKVPDKLLDSST			14	1772.02	i20S_alone	5	SYJLN180306-19|SYJLN180306-29|SYJLN180306-39	2|3	6.165462|6.167947|6.172647|6.174515|6.175798|6.177808	718212|896190|1017494|1424661|1855768|1988728	593.0388|593.048287|593.050827|889.045944|889.050652|889.071565	Rep.3	Alpha 1IVTQKKVPDKLLDSST	1776.077336|1776.086752|1776.094572|1776.123033|1776.128578|1776.130653	4.11095722647451|4.12037322647461|4.12819322647488|4.15665422647453|4.16219922647451|4.16427422647484	0.297398
Alpha 1	50	65	IVTQKKVPDKLLDSST			14	1772.02	i20S_alone	10	SYJLN180306-21|SYJLN180306-31|SYJLN180306-41	2|3	6.163477|6.164257|6.167706|6.169673|6.178417|6.180648	625766|825948|984900|1245225|1740622|1950734	593.077358|593.081443|593.081622|889.097613|889.100527|889.106223	Rep.1	Alpha 1IVTQKKVPDKLLDSST	1776.180674|1776.186502|1776.197894|1776.210246|1776.222501|1776.223038	4.21429522647463|4.2201232264747|4.23151522647458|4.24386722647478|4.25612222647487|4.25665922647477	0.303146
Alpha 1	50	65	IVTQKKVPDKLLDSST			14	1772.02	i20S_alone	10	SYJLN180306-21|SYJLN180306-31|SYJLN180306-41	2|3	6.163477|6.164257|6.167706|6.169673|6.178417|6.180648	625766|825948|984900|1245225|1740622|1950734	593.077358|593.081443|593.081622|889.097613|889.100527|889.106223	Rep.2	Alpha 1IVTQKKVPDKLLDSST	1776.180674|1776.186502|1776.197894|1776.210246|1776.222501|1776.223038	4.21429522647463|4.2201232264747|4.23151522647458|4.24386722647478|4.25612222647487|4.25665922647477	0.302454
Alpha 1	50	65	IVTQKKVPDKLLDSST			14	1772.02	i20S_alone	10	SYJLN180306-21|SYJLN180306-31|SYJLN180306-41	2|3	6.163477|6.164257|6.167706|6.169673|6.178417|6.180648	625766|825948|984900|1245225|1740622|1950734	593.077358|593.081443|593.081622|889.097613|889.100527|889.106223	Rep.3	Alpha 1IVTQKKVPDKLLDSST	1776.180674|1776.186502|1776.197894|1776.210246|1776.222501|1776.223038	4.21429522647463|4.2201232264747|4.23151522647458|4.24386722647478|4.25612222647487|4.25665922647477	0.303446
Alpha 1	50	65	IVTQKKVPDKLLDSST			14	1772.02	i20S_alone	30	SYJLN180306-23|SYJLN180306-33|SYJLN180306-43	2|3	6.166233|6.167918|6.168465|6.171814|6.173913|6.174578	474314|676184|728437|1031476|1355502|1533165	593.187242|593.194694|593.196512|889.248967|889.260183|889.274553	Rep.1	Alpha 1IVTQKKVPDKLLDSST	1776.483382|1776.505814|1776.534554|1776.539898|1776.562254|1776.567708	4.51700322647457|4.53943522647455|4.56817522647452|4.57351922647467|4.59587522647485|4.60132922647472	0.32538
Alpha 1	50	65	IVTQKKVPDKLLDSST			14	1772.02	i20S_alone	30	SYJLN180306-23|SYJLN180306-33|SYJLN180306-43	2|3	6.166233|6.167918|6.168465|6.171814|6.173913|6.174578	474314|676184|728437|1031476|1355502|1533165	593.187242|593.194694|593.196512|889.248967|889.260183|889.274553	Rep.2	Alpha 1IVTQKKVPDKLLDSST	1776.483382|1776.505814|1776.534554|1776.539898|1776.562254|1776.567708	4.51700322647457|4.53943522647455|4.56817522647452|4.57351922647467|4.59587522647485|4.60132922647472	0.327618
Alpha 1	50	65	IVTQKKVPDKLLDSST			14	1772.02	i20S_alone	30	SYJLN180306-23|SYJLN180306-33|SYJLN180306-43	2|3	6.166233|6.167918|6.168465|6.171814|6.173913|6.174578	474314|676184|728437|1031476|1355502|1533165	593.187242|593.194694|593.196512|889.248967|889.260183|889.274553	Rep.3	Alpha 1IVTQKKVPDKLLDSST	1776.483382|1776.505814|1776.534554|1776.539898|1776.562254|1776.567708	4.51700322647457|4.53943522647455|4.56817522647452|4.57351922647467|4.59587522647485|4.60132922647472	0.327274
Alpha 1	50	65	IVTQKKVPDKLLDSST			14	1772.02	std20S_alone	0	SYJLN180228-02|SYJLN180228-04|SYJLN180228-06|SYJLN180228-08	2|3	6.187533|6.191503|6.191828|6.193764|6.194937|6.197323|6.19742|6.20176	9225739|9394640|9982463|10654651|17417413|18004295|18334047|20037511	591.660975|591.661174|591.663833|591.671339|886.985808|886.99082|886.993468|886.99576	Rep.1	Alpha 1IVTQKKVPDKLLDSST	1771.957064|1771.961097|1771.961694|1771.967088|1771.969671|1771.972384|1771.976968|1771.992189	-0.0132055689264234|-0.00917256892626028|-0.00857556892628963|-0.00318156892649313|-0.000598568926534426|0.0021144310735508|0.00669843107357337|0.0219194310736839	2.45169e-05
Alpha 1	50	65	IVTQKKVPDKLLDSST			14	1772.02	std20S_alone	0	SYJLN180228-02|SYJLN180228-04|SYJLN180228-06|SYJLN180228-08	2|3	6.187533|6.191503|6.191828|6.193764|6.194937|6.197323|6.19742|6.20176	9225739|9394640|9982463|10654651|17417413|18004295|18334047|20037511	591.660975|591.661174|591.663833|591.671339|886.985808|886.99082|886.993468|886.99576	Rep.2	Alpha 1IVTQKKVPDKLLDSST	1771.957064|1771.961097|1771.961694|1771.967088|1771.969671|1771.972384|1771.976968|1771.992189	-0.0132055689264234|-0.00917256892626028|-0.00857556892628963|-0.00318156892649313|-0.000598568926534426|0.0021144310735508|0.00669843107357337|0.0219194310736839	0.000681197
Alpha 1	50	65	IVTQKKVPDKLLDSST			14	1772.02	std20S_alone	0	SYJLN180228-02|SYJLN180228-04|SYJLN180228-06|SYJLN180228-08	2|3	6.187533|6.191503|6.191828|6.193764|6.194937|6.197323|6.19742|6.20176	9225739|9394640|9982463|10654651|17417413|18004295|18334047|20037511	591.660975|591.661174|591.663833|591.671339|886.985808|886.99082|886.993468|886.99576	Rep.3	Alpha 1IVTQKKVPDKLLDSST	1771.957064|1771.961097|1771.961694|1771.967088|1771.969671|1771.972384|1771.976968|1771.992189	-0.0132055689264234|-0.00917256892626028|-0.00857556892628963|-0.00318156892649313|-0.000598568926534426|0.0021144310735508|0.00669843107357337|0.0219194310736839	-0.000238455
Alpha 1	50	65	IVTQKKVPDKLLDSST			14	1772.02	std20S_alone	0	SYJLN180228-02|SYJLN180228-04|SYJLN180228-06|SYJLN180228-08	2|3	6.187533|6.191503|6.191828|6.193764|6.194937|6.197323|6.19742|6.20176	9225739|9394640|9982463|10654651|17417413|18004295|18334047|20037511	591.660975|591.661174|591.663833|591.671339|886.985808|886.99082|886.993468|886.99576	Rep.4	Alpha 1IVTQKKVPDKLLDSST	1771.957064|1771.961097|1771.961694|1771.967088|1771.969671|1771.972384|1771.976968|1771.992189	-0.0132055689264234|-0.00917256892626028|-0.00857556892628963|-0.00318156892649313|-0.000598568926534426|0.0021144310735508|0.00669843107357337|0.0219194310736839	-0.000507004
Alpha 1	50	65	IVTQKKVPDKLLDSST			14	1772.02	std20S_alone	0.5	SYJLN180228-10|SYJLN180228-12|SYJLN180228-14	2|3	6.186272|6.186332|6.189289|6.189506|6.196519|6.199701	7563073|7659674|7760335|15190372|15473184|15622727	592.881113|592.884832|592.889587|888.798384|888.805638|888.807338	Rep.1	Alpha 1IVTQKKVPDKLLDSST	1775.582216|1775.596724|1775.600124|1775.621511|1775.632668|1775.646933	3.61194643107365|3.62645443107363|3.62985443107345|3.65124143107391|3.6623984310736|3.67666343107362	0.260823
Alpha 1	50	65	IVTQKKVPDKLLDSST			14	1772.02	std20S_alone	0.5	SYJLN180228-10|SYJLN180228-12|SYJLN180228-14	2|3	6.186272|6.186332|6.189289|6.189506|6.196519|6.199701	7563073|7659674|7760335|15190372|15473184|15622727	592.881113|592.884832|592.889587|888.798384|888.805638|888.807338	Rep.2	Alpha 1IVTQKKVPDKLLDSST	1775.582216|1775.596724|1775.600124|1775.621511|1775.632668|1775.646933	3.61194643107365|3.62645443107363|3.62985443107345|3.65124143107391|3.6623984310736|3.67666343107362	0.261439
Alpha 1	50	65	IVTQKKVPDKLLDSST			14	1772.02	std20S_alone	0.5	SYJLN180228-10|SYJLN180228-12|SYJLN180228-14	2|3	6.186272|6.186332|6.189289|6.189506|6.196519|6.199701	7563073|7659674|7760335|15190372|15473184|15622727	592.881113|592.884832|592.889587|888.798384|888.805638|888.807338	Rep.3	Alpha 1IVTQKKVPDKLLDSST	1775.582216|1775.596724|1775.600124|1775.621511|1775.632668|1775.646933	3.61194643107365|3.62645443107363|3.62985443107345|3.65124143107391|3.6623984310736|3.67666343107362	0.25987
Alpha 1	50	65	IVTQKKVPDKLLDSST			14	1772.02	std20S_alone	1	SYJLN180228-16|SYJLN180228-18|SYJLN180228-20	2|3	6.184422|6.186896|6.189121|6.192537|6.195642|6.199721	5991523|6176331|6830426|12501150|12521740|13607189	592.929041|592.934785|592.953158|888.871507|888.875257|888.905169	Rep.1	Alpha 1IVTQKKVPDKLLDSST	1775.728462|1775.735962|1775.765295|1775.782527|1775.795786|1775.837646	3.75819243107344|3.7656924310736|3.79502543107378|3.81225743107393|3.82551643107354|3.86737643107381	0.275274
Alpha 1	50	65	IVTQKKVPDKLLDSST			14	1772.02	std20S_alone	1	SYJLN180228-16|SYJLN180228-18|SYJLN180228-20	2|3	6.184422|6.186896|6.189121|6.192537|6.195642|6.199721	5991523|6176331|6830426|12501150|12521740|13607189	592.929041|592.934785|592.953158|888.871507|888.875257|888.905169	Rep.2	Alpha 1IVTQKKVPDKLLDSST	1775.728462|1775.735962|1775.765295|1775.782527|1775.795786|1775.837646	3.75819243107344|3.7656924310736|3.79502543107378|3.81225743107393|3.82551643107354|3.86737643107381	0.270194
Alpha 1	50	65	IVTQKKVPDKLLDSST			14	1772.02	std20S_alone	1	SYJLN180228-16|SYJLN180228-18|SYJLN180228-20	2|3	6.184422|6.186896|6.189121|6.192537|6.195642|6.199721	5991523|6176331|6830426|12501150|12521740|13607189	592.929041|592.934785|592.953158|888.871507|888.875257|888.905169	Rep.3	Alpha 1IVTQKKVPDKLLDSST	1775.728462|1775.735962|1775.765295|1775.782527|1775.795786|1775.837646	3.75819243107344|3.7656924310736|3.79502543107378|3.81225743107393|3.82551643107354|3.86737643107381	0.271204
Alpha 1	50	65	IVTQKKVPDKLLDSST			14	1772.02	std20S_alone	5	SYJLN180228-22|SYJLN180228-24|SYJLN180228-26	2|3	6.190929|6.195736|6.20114|6.201549|6.203625|6.204898	5543396|6028288|6133564|11568211|11984743|12560882	592.98297|592.992087|592.994292|888.949889|888.962775|888.966166	Rep.1	Alpha 1IVTQKKVPDKLLDSST	1775.885226|1775.910998|1775.91778|1775.927082|1775.954433|1775.961048	3.91495643107351|3.94072843107347|3.94751043107362|3.95681243107379|3.98416343107351|3.99077843107375	0.281617
Alpha 1	50	65	IVTQKKVPDKLLDSST			14	1772.02	std20S_alone	5	SYJLN180228-22|SYJLN180228-24|SYJLN180228-26	2|3	6.190929|6.195736|6.20114|6.201549|6.203625|6.204898	5543396|6028288|6133564|11568211|11984743|12560882	592.98297|592.992087|592.994292|888.949889|888.962775|888.966166	Rep.2	Alpha 1IVTQKKVPDKLLDSST	1775.885226|1775.910998|1775.91778|1775.927082|1775.954433|1775.961048	3.91495643107351|3.94072843107347|3.94751043107362|3.95681243107379|3.98416343107351|3.99077843107375	0.283577
Alpha 1	50	65	IVTQKKVPDKLLDSST			14	1772.02	std20S_alone	5	SYJLN180228-22|SYJLN180228-24|SYJLN180228-26	2|3	6.190929|6.195736|6.20114|6.201549|6.203625|6.204898	5543396|6028288|6133564|11568211|11984743|12560882	592.98297|592.992087|592.994292|888.949889|888.962775|888.966166	Rep.3	Alpha 1IVTQKKVPDKLLDSST	1775.885226|1775.910998|1775.91778|1775.927082|1775.954433|1775.961048	3.91495643107351|3.94072843107347|3.94751043107362|3.95681243107379|3.98416343107351|3.99077843107375	0.284054
Alpha 1	50	65	IVTQKKVPDKLLDSST			14	1772.02	std20S_alone	10	SYJLN180228-28|SYJLN180228-30|SYJLN180302-39|SYJLN180302-41	2|3	6.177398|6.18201|6.184968|6.188535|6.205401|6.207233|6.238904|6.239915	522264|1035859|3421669|3664119|4951064|7310263|7408098|10573265	592.999146|592.999661|593.013127|593.145541|888.970538|888.971167|888.989213|889.223386	Rep.1	Alpha 1IVTQKKVPDKLLDSST	1775.926524|1775.927782|1775.963874|1775.97561|1775.977155|1776.017553|1776.414795|1776.43222	3.9562544310736|3.95751243107361|3.99360443107344|4.00534043107359|4.00688543107367|4.04728343107377|4.44452543107377|4.46195043107355	0.287869
Alpha 1	50	65	IVTQKKVPDKLLDSST			14	1772.02	std20S_alone	10	SYJLN180228-28|SYJLN180228-30|SYJLN180302-39|SYJLN180302-41	2|3	6.177398|6.18201|6.184968|6.188535|6.205401|6.207233|6.238904|6.239915	522264|1035859|3421669|3664119|4951064|7310263|7408098|10573265	592.999146|592.999661|593.013127|593.145541|888.970538|888.971167|888.989213|889.223386	Rep.2	Alpha 1IVTQKKVPDKLLDSST	1775.926524|1775.927782|1775.963874|1775.97561|1775.977155|1776.017553|1776.414795|1776.43222	3.9562544310736|3.95751243107361|3.99360443107344|4.00534043107359|4.00688543107367|4.04728343107377|4.44452543107377|4.46195043107355	0.317883
Alpha 1	50	65	IVTQKKVPDKLLDSST			14	1772.02	std20S_alone	10	SYJLN180228-28|SYJLN180228-30|SYJLN180302-39|SYJLN180302-41	2|3	6.177398|6.18201|6.184968|6.188535|6.205401|6.207233|6.238904|6.239915	522264|1035859|3421669|3664119|4951064|7310263|7408098|10573265	592.999146|592.999661|593.013127|593.145541|888.970538|888.971167|888.989213|889.223386	Rep.3	Alpha 1IVTQKKVPDKLLDSST	1775.926524|1775.927782|1775.963874|1775.97561|1775.977155|1776.017553|1776.414795|1776.43222	3.9562544310736|3.95751243107361|3.99360443107344|4.00534043107359|4.00688543107367|4.04728343107377|4.44452543107377|4.46195043107355	0.285029
Alpha 1	50	65	IVTQKKVPDKLLDSST			14	1772.02	std20S_alone	10	SYJLN180228-28|SYJLN180228-30|SYJLN180302-39|SYJLN180302-41	2|3	6.177398|6.18201|6.184968|6.188535|6.205401|6.207233|6.238904|6.239915	522264|1035859|3421669|3664119|4951064|7310263|7408098|10573265	592.999146|592.999661|593.013127|593.145541|888.970538|888.971167|888.989213|889.223386	Rep.4	Alpha 1IVTQKKVPDKLLDSST	1775.926524|1775.927782|1775.963874|1775.97561|1775.977155|1776.017553|1776.414795|1776.43222	3.9562544310736|3.95751243107361|3.99360443107344|4.00534043107359|4.00688543107367|4.04728343107377|4.44452543107377|4.46195043107355	0.284988
Alpha 1	50	65	IVTQKKVPDKLLDSST			14	1772.02	std20S_alone	30	SYJLN180302-43|SYJLN180302-45|SYJLN180302-47	2|3	6.183989|6.185228|6.186483|6.187921|6.188868|6.191993	2959440|3031879|3304204|5972271|6120228|6904662	593.099581|593.105701|593.107687|889.108315|889.134203|889.138541	Rep.1	Alpha 1IVTQKKVPDKLLDSST	1776.202078|1776.253854|1776.26253|1776.276915|1776.295275|1776.301233	4.23180843107343|4.28358443107345|4.2922604310736|4.30664543107355|4.32500543107358|4.33096343107377	0.305887
Alpha 1	50	65	IVTQKKVPDKLLDSST			14	1772.02	std20S_alone	30	SYJLN180302-43|SYJLN180302-45|SYJLN180302-47	2|3	6.183989|6.185228|6.186483|6.187921|6.188868|6.191993	2959440|3031879|3304204|5972271|6120228|6904662	593.099581|593.105701|593.107687|889.108315|889.134203|889.138541	Rep.2	Alpha 1IVTQKKVPDKLLDSST	1776.202078|1776.253854|1776.26253|1776.276915|1776.295275|1776.301233	4.23180843107343|4.28358443107345|4.2922604310736|4.30664543107355|4.32500543107358|4.33096343107377	0.308233
Alpha 1	50	65	IVTQKKVPDKLLDSST			14	1772.02	std20S_alone	30	SYJLN180302-43|SYJLN180302-45|SYJLN180302-47	2|3	6.183989|6.185228|6.186483|6.187921|6.188868|6.191993	2959440|3031879|3304204|5972271|6120228|6904662	593.099581|593.105701|593.107687|889.108315|889.134203|889.138541	Rep.3	Alpha 1IVTQKKVPDKLLDSST	1776.202078|1776.253854|1776.26253|1776.276915|1776.295275|1776.301233	4.23180843107343|4.28358443107345|4.2922604310736|4.30664543107355|4.32500543107358|4.33096343107377	0.308154
Alpha 1	50	69	IVTQKKVPDKLLDSSTVTHL			18	2222.28	i20S_alone	0	SYJLN180306-09|SYJLN180306-11|SYJLN180306-13	2|3|4	7.588243|7.589142|7.589459|7.589467|7.589913|7.590104|7.590575|7.590661|7.590692	121679|123769|132727|1336774|1398383|1449688|1718078|1728968|1833483	556.631|556.631439|556.63465|741.860385|741.863147|741.86691|1112.24922|1112.267286|1112.271077	Rep.1	Alpha 1IVTQKKVPDKLLDSSTVTHL	2222.483888|2222.494896|2222.496652|2222.509496|2222.52002|2222.527602|2222.559327|2222.567613|2222.578902	-0.0460076700055652|-0.0349996700056181|-0.0332436700055041|-0.020399670005645|-0.00987567000538547|-0.00229367000520142|0.0294313299946225|0.0377173299948481|0.0490063299948815	-0.000174749
Alpha 1	50	69	IVTQKKVPDKLLDSSTVTHL			18	2222.28	i20S_alone	0	SYJLN180306-09|SYJLN180306-11|SYJLN180306-13	2|3|4	7.588243|7.589142|7.589459|7.589467|7.589913|7.590104|7.590575|7.590661|7.590692	121679|123769|132727|1336774|1398383|1449688|1718078|1728968|1833483	556.631|556.631439|556.63465|741.860385|741.863147|741.86691|1112.24922|1112.267286|1112.271077	Rep.2	Alpha 1IVTQKKVPDKLLDSSTVTHL	2222.483888|2222.494896|2222.496652|2222.509496|2222.52002|2222.527602|2222.559327|2222.567613|2222.578902	-0.0460076700055652|-0.0349996700056181|-0.0332436700055041|-0.020399670005645|-0.00987567000538547|-0.00229367000520142|0.0294313299946225|0.0377173299948481|0.0490063299948815	-0.000299782
Alpha 1	50	69	IVTQKKVPDKLLDSSTVTHL			18	2222.28	i20S_alone	0	SYJLN180306-09|SYJLN180306-11|SYJLN180306-13	2|3|4	7.588243|7.589142|7.589459|7.589467|7.589913|7.590104|7.590575|7.590661|7.590692	121679|123769|132727|1336774|1398383|1449688|1718078|1728968|1833483	556.631|556.631439|556.63465|741.860385|741.863147|741.86691|1112.24922|1112.267286|1112.271077	Rep.3	Alpha 1IVTQKKVPDKLLDSSTVTHL	2222.483888|2222.494896|2222.496652|2222.509496|2222.52002|2222.527602|2222.559327|2222.567613|2222.578902	-0.0460076700055652|-0.0349996700056181|-0.0332436700055041|-0.020399670005645|-0.00987567000538547|-0.00229367000520142|0.0294313299946225|0.0377173299948481|0.0490063299948815	0.000447824
Alpha 1	50	69	IVTQKKVPDKLLDSSTVTHL			18	2222.28	i20S_alone	0.5	SYJLN180306-15|SYJLN180306-25|SYJLN180306-35	2|3|4	7.573166|7.57344|7.574654|7.574749|7.57503|7.575436|7.57657|7.577087|7.577695	84313|111103|120528|1255627|1470854|1545781|1706580|1899412|1954728	557.568986|557.581114|557.588194|742.93054|742.947351|742.963937|1114.133694|1114.136382|1114.193183	Rep.1	Alpha 1IVTQKKVPDKLLDSSTVTHL	2225.769792|2225.820225|2225.869983|2226.24684|2226.252836|2226.258212|2226.295352|2226.323672|2226.371814	3.23989632999474|3.29032932999507|3.34008732999473|3.71694432999448|3.7229403299948|3.72831632999441|3.76545632999432|3.79377632999467|3.84191832999477	0.195204
Alpha 1	50	69	IVTQKKVPDKLLDSSTVTHL			18	2222.28	i20S_alone	0.5	SYJLN180306-15|SYJLN180306-25|SYJLN180306-35	2|3|4	7.573166|7.57344|7.574654|7.574749|7.57503|7.575436|7.57657|7.577087|7.577695	84313|111103|120528|1255627|1470854|1545781|1706580|1899412|1954728	557.568986|557.581114|557.588194|742.93054|742.947351|742.963937|1114.133694|1114.136382|1114.193183	Rep.2	Alpha 1IVTQKKVPDKLLDSSTVTHL	2225.769792|2225.820225|2225.869983|2226.24684|2226.252836|2226.258212|2226.295352|2226.323672|2226.371814	3.23989632999474|3.29032932999507|3.34008732999473|3.71694432999448|3.7229403299948|3.72831632999441|3.76545632999432|3.79377632999467|3.84191832999477	0.198175
Alpha 1	50	69	IVTQKKVPDKLLDSSTVTHL			18	2222.28	i20S_alone	0.5	SYJLN180306-15|SYJLN180306-25|SYJLN180306-35	2|3|4	7.573166|7.57344|7.574654|7.574749|7.57503|7.575436|7.57657|7.577087|7.577695	84313|111103|120528|1255627|1470854|1545781|1706580|1899412|1954728	557.568986|557.581114|557.588194|742.93054|742.947351|742.963937|1114.133694|1114.136382|1114.193183	Rep.3	Alpha 1IVTQKKVPDKLLDSSTVTHL	2225.769792|2225.820225|2225.869983|2226.24684|2226.252836|2226.258212|2226.295352|2226.323672|2226.371814	3.23989632999474|3.29032932999507|3.34008732999473|3.71694432999448|3.7229403299948|3.72831632999441|3.76545632999432|3.79377632999467|3.84191832999477	0.200268
Alpha 1	50	69	IVTQKKVPDKLLDSSTVTHL			18	2222.28	i20S_alone	1	SYJLN180306-17|SYJLN180306-27|SYJLN180306-37	2|3|4	7.570389|7.571208|7.571652|7.572568|7.573744|7.573788|7.57415|7.574217|7.575634	76106|93968|109755|1152157|1296383|1495370|1542591|1720808|1977455	557.628514|557.64528|557.649327|742.98164|743.017678|743.024888|1114.187813|1114.277342|1114.303669	Rep.1	Alpha 1IVTQKKVPDKLLDSSTVTHL	2225.923092|2226.031206|2226.052836|2226.361074|2226.484952|2226.540132|2226.552016|2226.568204|2226.592786	3.39319632999468|3.50131032999479|3.52294032999498|3.8311783299946|3.95505632999448|4.01023632999477|4.02212032999432|4.03830832999438|4.06289032999439	0.206252
Alpha 1	50	69	IVTQKKVPDKLLDSSTVTHL			18	2222.28	i20S_alone	1	SYJLN180306-17|SYJLN180306-27|SYJLN180306-37	2|3|4	7.570389|7.571208|7.571652|7.572568|7.573744|7.573788|7.57415|7.574217|7.575634	76106|93968|109755|1152157|1296383|1495370|1542591|1720808|1977455	557.628514|557.64528|557.649327|742.98164|743.017678|743.024888|1114.187813|1114.277342|1114.303669	Rep.2	Alpha 1IVTQKKVPDKLLDSSTVTHL	2225.923092|2226.031206|2226.052836|2226.361074|2226.484952|2226.540132|2226.552016|2226.568204|2226.592786	3.39319632999468|3.50131032999479|3.52294032999498|3.8311783299946|3.95505632999448|4.01023632999477|4.02212032999432|4.03830832999438|4.06289032999439	0.211375
Alpha 1	50	69	IVTQKKVPDKLLDSSTVTHL			18	2222.28	i20S_alone	1	SYJLN180306-17|SYJLN180306-27|SYJLN180306-37	2|3|4	7.570389|7.571208|7.571652|7.572568|7.573744|7.573788|7.57415|7.574217|7.575634	76106|93968|109755|1152157|1296383|1495370|1542591|1720808|1977455	557.628514|557.64528|557.649327|742.98164|743.017678|743.024888|1114.187813|1114.277342|1114.303669	Rep.3	Alpha 1IVTQKKVPDKLLDSSTVTHL	2225.923092|2226.031206|2226.052836|2226.361074|2226.484952|2226.540132|2226.552016|2226.568204|2226.592786	3.39319632999468|3.50131032999479|3.52294032999498|3.8311783299946|3.95505632999448|4.01023632999477|4.02212032999432|4.03830832999438|4.06289032999439	0.212277
Alpha 1	50	69	IVTQKKVPDKLLDSSTVTHL			18	2222.28	i20S_alone	5	SYJLN180306-19|SYJLN180306-29|SYJLN180306-39	2|3|4	7.567604|7.567838|7.568003|7.569144|7.569237|7.570191|7.574153|7.574256|7.5763	57243|81490|87991|997801|1240542|1273418|1344859|1621088|1627866	557.782558|557.790284|557.790729|743.166078|743.186334|743.199429|1114.459924|1114.504824|1114.509094	Rep.1	Alpha 1IVTQKKVPDKLLDSSTVTHL	2226.476406|2226.537174|2226.576459|2226.905296|2226.995096|2227.003636|2227.101128|2227.132032|2227.133812	3.94651032999445|4.00727832999473|4.04656332999457|4.37540032999459|4.46520032999479|4.4737403299946|4.57123232999447|4.60213632999466|4.60391632999472	0.238818
Alpha 1	50	69	IVTQKKVPDKLLDSSTVTHL			18	2222.28	i20S_alone	5	SYJLN180306-19|SYJLN180306-29|SYJLN180306-39	2|3|4	7.567604|7.567838|7.568003|7.569144|7.569237|7.570191|7.574153|7.574256|7.5763	57243|81490|87991|997801|1240542|1273418|1344859|1621088|1627866	557.782558|557.790284|557.790729|743.166078|743.186334|743.199429|1114.459924|1114.504824|1114.509094	Rep.2	Alpha 1IVTQKKVPDKLLDSSTVTHL	2226.476406|2226.537174|2226.576459|2226.905296|2226.995096|2227.003636|2227.101128|2227.132032|2227.133812	3.94651032999445|4.00727832999473|4.04656332999457|4.37540032999459|4.46520032999479|4.4737403299946|4.57123232999447|4.60213632999466|4.60391632999472	0.241634
Alpha 1	50	69	IVTQKKVPDKLLDSSTVTHL			18	2222.28	i20S_alone	5	SYJLN180306-19|SYJLN180306-29|SYJLN180306-39	2|3|4	7.567604|7.567838|7.568003|7.569144|7.569237|7.570191|7.574153|7.574256|7.5763	57243|81490|87991|997801|1240542|1273418|1344859|1621088|1627866	557.782558|557.790284|557.790729|743.166078|743.186334|743.199429|1114.459924|1114.504824|1114.509094	Rep.3	Alpha 1IVTQKKVPDKLLDSSTVTHL	2226.476406|2226.537174|2226.576459|2226.905296|2226.995096|2227.003636|2227.101128|2227.132032|2227.133812	3.94651032999445|4.00727832999473|4.04656332999457|4.37540032999459|4.46520032999479|4.4737403299946|4.57123232999447|4.60213632999466|4.60391632999472	0.24266
Alpha 1	50	69	IVTQKKVPDKLLDSSTVTHL			18	2222.28	i20S_alone	10	SYJLN180306-21|SYJLN180306-31|SYJLN180306-41	2|3|4	7.565955|7.566026|7.566086|7.566538|7.567966|7.568495|7.576142|7.576348|7.5774	57166|79813|97729|896385|1167470|1172945|1344719|1475971|1813055	557.833286|557.83918|557.844198|743.223781|743.246422|743.26299|1114.570516|1114.614717|1114.643668	Rep.1	Alpha 1IVTQKKVPDKLLDSSTVTHL	2226.649515|2226.717438|2226.767142|2227.12648|2227.214882|2227.272784|2227.30404|2227.327616|2227.347688	4.11961932999475|4.18754232999481|4.23724632999438|4.59658432999458|4.68498632999444|4.74288832999446|4.77414432999467|4.79772032999472|4.81779232999452	0.254208
Alpha 1	50	69	IVTQKKVPDKLLDSSTVTHL			18	2222.28	i20S_alone	10	SYJLN180306-21|SYJLN180306-31|SYJLN180306-41	2|3|4	7.565955|7.566026|7.566086|7.566538|7.567966|7.568495|7.576142|7.576348|7.5774	57166|79813|97729|896385|1167470|1172945|1344719|1475971|1813055	557.833286|557.83918|557.844198|743.223781|743.246422|743.26299|1114.570516|1114.614717|1114.643668	Rep.2	Alpha 1IVTQKKVPDKLLDSSTVTHL	2226.649515|2226.717438|2226.767142|2227.12648|2227.214882|2227.272784|2227.30404|2227.327616|2227.347688	4.11961932999475|4.18754232999481|4.23724632999438|4.59658432999458|4.68498632999444|4.74288832999446|4.77414432999467|4.79772032999472|4.81779232999452	0.250163
Alpha 1	50	69	IVTQKKVPDKLLDSSTVTHL			18	2222.28	i20S_alone	10	SYJLN180306-21|SYJLN180306-31|SYJLN180306-41	2|3|4	7.565955|7.566026|7.566086|7.566538|7.567966|7.568495|7.576142|7.576348|7.5774	57166|79813|97729|896385|1167470|1172945|1344719|1475971|1813055	557.833286|557.83918|557.844198|743.223781|743.246422|743.26299|1114.570516|1114.614717|1114.643668	Rep.3	Alpha 1IVTQKKVPDKLLDSSTVTHL	2226.649515|2226.717438|2226.767142|2227.12648|2227.214882|2227.272784|2227.30404|2227.327616|2227.347688	4.11961932999475|4.18754232999481|4.23724632999438|4.59658432999458|4.68498632999444|4.74288832999446|4.77414432999467|4.79772032999472|4.81779232999452	0.251192
Alpha 1	50	69	IVTQKKVPDKLLDSSTVTHL			18	2222.28	i20S_alone	30	SYJLN180306-23|SYJLN180306-33|SYJLN180306-43	2|3|4	7.563891|7.564007|7.56454|7.566114|7.566699|7.568915|7.570852|7.57211	54752|69298|660665|869011|877098|1088053|1170871|1474095	557.981162|557.990743|557.996638|743.423196|743.43222|743.44251|1114.933632|1114.970451	Rep.1	Alpha 1IVTQKKVPDKLLDSSTVTHL	2227.24776|2227.274832|2227.305702|2227.852712|2227.895544|2227.92635|2227.933868|2227.957448	4.71786432999488|4.74493632999474|4.77580632999479|5.32281632999457|5.36564832999466|5.39645432999441|5.4039723299943|5.42755232999434	0.283256
Alpha 1	50	69	IVTQKKVPDKLLDSSTVTHL			18	2222.28	i20S_alone	30	SYJLN180306-23|SYJLN180306-33|SYJLN180306-43	2|3|4	7.563891|7.564007|7.56454|7.566114|7.566699|7.568915|7.570852|7.57211	54752|69298|660665|869011|877098|1088053|1170871|1474095	557.981162|557.990743|557.996638|743.423196|743.43222|743.44251|1114.933632|1114.970451	Rep.2	Alpha 1IVTQKKVPDKLLDSSTVTHL	2227.24776|2227.274832|2227.305702|2227.852712|2227.895544|2227.92635|2227.933868|2227.957448	4.71786432999488|4.74493632999474|4.77580632999479|5.32281632999457|5.36564832999466|5.39645432999441|5.4039723299943|5.42755232999434	0.286357
Alpha 1	50	69	IVTQKKVPDKLLDSSTVTHL			18	2222.28	i20S_alone	30	SYJLN180306-23|SYJLN180306-33|SYJLN180306-43	2|3|4	7.563891|7.564007|7.56454|7.566114|7.566699|7.568915|7.570852|7.57211	54752|69298|660665|869011|877098|1088053|1170871|1474095	557.981162|557.990743|557.996638|743.423196|743.43222|743.44251|1114.933632|1114.970451	Rep.3	Alpha 1IVTQKKVPDKLLDSSTVTHL	2227.24776|2227.274832|2227.305702|2227.852712|2227.895544|2227.92635|2227.933868|2227.957448	4.71786432999488|4.74493632999474|4.77580632999479|5.32281632999457|5.36564832999466|5.39645432999441|5.4039723299943|5.42755232999434	0.284491
Alpha 1	50	69	IVTQKKVPDKLLDSSTVTHL			18	2222.28	std20S_alone	0	SYJLN180228-02|SYJLN180228-04|SYJLN180228-06|SYJLN180228-08	2|3|4	7.602112|7.604109|7.606084|7.60654|7.607685|7.607995|7.609793|7.610785|7.612151|7.612674|7.613562|7.616613	915071|924418|938914|968680|7878768|8188003|8217852|8256774|8817840|9042651|9225277|9309534	556.629019|556.631815|556.633393|556.638663|741.838803|741.848413|741.856398|741.856434|1112.282178|1112.288427|1112.289521|1112.291626	Rep.1	Alpha 1IVTQKKVPDKLLDSSTVTHL	2222.486972|2222.494581|2222.498156|2222.504468|2222.523411|2222.525548|2222.547366|2222.547474|2222.549804|2222.562302|2222.56449|2222.5687	-0.0304963635112472|-0.0228873635110176|-0.0193123635112897|-0.0130003635113098|0.00594263648918059|0.00807963648867371|0.0298976364892951|0.0300056364890224|0.0323356364888241|0.0448336364888746|0.0470216364888074|0.0512316364888648	0.000509409
Alpha 1	50	69	IVTQKKVPDKLLDSSTVTHL			18	2222.28	std20S_alone	0	SYJLN180228-02|SYJLN180228-04|SYJLN180228-06|SYJLN180228-08	2|3|4	7.602112|7.604109|7.606084|7.60654|7.607685|7.607995|7.609793|7.610785|7.612151|7.612674|7.613562|7.616613	915071|924418|938914|968680|7878768|8188003|8217852|8256774|8817840|9042651|9225277|9309534	556.629019|556.631815|556.633393|556.638663|741.838803|741.848413|741.856398|741.856434|1112.282178|1112.288427|1112.289521|1112.291626	Rep.2	Alpha 1IVTQKKVPDKLLDSSTVTHL	2222.486972|2222.494581|2222.498156|2222.504468|2222.523411|2222.525548|2222.547366|2222.547474|2222.549804|2222.562302|2222.56449|2222.5687	-0.0304963635112472|-0.0228873635110176|-0.0193123635112897|-0.0130003635113098|0.00594263648918059|0.00807963648867371|0.0298976364892951|0.0300056364890224|0.0323356364888241|0.0448336364888746|0.0470216364888074|0.0512316364888648	-0.00127334
Alpha 1	50	69	IVTQKKVPDKLLDSSTVTHL			18	2222.28	std20S_alone	0	SYJLN180228-02|SYJLN180228-04|SYJLN180228-06|SYJLN180228-08	2|3|4	7.602112|7.604109|7.606084|7.60654|7.607685|7.607995|7.609793|7.610785|7.612151|7.612674|7.613562|7.616613	915071|924418|938914|968680|7878768|8188003|8217852|8256774|8817840|9042651|9225277|9309534	556.629019|556.631815|556.633393|556.638663|741.838803|741.848413|741.856398|741.856434|1112.282178|1112.288427|1112.289521|1112.291626	Rep.3	Alpha 1IVTQKKVPDKLLDSSTVTHL	2222.486972|2222.494581|2222.498156|2222.504468|2222.523411|2222.525548|2222.547366|2222.547474|2222.549804|2222.562302|2222.56449|2222.5687	-0.0304963635112472|-0.0228873635110176|-0.0193123635112897|-0.0130003635113098|0.00594263648918059|0.00807963648867371|0.0298976364892951|0.0300056364890224|0.0323356364888241|0.0448336364888746|0.0470216364888074|0.0512316364888648	-0.000257705
Alpha 1	50	69	IVTQKKVPDKLLDSSTVTHL			18	2222.28	std20S_alone	0	SYJLN180228-02|SYJLN180228-04|SYJLN180228-06|SYJLN180228-08	2|3|4	7.602112|7.604109|7.606084|7.60654|7.607685|7.607995|7.609793|7.610785|7.612151|7.612674|7.613562|7.616613	915071|924418|938914|968680|7878768|8188003|8217852|8256774|8817840|9042651|9225277|9309534	556.629019|556.631815|556.633393|556.638663|741.838803|741.848413|741.856398|741.856434|1112.282178|1112.288427|1112.289521|1112.291626	Rep.4	Alpha 1IVTQKKVPDKLLDSSTVTHL	2222.486972|2222.494581|2222.498156|2222.504468|2222.523411|2222.525548|2222.547366|2222.547474|2222.549804|2222.562302|2222.56449|2222.5687	-0.0304963635112472|-0.0228873635110176|-0.0193123635112897|-0.0130003635113098|0.00594263648918059|0.00807963648867371|0.0298976364892951|0.0300056364890224|0.0323356364888241|0.0448336364888746|0.0470216364888074|0.0512316364888648	0.00106382
Alpha 1	50	69	IVTQKKVPDKLLDSSTVTHL			18	2222.28	std20S_alone	0.5	SYJLN180228-10|SYJLN180228-12|SYJLN180228-14	2|3|4	7.595033|7.595042|7.595438|7.595598|7.5978|7.599437|7.604948|7.605098|7.608521	810012|828596|843254|8017088|8130859|8307350|8784409|8820742|8825998	557.600654|557.604148|557.616414|743.031694|743.052734|743.076212|1114.185244|1114.208443|1114.22016	Rep.1	Alpha 1IVTQKKVPDKLLDSSTVTHL	2226.073254|2226.136374|2226.206808|2226.355936|2226.373512|2226.387488|2226.402334|2226.425768|2226.436552	3.55578563648896|3.61890563648922|3.68933963648942|3.83846763648899|3.85604363648872|3.87001963648891|3.88486563648894|3.90829963648912|3.91908363648872	0.208369
Alpha 1	50	69	IVTQKKVPDKLLDSSTVTHL			18	2222.28	std20S_alone	0.5	SYJLN180228-10|SYJLN180228-12|SYJLN180228-14	2|3|4	7.595033|7.595042|7.595438|7.595598|7.5978|7.599437|7.604948|7.605098|7.608521	810012|828596|843254|8017088|8130859|8307350|8784409|8820742|8825998	557.600654|557.604148|557.616414|743.031694|743.052734|743.076212|1114.185244|1114.208443|1114.22016	Rep.2	Alpha 1IVTQKKVPDKLLDSSTVTHL	2226.073254|2226.136374|2226.206808|2226.355936|2226.373512|2226.387488|2226.402334|2226.425768|2226.436552	3.55578563648896|3.61890563648922|3.68933963648942|3.83846763648899|3.85604363648872|3.87001963648891|3.88486563648894|3.90829963648912|3.91908363648872	0.208639
Alpha 1	50	69	IVTQKKVPDKLLDSSTVTHL			18	2222.28	std20S_alone	0.5	SYJLN180228-10|SYJLN180228-12|SYJLN180228-14	2|3|4	7.595033|7.595042|7.595438|7.595598|7.5978|7.599437|7.604948|7.605098|7.608521	810012|828596|843254|8017088|8130859|8307350|8784409|8820742|8825998	557.600654|557.604148|557.616414|743.031694|743.052734|743.076212|1114.185244|1114.208443|1114.22016	Rep.3	Alpha 1IVTQKKVPDKLLDSSTVTHL	2226.073254|2226.136374|2226.206808|2226.355936|2226.373512|2226.387488|2226.402334|2226.425768|2226.436552	3.55578563648896|3.61890563648922|3.68933963648942|3.83846763648899|3.85604363648872|3.87001963648891|3.88486563648894|3.90829963648912|3.91908363648872	0.209977
Alpha 1	50	69	IVTQKKVPDKLLDSSTVTHL			18	2222.28	std20S_alone	1	SYJLN180228-16|SYJLN180228-18|SYJLN180228-20	2|3|4	7.597666|7.598338|7.598854|7.599048|7.601304|7.602568|7.606655|7.60677|7.609629	693329|700823|731765|6868999|7086012|7450608|7766893|8126045|8251582	557.644672|557.653618|557.664291|743.090613|743.10335|743.128866|1114.272334|1114.313661|1114.324882	Rep.1	Alpha 1IVTQKKVPDKLLDSSTVTHL	2226.250011|2226.288222|2226.36477|2226.530116|2226.549584|2226.585368|2226.61277|2226.62806|2226.635212	3.73254263648914|3.77075363648919|3.84730163648919|4.01264763648896|4.03211563648892|4.06789963648907|4.09530163648878|4.11059163648906|4.11774363648874	0.221773
Alpha 1	50	69	IVTQKKVPDKLLDSSTVTHL			18	2222.28	std20S_alone	1	SYJLN180228-16|SYJLN180228-18|SYJLN180228-20	2|3|4	7.597666|7.598338|7.598854|7.599048|7.601304|7.602568|7.606655|7.60677|7.609629	693329|700823|731765|6868999|7086012|7450608|7766893|8126045|8251582	557.644672|557.653618|557.664291|743.090613|743.10335|743.128866|1114.272334|1114.313661|1114.324882	Rep.2	Alpha 1IVTQKKVPDKLLDSSTVTHL	2226.250011|2226.288222|2226.36477|2226.530116|2226.549584|2226.585368|2226.61277|2226.62806|2226.635212	3.73254263648914|3.77075363648919|3.84730163648919|4.01264763648896|4.03211563648892|4.06789963648907|4.09530163648878|4.11059163648906|4.11774363648874	0.216413
Alpha 1	50	69	IVTQKKVPDKLLDSSTVTHL			18	2222.28	std20S_alone	1	SYJLN180228-16|SYJLN180228-18|SYJLN180228-20	2|3|4	7.597666|7.598338|7.598854|7.599048|7.601304|7.602568|7.606655|7.60677|7.609629	693329|700823|731765|6868999|7086012|7450608|7766893|8126045|8251582	557.644672|557.653618|557.664291|743.090613|743.10335|743.128866|1114.272334|1114.313661|1114.324882	Rep.3	Alpha 1IVTQKKVPDKLLDSSTVTHL	2226.250011|2226.288222|2226.36477|2226.530116|2226.549584|2226.585368|2226.61277|2226.62806|2226.635212	3.73254263648914|3.77075363648919|3.84730163648919|4.01264763648896|4.03211563648892|4.06789963648907|4.09530163648878|4.11059163648906|4.11774363648874	0.218765
Alpha 1	50	69	IVTQKKVPDKLLDSSTVTHL			18	2222.28	std20S_alone	5	SYJLN180228-22|SYJLN180228-24|SYJLN180228-26	2|3|4	7.606343|7.606982|7.607489|7.607678|7.608757|7.609534|7.610522|7.610708|7.611655	654768|677935|682919|6632950|6891048|7096745|7262635|8067889|8266199	557.70234|557.752622|557.78211|743.185111|743.245855|743.275193|1114.401972|1114.49622|1114.536665	Rep.1	Alpha 1IVTQKKVPDKLLDSSTVTHL	2226.533505|2226.715737|2226.780256|2226.789392|2226.803751|2226.977888|2226.981384|2227.058778|2227.099336	4.01603663648939|4.19826863648905|4.26278763648907|4.27192363648874|4.28628263648898|4.46041963648895|4.46391563648876|4.54130963648913|4.58186763648882	0.230606
Alpha 1	50	69	IVTQKKVPDKLLDSSTVTHL			18	2222.28	std20S_alone	5	SYJLN180228-22|SYJLN180228-24|SYJLN180228-26	2|3|4	7.606343|7.606982|7.607489|7.607678|7.608757|7.609534|7.610522|7.610708|7.611655	654768|677935|682919|6632950|6891048|7096745|7262635|8067889|8266199	557.70234|557.752622|557.78211|743.185111|743.245855|743.275193|1114.401972|1114.49622|1114.536665	Rep.2	Alpha 1IVTQKKVPDKLLDSSTVTHL	2226.533505|2226.715737|2226.780256|2226.789392|2226.803751|2226.977888|2226.981384|2227.058778|2227.099336	4.01603663648939|4.19826863648905|4.26278763648907|4.27192363648874|4.28628263648898|4.46041963648895|4.46391563648876|4.54130963648913|4.58186763648882	0.241378
Alpha 1	50	69	IVTQKKVPDKLLDSSTVTHL			18	2222.28	std20S_alone	5	SYJLN180228-22|SYJLN180228-24|SYJLN180228-26	2|3|4	7.606343|7.606982|7.607489|7.607678|7.608757|7.609534|7.610522|7.610708|7.611655	654768|677935|682919|6632950|6891048|7096745|7262635|8067889|8266199	557.70234|557.752622|557.78211|743.185111|743.245855|743.275193|1114.401972|1114.49622|1114.536665	Rep.3	Alpha 1IVTQKKVPDKLLDSSTVTHL	2226.533505|2226.715737|2226.780256|2226.789392|2226.803751|2226.977888|2226.981384|2227.058778|2227.099336	4.01603663648939|4.19826863648905|4.26278763648907|4.27192363648874|4.28628263648898|4.46041963648895|4.46391563648876|4.54130963648913|4.58186763648882	0.247298
Alpha 1	50	69	IVTQKKVPDKLLDSSTVTHL			18	2222.28	std20S_alone	10	SYJLN180228-28|SYJLN180228-30|SYJLN180302-39|SYJLN180302-41	2|3|4	7.574749|7.57608|7.57645|7.581127|7.581486|7.582633|7.612402|7.613094|7.614689|7.641763|7.644099	338913|341101|583392|658736|813273|3885244|3889065|4372265|4406595|6174031|7475298	557.797281|557.804181|557.807706|557.818492|743.213482|743.231718|743.333962|743.363866|1114.540183|1114.581211|1114.601553	Rep.1	Alpha 1IVTQKKVPDKLLDSSTVTHL	2226.618618|2226.673326|2226.980058|2227.065814|2227.06977|2227.14787|2227.16002|2227.18762|2227.188554|2227.20172|2227.244864	4.10114963648903|4.15585763648915|4.46258963648916|4.5483456364891|4.55230163648912|4.63040163648884|4.64255163648886|4.67015163648875|4.6710856364889|4.68425163648908|4.72739563648884	0.253555
Alpha 1	50	69	IVTQKKVPDKLLDSSTVTHL			18	2222.28	std20S_alone	10	SYJLN180228-28|SYJLN180228-30|SYJLN180302-39|SYJLN180302-41	2|3|4	7.574749|7.57608|7.57645|7.581127|7.581486|7.582633|7.612402|7.613094|7.614689|7.641763|7.644099	338913|341101|583392|658736|813273|3885244|3889065|4372265|4406595|6174031|7475298	557.797281|557.804181|557.807706|557.818492|743.213482|743.231718|743.333962|743.363866|1114.540183|1114.581211|1114.601553	Rep.2	Alpha 1IVTQKKVPDKLLDSSTVTHL	2226.618618|2226.673326|2226.980058|2227.065814|2227.06977|2227.14787|2227.16002|2227.18762|2227.188554|2227.20172|2227.244864	4.10114963648903|4.15585763648915|4.46258963648916|4.5483456364891|4.55230163648912|4.63040163648884|4.64255163648886|4.67015163648875|4.6710856364889|4.68425163648908|4.72739563648884	0.257233
Alpha 1	50	69	IVTQKKVPDKLLDSSTVTHL			18	2222.28	std20S_alone	10	SYJLN180228-28|SYJLN180228-30|SYJLN180302-39|SYJLN180302-41	2|3|4	7.574749|7.57608|7.57645|7.581127|7.581486|7.582633|7.612402|7.613094|7.614689|7.641763|7.644099	338913|341101|583392|658736|813273|3885244|3889065|4372265|4406595|6174031|7475298	557.797281|557.804181|557.807706|557.818492|743.213482|743.231718|743.333962|743.363866|1114.540183|1114.581211|1114.601553	Rep.3	Alpha 1IVTQKKVPDKLLDSSTVTHL	2226.618618|2226.673326|2226.980058|2227.065814|2227.06977|2227.14787|2227.16002|2227.18762|2227.188554|2227.20172|2227.244864	4.10114963648903|4.15585763648915|4.46258963648916|4.5483456364891|4.55230163648912|4.63040163648884|4.64255163648886|4.67015163648875|4.6710856364889|4.68425163648908|4.72739563648884	0.245164
Alpha 1	50	69	IVTQKKVPDKLLDSSTVTHL			18	2222.28	std20S_alone	10	SYJLN180228-28|SYJLN180228-30|SYJLN180302-39|SYJLN180302-41	2|3|4	7.574749|7.57608|7.57645|7.581127|7.581486|7.582633|7.612402|7.613094|7.614689|7.641763|7.644099	338913|341101|583392|658736|813273|3885244|3889065|4372265|4406595|6174031|7475298	557.797281|557.804181|557.807706|557.818492|743.213482|743.231718|743.333962|743.363866|1114.540183|1114.581211|1114.601553	Rep.4	Alpha 1IVTQKKVPDKLLDSSTVTHL	2226.618618|2226.673326|2226.980058|2227.065814|2227.06977|2227.14787|2227.16002|2227.18762|2227.188554|2227.20172|2227.244864	4.10114963648903|4.15585763648915|4.46258963648916|4.5483456364891|4.55230163648912|4.63040163648884|4.64255163648886|4.67015163648875|4.6710856364889|4.68425163648908|4.72739563648884	0.246481
Alpha 1	50	69	IVTQKKVPDKLLDSSTVTHL			18	2222.28	std20S_alone	30	SYJLN180302-43|SYJLN180302-45|SYJLN180302-47	2|3|4	7.576643|7.577184|7.578295|7.579249|7.57934|7.580633|7.58165|7.582143|7.583012	225847|249365|277085|2700234|2978285|3178515|3296727|3420764|3737085	557.930646|557.932381|557.937098|743.365027|743.371436|743.396303|1114.8123|1114.828762|1114.834591	Rep.1	Alpha 1IVTQKKVPDKLLDSSTVTHL	2227.073253|2227.09248|2227.167081|2227.610048|2227.642972|2227.65463|2227.69348|2227.70042|2227.719288	4.55578463648953|4.57501163648931|4.64961263648911|5.09257963648906|5.12550363648916|5.13716163648905|5.17601163648897|5.18295163648872|5.20181963648884	0.271843
Alpha 1	50	69	IVTQKKVPDKLLDSSTVTHL			18	2222.28	std20S_alone	30	SYJLN180302-43|SYJLN180302-45|SYJLN180302-47	2|3|4	7.576643|7.577184|7.578295|7.579249|7.57934|7.580633|7.58165|7.582143|7.583012	225847|249365|277085|2700234|2978285|3178515|3296727|3420764|3737085	557.930646|557.932381|557.937098|743.365027|743.371436|743.396303|1114.8123|1114.828762|1114.834591	Rep.2	Alpha 1IVTQKKVPDKLLDSSTVTHL	2227.073253|2227.09248|2227.167081|2227.610048|2227.642972|2227.65463|2227.69348|2227.70042|2227.719288	4.55578463648953|4.57501163648931|4.64961263648911|5.09257963648906|5.12550363648916|5.13716163648905|5.17601163648897|5.18295163648872|5.20181963648884	0.275263
Alpha 1	50	69	IVTQKKVPDKLLDSSTVTHL			18	2222.28	std20S_alone	30	SYJLN180302-43|SYJLN180302-45|SYJLN180302-47	2|3|4	7.576643|7.577184|7.578295|7.579249|7.57934|7.580633|7.58165|7.582143|7.583012	225847|249365|277085|2700234|2978285|3178515|3296727|3420764|3737085	557.930646|557.932381|557.937098|743.365027|743.371436|743.396303|1114.8123|1114.828762|1114.834591	Rep.3	Alpha 1IVTQKKVPDKLLDSSTVTHL	2227.073253|2227.09248|2227.167081|2227.610048|2227.642972|2227.65463|2227.69348|2227.70042|2227.719288	4.55578463648953|4.57501163648931|4.64961263648911|5.09257963648906|5.12550363648916|5.13716163648905|5.17601163648897|5.18295163648872|5.20181963648884	0.272716
Alpha 1	30	40	KAINQGGLTSV			10	1087.61	i20S_alone	0	SYJLN180306-09|SYJLN180306-11|SYJLN180306-13	1|2	6.973929|6.974613|6.976083|6.978745|6.979926|6.981716	25920|30020|30086|188612|200488|209962	544.537536|544.559068|544.563037|1087.915813|1088.127206|1088.15467	Rep.1	Alpha 1KAINQGGLTSV	1086.908537|1087.06052|1087.103584|1087.111522|1087.11993|1087.147394	-0.18088186341015|-0.028898863410177|0.0141651365897815|0.0221031365897488|0.0305111365896664|0.0579751365896755	-0.00169703
Alpha 1	30	40	KAINQGGLTSV			10	1087.61	i20S_alone	0	SYJLN180306-09|SYJLN180306-11|SYJLN180306-13	1|2	6.973929|6.974613|6.976083|6.978745|6.979926|6.981716	25920|30020|30086|188612|200488|209962	544.537536|544.559068|544.563037|1087.915813|1088.127206|1088.15467	Rep.2	Alpha 1KAINQGGLTSV	1086.908537|1087.06052|1087.103584|1087.111522|1087.11993|1087.147394	-0.18088186341015|-0.028898863410177|0.0141651365897815|0.0221031365897488|0.0305111365896664|0.0579751365896755	-0.000816454
Alpha 1	30	40	KAINQGGLTSV			10	1087.61	i20S_alone	0	SYJLN180306-09|SYJLN180306-11|SYJLN180306-13	1|2	6.973929|6.974613|6.976083|6.978745|6.979926|6.981716	25920|30020|30086|188612|200488|209962	544.537536|544.559068|544.563037|1087.915813|1088.127206|1088.15467	Rep.3	Alpha 1KAINQGGLTSV	1086.908537|1087.06052|1087.103584|1087.111522|1087.11993|1087.147394	-0.18088186341015|-0.028898863410177|0.0141651365897815|0.0221031365897488|0.0305111365896664|0.0579751365896755	0.00231569
Alpha 1	30	40	KAINQGGLTSV			10	1087.61	i20S_alone	0.5	SYJLN180306-15|SYJLN180306-25|SYJLN180306-35	1|2	6.9657|6.966544|6.967983|6.968379|6.969851|6.973328	17904|20219|27299|141537|168485|175540	545.590118|545.601223|545.620659|1090.109673|1090.190929|1090.292532	Rep.1	Alpha 1KAINQGGLTSV	1089.102397|1089.165684|1089.183653|1089.187894|1089.226766|1089.285256	2.01297813658971|2.07626513658965|2.09423413658988|2.09847513658974|2.13734713658982|2.19583713658972	0.211158
Alpha 1	30	40	KAINQGGLTSV			10	1087.61	i20S_alone	0.5	SYJLN180306-15|SYJLN180306-25|SYJLN180306-35	1|2	6.9657|6.966544|6.967983|6.968379|6.969851|6.973328	17904|20219|27299|141537|168485|175540	545.590118|545.601223|545.620659|1090.109673|1090.190929|1090.292532	Rep.2	Alpha 1KAINQGGLTSV	1089.102397|1089.165684|1089.183653|1089.187894|1089.226766|1089.285256	2.01297813658971|2.07626513658965|2.09423413658988|2.09847513658974|2.13734713658982|2.19583713658972	0.212402
Alpha 1	30	40	KAINQGGLTSV			10	1087.61	i20S_alone	0.5	SYJLN180306-15|SYJLN180306-25|SYJLN180306-35	1|2	6.9657|6.966544|6.967983|6.968379|6.969851|6.973328	17904|20219|27299|141537|168485|175540	545.590118|545.601223|545.620659|1090.109673|1090.190929|1090.292532	Rep.3	Alpha 1KAINQGGLTSV	1089.102397|1089.165684|1089.183653|1089.187894|1089.226766|1089.285256	2.01297813658971|2.07626513658965|2.09423413658988|2.09847513658974|2.13734713658982|2.19583713658972	0.207828
Alpha 1	30	40	KAINQGGLTSV			10	1087.61	i20S_alone	1	SYJLN180306-17|SYJLN180306-27|SYJLN180306-37	1|2	6.969201|6.972217|6.972251|6.973085|6.974617|6.975225	13655|18378|24086|130100|165020|166243	545.712881|545.726165|545.729756|1090.147972|1090.200696|1090.233477	Rep.1	Alpha 1KAINQGGLTSV	1089.140696|1089.19342|1089.226201|1089.41121|1089.437778|1089.44496	2.05127713658976|2.10400113658989|2.13678213658977|2.32179113658981|2.34835913658981|2.35554113658964	0.231076
Alpha 1	30	40	KAINQGGLTSV			10	1087.61	i20S_alone	1	SYJLN180306-17|SYJLN180306-27|SYJLN180306-37	1|2	6.969201|6.972217|6.972251|6.973085|6.974617|6.975225	13655|18378|24086|130100|165020|166243	545.712881|545.726165|545.729756|1090.147972|1090.200696|1090.233477	Rep.2	Alpha 1KAINQGGLTSV	1089.140696|1089.19342|1089.226201|1089.41121|1089.437778|1089.44496	2.05127713658976|2.10400113658989|2.13678213658977|2.32179113658981|2.34835913658981|2.35554113658964	0.233362
Alpha 1	30	40	KAINQGGLTSV			10	1087.61	i20S_alone	1	SYJLN180306-17|SYJLN180306-27|SYJLN180306-37	1|2	6.969201|6.972217|6.972251|6.973085|6.974617|6.975225	13655|18378|24086|130100|165020|166243	545.712881|545.726165|545.729756|1090.147972|1090.200696|1090.233477	Rep.3	Alpha 1KAINQGGLTSV	1089.140696|1089.19342|1089.226201|1089.41121|1089.437778|1089.44496	2.05127713658976|2.10400113658989|2.13678213658977|2.32179113658981|2.34835913658981|2.35554113658964	0.23011
Alpha 1	30	40	KAINQGGLTSV			10	1087.61	i20S_alone	5	SYJLN180306-19|SYJLN180306-29|SYJLN180306-39	1|2	6.959308|6.96414|6.968534|6.968909|6.970313|6.97419	8713|12099|13724|105253|140570|144796	546.123046|546.129015|546.21314|1090.708583|1091.083263|1091.536945	Rep.1	Alpha 1KAINQGGLTSV	1089.701307|1090.075987|1090.23154|1090.243478|1090.411728|1090.529669	2.61188813658987|2.98656813658977|3.14212113658982|3.15405913658969|3.32230913658964|3.44025013658984	0.317613
Alpha 1	30	40	KAINQGGLTSV			10	1087.61	i20S_alone	5	SYJLN180306-19|SYJLN180306-29|SYJLN180306-39	1|2	6.959308|6.96414|6.968534|6.968909|6.970313|6.97419	8713|12099|13724|105253|140570|144796	546.123046|546.129015|546.21314|1090.708583|1091.083263|1091.536945	Rep.2	Alpha 1KAINQGGLTSV	1089.701307|1090.075987|1090.23154|1090.243478|1090.411728|1090.529669	2.61188813658987|2.98656813658977|3.14212113658982|3.15405913658969|3.32230913658964|3.44025013658984	0.312829
Alpha 1	30	40	KAINQGGLTSV			10	1087.61	i20S_alone	5	SYJLN180306-19|SYJLN180306-29|SYJLN180306-39	1|2	6.959308|6.96414|6.968534|6.968909|6.970313|6.97419	8713|12099|13724|105253|140570|144796	546.123046|546.129015|546.21314|1090.708583|1091.083263|1091.536945	Rep.3	Alpha 1KAINQGGLTSV	1089.701307|1090.075987|1090.23154|1090.243478|1090.411728|1090.529669	2.61188813658987|2.98656813658977|3.14212113658982|3.15405913658969|3.32230913658964|3.44025013658984	0.3268
Alpha 1	30	40	KAINQGGLTSV			10	1087.61	i20S_alone	10	SYJLN180306-21|SYJLN180306-31|SYJLN180306-41	1|2	6.958413|6.959743|6.960125|6.963997|6.974431|6.974634	5516|16687|19030|92739|124892|140129	546.256324|546.302691|546.329895|1091.150349|1091.583367|1091.638712	Rep.1	Alpha 1KAINQGGLTSV	1090.143073|1090.498096|1090.576091|1090.59083|1090.631436|1090.645238	3.05365413658978|3.40867713658963|3.48667213658973|3.5014111365897|3.54201713658972|3.55581913658966	0.355417
Alpha 1	30	40	KAINQGGLTSV			10	1087.61	i20S_alone	10	SYJLN180306-21|SYJLN180306-31|SYJLN180306-41	1|2	6.958413|6.959743|6.960125|6.963997|6.974431|6.974634	5516|16687|19030|92739|124892|140129	546.256324|546.302691|546.329895|1091.150349|1091.583367|1091.638712	Rep.2	Alpha 1KAINQGGLTSV	1090.143073|1090.498096|1090.576091|1090.59083|1090.631436|1090.645238	3.05365413658978|3.40867713658963|3.48667213658973|3.5014111365897|3.54201713658972|3.55581913658966	0.349967
Alpha 1	30	40	KAINQGGLTSV			10	1087.61	i20S_alone	10	SYJLN180306-21|SYJLN180306-31|SYJLN180306-41	1|2	6.958413|6.959743|6.960125|6.963997|6.974431|6.974634	5516|16687|19030|92739|124892|140129	546.256324|546.302691|546.329895|1091.150349|1091.583367|1091.638712	Rep.3	Alpha 1KAINQGGLTSV	1090.143073|1090.498096|1090.576091|1090.59083|1090.631436|1090.645238	3.05365413658978|3.40867713658963|3.48667213658973|3.5014111365897|3.54201713658972|3.55581913658966	0.338875
Alpha 1	30	40	KAINQGGLTSV			10	1087.61	i20S_alone	30	SYJLN180306-23|SYJLN180306-33|SYJLN180306-43	1|2	6.95777|6.959104|6.962409|6.963306|6.970416	7708|12039|76294|101306|113963	546.500711|546.538025|546.552186|1091.660239|1092.141418	Rep.1	Alpha 1KAINQGGLTSV	1090.652963|1090.98687|1091.061498|1091.08982|1091.134142	3.56354413658983|3.89745113658978|3.97207913658963|4.00040113658974|4.04472313658971	0.391152
Alpha 1	30	40	KAINQGGLTSV			10	1087.61	i20S_alone	30	SYJLN180306-23|SYJLN180306-33|SYJLN180306-43	1|2	6.95777|6.959104|6.962409|6.963306|6.970416	7708|12039|76294|101306|113963	546.500711|546.538025|546.552186|1091.660239|1092.141418	Rep.2	Alpha 1KAINQGGLTSV	1090.652963|1090.98687|1091.061498|1091.08982|1091.134142	3.56354413658983|3.89745113658978|3.97207913658963|4.00040113658974|4.04472313658971	0.396951
Alpha 1	30	40	KAINQGGLTSV			10	1087.61	i20S_alone	30	SYJLN180306-23|SYJLN180306-33|SYJLN180306-43	1|2	6.95777|6.959104|6.962409|6.963306|6.970416	7708|12039|76294|101306|113963	546.500711|546.538025|546.552186|1091.660239|1092.141418	Rep.3	Alpha 1KAINQGGLTSV	1090.652963|1090.98687|1091.061498|1091.08982|1091.134142	3.56354413658983|3.89745113658978|3.97207913658963|4.00040113658974|4.04472313658971	0.397208
Alpha 1	30	40	KAINQGGLTSV			10	1087.61	std20S_alone	0	SYJLN180228-02|SYJLN180228-04|SYJLN180228-06|SYJLN180228-08	1|2	6.974784|6.978853|6.980529|6.980704|6.984087|6.985277|6.985603|6.989102	604961|610673|698204|753126|1410661|1459351|1477144|1555570	544.576705|544.58866|544.59654|544.599239|1088.140882|1088.143047|1088.157122|1088.183046	Rep.1	Alpha 1KAINQGGLTSV	1087.133606|1087.135771|1087.138858|1087.149846|1087.162768|1087.17577|1087.178528|1087.183926	-0.0268899430839156|-0.024724943083811|-0.0216379430839879|-0.010649943083763|0.00227205691612653|0.0152740569162688|0.0180320569161267|0.0234300569161405	0.000772128
Alpha 1	30	40	KAINQGGLTSV			10	1087.61	std20S_alone	0	SYJLN180228-02|SYJLN180228-04|SYJLN180228-06|SYJLN180228-08	1|2	6.974784|6.978853|6.980529|6.980704|6.984087|6.985277|6.985603|6.989102	604961|610673|698204|753126|1410661|1459351|1477144|1555570	544.576705|544.58866|544.59654|544.599239|1088.140882|1088.143047|1088.157122|1088.183046	Rep.2	Alpha 1KAINQGGLTSV	1087.133606|1087.135771|1087.138858|1087.149846|1087.162768|1087.17577|1087.178528|1087.183926	-0.0268899430839156|-0.024724943083811|-0.0216379430839879|-0.010649943083763|0.00227205691612653|0.0152740569162688|0.0180320569161267|0.0234300569161405	-0.00181112
Alpha 1	30	40	KAINQGGLTSV			10	1087.61	std20S_alone	0	SYJLN180228-02|SYJLN180228-04|SYJLN180228-06|SYJLN180228-08	1|2	6.974784|6.978853|6.980529|6.980704|6.984087|6.985277|6.985603|6.989102	604961|610673|698204|753126|1410661|1459351|1477144|1555570	544.576705|544.58866|544.59654|544.599239|1088.140882|1088.143047|1088.157122|1088.183046	Rep.3	Alpha 1KAINQGGLTSV	1087.133606|1087.135771|1087.138858|1087.149846|1087.162768|1087.17577|1087.178528|1087.183926	-0.0268899430839156|-0.024724943083811|-0.0216379430839879|-0.010649943083763|0.00227205691612653|0.0152740569162688|0.0180320569161267|0.0234300569161405	-0.000633096
Alpha 1	30	40	KAINQGGLTSV			10	1087.61	std20S_alone	0	SYJLN180228-02|SYJLN180228-04|SYJLN180228-06|SYJLN180228-08	1|2	6.974784|6.978853|6.980529|6.980704|6.984087|6.985277|6.985603|6.989102	604961|610673|698204|753126|1410661|1459351|1477144|1555570	544.576705|544.58866|544.59654|544.599239|1088.140882|1088.143047|1088.157122|1088.183046	Rep.4	Alpha 1KAINQGGLTSV	1087.133606|1087.135771|1087.138858|1087.149846|1087.162768|1087.17577|1087.178528|1087.183926	-0.0268899430839156|-0.024724943083811|-0.0216379430839879|-0.010649943083763|0.00227205691612653|0.0152740569162688|0.0180320569161267|0.0234300569161405	0.00172043
Alpha 1	30	40	KAINQGGLTSV			10	1087.61	std20S_alone	0.5	SYJLN180228-10|SYJLN180228-12|SYJLN180228-14	1|2	6.973698|6.974836|6.977882|6.97823|6.983333|6.989172	436476|438160|473511|1129991|1131846|1176957	545.725126|545.73177|545.738453|1090.517997|1090.518853|1090.521017	Rep.1	Alpha 1KAINQGGLTSV	1089.4357|1089.448988|1089.462354|1089.510721|1089.511577|1089.513741	2.27520405691621|2.28849205691608|2.30185805691622|2.35022505691609|2.3510810569162|2.35324505691619	0.230645
Alpha 1	30	40	KAINQGGLTSV			10	1087.61	std20S_alone	0.5	SYJLN180228-10|SYJLN180228-12|SYJLN180228-14	1|2	6.973698|6.974836|6.977882|6.97823|6.983333|6.989172	436476|438160|473511|1129991|1131846|1176957	545.725126|545.73177|545.738453|1090.517997|1090.518853|1090.521017	Rep.2	Alpha 1KAINQGGLTSV	1089.4357|1089.448988|1089.462354|1089.510721|1089.511577|1089.513741	2.27520405691621|2.28849205691608|2.30185805691622|2.35022505691609|2.3510810569162|2.35324505691619	0.231536
Alpha 1	30	40	KAINQGGLTSV			10	1087.61	std20S_alone	0.5	SYJLN180228-10|SYJLN180228-12|SYJLN180228-14	1|2	6.973698|6.974836|6.977882|6.97823|6.983333|6.989172	436476|438160|473511|1129991|1131846|1176957	545.725126|545.73177|545.738453|1090.517997|1090.518853|1090.521017	Rep.3	Alpha 1KAINQGGLTSV	1089.4357|1089.448988|1089.462354|1089.510721|1089.511577|1089.513741	2.27520405691621|2.28849205691608|2.30185805691622|2.35022505691609|2.3510810569162|2.35324505691619	0.229695
Alpha 1	30	40	KAINQGGLTSV			10	1087.61	std20S_alone	1	SYJLN180228-16|SYJLN180228-18|SYJLN180228-20	1|2	6.974248|6.977633|6.977677|6.982675|6.984031|6.986224	311930|332783|379661|955244|978785|1027200	545.861867|545.869978|545.926661|1090.756939|1090.759124|1090.842229	Rep.1	Alpha 1KAINQGGLTSV	1089.709182|1089.725404|1089.749663|1089.751848|1089.834953|1089.83877	2.54868605691604|2.56490805691601|2.58916705691627|2.59135205691609|2.67445705691625|2.67827405691605	0.267733
Alpha 1	30	40	KAINQGGLTSV			10	1087.61	std20S_alone	1	SYJLN180228-16|SYJLN180228-18|SYJLN180228-20	1|2	6.974248|6.977633|6.977677|6.982675|6.984031|6.986224	311930|332783|379661|955244|978785|1027200	545.861867|545.869978|545.926661|1090.756939|1090.759124|1090.842229	Rep.2	Alpha 1KAINQGGLTSV	1089.709182|1089.725404|1089.749663|1089.751848|1089.834953|1089.83877	2.54868605691604|2.56490805691601|2.58916705691627|2.59135205691609|2.67445705691625|2.67827405691605	0.25602
Alpha 1	30	40	KAINQGGLTSV			10	1087.61	std20S_alone	1	SYJLN180228-16|SYJLN180228-18|SYJLN180228-20	1|2	6.974248|6.977633|6.977677|6.982675|6.984031|6.986224	311930|332783|379661|955244|978785|1027200	545.861867|545.869978|545.926661|1090.756939|1090.759124|1090.842229	Rep.3	Alpha 1KAINQGGLTSV	1089.709182|1089.725404|1089.749663|1089.751848|1089.834953|1089.83877	2.54868605691604|2.56490805691601|2.58916705691627|2.59135205691609|2.67445705691625|2.67827405691605	0.257106
Alpha 1	30	40	KAINQGGLTSV			10	1087.61	std20S_alone	5	SYJLN180228-22|SYJLN180228-24|SYJLN180228-26	1|2	6.980267|6.984522|6.988219|6.990023|6.99197|6.993677	264056|291895|322655|860638|889585|970054	546.128583|546.157909|546.15832|1091.298556|1091.316161|1091.346035	Rep.1	Alpha 1KAINQGGLTSV	1090.242614|1090.29128|1090.301266|1090.302088|1090.308885|1090.338759	3.08211805691622|3.13078405691613|3.14077005691615|3.14159205691612|3.14838905691613|3.17826305691619	0.315013
Alpha 1	30	40	KAINQGGLTSV			10	1087.61	std20S_alone	5	SYJLN180228-22|SYJLN180228-24|SYJLN180228-26	1|2	6.980267|6.984522|6.988219|6.990023|6.99197|6.993677	264056|291895|322655|860638|889585|970054	546.128583|546.157909|546.15832|1091.298556|1091.316161|1091.346035	Rep.2	Alpha 1KAINQGGLTSV	1090.242614|1090.29128|1090.301266|1090.302088|1090.308885|1090.338759	3.08211805691622|3.13078405691613|3.14077005691615|3.14159205691612|3.14838905691613|3.17826305691619	0.313892
Alpha 1	30	40	KAINQGGLTSV			10	1087.61	std20S_alone	5	SYJLN180228-22|SYJLN180228-24|SYJLN180228-26	1|2	6.980267|6.984522|6.988219|6.990023|6.99197|6.993677	264056|291895|322655|860638|889585|970054	546.128583|546.157909|546.15832|1091.298556|1091.316161|1091.346035	Rep.3	Alpha 1KAINQGGLTSV	1090.242614|1090.29128|1090.301266|1090.302088|1090.308885|1090.338759	3.08211805691622|3.13078405691613|3.14077005691615|3.14159205691612|3.14838905691613|3.17826305691619	0.309768
Alpha 1	30	40	KAINQGGLTSV			10	1087.61	std20S_alone	10	SYJLN180228-28|SYJLN180228-30|SYJLN180302-39|SYJLN180302-41	1|2	6.961053|6.96366|6.970993|6.975325|6.99088|6.995069|7.028561	122474|125532|137774|223642|476172|484974|761355	546.271866|546.276224|546.324634|546.335064|1091.52489|1091.585447|1091.638656	Rep.1	Alpha 1KAINQGGLTSV	1090.517614|1090.52918|1090.537896|1090.578171|1090.63138|1090.634716|1090.655576	3.35711805691608|3.36868405691621|3.37740005691603|3.4176750569161|3.47088405691625|3.47422005691601|3.49508005691609	0.33728
Alpha 1	30	40	KAINQGGLTSV			10	1087.61	std20S_alone	10	SYJLN180228-28|SYJLN180228-30|SYJLN180302-39|SYJLN180302-41	1|2	6.961053|6.96366|6.970993|6.975325|6.99088|6.995069|7.028561	122474|125532|137774|223642|476172|484974|761355	546.271866|546.276224|546.324634|546.335064|1091.52489|1091.585447|1091.638656	Rep.2	Alpha 1KAINQGGLTSV	1090.517614|1090.52918|1090.537896|1090.578171|1090.63138|1090.634716|1090.655576	3.35711805691608|3.36868405691621|3.37740005691603|3.4176750569161|3.47088405691625|3.47422005691601|3.49508005691609	0.34541
Alpha 1	30	40	KAINQGGLTSV			10	1087.61	std20S_alone	10	SYJLN180228-28|SYJLN180228-30|SYJLN180302-39|SYJLN180302-41	1|2	6.961053|6.96366|6.970993|6.975325|6.99088|6.995069|7.028561	122474|125532|137774|223642|476172|484974|761355	546.271866|546.276224|546.324634|546.335064|1091.52489|1091.585447|1091.638656	Rep.3	Alpha 1KAINQGGLTSV	1090.517614|1090.52918|1090.537896|1090.578171|1090.63138|1090.634716|1090.655576	3.35711805691608|3.36868405691621|3.37740005691603|3.4176750569161|3.47088405691625|3.47422005691601|3.49508005691609	0.33897
Alpha 1	30	40	KAINQGGLTSV			10	1087.61	std20S_alone	10	SYJLN180228-28|SYJLN180228-30|SYJLN180302-39|SYJLN180302-41	1|2	6.961053|6.96366|6.970993|6.975325|6.99088|6.995069|7.028561	122474|125532|137774|223642|476172|484974|761355	546.271866|546.276224|546.324634|546.335064|1091.52489|1091.585447|1091.638656	Rep.4	Alpha 1KAINQGGLTSV	1090.517614|1090.52918|1090.537896|1090.578171|1090.63138|1090.634716|1090.655576	3.35711805691608|3.36868405691621|3.37740005691603|3.4176750569161|3.47088405691625|3.47422005691601|3.49508005691609	0.347422
Alpha 1	30	40	KAINQGGLTSV			10	1087.61	std20S_alone	30	SYJLN180302-43|SYJLN180302-45|SYJLN180302-47	1|2	6.967655|6.968418|6.971291|6.972393|6.975986|6.97731	97225|108732|113422|390481|406198|444218	546.472225|546.476074|546.510009|1091.838377|1091.845339|1092.113214	Rep.1	Alpha 1KAINQGGLTSV	1090.831101|1090.838063|1090.929898|1090.937596|1091.005466|1091.105938	3.6706050569162|3.67756705691613|3.76940205691608|3.7771000569162|3.84497005691605|3.94544205691614	0.374931
Alpha 1	30	40	KAINQGGLTSV			10	1087.61	std20S_alone	30	SYJLN180302-43|SYJLN180302-45|SYJLN180302-47	1|2	6.967655|6.968418|6.971291|6.972393|6.975986|6.97731	97225|108732|113422|390481|406198|444218	546.472225|546.476074|546.510009|1091.838377|1091.845339|1092.113214	Rep.2	Alpha 1KAINQGGLTSV	1090.831101|1090.838063|1090.929898|1090.937596|1091.005466|1091.105938	3.6706050569162|3.67756705691613|3.76940205691608|3.7771000569162|3.84497005691605|3.94544205691614	0.380962
Alpha 1	30	40	KAINQGGLTSV			10	1087.61	std20S_alone	30	SYJLN180302-43|SYJLN180302-45|SYJLN180302-47	1|2	6.967655|6.968418|6.971291|6.972393|6.975986|6.97731	97225|108732|113422|390481|406198|444218	546.472225|546.476074|546.510009|1091.838377|1091.845339|1092.113214	Rep.3	Alpha 1KAINQGGLTSV	1090.831101|1090.838063|1090.929898|1090.937596|1091.005466|1091.105938	3.6706050569162|3.67756705691613|3.76940205691608|3.7771000569162|3.84497005691605|3.94544205691614	0.381066
Alpha 1	164	178	KATAAGVKQTESTSF			14	1525.79	i20S_alone	0	SYJLN180306-09|SYJLN180306-11|SYJLN180306-13	2|3	5.952635|5.955539|5.958155|5.960643|5.961719|5.964158	639530|645679|685036|3784161|3848691|4066364	509.529951|509.535335|509.53763|763.759797|763.764333|763.766789	Rep.1	Alpha 1KATAAGVKQTESTSF	1525.505042|1525.514114|1525.519026|1525.568025|1525.584177|1525.591062	-0.0173473678805749|-0.00827536788074212|-0.00336336788063818|0.0456356321194562|0.0617876321193762|0.0686726321193873	0.00050974
Alpha 1	164	178	KATAAGVKQTESTSF			14	1525.79	i20S_alone	0	SYJLN180306-09|SYJLN180306-11|SYJLN180306-13	2|3	5.952635|5.955539|5.958155|5.960643|5.961719|5.964158	639530|645679|685036|3784161|3848691|4066364	509.529951|509.535335|509.53763|763.759797|763.764333|763.766789	Rep.2	Alpha 1KATAAGVKQTESTSF	1525.505042|1525.514114|1525.519026|1525.568025|1525.584177|1525.591062	-0.0173473678805749|-0.00827536788074212|-0.00336336788063818|0.0456356321194562|0.0617876321193762|0.0686726321193873	0.000121997
Alpha 1	164	178	KATAAGVKQTESTSF			14	1525.79	i20S_alone	0	SYJLN180306-09|SYJLN180306-11|SYJLN180306-13	2|3	5.952635|5.955539|5.958155|5.960643|5.961719|5.964158	639530|645679|685036|3784161|3848691|4066364	509.529951|509.535335|509.53763|763.759797|763.764333|763.766789	Rep.3	Alpha 1KATAAGVKQTESTSF	1525.505042|1525.514114|1525.519026|1525.568025|1525.584177|1525.591062	-0.0173473678805749|-0.00827536788074212|-0.00336336788063818|0.0456356321194562|0.0617876321193762|0.0686726321193873	-0.000590483
Alpha 1	164	178	KATAAGVKQTESTSF			14	1525.79	i20S_alone	0.5	SYJLN180306-15|SYJLN180306-25|SYJLN180306-35	2|3	5.941563|5.945046|5.946894|5.948071|5.948204|5.950992	548920|590943|610425|2368409|2798120|3083588	510.777665|510.788281|510.824759|765.6381|765.644471|765.68101	Rep.1	Alpha 1KATAAGVKQTESTSF	1529.261648|1529.27439|1529.311167|1529.343015|1529.347468|1529.452449	3.73925863211934|3.75200063211923|3.78877763211949|3.82062563211935|3.82507863211936|3.93005963211931	0.26805
Alpha 1	164	178	KATAAGVKQTESTSF			14	1525.79	i20S_alone	0.5	SYJLN180306-15|SYJLN180306-25|SYJLN180306-35	2|3	5.941563|5.945046|5.946894|5.948071|5.948204|5.950992	548920|590943|610425|2368409|2798120|3083588	510.777665|510.788281|510.824759|765.6381|765.644471|765.68101	Rep.2	Alpha 1KATAAGVKQTESTSF	1529.261648|1529.27439|1529.311167|1529.343015|1529.347468|1529.452449	3.73925863211934|3.75200063211923|3.78877763211949|3.82062563211935|3.82507863211936|3.93005963211931	0.268458
Alpha 1	164	178	KATAAGVKQTESTSF			14	1525.79	i20S_alone	0.5	SYJLN180306-15|SYJLN180306-25|SYJLN180306-35	2|3	5.941563|5.945046|5.946894|5.948071|5.948204|5.950992	548920|590943|610425|2368409|2798120|3083588	510.777665|510.788281|510.824759|765.6381|765.644471|765.68101	Rep.3	Alpha 1KATAAGVKQTESTSF	1529.261648|1529.27439|1529.311167|1529.343015|1529.347468|1529.452449	3.73925863211934|3.75200063211923|3.78877763211949|3.82062563211935|3.82507863211936|3.93005963211931	0.274631
Alpha 1	164	178	KATAAGVKQTESTSF			14	1525.79	i20S_alone	1	SYJLN180306-17|SYJLN180306-27|SYJLN180306-37	2|3	5.946613|5.947646|5.948107|5.950681|5.950943|5.952195	480311|544279|645285|2134784|2642375|3021208	510.812771|510.830714|510.840865|765.727781|765.731298|765.750306	Rep.1	Alpha 1KATAAGVKQTESTSF	1529.416485|1529.44101|1529.448044|1529.470314|1529.48606|1529.500767	3.89409563211962|3.91862063211943|3.9256546321194|3.94792463211957|3.96367063211937|3.97837763211942	0.280684
Alpha 1	164	178	KATAAGVKQTESTSF			14	1525.79	i20S_alone	1	SYJLN180306-17|SYJLN180306-27|SYJLN180306-37	2|3	5.946613|5.947646|5.948107|5.950681|5.950943|5.952195	480311|544279|645285|2134784|2642375|3021208	510.812771|510.830714|510.840865|765.727781|765.731298|765.750306	Rep.2	Alpha 1KATAAGVKQTESTSF	1529.416485|1529.44101|1529.448044|1529.470314|1529.48606|1529.500767	3.89409563211962|3.91862063211943|3.9256546321194|3.94792463211957|3.96367063211937|3.97837763211942	0.283299
Alpha 1	164	178	KATAAGVKQTESTSF			14	1525.79	i20S_alone	1	SYJLN180306-17|SYJLN180306-27|SYJLN180306-37	2|3	5.946613|5.947646|5.948107|5.950681|5.950943|5.952195	480311|544279|645285|2134784|2642375|3021208	510.812771|510.830714|510.840865|765.727781|765.731298|765.750306	Rep.3	Alpha 1KATAAGVKQTESTSF	1529.416485|1529.44101|1529.448044|1529.470314|1529.48606|1529.500767	3.89409563211962|3.91862063211943|3.9256546321194|3.94792463211957|3.96367063211937|3.97837763211942	0.27958
Alpha 1	164	178	KATAAGVKQTESTSF			14	1525.79	i20S_alone	5	SYJLN180306-19|SYJLN180306-29|SYJLN180306-39	2|3	5.934517|5.938101|5.944199|5.94565|5.947837|5.948372	399783|451810|502147|1691331|2127339|2494497	511.11056|511.12365|511.129428|766.141081|766.148783|766.191728	Rep.1	Alpha 1KATAAGVKQTESTSF	1530.26761|1530.283014|1530.309852|1530.349122|1530.366456|1530.368904	4.7452206321193|4.76062463211929|4.78746263211951|4.8267326321195|4.84406663211962|4.84651463211935	0.33945
Alpha 1	164	178	KATAAGVKQTESTSF			14	1525.79	i20S_alone	5	SYJLN180306-19|SYJLN180306-29|SYJLN180306-39	2|3	5.934517|5.938101|5.944199|5.94565|5.947837|5.948372	399783|451810|502147|1691331|2127339|2494497	511.11056|511.12365|511.129428|766.141081|766.148783|766.191728	Rep.2	Alpha 1KATAAGVKQTESTSF	1530.26761|1530.283014|1530.309852|1530.349122|1530.366456|1530.368904	4.7452206321193|4.76062463211929|4.78746263211951|4.8267326321195|4.84406663211962|4.84651463211935	0.341089
Alpha 1	164	178	KATAAGVKQTESTSF			14	1525.79	i20S_alone	5	SYJLN180306-19|SYJLN180306-29|SYJLN180306-39	2|3	5.934517|5.938101|5.944199|5.94565|5.947837|5.948372	399783|451810|502147|1691331|2127339|2494497	511.11056|511.12365|511.129428|766.141081|766.148783|766.191728	Rep.3	Alpha 1KATAAGVKQTESTSF	1530.26761|1530.283014|1530.309852|1530.349122|1530.366456|1530.368904	4.7452206321193|4.76062463211929|4.78746263211951|4.8267326321195|4.84406663211962|4.84651463211935	0.345909
Alpha 1	164	178	KATAAGVKQTESTSF			14	1525.79	i20S_alone	10	SYJLN180306-21|SYJLN180306-31|SYJLN180306-41	2|3	5.92483|5.927348|5.935462|5.93726|5.950229|5.954131	359757|446560|530451|1455181|1994057|2403198	511.232464|511.276668|511.280723|766.274153|766.360952|766.39013	Rep.1	Alpha 1KATAAGVKQTESTSF	1530.533754|1530.675564|1530.707352|1530.765708|1530.808176|1530.820341	5.01136463211924|5.15317463211954|5.18496263211932|5.24331863211933|5.28578663211943|5.29795163211952	0.375228
Alpha 1	164	178	KATAAGVKQTESTSF			14	1525.79	i20S_alone	10	SYJLN180306-21|SYJLN180306-31|SYJLN180306-41	2|3	5.92483|5.927348|5.935462|5.93726|5.950229|5.954131	359757|446560|530451|1455181|1994057|2403198	511.232464|511.276668|511.280723|766.274153|766.360952|766.39013	Rep.2	Alpha 1KATAAGVKQTESTSF	1530.533754|1530.675564|1530.707352|1530.765708|1530.808176|1530.820341	5.01136463211924|5.15317463211954|5.18496263211932|5.24331863211933|5.28578663211943|5.29795163211952	0.371672
Alpha 1	164	178	KATAAGVKQTESTSF			14	1525.79	i20S_alone	10	SYJLN180306-21|SYJLN180306-31|SYJLN180306-41	2|3	5.92483|5.927348|5.935462|5.93726|5.950229|5.954131	359757|446560|530451|1455181|1994057|2403198	511.232464|511.276668|511.280723|766.274153|766.360952|766.39013	Rep.3	Alpha 1KATAAGVKQTESTSF	1530.533754|1530.675564|1530.707352|1530.765708|1530.808176|1530.820341	5.01136463211924|5.15317463211954|5.18496263211932|5.24331863211933|5.28578663211943|5.29795163211952	0.359962
Alpha 1	164	178	KATAAGVKQTESTSF			14	1525.79	i20S_alone	30	SYJLN180306-23|SYJLN180306-33|SYJLN180306-43	2|3	5.93037|5.932272|5.933087|5.935336|5.936611|5.937654	279710|382176|423570|1121645|1560492|1791344	511.600877|511.615932|511.653167|766.850957|766.896197|766.953887	Rep.1	Alpha 1KATAAGVKQTESTSF	1531.687362|1531.777842|1531.780803|1531.825968|1531.893222|1531.937673	6.16497263211932|6.25545263211939|6.25841363211953|6.30357863211952|6.37083263211935|6.41528363211955	0.441632
Alpha 1	164	178	KATAAGVKQTESTSF			14	1525.79	i20S_alone	30	SYJLN180306-23|SYJLN180306-33|SYJLN180306-43	2|3	5.93037|5.932272|5.933087|5.935336|5.936611|5.937654	279710|382176|423570|1121645|1560492|1791344	511.600877|511.615932|511.653167|766.850957|766.896197|766.953887	Rep.2	Alpha 1KATAAGVKQTESTSF	1531.687362|1531.777842|1531.780803|1531.825968|1531.893222|1531.937673	6.16497263211932|6.25545263211939|6.25841363211953|6.30357863211952|6.37083263211935|6.41528363211955	0.447494
Alpha 1	164	178	KATAAGVKQTESTSF			14	1525.79	i20S_alone	30	SYJLN180306-23|SYJLN180306-33|SYJLN180306-43	2|3	5.93037|5.932272|5.933087|5.935336|5.936611|5.937654	279710|382176|423570|1121645|1560492|1791344	511.600877|511.615932|511.653167|766.850957|766.896197|766.953887	Rep.3	Alpha 1KATAAGVKQTESTSF	1531.687362|1531.777842|1531.780803|1531.825968|1531.893222|1531.937673	6.16497263211932|6.25545263211939|6.25841363211953|6.30357863211952|6.37083263211935|6.41528363211955	0.455693
Alpha 1	164	178	KATAAGVKQTESTSF			14	1525.79	std20S_alone	0	SYJLN180228-02|SYJLN180228-04|SYJLN180228-06|SYJLN180228-08	1|2|3	5.918095|5.923612|5.925255|5.927769|5.92812|5.929089|5.930124|5.931015|5.931609|5.932115|5.935469	270055|282439|305370|4595230|4908190|5217754|5301755|34678408|36007624|36573446|40240342	509.528385|509.536302|509.543151|509.547284|763.77264|763.774531|763.776942|763.78485|1526.524441|1526.579541|1526.591718	Rep.1	Alpha 1KATAAGVKQTESTSF	1525.517165|1525.530728|1525.53451|1525.539332|1525.555148|1525.563327|1525.572265|1525.584442|1525.587078|1525.607625|1525.620024	-0.0294237381076528|-0.0158607381076763|-0.0120787381076752|-0.00725673810779881|0.0085592618922874|0.0167382618924421|0.0256762618923858|0.0378532618922236|0.0404892618923895|0.0610362618924682|0.0734352618924277	0.00012825
Alpha 1	164	178	KATAAGVKQTESTSF			14	1525.79	std20S_alone	0	SYJLN180228-02|SYJLN180228-04|SYJLN180228-06|SYJLN180228-08	1|2|3	5.918095|5.923612|5.925255|5.927769|5.92812|5.929089|5.930124|5.931015|5.931609|5.932115|5.935469	270055|282439|305370|4595230|4908190|5217754|5301755|34678408|36007624|36573446|40240342	509.528385|509.536302|509.543151|509.547284|763.77264|763.774531|763.776942|763.78485|1526.524441|1526.579541|1526.591718	Rep.2	Alpha 1KATAAGVKQTESTSF	1525.517165|1525.530728|1525.53451|1525.539332|1525.555148|1525.563327|1525.572265|1525.584442|1525.587078|1525.607625|1525.620024	-0.0294237381076528|-0.0158607381076763|-0.0120787381076752|-0.00725673810779881|0.0085592618922874|0.0167382618924421|0.0256762618923858|0.0378532618922236|0.0404892618923895|0.0610362618924682|0.0734352618924277	0.00090639
Alpha 1	164	178	KATAAGVKQTESTSF			14	1525.79	std20S_alone	0	SYJLN180228-02|SYJLN180228-04|SYJLN180228-06|SYJLN180228-08	1|2|3	5.918095|5.923612|5.925255|5.927769|5.92812|5.929089|5.930124|5.931015|5.931609|5.932115|5.935469	270055|282439|305370|4595230|4908190|5217754|5301755|34678408|36007624|36573446|40240342	509.528385|509.536302|509.543151|509.547284|763.77264|763.774531|763.776942|763.78485|1526.524441|1526.579541|1526.591718	Rep.3	Alpha 1KATAAGVKQTESTSF	1525.517165|1525.530728|1525.53451|1525.539332|1525.555148|1525.563327|1525.572265|1525.584442|1525.587078|1525.607625|1525.620024	-0.0294237381076528|-0.0158607381076763|-0.0120787381076752|-0.00725673810779881|0.0085592618922874|0.0167382618924421|0.0256762618923858|0.0378532618922236|0.0404892618923895|0.0610362618924682|0.0734352618924277	-0.000830261
Alpha 1	164	178	KATAAGVKQTESTSF			14	1525.79	std20S_alone	0	SYJLN180228-02|SYJLN180228-04|SYJLN180228-06|SYJLN180228-08	1|2|3	5.918095|5.923612|5.925255|5.927769|5.92812|5.929089|5.930124|5.931015|5.931609|5.932115|5.935469	270055|282439|305370|4595230|4908190|5217754|5301755|34678408|36007624|36573446|40240342	509.528385|509.536302|509.543151|509.547284|763.77264|763.774531|763.776942|763.78485|1526.524441|1526.579541|1526.591718	Rep.4	Alpha 1KATAAGVKQTESTSF	1525.517165|1525.530728|1525.53451|1525.539332|1525.555148|1525.563327|1525.572265|1525.584442|1525.587078|1525.607625|1525.620024	-0.0294237381076528|-0.0158607381076763|-0.0120787381076752|-0.00725673810779881|0.0085592618922874|0.0167382618924421|0.0256762618923858|0.0378532618922236|0.0404892618923895|0.0610362618924682|0.0734352618924277	-0.000251706
Alpha 1	164	178	KATAAGVKQTESTSF			14	1525.79	std20S_alone	0.5	SYJLN180228-10|SYJLN180228-12|SYJLN180228-14	1|2|3	5.910786|5.919007|5.919038|5.919067|5.919222|5.92207|5.923079|5.927969|5.931756	207549|218609|239692|4094436|4099258|4135814|26372571|26677392|27187233	510.824423|510.849207|510.850252|765.725663|765.734756|765.753278|1530.019946|1530.35796|1530.395753	Rep.1	Alpha 1KATAAGVKQTESTSF	1529.01267|1529.350684|1529.388477|1529.436774|1529.451441|1529.45496|1529.492004|1529.525793|1529.528928	3.46608126189221|3.80409526189237|3.84188826189234|3.89018526189238|3.90485226189253|3.90837126189217|3.94541526189232|3.97920426189239|3.98233926189255	0.279775
Alpha 1	164	178	KATAAGVKQTESTSF			14	1525.79	std20S_alone	0.5	SYJLN180228-10|SYJLN180228-12|SYJLN180228-14	1|2|3	5.910786|5.919007|5.919038|5.919067|5.919222|5.92207|5.923079|5.927969|5.931756	207549|218609|239692|4094436|4099258|4135814|26372571|26677392|27187233	510.824423|510.849207|510.850252|765.725663|765.734756|765.753278|1530.019946|1530.35796|1530.395753	Rep.2	Alpha 1KATAAGVKQTESTSF	1529.01267|1529.350684|1529.388477|1529.436774|1529.451441|1529.45496|1529.492004|1529.525793|1529.528928	3.46608126189221|3.80409526189237|3.84188826189234|3.89018526189238|3.90485226189253|3.90837126189217|3.94541526189232|3.97920426189239|3.98233926189255	0.282115
Alpha 1	164	178	KATAAGVKQTESTSF			14	1525.79	std20S_alone	0.5	SYJLN180228-10|SYJLN180228-12|SYJLN180228-14	1|2|3	5.910786|5.919007|5.919038|5.919067|5.919222|5.92207|5.923079|5.927969|5.931756	207549|218609|239692|4094436|4099258|4135814|26372571|26677392|27187233	510.824423|510.849207|510.850252|765.725663|765.734756|765.753278|1530.019946|1530.35796|1530.395753	Rep.3	Alpha 1KATAAGVKQTESTSF	1529.01267|1529.350684|1529.388477|1529.436774|1529.451441|1529.45496|1529.492004|1529.525793|1529.528928	3.46608126189221|3.80409526189237|3.84188826189234|3.89018526189238|3.90485226189253|3.90837126189217|3.94541526189232|3.97920426189239|3.98233926189255	0.277775
Alpha 1	164	178	KATAAGVKQTESTSF			14	1525.79	std20S_alone	1	SYJLN180228-16|SYJLN180228-18|SYJLN180228-20	1|2|3	5.917781|5.917917|5.91923|5.920843|5.921459|5.921959|5.929197|5.931921|5.933199	149026|150793|177164|3584046|3633916|3868378|20302805|20998210|23293690	510.920549|510.923577|510.971267|765.863191|765.865227|765.941111|1530.633941|1530.654352|1530.80381	Rep.1	Alpha 1KATAAGVKQTESTSF	1529.626665|1529.647076|1529.71183|1529.715902|1529.739819|1529.748903|1529.796534|1529.86767|1529.891973	4.08007626189237|4.10048726189234|4.16524126189233|4.16931326189228|4.1932302618925|4.20231426189252|4.24994526189244|4.32108126189223|4.3453842618926	0.308876
Alpha 1	164	178	KATAAGVKQTESTSF			14	1525.79	std20S_alone	1	SYJLN180228-16|SYJLN180228-18|SYJLN180228-20	1|2|3	5.917781|5.917917|5.91923|5.920843|5.921459|5.921959|5.929197|5.931921|5.933199	149026|150793|177164|3584046|3633916|3868378|20302805|20998210|23293690	510.920549|510.923577|510.971267|765.863191|765.865227|765.941111|1530.633941|1530.654352|1530.80381	Rep.2	Alpha 1KATAAGVKQTESTSF	1529.626665|1529.647076|1529.71183|1529.715902|1529.739819|1529.748903|1529.796534|1529.86767|1529.891973	4.08007626189237|4.10048726189234|4.16524126189233|4.16931326189228|4.1932302618925|4.20231426189252|4.24994526189244|4.32108126189223|4.3453842618926	0.297761
Alpha 1	164	178	KATAAGVKQTESTSF			14	1525.79	std20S_alone	1	SYJLN180228-16|SYJLN180228-18|SYJLN180228-20	1|2|3	5.917781|5.917917|5.91923|5.920843|5.921459|5.921959|5.929197|5.931921|5.933199	149026|150793|177164|3584046|3633916|3868378|20302805|20998210|23293690	510.920549|510.923577|510.971267|765.863191|765.865227|765.941111|1530.633941|1530.654352|1530.80381	Rep.3	Alpha 1KATAAGVKQTESTSF	1529.626665|1529.647076|1529.71183|1529.715902|1529.739819|1529.748903|1529.796534|1529.86767|1529.891973	4.08007626189237|4.10048726189234|4.16524126189233|4.16931326189228|4.1932302618925|4.20231426189252|4.24994526189244|4.32108126189223|4.3453842618926	0.298124
Alpha 1	164	178	KATAAGVKQTESTSF			14	1525.79	std20S_alone	5	SYJLN180228-22|SYJLN180228-24|SYJLN180228-26	1|2|3	5.916274|5.916771|5.919609|5.930154|5.931735|5.933515|5.933656|5.935561|5.946953	130978|140260|153097|3225823|3382220|3447557|18467826|20160274|20672141	511.21427|511.232718|511.252465|766.333637|766.360177|766.382159|1531.55534|1531.626503|1531.688518	Rep.1	Alpha 1KATAAGVKQTESTSF	1530.548064|1530.619227|1530.620982|1530.652722|1530.676326|1530.681242|1530.705802|1530.735567|1530.749766	5.00147526189221|5.07263826189228|5.07439326189251|5.10613326189218|5.12973726189239|5.13465326189225|5.15921326189232|5.18897826189232|5.20317726189228	0.368182
Alpha 1	164	178	KATAAGVKQTESTSF			14	1525.79	std20S_alone	5	SYJLN180228-22|SYJLN180228-24|SYJLN180228-26	1|2|3	5.916274|5.916771|5.919609|5.930154|5.931735|5.933515|5.933656|5.935561|5.946953	130978|140260|153097|3225823|3382220|3447557|18467826|20160274|20672141	511.21427|511.232718|511.252465|766.333637|766.360177|766.382159|1531.55534|1531.626503|1531.688518	Rep.2	Alpha 1KATAAGVKQTESTSF	1530.548064|1530.619227|1530.620982|1530.652722|1530.676326|1530.681242|1530.705802|1530.735567|1530.749766	5.00147526189221|5.07263826189228|5.07439326189251|5.10613326189218|5.12973726189239|5.13465326189225|5.15921326189232|5.18897826189232|5.20317726189228	0.371479
Alpha 1	164	178	KATAAGVKQTESTSF			14	1525.79	std20S_alone	5	SYJLN180228-22|SYJLN180228-24|SYJLN180228-26	1|2|3	5.916274|5.916771|5.919609|5.930154|5.931735|5.933515|5.933656|5.935561|5.946953	130978|140260|153097|3225823|3382220|3447557|18467826|20160274|20672141	511.21427|511.232718|511.252465|766.333637|766.360177|766.382159|1531.55534|1531.626503|1531.688518	Rep.3	Alpha 1KATAAGVKQTESTSF	1530.548064|1530.619227|1530.620982|1530.652722|1530.676326|1530.681242|1530.705802|1530.735567|1530.749766	5.00147526189221|5.07263826189228|5.07439326189251|5.10613326189218|5.12973726189239|5.13465326189225|5.15921326189232|5.18897826189232|5.20317726189228	0.364344
Alpha 1	164	178	KATAAGVKQTESTSF			14	1525.79	std20S_alone	10	SYJLN180228-28|SYJLN180228-30|SYJLN180302-39|SYJLN180302-41	1|2|3	5.88811|5.888411|5.89291|5.897913|5.899544|5.900875|5.934907|5.936011|5.938179|5.982466|5.985368	82488|82748|108293|448563|1374428|1902128|1924484|2889653|12458344|13117201|16315337	511.321055|511.352347|511.506967|511.52362|766.497682|766.522407|766.646158|766.694123|1531.983558|1532.211264|1532.272697	Rep.1	Alpha 1KATAAGVKQTESTSF	1530.941337|1530.976282|1530.980812|1531.030262|1531.035213|1531.203988|1531.265421|1531.277764|1531.373694|1531.499073|1531.549032	5.39474826189257|5.42969326189223|5.43422326189238|5.48367326189236|5.48862426189248|5.65739926189235|5.71883226189243|5.7311752618923|5.82710526189226|5.95248426189232|6.00244326189249	0.391722
Alpha 1	164	178	KATAAGVKQTESTSF			14	1525.79	std20S_alone	10	SYJLN180228-28|SYJLN180228-30|SYJLN180302-39|SYJLN180302-41	1|2|3	5.88811|5.888411|5.89291|5.897913|5.899544|5.900875|5.934907|5.936011|5.938179|5.982466|5.985368	82488|82748|108293|448563|1374428|1902128|1924484|2889653|12458344|13117201|16315337	511.321055|511.352347|511.506967|511.52362|766.497682|766.522407|766.646158|766.694123|1531.983558|1532.211264|1532.272697	Rep.2	Alpha 1KATAAGVKQTESTSF	1530.941337|1530.976282|1530.980812|1531.030262|1531.035213|1531.203988|1531.265421|1531.277764|1531.373694|1531.499073|1531.549032	5.39474826189257|5.42969326189223|5.43422326189238|5.48367326189236|5.48862426189248|5.65739926189235|5.71883226189243|5.7311752618923|5.82710526189226|5.95248426189232|6.00244326189249	0.388375
Alpha 1	164	178	KATAAGVKQTESTSF			14	1525.79	std20S_alone	10	SYJLN180228-28|SYJLN180228-30|SYJLN180302-39|SYJLN180302-41	1|2|3	5.88811|5.888411|5.89291|5.897913|5.899544|5.900875|5.934907|5.936011|5.938179|5.982466|5.985368	82488|82748|108293|448563|1374428|1902128|1924484|2889653|12458344|13117201|16315337	511.321055|511.352347|511.506967|511.52362|766.497682|766.522407|766.646158|766.694123|1531.983558|1532.211264|1532.272697	Rep.3	Alpha 1KATAAGVKQTESTSF	1530.941337|1530.976282|1530.980812|1531.030262|1531.035213|1531.203988|1531.265421|1531.277764|1531.373694|1531.499073|1531.549032	5.39474826189257|5.42969326189223|5.43422326189238|5.48367326189236|5.48862426189248|5.65739926189235|5.71883226189243|5.7311752618923|5.82710526189226|5.95248426189232|6.00244326189249	0.411352
Alpha 1	164	178	KATAAGVKQTESTSF			14	1525.79	std20S_alone	10	SYJLN180228-28|SYJLN180228-30|SYJLN180302-39|SYJLN180302-41	1|2|3	5.88811|5.888411|5.89291|5.897913|5.899544|5.900875|5.934907|5.936011|5.938179|5.982466|5.985368	82488|82748|108293|448563|1374428|1902128|1924484|2889653|12458344|13117201|16315337	511.321055|511.352347|511.506967|511.52362|766.497682|766.522407|766.646158|766.694123|1531.983558|1532.211264|1532.272697	Rep.4	Alpha 1KATAAGVKQTESTSF	1530.941337|1530.976282|1530.980812|1531.030262|1531.035213|1531.203988|1531.265421|1531.277764|1531.373694|1531.499073|1531.549032	5.39474826189257|5.42969326189223|5.43422326189238|5.48367326189236|5.48862426189248|5.65739926189235|5.71883226189243|5.7311752618923|5.82710526189226|5.95248426189232|6.00244326189249	0.417881
Alpha 1	164	178	KATAAGVKQTESTSF			14	1525.79	std20S_alone	30	SYJLN180302-43|SYJLN180302-45|SYJLN180302-47	1|2|3	5.892033|5.892633|5.896052|5.896673|5.897242|5.899512|5.900151|5.901605|5.902974	66508|69153|73118|1632761|1638318|1776379|9970945|10164204|11264645	511.701766|511.744677|511.755007|767.047345|767.071015|767.076044|1532.906907|1532.91079|1533.021998	Rep.1	Alpha 1KATAAGVKQTESTSF	1531.899631|1531.903514|1532.014722|1532.080138|1532.08347|1532.127478|1532.137536|1532.212203|1532.243193	6.35304226189237|6.35692526189223|6.46813326189226|6.53354926189218|6.5368812618924|6.58088926189225|6.59094726189232|6.66561426189242|6.69660426189239	0.46789
Alpha 1	164	178	KATAAGVKQTESTSF			14	1525.79	std20S_alone	30	SYJLN180302-43|SYJLN180302-45|SYJLN180302-47	1|2|3	5.892033|5.892633|5.896052|5.896673|5.897242|5.899512|5.900151|5.901605|5.902974	66508|69153|73118|1632761|1638318|1776379|9970945|10164204|11264645	511.701766|511.744677|511.755007|767.047345|767.071015|767.076044|1532.906907|1532.91079|1533.021998	Rep.2	Alpha 1KATAAGVKQTESTSF	1531.899631|1531.903514|1532.014722|1532.080138|1532.08347|1532.127478|1532.137536|1532.212203|1532.243193	6.35304226189237|6.35692526189223|6.46813326189226|6.53354926189218|6.5368812618924|6.58088926189225|6.59094726189232|6.66561426189242|6.69660426189239	0.46953
Alpha 1	164	178	KATAAGVKQTESTSF			14	1525.79	std20S_alone	30	SYJLN180302-43|SYJLN180302-45|SYJLN180302-47	1|2|3	5.892033|5.892633|5.896052|5.896673|5.897242|5.899512|5.900151|5.901605|5.902974	66508|69153|73118|1632761|1638318|1776379|9970945|10164204|11264645	511.701766|511.744677|511.755007|767.047345|767.071015|767.076044|1532.906907|1532.91079|1533.021998	Rep.3	Alpha 1KATAAGVKQTESTSF	1531.899631|1531.903514|1532.014722|1532.080138|1532.08347|1532.127478|1532.137536|1532.212203|1532.243193	6.35304226189237|6.35692526189223|6.46813326189226|6.53354926189218|6.5368812618924|6.58088926189225|6.59094726189232|6.66561426189242|6.69660426189239	0.471769
Alpha 1	153	159	KCDPAGY		NA	5	753.324	i20S_alone	0	SYJLN180306-09	1	5.24074	244666	753.672	Rep.1	Alpha 1KCDPAGY	752.665	-0.0289932	-0.00579863
Alpha 1	153	159	KCDPAGY		NA	5	753.324	i20S_alone	0	SYJLN180306-11	1	5.23462	239204	753.712	Rep.2	Alpha 1KCDPAGY	752.705	0.0103948	0.00207897
Alpha 1	153	159	KCDPAGY		NA	5	753.324	i20S_alone	0	SYJLN180306-13	1	5.20852	253924	753.72	Rep.3	Alpha 1KCDPAGY	752.712	0.0181438	0.00362877
Alpha 1	153	159	KCDPAGY		NA	5	753.324	i20S_alone	0.5	SYJLN180306-15	1	5.23294	219737	754.192	Rep.1	Alpha 1KCDPAGY	753.185	0.490659	0.0981318
Alpha 1	153	159	KCDPAGY		NA	5	753.324	i20S_alone	0.5	SYJLN180306-25	1	5.2369	191280	754.198	Rep.2	Alpha 1KCDPAGY	753.191	0.496552	0.0993104
Alpha 1	153	159	KCDPAGY		NA	5	753.324	i20S_alone	0.5	SYJLN180306-35	1	5.23348	147967	754.142	Rep.3	Alpha 1KCDPAGY	753.135	0.440823	0.0881646
Alpha 1	153	159	KCDPAGY		NA	5	753.324	i20S_alone	1	SYJLN180306-17	1	5.24119	216060	754.17	Rep.1	Alpha 1KCDPAGY	753.163	0.468645	0.093729
Alpha 1	153	159	KCDPAGY		NA	5	753.324	i20S_alone	1	SYJLN180306-27	1	5.23712	179905	754.196	Rep.2	Alpha 1KCDPAGY	753.189	0.494621	0.0989242
Alpha 1	153	159	KCDPAGY		NA	5	753.324	i20S_alone	1	SYJLN180306-37	1	5.23803	128084	754.162	Rep.3	Alpha 1KCDPAGY	753.155	0.460873	0.0921746
Alpha 1	153	159	KCDPAGY		NA	5	753.324	i20S_alone	5	SYJLN180306-19	1	5.22407	171902	754.146	Rep.1	Alpha 1KCDPAGY	753.139	0.444967	0.0889934
Alpha 1	153	159	KCDPAGY		NA	5	753.324	i20S_alone	5	SYJLN180306-29	1	5.23805	136074	754.143	Rep.2	Alpha 1KCDPAGY	753.136	0.441785	0.088357
Alpha 1	153	159	KCDPAGY		NA	5	753.324	i20S_alone	5	SYJLN180306-39	1	5.24134	100599	754.158	Rep.3	Alpha 1KCDPAGY	753.15	0.456181	0.0912362
Alpha 1	153	159	KCDPAGY		NA	5	753.324	i20S_alone	10	SYJLN180306-21	1	5.18692	148263	754.156	Rep.1	Alpha 1KCDPAGY	753.149	0.454569	0.0909138
Alpha 1	153	159	KCDPAGY		NA	5	753.324	i20S_alone	10	SYJLN180306-31	1	5.22834	126199	754.163	Rep.2	Alpha 1KCDPAGY	753.156	0.46174	0.092348
Alpha 1	153	159	KCDPAGY		NA	5	753.324	i20S_alone	10	SYJLN180306-41	1	5.24226	85111	754.19	Rep.3	Alpha 1KCDPAGY	753.183	0.488757	0.0977514
Alpha 1	153	159	KCDPAGY		NA	5	753.324	i20S_alone	30	SYJLN180306-23	1	5.23083	112493	754.281	Rep.1	Alpha 1KCDPAGY	753.273	0.579171	0.115834
Alpha 1	153	159	KCDPAGY		NA	5	753.324	i20S_alone	30	SYJLN180306-33	1	5.20446	88546	754.328	Rep.2	Alpha 1KCDPAGY	753.321	0.626972	0.125394
Alpha 1	153	159	KCDPAGY		NA	5	753.324	i20S_alone	30	SYJLN180306-43	1	5.21401	56534	754.387	Rep.3	Alpha 1KCDPAGY	753.38	0.685738	0.137148
Alpha 1	153	159	KCDPAGY		NA	5	753.324	std20S_alone	0	SYJLN180228-02	1	5.20662	3599520	753.765	Rep.1	Alpha 1KCDPAGY	752.758	0.0132179	0.00264359
Alpha 1	153	159	KCDPAGY		NA	5	753.324	std20S_alone	0	SYJLN180228-04	1	5.21108	3509075	753.736	Rep.2	Alpha 1KCDPAGY	752.728	-0.0165671	-0.00331341
Alpha 1	153	159	KCDPAGY		NA	5	753.324	std20S_alone	0	SYJLN180228-06	1	5.21483	3143555	753.743	Rep.3	Alpha 1KCDPAGY	752.736	-0.00878406	-0.00175681
Alpha 1	153	159	KCDPAGY		NA	5	753.324	std20S_alone	0	SYJLN180228-08	1	5.20821	3023140	753.765	Rep.4	Alpha 1KCDPAGY	752.757	0.0126259	0.00252519
Alpha 1	153	159	KCDPAGY		NA	5	753.324	std20S_alone	0.5	SYJLN180228-10	1	5.21641	2205868	754.161	Rep.1	Alpha 1KCDPAGY	753.154	0.408883	0.0817766
Alpha 1	153	159	KCDPAGY		NA	5	753.324	std20S_alone	0.5	SYJLN180228-12	1	5.21934	2178730	754.143	Rep.2	Alpha 1KCDPAGY	753.136	0.390765	0.078153
Alpha 1	153	159	KCDPAGY		NA	5	753.324	std20S_alone	0.5	SYJLN180228-14	1	5.2284	2119509	754.14	Rep.3	Alpha 1KCDPAGY	753.132	0.387623	0.0775246
Alpha 1	153	159	KCDPAGY		NA	5	753.324	std20S_alone	1	SYJLN180228-16	1	5.21532	1572420	754.16	Rep.1	Alpha 1KCDPAGY	753.153	0.407907	0.0815814
Alpha 1	153	159	KCDPAGY		NA	5	753.324	std20S_alone	1	SYJLN180228-18	1	5.22087	1782047	754.164	Rep.2	Alpha 1KCDPAGY	753.157	0.412295	0.082459
Alpha 1	153	159	KCDPAGY		NA	5	753.324	std20S_alone	1	SYJLN180228-20	1	5.22403	1573417	754.177	Rep.3	Alpha 1KCDPAGY	753.17	0.42473	0.084946
Alpha 1	153	159	KCDPAGY		NA	5	753.324	std20S_alone	5	SYJLN180228-22	1	5.26047	1625248	754.165	Rep.1	Alpha 1KCDPAGY	753.158	0.413291	0.0826582
Alpha 1	153	159	KCDPAGY		NA	5	753.324	std20S_alone	5	SYJLN180228-24	1	5.23725	1539835	754.166	Rep.2	Alpha 1KCDPAGY	753.159	0.414272	0.0828544
Alpha 1	153	159	KCDPAGY		NA	5	753.324	std20S_alone	5	SYJLN180228-26	1	5.17707	1385701	754.138	Rep.3	Alpha 1KCDPAGY	753.131	0.386275	0.077255
Alpha 1	153	159	KCDPAGY		NA	5	753.324	std20S_alone	10	SYJLN180228-28	1	5.24234	1281801	754.153	Rep.1	Alpha 1KCDPAGY	753.146	0.401077	0.0802154
Alpha 1	153	159	KCDPAGY		NA	5	753.324	std20S_alone	10	SYJLN180228-30	1	5.29112	83920	754.168	Rep.2	Alpha 1KCDPAGY	753.161	0.415928	0.0831856
Alpha 1	153	159	KCDPAGY		NA	5	753.324	std20S_alone	10	SYJLN180302-39	1	5.20434	1044189	754.142	Rep.3	Alpha 1KCDPAGY	753.135	0.390031	0.0780062
Alpha 1	153	159	KCDPAGY		NA	5	753.324	std20S_alone	10	SYJLN180302-41	1	5.21867	1011815	754.155	Rep.4	Alpha 1KCDPAGY	753.148	0.403244	0.0806488
Alpha 1	153	159	KCDPAGY		NA	5	753.324	std20S_alone	30	SYJLN180302-43	1	5.19484	964631	754.254	Rep.1	Alpha 1KCDPAGY	753.246	0.501617	0.100323
Alpha 1	153	159	KCDPAGY		NA	5	753.324	std20S_alone	30	SYJLN180302-45	1	5.20017	816312	754.263	Rep.2	Alpha 1KCDPAGY	753.256	0.511003	0.102201
Alpha 1	153	159	KCDPAGY		NA	5	753.324	std20S_alone	30	SYJLN180302-47	1	5.21131	790888	754.269	Rep.3	Alpha 1KCDPAGY	753.262	0.51713	0.103426
Alpha 1	114	123	LCKRIADISQ			9	1146.63	i20S_alone	0	SYJLN180306-09|SYJLN180306-11|SYJLN180306-13	1|2	6.031594|6.031829|6.033047|6.033707|6.033765|6.037386	21796|22861|23479|345220|364245|384268	574.133366|574.136022|574.153755|1147.192777|1147.198735|1147.251769	Rep.1	Alpha 1LCKRIADISQ	1146.185501|1146.191459|1146.244493|1146.25218|1146.257492|1146.292958	-0.0779510551440126|-0.0719930551440484|-0.0189590551440233|-0.0112720551439907|-0.00596005514398712|0.0295059448560551	0.002578
Alpha 1	114	123	LCKRIADISQ			9	1146.63	i20S_alone	0	SYJLN180306-09|SYJLN180306-11|SYJLN180306-13	1|2	6.031594|6.031829|6.033047|6.033707|6.033765|6.037386	21796|22861|23479|345220|364245|384268	574.133366|574.136022|574.153755|1147.192777|1147.198735|1147.251769	Rep.2	Alpha 1LCKRIADISQ	1146.185501|1146.191459|1146.244493|1146.25218|1146.257492|1146.292958	-0.0779510551440126|-0.0719930551440484|-0.0189590551440233|-0.0112720551439907|-0.00596005514398712|0.0295059448560551	-0.00167075
Alpha 1	114	123	LCKRIADISQ			9	1146.63	i20S_alone	0	SYJLN180306-09|SYJLN180306-11|SYJLN180306-13	1|2	6.031594|6.031829|6.033047|6.033707|6.033765|6.037386	21796|22861|23479|345220|364245|384268	574.133366|574.136022|574.153755|1147.192777|1147.198735|1147.251769	Rep.3	Alpha 1LCKRIADISQ	1146.185501|1146.191459|1146.244493|1146.25218|1146.257492|1146.292958	-0.0779510551440126|-0.0719930551440484|-0.0189590551440233|-0.0112720551439907|-0.00596005514398712|0.0295059448560551	-0.000745396
Alpha 1	114	123	LCKRIADISQ			9	1146.63	i20S_alone	0.5	SYJLN180306-15|SYJLN180306-25|SYJLN180306-35	1|2	6.028581|6.030427|6.031083|6.035101|6.036052|6.040131	10328|14799|18258|300704|348746|371359	574.389569|574.389928|574.420866|1147.568216|1147.59623|1147.772438	Rep.1	Alpha 1LCKRIADISQ	1146.56094|1146.588954|1146.764586|1146.765162|1146.765304|1146.82718	0.297487944855902|0.325501944856114|0.501133944856065|0.501709944855975|0.501851944856071|0.563727944856055	0.0549337
Alpha 1	114	123	LCKRIADISQ			9	1146.63	i20S_alone	0.5	SYJLN180306-15|SYJLN180306-25|SYJLN180306-35	1|2	6.028581|6.030427|6.031083|6.035101|6.036052|6.040131	10328|14799|18258|300704|348746|371359	574.389569|574.389928|574.420866|1147.568216|1147.59623|1147.772438	Rep.2	Alpha 1LCKRIADISQ	1146.56094|1146.588954|1146.764586|1146.765162|1146.765304|1146.82718	0.297487944855902|0.325501944856114|0.501133944856065|0.501709944855975|0.501851944856071|0.563727944856055	0.0557605
Alpha 1	114	123	LCKRIADISQ			9	1146.63	i20S_alone	0.5	SYJLN180306-15|SYJLN180306-25|SYJLN180306-35	1|2	6.028581|6.030427|6.031083|6.035101|6.036052|6.040131	10328|14799|18258|300704|348746|371359	574.389569|574.389928|574.420866|1147.568216|1147.59623|1147.772438	Rep.3	Alpha 1LCKRIADISQ	1146.56094|1146.588954|1146.764586|1146.765162|1146.765304|1146.82718	0.297487944855902|0.325501944856114|0.501133944856065|0.501709944855975|0.501851944856071|0.563727944856055	0.0616541
Alpha 1	114	123	LCKRIADISQ			9	1146.63	i20S_alone	1	SYJLN180306-17|SYJLN180306-27|SYJLN180306-37	1|2	6.028613|6.031803|6.033545|6.035606|6.036898|6.037926	9721|15572|16271|253986|329945|384701	574.400913|574.415769|574.425809|1147.566309|1147.659518|1147.896594	Rep.1	Alpha 1LCKRIADISQ	1146.559033|1146.652242|1146.787274|1146.816986|1146.837066|1146.889318	0.295580944856056|0.388789944855944|0.523821944855854|0.553533944855872|0.573613944855879|0.625865944856059	0.0603887
Alpha 1	114	123	LCKRIADISQ			9	1146.63	i20S_alone	1	SYJLN180306-17|SYJLN180306-27|SYJLN180306-37	1|2	6.028613|6.031803|6.033545|6.035606|6.036898|6.037926	9721|15572|16271|253986|329945|384701	574.400913|574.415769|574.425809|1147.566309|1147.659518|1147.896594	Rep.2	Alpha 1LCKRIADISQ	1146.559033|1146.652242|1146.787274|1146.816986|1146.837066|1146.889318	0.295580944856056|0.388789944855944|0.523821944855854|0.553533944855872|0.573613944855879|0.625865944856059	0.0640077
Alpha 1	114	123	LCKRIADISQ			9	1146.63	i20S_alone	1	SYJLN180306-17|SYJLN180306-27|SYJLN180306-37	1|2	6.028613|6.031803|6.033545|6.035606|6.036898|6.037926	9721|15572|16271|253986|329945|384701	574.400913|574.415769|574.425809|1147.566309|1147.659518|1147.896594	Rep.3	Alpha 1LCKRIADISQ	1146.559033|1146.652242|1146.787274|1146.816986|1146.837066|1146.889318	0.295580944856056|0.388789944855944|0.523821944855854|0.553533944855872|0.573613944855879|0.625865944856059	0.0576494
Alpha 1	114	123	LCKRIADISQ			9	1146.63	i20S_alone	5	SYJLN180306-19|SYJLN180306-29|SYJLN180306-39	1|2	6.026238|6.030519|6.030652|6.034552|6.041088|6.045294	4636|10998|12199|210056|275686|319467	574.394017|574.434374|574.449983|1147.095996|1147.473254|1147.517013	Rep.1	Alpha 1LCKRIADISQ	1146.08872|1146.465978|1146.509737|1146.773482|1146.854196|1146.885414	-0.174732055143977|0.202525944856006|0.246284944855915|0.510029944855887|0.590743944856058|0.621961944855911	0.0554133
Alpha 1	114	123	LCKRIADISQ			9	1146.63	i20S_alone	5	SYJLN180306-19|SYJLN180306-29|SYJLN180306-39	1|2	6.026238|6.030519|6.030652|6.034552|6.041088|6.045294	4636|10998|12199|210056|275686|319467	574.394017|574.434374|574.449983|1147.095996|1147.473254|1147.517013	Rep.2	Alpha 1LCKRIADISQ	1146.08872|1146.465978|1146.509737|1146.773482|1146.854196|1146.885414	-0.174732055143977|0.202525944856006|0.246284944855915|0.510029944855887|0.590743944856058|0.621961944855911	0.0641699
Alpha 1	114	123	LCKRIADISQ			9	1146.63	i20S_alone	5	SYJLN180306-19|SYJLN180306-29|SYJLN180306-39	1|2	6.026238|6.030519|6.030652|6.034552|6.041088|6.045294	4636|10998|12199|210056|275686|319467	574.394017|574.434374|574.449983|1147.095996|1147.473254|1147.517013	Rep.3	Alpha 1LCKRIADISQ	1146.08872|1146.465978|1146.509737|1146.773482|1146.854196|1146.885414	-0.174732055143977|0.202525944856006|0.246284944855915|0.510029944855887|0.590743944856058|0.621961944855911	0.0671954
Alpha 1	114	123	LCKRIADISQ			9	1146.63	i20S_alone	10	SYJLN180306-21|SYJLN180306-31|SYJLN180306-41	1|2	6.015384|6.020019|6.026665|6.031136|6.039295|6.041592	5345|8525|14169|179487|271156|329530	574.43541|574.438502|574.445364|1147.068564|1147.161181|1147.49508	Rep.1	Alpha 1LCKRIADISQ	1146.061288|1146.153905|1146.487804|1146.856268|1146.862452|1146.876176	-0.202164055144067|-0.109547055144048|0.224351944855925|0.592815944856056|0.598999944855905|0.612723944856043	0.0641807
Alpha 1	114	123	LCKRIADISQ			9	1146.63	i20S_alone	10	SYJLN180306-21|SYJLN180306-31|SYJLN180306-41	1|2	6.015384|6.020019|6.026665|6.031136|6.039295|6.041592	5345|8525|14169|179487|271156|329530	574.43541|574.438502|574.445364|1147.068564|1147.161181|1147.49508	Rep.2	Alpha 1LCKRIADISQ	1146.061288|1146.153905|1146.487804|1146.856268|1146.862452|1146.876176	-0.202164055144067|-0.109547055144048|0.224351944855925|0.592815944856056|0.598999944855905|0.612723944856043	0.0656343
Alpha 1	114	123	LCKRIADISQ			9	1146.63	i20S_alone	10	SYJLN180306-21|SYJLN180306-31|SYJLN180306-41	1|2	6.015384|6.020019|6.026665|6.031136|6.039295|6.041592	5345|8525|14169|179487|271156|329530	574.43541|574.438502|574.445364|1147.068564|1147.161181|1147.49508	Rep.3	Alpha 1LCKRIADISQ	1146.061288|1146.153905|1146.487804|1146.856268|1146.862452|1146.876176	-0.202164055144067|-0.109547055144048|0.224351944855925|0.592815944856056|0.598999944855905|0.612723944856043	0.0639813
Alpha 1	114	123	LCKRIADISQ			9	1146.63	i20S_alone	30	SYJLN180306-23|SYJLN180306-33|SYJLN180306-43	1|2	6.025802|6.027524|6.029027|6.030076	8388|145538|194465|244837	574.574375|574.577606|574.578256|1147.616065	Rep.1	Alpha 1LCKRIADISQ	1146.608789|1147.134198|1147.14066|1147.14196	0.345336944855944|0.870745944856026|0.877207944855854|0.878507944855983	0.0948158
Alpha 1	114	123	LCKRIADISQ			9	1146.63	i20S_alone	30	SYJLN180306-23|SYJLN180306-33|SYJLN180306-43	1|2	6.025802|6.027524|6.029027|6.030076	8388|145538|194465|244837	574.574375|574.577606|574.578256|1147.616065	Rep.2	Alpha 1LCKRIADISQ	1146.608789|1147.134198|1147.14066|1147.14196	0.345336944855944|0.870745944856026|0.877207944855854|0.878507944855983	0.097612
Alpha 1	114	123	LCKRIADISQ			9	1146.63	i20S_alone	30	SYJLN180306-23|SYJLN180306-33|SYJLN180306-43	1|2	6.025802|6.027524|6.029027|6.030076	8388|145538|194465|244837	574.574375|574.577606|574.578256|1147.616065	Rep.3	Alpha 1LCKRIADISQ	1146.608789|1147.134198|1147.14066|1147.14196	0.345336944855944|0.870745944856026|0.877207944855854|0.878507944855983	0.0974675
Alpha 1	114	123	LCKRIADISQ			9	1146.63	std20S_alone	0	SYJLN180228-02|SYJLN180228-04|SYJLN180228-06|SYJLN180228-08	1|2	6.030699|6.030781|6.033282|6.036172|6.036913|6.038245|6.03958|6.039586	312163|322405|364551|391259|2836303|2899277|2957227|3353317	574.108188|574.110286|574.121396|574.124123|1147.232259|1147.241542|1147.265065|1147.266426	Rep.1	Alpha 1LCKRIADISQ	1146.201824|1146.20602|1146.224983|1146.22824|1146.233694|1146.234266|1146.257789|1146.25915	-0.0177450455666985|-0.0135490455668332|0.00541395443337933|0.00867095443322796|0.0141249544333277|0.0146969544332478|0.0382199544333162|0.0395809544331769	-0.00130614
Alpha 1	114	123	LCKRIADISQ			9	1146.63	std20S_alone	0	SYJLN180228-02|SYJLN180228-04|SYJLN180228-06|SYJLN180228-08	1|2	6.030699|6.030781|6.033282|6.036172|6.036913|6.038245|6.03958|6.039586	312163|322405|364551|391259|2836303|2899277|2957227|3353317	574.108188|574.110286|574.121396|574.124123|1147.232259|1147.241542|1147.265065|1147.266426	Rep.2	Alpha 1LCKRIADISQ	1146.201824|1146.20602|1146.224983|1146.22824|1146.233694|1146.234266|1146.257789|1146.25915	-0.0177450455666985|-0.0135490455668332|0.00541395443337933|0.00867095443322796|0.0141249544333277|0.0146969544332478|0.0382199544333162|0.0395809544331769	0.0014592
Alpha 1	114	123	LCKRIADISQ			9	1146.63	std20S_alone	0	SYJLN180228-02|SYJLN180228-04|SYJLN180228-06|SYJLN180228-08	1|2	6.030699|6.030781|6.033282|6.036172|6.036913|6.038245|6.03958|6.039586	312163|322405|364551|391259|2836303|2899277|2957227|3353317	574.108188|574.110286|574.121396|574.124123|1147.232259|1147.241542|1147.265065|1147.266426	Rep.3	Alpha 1LCKRIADISQ	1146.201824|1146.20602|1146.224983|1146.22824|1146.233694|1146.234266|1146.257789|1146.25915	-0.0177450455666985|-0.0135490455668332|0.00541395443337933|0.00867095443322796|0.0141249544333277|0.0146969544332478|0.0382199544333162|0.0395809544331769	0.00102852
Alpha 1	114	123	LCKRIADISQ			9	1146.63	std20S_alone	0	SYJLN180228-02|SYJLN180228-04|SYJLN180228-06|SYJLN180228-08	1|2	6.030699|6.030781|6.033282|6.036172|6.036913|6.038245|6.03958|6.039586	312163|322405|364551|391259|2836303|2899277|2957227|3353317	574.108188|574.110286|574.121396|574.124123|1147.232259|1147.241542|1147.265065|1147.266426	Rep.4	Alpha 1LCKRIADISQ	1146.201824|1146.20602|1146.224983|1146.22824|1146.233694|1146.234266|1146.257789|1146.25915	-0.0177450455666985|-0.0135490455668332|0.00541395443337933|0.00867095443322796|0.0141249544333277|0.0146969544332478|0.0382199544333162|0.0395809544331769	-0.000939987
Alpha 1	114	123	LCKRIADISQ			9	1146.63	std20S_alone	0.5	SYJLN180228-10|SYJLN180228-12|SYJLN180228-14	1|2	6.031288|6.033143|6.034328|6.037644|6.042465|6.047626	258030|273869|283456|2374459|2530288|2662705	574.416012|574.423422|574.427557|1147.752338|1147.810863|1147.815627	Rep.1	Alpha 1LCKRIADISQ	1146.745062|1146.803587|1146.808351|1146.817472|1146.832292|1146.840562	0.525492954433275|0.584017954433193|0.588781954433216|0.597902954433266|0.612722954433139|0.620992954433177	0.0662852
Alpha 1	114	123	LCKRIADISQ			9	1146.63	std20S_alone	0.5	SYJLN180228-10|SYJLN180228-12|SYJLN180228-14	1|2	6.031288|6.033143|6.034328|6.037644|6.042465|6.047626	258030|273869|283456|2374459|2530288|2662705	574.416012|574.423422|574.427557|1147.752338|1147.810863|1147.815627	Rep.2	Alpha 1LCKRIADISQ	1146.745062|1146.803587|1146.808351|1146.817472|1146.832292|1146.840562	0.525492954433275|0.584017954433193|0.588781954433216|0.597902954433266|0.612722954433139|0.620992954433177	0.0671337
Alpha 1	114	123	LCKRIADISQ			9	1146.63	std20S_alone	0.5	SYJLN180228-10|SYJLN180228-12|SYJLN180228-14	1|2	6.031288|6.033143|6.034328|6.037644|6.042465|6.047626	258030|273869|283456|2374459|2530288|2662705	574.416012|574.423422|574.427557|1147.752338|1147.810863|1147.815627	Rep.3	Alpha 1LCKRIADISQ	1146.745062|1146.803587|1146.808351|1146.817472|1146.832292|1146.840562	0.525492954433275|0.584017954433193|0.588781954433216|0.597902954433266|0.612722954433139|0.620992954433177	0.0686484
Alpha 1	114	123	LCKRIADISQ			9	1146.63	std20S_alone	1	SYJLN180228-16|SYJLN180228-18|SYJLN180228-20	1|2	6.032959|6.033154|6.036401|6.037369|6.041934|6.045329	192416|209536|236951|1955178|2103244|2220224	574.426989|574.442635|574.443134|1147.835297|1147.842632|1147.867762	Rep.1	Alpha 1LCKRIADISQ	1146.828021|1146.835356|1146.839426|1146.860486|1146.870718|1146.871716	0.608451954433349|0.615786954433361|0.619856954433317|0.640916954433351|0.651148954433211|0.652146954433192	0.0719248
Alpha 1	114	123	LCKRIADISQ			9	1146.63	std20S_alone	1	SYJLN180228-16|SYJLN180228-18|SYJLN180228-20	1|2	6.032959|6.033154|6.036401|6.037369|6.041934|6.045329	192416|209536|236951|1955178|2103244|2220224	574.426989|574.442635|574.443134|1147.835297|1147.842632|1147.867762	Rep.2	Alpha 1LCKRIADISQ	1146.828021|1146.835356|1146.839426|1146.860486|1146.870718|1146.871716	0.608451954433349|0.615786954433361|0.619856954433317|0.640916954433351|0.651148954433211|0.652146954433192	0.0688294
Alpha 1	114	123	LCKRIADISQ			9	1146.63	std20S_alone	1	SYJLN180228-16|SYJLN180228-18|SYJLN180228-20	1|2	6.032959|6.033154|6.036401|6.037369|6.041934|6.045329	192416|209536|236951|1955178|2103244|2220224	574.426989|574.442635|574.443134|1147.835297|1147.842632|1147.867762	Rep.3	Alpha 1LCKRIADISQ	1146.828021|1146.835356|1146.839426|1146.860486|1146.870718|1146.871716	0.608451954433349|0.615786954433361|0.619856954433317|0.640916954433351|0.651148954433211|0.652146954433192	0.0723477
Alpha 1	114	123	LCKRIADISQ			9	1146.63	std20S_alone	5	SYJLN180228-22|SYJLN180228-24|SYJLN180228-26	1|2	6.035262|6.036233|6.047091|6.050367|6.053238|6.053274	181232|186867|192263|1966036|2021801|2039587	574.411245|574.41332|574.416275|1147.774738|1147.829157|1147.846414	Rep.1	Alpha 1LCKRIADISQ	1146.767462|1146.807938|1146.812088|1146.817998|1146.821881|1146.839138	0.547892954433337|0.588368954433236|0.592518954433217|0.598428954433302|0.602311954433162|0.619568954433362	0.0660964
Alpha 1	114	123	LCKRIADISQ			9	1146.63	std20S_alone	5	SYJLN180228-22|SYJLN180228-24|SYJLN180228-26	1|2	6.035262|6.036233|6.047091|6.050367|6.053238|6.053274	181232|186867|192263|1966036|2021801|2039587	574.411245|574.41332|574.416275|1147.774738|1147.829157|1147.846414	Rep.2	Alpha 1LCKRIADISQ	1146.767462|1146.807938|1146.812088|1146.817998|1146.821881|1146.839138	0.547892954433337|0.588368954433236|0.592518954433217|0.598428954433302|0.602311954433162|0.619568954433362	0.0660208
Alpha 1	114	123	LCKRIADISQ			9	1146.63	std20S_alone	5	SYJLN180228-22|SYJLN180228-24|SYJLN180228-26	1|2	6.035262|6.036233|6.047091|6.050367|6.053238|6.053274	181232|186867|192263|1966036|2021801|2039587	574.411245|574.41332|574.416275|1147.774738|1147.829157|1147.846414	Rep.3	Alpha 1LCKRIADISQ	1146.767462|1146.807938|1146.812088|1146.817998|1146.821881|1146.839138	0.547892954433337|0.588368954433236|0.592518954433217|0.598428954433302|0.602311954433162|0.619568954433362	0.0655051
Alpha 1	114	123	LCKRIADISQ			9	1146.63	std20S_alone	10	SYJLN180228-28|SYJLN180228-30|SYJLN180302-39|SYJLN180302-41	1|2	6.034017|6.036165|6.041219|6.042537|6.050951|6.051835|6.085476	85442|95649|156335|156824|1054508|1101099|1665517	574.411742|574.43305|574.433051|574.438116|1147.816498|1147.865517|1147.881108	Rep.1	Alpha 1LCKRIADISQ	1146.808932|1146.809222|1146.851548|1146.85155|1146.858241|1146.86168|1146.873832	0.589362954433227|0.589652954433177|0.63197895443318|0.631980954433175|0.638671954433221|0.642110954433292|0.654262954433307	0.0654875
Alpha 1	114	123	LCKRIADISQ			9	1146.63	std20S_alone	10	SYJLN180228-28|SYJLN180228-30|SYJLN180302-39|SYJLN180302-41	1|2	6.034017|6.036165|6.041219|6.042537|6.050951|6.051835|6.085476	85442|95649|156335|156824|1054508|1101099|1665517	574.411742|574.43305|574.433051|574.438116|1147.816498|1147.865517|1147.881108	Rep.2	Alpha 1LCKRIADISQ	1146.808932|1146.809222|1146.851548|1146.85155|1146.858241|1146.86168|1146.873832	0.589362954433227|0.589652954433177|0.63197895443318|0.631980954433175|0.638671954433221|0.642110954433292|0.654262954433307	0.0705023
Alpha 1	114	123	LCKRIADISQ			9	1146.63	std20S_alone	10	SYJLN180228-28|SYJLN180228-30|SYJLN180302-39|SYJLN180302-41	1|2	6.034017|6.036165|6.041219|6.042537|6.050951|6.051835|6.085476	85442|95649|156335|156824|1054508|1101099|1665517	574.411742|574.43305|574.433051|574.438116|1147.816498|1147.865517|1147.881108	Rep.3	Alpha 1LCKRIADISQ	1146.808932|1146.809222|1146.851548|1146.85155|1146.858241|1146.86168|1146.873832	0.589362954433227|0.589652954433177|0.63197895443318|0.631980954433175|0.638671954433221|0.642110954433292|0.654262954433307	0.0703982
Alpha 1	114	123	LCKRIADISQ			9	1146.63	std20S_alone	10	SYJLN180228-28|SYJLN180228-30|SYJLN180302-39|SYJLN180302-41	1|2	6.034017|6.036165|6.041219|6.042537|6.050951|6.051835|6.085476	85442|95649|156335|156824|1054508|1101099|1665517	574.411742|574.43305|574.433051|574.438116|1147.816498|1147.865517|1147.881108	Rep.4	Alpha 1LCKRIADISQ	1146.808932|1146.809222|1146.851548|1146.85155|1146.858241|1146.86168|1146.873832	0.589362954433227|0.589652954433177|0.63197895443318|0.631980954433175|0.638671954433221|0.642110954433292|0.654262954433307	0.0713457
Alpha 1	114	123	LCKRIADISQ			9	1146.63	std20S_alone	30	SYJLN180302-43|SYJLN180302-45|SYJLN180302-47	1|2	6.034408|6.034542|6.037669|6.040663|6.042609|6.042683	64928|67906|76184|886684|932760|1045207	574.538456|574.550699|574.554099|1147.994798|1148.011316|1148.017446	Rep.1	Alpha 1LCKRIADISQ	1146.987522|1147.00404|1147.01017|1147.06236|1147.086846|1147.093646	0.767952954433213|0.784470954433345|0.79060095443333|0.842790954433212|0.867276954433237|0.874076954433122	0.095739
Alpha 1	114	123	LCKRIADISQ			9	1146.63	std20S_alone	30	SYJLN180302-43|SYJLN180302-45|SYJLN180302-47	1|2	6.034408|6.034542|6.037669|6.040663|6.042609|6.042683	64928|67906|76184|886684|932760|1045207	574.538456|574.550699|574.554099|1147.994798|1148.011316|1148.017446	Rep.2	Alpha 1LCKRIADISQ	1146.987522|1147.00404|1147.01017|1147.06236|1147.086846|1147.093646	0.767952954433213|0.784470954433345|0.79060095443333|0.842790954433212|0.867276954433237|0.874076954433122	0.0930519
Alpha 1	114	123	LCKRIADISQ			9	1146.63	std20S_alone	30	SYJLN180302-43|SYJLN180302-45|SYJLN180302-47	1|2	6.034408|6.034542|6.037669|6.040663|6.042609|6.042683	64928|67906|76184|886684|932760|1045207	574.538456|574.550699|574.554099|1147.994798|1148.011316|1148.017446	Rep.3	Alpha 1LCKRIADISQ	1146.987522|1147.00404|1147.01017|1147.06236|1147.086846|1147.093646	0.767952954433213|0.784470954433345|0.79060095443333|0.842790954433212|0.867276954433237|0.874076954433122	0.0965161
Alpha 1	114	124	LCKRIADISQV			10	1245.7	i20S_alone	0	SYJLN180306-09|SYJLN180306-11|SYJLN180306-13	2	7.398946|7.400832|7.401021	806170|812515|833839	623.765666|623.769185|623.769494	Rep.1	Alpha 1LCKRIADISQV	1245.51678|1245.523818|1245.524436	-0.00490947138632691|0.00212852861363899|0.00274652861367031	-0.000490947
Alpha 1	114	124	LCKRIADISQV			10	1245.7	i20S_alone	0	SYJLN180306-09|SYJLN180306-11|SYJLN180306-13	2	7.398946|7.400832|7.401021	806170|812515|833839	623.765666|623.769185|623.769494	Rep.2	Alpha 1LCKRIADISQV	1245.51678|1245.523818|1245.524436	-0.00490947138632691|0.00212852861363899|0.00274652861367031	0.000274653
Alpha 1	114	124	LCKRIADISQV			10	1245.7	i20S_alone	0	SYJLN180306-09|SYJLN180306-11|SYJLN180306-13	2	7.398946|7.400832|7.401021	806170|812515|833839	623.765666|623.769185|623.769494	Rep.3	Alpha 1LCKRIADISQV	1245.51678|1245.523818|1245.524436	-0.00490947138632691|0.00212852861363899|0.00274652861367031	0.000212853
Alpha 1	114	124	LCKRIADISQV			10	1245.7	i20S_alone	0.5	SYJLN180306-15|SYJLN180306-25|SYJLN180306-35	2	7.39166|7.394052|7.394285	726436|804762|871599	624.120293|624.12698|624.127118	Rep.1	Alpha 1LCKRIADISQV	1246.226034|1246.239408|1246.239684	0.704344528613547|0.717718528613659|0.717994528613644	0.0704345
Alpha 1	114	124	LCKRIADISQV			10	1245.7	i20S_alone	0.5	SYJLN180306-15|SYJLN180306-25|SYJLN180306-35	2	7.39166|7.394052|7.394285	726436|804762|871599	624.120293|624.12698|624.127118	Rep.2	Alpha 1LCKRIADISQV	1246.226034|1246.239408|1246.239684	0.704344528613547|0.717718528613659|0.717994528613644	0.0717719
Alpha 1	114	124	LCKRIADISQV			10	1245.7	i20S_alone	0.5	SYJLN180306-15|SYJLN180306-25|SYJLN180306-35	2	7.39166|7.394052|7.394285	726436|804762|871599	624.120293|624.12698|624.127118	Rep.3	Alpha 1LCKRIADISQV	1246.226034|1246.239408|1246.239684	0.704344528613547|0.717718528613659|0.717994528613644	0.0717995
Alpha 1	114	124	LCKRIADISQV			10	1245.7	i20S_alone	1	SYJLN180306-17|SYJLN180306-27|SYJLN180306-37	2	7.393748|7.396316|7.396513	618681|738784|892862	624.12166|624.127984|624.141393	Rep.1	Alpha 1LCKRIADISQV	1246.228768|1246.241416|1246.268234	0.707078528613692|0.719726528613592|0.74654452861364	0.0746545
Alpha 1	114	124	LCKRIADISQV			10	1245.7	i20S_alone	1	SYJLN180306-17|SYJLN180306-27|SYJLN180306-37	2	7.393748|7.396316|7.396513	618681|738784|892862	624.12166|624.127984|624.141393	Rep.2	Alpha 1LCKRIADISQV	1246.228768|1246.241416|1246.268234	0.707078528613692|0.719726528613592|0.74654452861364	0.0707079
Alpha 1	114	124	LCKRIADISQV			10	1245.7	i20S_alone	1	SYJLN180306-17|SYJLN180306-27|SYJLN180306-37	2	7.393748|7.396316|7.396513	618681|738784|892862	624.12166|624.127984|624.141393	Rep.3	Alpha 1LCKRIADISQV	1246.228768|1246.241416|1246.268234	0.707078528613692|0.719726528613592|0.74654452861364	0.0719727
Alpha 1	114	124	LCKRIADISQV			10	1245.7	i20S_alone	5	SYJLN180306-19|SYJLN180306-29|SYJLN180306-39	2	7.39344|7.397375|7.40073	520180|619157|685930	624.14115|624.145234|624.165973	Rep.1	Alpha 1LCKRIADISQV	1246.267748|1246.275916|1246.317394	0.74605852861373|0.754226528613572|0.795704528613669	0.0754227
Alpha 1	114	124	LCKRIADISQV			10	1245.7	i20S_alone	5	SYJLN180306-19|SYJLN180306-29|SYJLN180306-39	2	7.39344|7.397375|7.40073	520180|619157|685930	624.14115|624.145234|624.165973	Rep.2	Alpha 1LCKRIADISQV	1246.267748|1246.275916|1246.317394	0.74605852861373|0.754226528613572|0.795704528613669	0.0746059
Alpha 1	114	124	LCKRIADISQV			10	1245.7	i20S_alone	5	SYJLN180306-19|SYJLN180306-29|SYJLN180306-39	2	7.39344|7.397375|7.40073	520180|619157|685930	624.14115|624.145234|624.165973	Rep.3	Alpha 1LCKRIADISQV	1246.267748|1246.275916|1246.317394	0.74605852861373|0.754226528613572|0.795704528613669	0.0795705
Alpha 1	114	124	LCKRIADISQV			10	1245.7	i20S_alone	10	SYJLN180306-21|SYJLN180306-31|SYJLN180306-41	2	7.389263|7.390853|7.403204	459474|598045|710694	624.144654|624.151023|624.152013	Rep.1	Alpha 1LCKRIADISQV	1246.274756|1246.287494|1246.289474	0.753066528613545|0.765804528613671|0.767784528613674	0.0753067
Alpha 1	114	124	LCKRIADISQV			10	1245.7	i20S_alone	10	SYJLN180306-21|SYJLN180306-31|SYJLN180306-41	2	7.389263|7.390853|7.403204	459474|598045|710694	624.144654|624.151023|624.152013	Rep.2	Alpha 1LCKRIADISQV	1246.274756|1246.287494|1246.289474	0.753066528613545|0.765804528613671|0.767784528613674	0.0767785
Alpha 1	114	124	LCKRIADISQV			10	1245.7	i20S_alone	10	SYJLN180306-21|SYJLN180306-31|SYJLN180306-41	2	7.389263|7.390853|7.403204	459474|598045|710694	624.144654|624.151023|624.152013	Rep.3	Alpha 1LCKRIADISQV	1246.274756|1246.287494|1246.289474	0.753066528613545|0.765804528613671|0.767784528613674	0.0765805
Alpha 1	114	124	LCKRIADISQV			10	1245.7	i20S_alone	30	SYJLN180306-23|SYJLN180306-33|SYJLN180306-43	2	7.389864|7.393343|7.398323	330946|461610|579534	624.314667|624.360282|624.366385	Rep.1	Alpha 1LCKRIADISQV	1246.614782|1246.706012|1246.718218	1.09309252861362|1.18432252861362|1.19652852861373	0.109309
Alpha 1	114	124	LCKRIADISQV			10	1245.7	i20S_alone	30	SYJLN180306-23|SYJLN180306-33|SYJLN180306-43	2	7.389864|7.393343|7.398323	330946|461610|579534	624.314667|624.360282|624.366385	Rep.2	Alpha 1LCKRIADISQV	1246.614782|1246.706012|1246.718218	1.09309252861362|1.18432252861362|1.19652852861373	0.118432
Alpha 1	114	124	LCKRIADISQV			10	1245.7	i20S_alone	30	SYJLN180306-23|SYJLN180306-33|SYJLN180306-43	2	7.389864|7.393343|7.398323	330946|461610|579534	624.314667|624.360282|624.366385	Rep.3	Alpha 1LCKRIADISQV	1246.614782|1246.706012|1246.718218	1.09309252861362|1.18432252861362|1.19652852861373	0.119653
Alpha 1	114	124	LCKRIADISQV			10	1245.7	std20S_alone	0	SYJLN180228-02|SYJLN180228-04|SYJLN180228-06|SYJLN180228-08	1|2	7.400154|7.402191|7.402944|7.405012|7.407027|7.407314|7.407377|7.410294	111426|111551|122884|134799|5224162|5558218|5743118|6067578	623.767808|623.769777|623.779655|623.78367|1246.421872|1246.424677|1246.430722|1246.436374	Rep.1	Alpha 1LCKRIADISQV	1245.414596|1245.417401|1245.423446|1245.429098|1245.521064|1245.525002|1245.544758|1245.552788	-0.118687512892166|-0.115882512892085|-0.109837512892|-0.104185512892172|-0.0122195128922158|-0.00828151289215384|0.0114744871079893|0.0195044871079517	0.00166679
Alpha 1	114	124	LCKRIADISQV			10	1245.7	std20S_alone	0	SYJLN180228-02|SYJLN180228-04|SYJLN180228-06|SYJLN180228-08	1|2	7.400154|7.402191|7.402944|7.405012|7.407027|7.407314|7.407377|7.410294	111426|111551|122884|134799|5224162|5558218|5743118|6067578	623.767808|623.769777|623.779655|623.78367|1246.421872|1246.424677|1246.430722|1246.436374	Rep.2	Alpha 1LCKRIADISQV	1245.414596|1245.417401|1245.423446|1245.429098|1245.521064|1245.525002|1245.544758|1245.552788	-0.118687512892166|-0.115882512892085|-0.109837512892|-0.104185512892172|-0.0122195128922158|-0.00828151289215384|0.0114744871079893|0.0195044871079517	-0.00104731
Alpha 1	114	124	LCKRIADISQV			10	1245.7	std20S_alone	0	SYJLN180228-02|SYJLN180228-04|SYJLN180228-06|SYJLN180228-08	1|2	7.400154|7.402191|7.402944|7.405012|7.407027|7.407314|7.407377|7.410294	111426|111551|122884|134799|5224162|5558218|5743118|6067578	623.767808|623.769777|623.779655|623.78367|1246.421872|1246.424677|1246.430722|1246.436374	Rep.3	Alpha 1LCKRIADISQV	1245.414596|1245.417401|1245.423446|1245.429098|1245.521064|1245.525002|1245.544758|1245.552788	-0.118687512892166|-0.115882512892085|-0.109837512892|-0.104185512892172|-0.0122195128922158|-0.00828151289215384|0.0114744871079893|0.0195044871079517	-0.00141401
Alpha 1	114	124	LCKRIADISQV			10	1245.7	std20S_alone	0	SYJLN180228-02|SYJLN180228-04|SYJLN180228-06|SYJLN180228-08	1|2	7.400154|7.402191|7.402944|7.405012|7.407027|7.407314|7.407377|7.410294	111426|111551|122884|134799|5224162|5558218|5743118|6067578	623.767808|623.769777|623.779655|623.78367|1246.421872|1246.424677|1246.430722|1246.436374	Rep.4	Alpha 1LCKRIADISQV	1245.414596|1245.417401|1245.423446|1245.429098|1245.521064|1245.525002|1245.544758|1245.552788	-0.118687512892166|-0.115882512892085|-0.109837512892|-0.104185512892172|-0.0122195128922158|-0.00828151289215384|0.0114744871079893|0.0195044871079517	0.000881482
Alpha 1	114	124	LCKRIADISQV			10	1245.7	std20S_alone	0.5	SYJLN180228-10|SYJLN180228-12|SYJLN180228-14	1|2	7.400671|7.401014|7.401153|7.403825|7.410967|7.414538	95592|97480|102806|5370279|5371722|5404497	624.102719|624.109777|624.117411|1247.065479|1247.089254|1247.135302	Rep.1	Alpha 1LCKRIADISQV	1246.058203|1246.081978|1246.128026|1246.190886|1246.205002|1246.22027	0.524919487108036|0.548694487107923|0.594742487107851|0.657602487107852|0.67171848710791|0.686986487107788	0.068439
Alpha 1	114	124	LCKRIADISQV			10	1245.7	std20S_alone	0.5	SYJLN180228-10|SYJLN180228-12|SYJLN180228-14	1|2	7.400671|7.401014|7.401153|7.403825|7.410967|7.414538	95592|97480|102806|5370279|5371722|5404497	624.102719|624.109777|624.117411|1247.065479|1247.089254|1247.135302	Rep.2	Alpha 1LCKRIADISQV	1246.058203|1246.081978|1246.128026|1246.190886|1246.205002|1246.22027	0.524919487108036|0.548694487107923|0.594742487107851|0.657602487107852|0.67171848710791|0.686986487107788	0.0655252
Alpha 1	114	124	LCKRIADISQV			10	1245.7	std20S_alone	0.5	SYJLN180228-10|SYJLN180228-12|SYJLN180228-14	1|2	7.400671|7.401014|7.401153|7.403825|7.410967|7.414538	95592|97480|102806|5370279|5371722|5404497	624.102719|624.109777|624.117411|1247.065479|1247.089254|1247.135302	Rep.3	Alpha 1LCKRIADISQV	1246.058203|1246.081978|1246.128026|1246.190886|1246.205002|1246.22027	0.524919487108036|0.548694487107923|0.594742487107851|0.657602487107852|0.67171848710791|0.686986487107788	0.0670372
Alpha 1	114	124	LCKRIADISQV			10	1245.7	std20S_alone	1	SYJLN180228-16|SYJLN180228-18|SYJLN180228-20	1|2	7.403959|7.405087|7.405816|7.408729|7.413146|7.41585	71624|73861|83502|4376227|4557302|4934223	624.107807|624.116904|624.11931|1247.053944|1247.115501|1247.118727	Rep.1	Alpha 1LCKRIADISQV	1246.046668|1246.108225|1246.111451|1246.201062|1246.219256|1246.224068	0.513384487107942|0.574941487107935|0.578167487107976|0.667778487107853|0.685972487107847|0.690784487107976	0.0683108
Alpha 1	114	124	LCKRIADISQV			10	1245.7	std20S_alone	1	SYJLN180228-16|SYJLN180228-18|SYJLN180228-20	1|2	7.403959|7.405087|7.405816|7.408729|7.413146|7.41585	71624|73861|83502|4376227|4557302|4934223	624.107807|624.116904|624.11931|1247.053944|1247.115501|1247.118727	Rep.2	Alpha 1LCKRIADISQV	1246.046668|1246.108225|1246.111451|1246.201062|1246.219256|1246.224068	0.513384487107942|0.574941487107935|0.578167487107976|0.667778487107853|0.685972487107847|0.690784487107976	0.0666287
Alpha 1	114	124	LCKRIADISQV			10	1245.7	std20S_alone	1	SYJLN180228-16|SYJLN180228-18|SYJLN180228-20	1|2	7.403959|7.405087|7.405816|7.408729|7.413146|7.41585	71624|73861|83502|4376227|4557302|4934223	624.107807|624.116904|624.11931|1247.053944|1247.115501|1247.118727	Rep.3	Alpha 1LCKRIADISQV	1246.046668|1246.108225|1246.111451|1246.201062|1246.219256|1246.224068	0.513384487107942|0.574941487107935|0.578167487107976|0.667778487107853|0.685972487107847|0.690784487107976	0.0688992
Alpha 1	114	124	LCKRIADISQV			10	1245.7	std20S_alone	5	SYJLN180228-22|SYJLN180228-24|SYJLN180228-26	1|2	7.417929|7.419539|7.420685|7.42142|7.422105|7.424539	64452|69443|69838|4063384|4322379|4376608	624.103674|624.120698|624.134563|1247.063903|1247.10032|1247.103601	Rep.1	Alpha 1LCKRIADISQV	1246.056627|1246.093044|1246.096325|1246.192796|1246.226844|1246.254574	0.523343487107923|0.559760487107951|0.563041487107967|0.659512487107804|0.693560487107789|0.721290487107808	0.0657987
Alpha 1	114	124	LCKRIADISQV			10	1245.7	std20S_alone	5	SYJLN180228-22|SYJLN180228-24|SYJLN180228-26	1|2	7.417929|7.419539|7.420685|7.42142|7.422105|7.424539	64452|69443|69838|4063384|4322379|4376608	624.103674|624.120698|624.134563|1247.063903|1247.10032|1247.103601	Rep.2	Alpha 1LCKRIADISQV	1246.056627|1246.093044|1246.096325|1246.192796|1246.226844|1246.254574	0.523343487107923|0.559760487107951|0.563041487107967|0.659512487107804|0.693560487107789|0.721290487107808	0.0690887
Alpha 1	114	124	LCKRIADISQV			10	1245.7	std20S_alone	5	SYJLN180228-22|SYJLN180228-24|SYJLN180228-26	1|2	7.417929|7.419539|7.420685|7.42142|7.422105|7.424539	64452|69443|69838|4063384|4322379|4376608	624.103674|624.120698|624.134563|1247.063903|1247.10032|1247.103601	Rep.3	Alpha 1LCKRIADISQV	1246.056627|1246.093044|1246.096325|1246.192796|1246.226844|1246.254574	0.523343487107923|0.559760487107951|0.563041487107967|0.659512487107804|0.693560487107789|0.721290487107808	0.0718768
Alpha 1	114	124	LCKRIADISQV			10	1245.7	std20S_alone	10	SYJLN180228-28|SYJLN180228-30|SYJLN180302-39|SYJLN180302-41	1|2	7.400166|7.400273|7.407787|7.40953|7.424719|7.424953|7.458216	23757|28466|51539|308214|2256910|2278581|3486762	624.080086|624.094505|624.122009|624.129764|1246.948998|1246.96429|1247.116233	Rep.1	Alpha 1LCKRIADISQV	1245.941722|1245.957014|1246.108957|1246.14562|1246.174458|1246.229466|1246.244976	0.408438487108015|0.423730487107832|0.575673487107906|0.612336487107996|0.641174487107946|0.69618248710799|0.711692487107939	0.0694427
Alpha 1	114	124	LCKRIADISQV			10	1245.7	std20S_alone	10	SYJLN180228-28|SYJLN180228-30|SYJLN180302-39|SYJLN180302-41	1|2	7.400166|7.400273|7.407787|7.40953|7.424719|7.424953|7.458216	23757|28466|51539|308214|2256910|2278581|3486762	624.080086|624.094505|624.122009|624.129764|1246.948998|1246.96429|1247.116233	Rep.2	Alpha 1LCKRIADISQV	1245.941722|1245.957014|1246.108957|1246.14562|1246.174458|1246.229466|1246.244976	0.408438487108015|0.423730487107832|0.575673487107906|0.612336487107996|0.641174487107946|0.69618248710799|0.711692487107939	0.0687346
Alpha 1	114	124	LCKRIADISQV			10	1245.7	std20S_alone	10	SYJLN180228-28|SYJLN180228-30|SYJLN180302-39|SYJLN180302-41	1|2	7.400166|7.400273|7.407787|7.40953|7.424719|7.424953|7.458216	23757|28466|51539|308214|2256910|2278581|3486762	624.080086|624.094505|624.122009|624.129764|1246.948998|1246.96429|1247.116233	Rep.3	Alpha 1LCKRIADISQV	1245.941722|1245.957014|1246.108957|1246.14562|1246.174458|1246.229466|1246.244976	0.408438487108015|0.423730487107832|0.575673487107906|0.612336487107996|0.641174487107946|0.69618248710799|0.711692487107939	0.0638773
Alpha 1	114	124	LCKRIADISQV			10	1245.7	std20S_alone	10	SYJLN180228-28|SYJLN180228-30|SYJLN180302-39|SYJLN180302-41	1|2	7.400166|7.400273|7.407787|7.40953|7.424719|7.424953|7.458216	23757|28466|51539|308214|2256910|2278581|3486762	624.080086|624.094505|624.122009|624.129764|1246.948998|1246.96429|1247.116233	Rep.4	Alpha 1LCKRIADISQV	1245.941722|1245.957014|1246.108957|1246.14562|1246.174458|1246.229466|1246.244976	0.408438487108015|0.423730487107832|0.575673487107906|0.612336487107996|0.641174487107946|0.69618248710799|0.711692487107939	0.0612336
Alpha 1	114	124	LCKRIADISQV			10	1245.7	std20S_alone	30	SYJLN180302-43|SYJLN180302-45|SYJLN180302-47	1|2	7.405166|7.406204|7.408437|7.409819|7.410995	18414|21660|1678012|1790876|2075785	624.236354|624.263192|624.265467|1247.0416|1247.078243	Rep.1	Alpha 1LCKRIADISQV	1246.034324|1246.070967|1246.458156|1246.511832|1246.516382	0.501040487107957|0.53768348710787|0.924872487107905|0.978548487107901|0.983098487107782	0.0973996
Alpha 1	114	124	LCKRIADISQV			10	1245.7	std20S_alone	30	SYJLN180302-43|SYJLN180302-45|SYJLN180302-47	1|2	7.405166|7.406204|7.408437|7.409819|7.410995	18414|21660|1678012|1790876|2075785	624.236354|624.263192|624.265467|1247.0416|1247.078243	Rep.2	Alpha 1LCKRIADISQV	1246.034324|1246.070967|1246.458156|1246.511832|1246.516382	0.501040487107957|0.53768348710787|0.924872487107905|0.978548487107901|0.983098487107782	0.0920272
Alpha 1	114	124	LCKRIADISQV			10	1245.7	std20S_alone	30	SYJLN180302-43|SYJLN180302-45|SYJLN180302-47	1|2	7.405166|7.406204|7.408437|7.409819|7.410995	18414|21660|1678012|1790876|2075785	624.236354|624.263192|624.265467|1247.0416|1247.078243	Rep.3	Alpha 1LCKRIADISQV	1246.034324|1246.070967|1246.458156|1246.511832|1246.516382	0.501040487107957|0.53768348710787|0.924872487107905|0.978548487107901|0.983098487107782	0.0983098
Alpha 1	179	191	LEKKVKKKFDWTF			12	1696.98	i20S_alone	0	SYJLN180306-09|SYJLN180306-11|SYJLN180306-13	2|3	8.391986|8.393809|8.395693|8.396711|8.397252|8.397339	614891|636220|647091|1514780|1524274|1525324	566.673812|566.683628|566.684748|849.486898|849.489941|849.491025	Rep.1	Alpha 1LEKKVKKKFDWTF	1696.959244|1696.96533|1696.967498|1696.999608|1697.029056|1697.032416	-0.0445705511872347|-0.038484551187139|-0.0363165511871557|-0.00420655118705326|0.0252414488129489|0.0286014488128785	0.00059356
Alpha 1	179	191	LEKKVKKKFDWTF			12	1696.98	i20S_alone	0	SYJLN180306-09|SYJLN180306-11|SYJLN180306-13	2|3	8.391986|8.393809|8.395693|8.396711|8.397252|8.397339	614891|636220|647091|1514780|1524274|1525324	566.673812|566.683628|566.684748|849.486898|849.489941|849.491025	Rep.2	Alpha 1LEKKVKKKFDWTF	1696.959244|1696.96533|1696.967498|1696.999608|1697.029056|1697.032416	-0.0445705511872347|-0.038484551187139|-0.0363165511871557|-0.00420655118705326|0.0252414488129489|0.0286014488128785	-0.00131741
Alpha 1	179	191	LEKKVKKKFDWTF			12	1696.98	i20S_alone	0	SYJLN180306-09|SYJLN180306-11|SYJLN180306-13	2|3	8.391986|8.393809|8.395693|8.396711|8.397252|8.397339	614891|636220|647091|1514780|1524274|1525324	566.673812|566.683628|566.684748|849.486898|849.489941|849.491025	Rep.3	Alpha 1LEKKVKKKFDWTF	1696.959244|1696.96533|1696.967498|1696.999608|1697.029056|1697.032416	-0.0445705511872347|-0.038484551187139|-0.0363165511871557|-0.00420655118705326|0.0252414488129489|0.0286014488128785	0.000710106
Alpha 1	179	191	LEKKVKKKFDWTF			12	1696.98	i20S_alone	0.5	SYJLN180306-15|SYJLN180306-25|SYJLN180306-35	2|3	8.38134|8.383933|8.388721|8.391131|8.393513|8.393707	436492|540241|628547|1136125|1381787|1423977	567.556049|567.568487|567.58072|850.967352|850.98559|850.986793	Rep.1	Alpha 1LEKKVKKKFDWTF	1699.646319|1699.683633|1699.720332|1699.920152|1699.956628|1699.959034	2.64250444881304|2.67981844881297|2.71651744881319|2.91633744881278|2.95281344881278|2.95521944881284	0.229354
Alpha 1	179	191	LEKKVKKKFDWTF			12	1696.98	i20S_alone	0.5	SYJLN180306-15|SYJLN180306-25|SYJLN180306-35	2|3	8.38134|8.383933|8.388721|8.391131|8.393513|8.393707	436492|540241|628547|1136125|1381787|1423977	567.556049|567.568487|567.58072|850.967352|850.98559|850.986793	Rep.2	Alpha 1LEKKVKKKFDWTF	1699.646319|1699.683633|1699.720332|1699.920152|1699.956628|1699.959034	2.64250444881304|2.67981844881297|2.71651744881319|2.91633744881278|2.95281344881278|2.95521944881284	0.227477
Alpha 1	179	191	LEKKVKKKFDWTF			12	1696.98	i20S_alone	0.5	SYJLN180306-15|SYJLN180306-25|SYJLN180306-35	2|3	8.38134|8.383933|8.388721|8.391131|8.393513|8.393707	436492|540241|628547|1136125|1381787|1423977	567.556049|567.568487|567.58072|850.967352|850.98559|850.986793	Rep.3	Alpha 1LEKKVKKKFDWTF	1699.646319|1699.683633|1699.720332|1699.920152|1699.956628|1699.959034	2.64250444881304|2.67981844881297|2.71651744881319|2.91633744881278|2.95281344881278|2.95521944881284	0.231898
Alpha 1	179	191	LEKKVKKKFDWTF			12	1696.98	i20S_alone	1	SYJLN180306-17|SYJLN180306-27|SYJLN180306-37	2|3	8.386138|8.388427|8.389673|8.392123|8.392957|8.395912	418149|508658|591922|1031020|1297921|1417552	567.606191|567.608324|567.62843|851.024121|851.045669|851.052893	Rep.1	Alpha 1LEKKVKKKFDWTF	1699.796745|1699.803144|1699.863462|1700.03369|1700.076786|1700.091234	2.79293044881297|2.79932944881307|2.85964744881289|3.02987544881285|3.07297144881272|3.08741944881285	0.238937
Alpha 1	179	191	LEKKVKKKFDWTF			12	1696.98	i20S_alone	1	SYJLN180306-17|SYJLN180306-27|SYJLN180306-37	2|3	8.386138|8.388427|8.389673|8.392123|8.392957|8.395912	418149|508658|591922|1031020|1297921|1417552	567.606191|567.608324|567.62843|851.024121|851.045669|851.052893	Rep.2	Alpha 1LEKKVKKKFDWTF	1699.796745|1699.803144|1699.863462|1700.03369|1700.076786|1700.091234	2.79293044881297|2.79932944881307|2.85964744881289|3.02987544881285|3.07297144881272|3.08741944881285	0.239315
Alpha 1	179	191	LEKKVKKKFDWTF			12	1696.98	i20S_alone	1	SYJLN180306-17|SYJLN180306-27|SYJLN180306-37	2|3	8.386138|8.388427|8.389673|8.392123|8.392957|8.395912	418149|508658|591922|1031020|1297921|1417552	567.606191|567.608324|567.62843|851.024121|851.045669|851.052893	Rep.3	Alpha 1LEKKVKKKFDWTF	1699.796745|1699.803144|1699.863462|1700.03369|1700.076786|1700.091234	2.79293044881297|2.79932944881307|2.85964744881289|3.02987544881285|3.07297144881272|3.08741944881285	0.243781
Alpha 1	179	191	LEKKVKKKFDWTF			12	1696.98	i20S_alone	5	SYJLN180306-19|SYJLN180306-29|SYJLN180306-39	2|3	8.384115|8.386536|8.392591|8.39519|8.395578|8.397114	300333|392569|459781|762230|1018356|1154001	567.734483|567.740679|567.767849|851.262175|851.286658|851.296717	Rep.1	Alpha 1LEKKVKKKFDWTF	1700.181621|1700.200209|1700.281719|1700.509798|1700.558764|1700.578882	3.17780644881282|3.19639444881295|3.27790444881293|3.50598344881269|3.55494944881275|3.57506744881266	0.272609
Alpha 1	179	191	LEKKVKKKFDWTF			12	1696.98	i20S_alone	5	SYJLN180306-19|SYJLN180306-29|SYJLN180306-39	2|3	8.384115|8.386536|8.392591|8.39519|8.395578|8.397114	300333|392569|459781|762230|1018356|1154001	567.734483|567.740679|567.767849|851.262175|851.286658|851.296717	Rep.2	Alpha 1LEKKVKKKFDWTF	1700.181621|1700.200209|1700.281719|1700.509798|1700.558764|1700.578882	3.17780644881282|3.19639444881295|3.27790444881293|3.50598344881269|3.55494944881275|3.57506744881266	0.27468
Alpha 1	179	191	LEKKVKKKFDWTF			12	1696.98	i20S_alone	5	SYJLN180306-19|SYJLN180306-29|SYJLN180306-39	2|3	8.384115|8.386536|8.392591|8.39519|8.395578|8.397114	300333|392569|459781|762230|1018356|1154001	567.734483|567.740679|567.767849|851.262175|851.286658|851.296717	Rep.3	Alpha 1LEKKVKKKFDWTF	1700.181621|1700.200209|1700.281719|1700.509798|1700.558764|1700.578882	3.17780644881282|3.19639444881295|3.27790444881293|3.50598344881269|3.55494944881275|3.57506744881266	0.280158
Alpha 1	179	191	LEKKVKKKFDWTF			12	1696.98	i20S_alone	10	SYJLN180306-21|SYJLN180306-31|SYJLN180306-41	2|3	8.383014|8.383904|8.38605|8.386668|8.398386|8.399055	264868|381287|452043|712105|1000839|1101332	567.805764|567.825513|567.853918|851.34926|851.413058|851.421005	Rep.1	Alpha 1LEKKVKKKFDWTF	1700.395464|1700.454711|1700.539926|1700.683968|1700.811564|1700.827458	3.39164944881281|3.45089644881295|3.53611144881302|3.68015344881269|3.80774944881273|3.82364344881285	0.301649
Alpha 1	179	191	LEKKVKKKFDWTF			12	1696.98	i20S_alone	10	SYJLN180306-21|SYJLN180306-31|SYJLN180306-41	2|3	8.383014|8.383904|8.38605|8.386668|8.398386|8.399055	264868|381287|452043|712105|1000839|1101332	567.805764|567.825513|567.853918|851.34926|851.413058|851.421005	Rep.2	Alpha 1LEKKVKKKFDWTF	1700.395464|1700.454711|1700.539926|1700.683968|1700.811564|1700.827458	3.39164944881281|3.45089644881295|3.53611144881302|3.68015344881269|3.80774944881273|3.82364344881285	0.295778
Alpha 1	179	191	LEKKVKKKFDWTF			12	1696.98	i20S_alone	10	SYJLN180306-21|SYJLN180306-31|SYJLN180306-41	2|3	8.383014|8.383904|8.38605|8.386668|8.398386|8.399055	264868|381287|452043|712105|1000839|1101332	567.805764|567.825513|567.853918|851.34926|851.413058|851.421005	Rep.3	Alpha 1LEKKVKKKFDWTF	1700.395464|1700.454711|1700.539926|1700.683968|1700.811564|1700.827458	3.39164944881281|3.45089644881295|3.53611144881302|3.68015344881269|3.80774944881273|3.82364344881285	0.289156
Alpha 1	179	191	LEKKVKKKFDWTF			12	1696.98	i20S_alone	30	SYJLN180306-23|SYJLN180306-33|SYJLN180306-43	2|3	8.38584|8.387742|8.389706|8.394211|8.394262|8.396152	199663|287248|338171|568736|764837|895726	567.9082|567.913512|567.943019|851.52732|851.529114|851.540652	Rep.1	Alpha 1LEKKVKKKFDWTF	1700.702772|1700.718708|1700.807229|1701.040088|1701.043676|1701.066752	3.69895744881296|3.71489344881275|3.8034144488131|4.03627344881284|4.03986144881287|4.06293744881282	0.317523
Alpha 1	179	191	LEKKVKKKFDWTF			12	1696.98	i20S_alone	30	SYJLN180306-23|SYJLN180306-33|SYJLN180306-43	2|3	8.38584|8.387742|8.389706|8.394211|8.394262|8.396152	199663|287248|338171|568736|764837|895726	567.9082|567.913512|567.943019|851.52732|851.529114|851.540652	Rep.2	Alpha 1LEKKVKKKFDWTF	1700.702772|1700.718708|1700.807229|1701.040088|1701.043676|1701.066752	3.69895744881296|3.71489344881275|3.8034144488131|4.03627344881284|4.03986144881287|4.06293744881282	0.315921
Alpha 1	179	191	LEKKVKKKFDWTF			12	1696.98	i20S_alone	30	SYJLN180306-23|SYJLN180306-33|SYJLN180306-43	2|3	8.38584|8.387742|8.389706|8.394211|8.394262|8.396152	199663|287248|338171|568736|764837|895726	567.9082|567.913512|567.943019|851.52732|851.529114|851.540652	Rep.3	Alpha 1LEKKVKKKFDWTF	1700.702772|1700.718708|1700.807229|1701.040088|1701.043676|1701.066752	3.69895744881296|3.71489344881275|3.8034144488131|4.03627344881284|4.03986144881287|4.06293744881282	0.322071
Alpha 1	179	191	LEKKVKKKFDWTF			12	1696.98	std20S_alone	0	SYJLN180228-02|SYJLN180228-04|SYJLN180228-06|SYJLN180228-08	2|3	8.347025|8.35025|8.350672|8.35077|8.353348|8.353968|8.353975|8.355203	11687010|12630929|13506075|13770994|14018625|14199919|15326789|16673528	566.643629|566.648927|566.658205|566.658437|849.458308|849.460031|849.467921|849.475019	Rep.1	Alpha 1LEKKVKKKFDWTF	1696.902064|1696.90551|1696.909059|1696.92129|1696.924953|1696.935486|1696.952787|1696.953483	-0.0222803557082898|-0.0188343557083499|-0.0152853557081016|-0.00305435570817281|0.000608644291787641|0.0111416442916834|0.028442644291772|0.0291386442920611	-0.000710668
Alpha 1	179	191	LEKKVKKKFDWTF			12	1696.98	std20S_alone	0	SYJLN180228-02|SYJLN180228-04|SYJLN180228-06|SYJLN180228-08	2|3	8.347025|8.35025|8.350672|8.35077|8.353348|8.353968|8.353975|8.355203	11687010|12630929|13506075|13770994|14018625|14199919|15326789|16673528	566.643629|566.648927|566.658205|566.658437|849.458308|849.460031|849.467921|849.475019	Rep.2	Alpha 1LEKKVKKKFDWTF	1696.902064|1696.90551|1696.909059|1696.92129|1696.924953|1696.935486|1696.952787|1696.953483	-0.0222803557082898|-0.0188343557083499|-0.0152853557081016|-0.00305435570817281|0.000608644291787641|0.0111416442916834|0.028442644291772|0.0291386442920611	-0.000795519
Alpha 1	179	191	LEKKVKKKFDWTF			12	1696.98	std20S_alone	0	SYJLN180228-02|SYJLN180228-04|SYJLN180228-06|SYJLN180228-08	2|3	8.347025|8.35025|8.350672|8.35077|8.353348|8.353968|8.353975|8.355203	11687010|12630929|13506075|13770994|14018625|14199919|15326789|16673528	566.643629|566.648927|566.658205|566.658437|849.458308|849.460031|849.467921|849.475019	Rep.3	Alpha 1LEKKVKKKFDWTF	1696.902064|1696.90551|1696.909059|1696.92129|1696.924953|1696.935486|1696.952787|1696.953483	-0.0222803557082898|-0.0188343557083499|-0.0152853557081016|-0.00305435570817281|0.000608644291787641|0.0111416442916834|0.028442644291772|0.0291386442920611	0.000160477
Alpha 1	179	191	LEKKVKKKFDWTF			12	1696.98	std20S_alone	0	SYJLN180228-02|SYJLN180228-04|SYJLN180228-06|SYJLN180228-08	2|3	8.347025|8.35025|8.350672|8.35077|8.353348|8.353968|8.353975|8.355203	11687010|12630929|13506075|13770994|14018625|14199919|15326789|16673528	566.643629|566.648927|566.658205|566.658437|849.458308|849.460031|849.467921|849.475019	Rep.4	Alpha 1LEKKVKKKFDWTF	1696.902064|1696.90551|1696.909059|1696.92129|1696.924953|1696.935486|1696.952787|1696.953483	-0.0222803557082898|-0.0188343557083499|-0.0152853557081016|-0.00305435570817281|0.000608644291787641|0.0111416442916834|0.028442644291772|0.0291386442920611	0.00159033
Alpha 1	179	191	LEKKVKKKFDWTF			12	1696.98	std20S_alone	0.5	SYJLN180228-10|SYJLN180228-12|SYJLN180228-14	2|3	8.35072|8.351642|8.35328|8.354991|8.362981|8.365436	10507481|10980797|11006509|11164982|11342745|11533685	567.58154|567.605306|567.609937|850.940646|850.94599|850.955614	Rep.1	Alpha 1LEKKVKKKFDWTF	1699.722792|1699.79409|1699.807983|1699.86674|1699.877428|1699.896676	2.79844764429185|2.86974564429215|2.88363864429175|2.94239564429176|2.95308364429184|2.97233164429167	0.239701
Alpha 1	179	191	LEKKVKKKFDWTF			12	1696.98	std20S_alone	0.5	SYJLN180228-10|SYJLN180228-12|SYJLN180228-14	2|3	8.35072|8.351642|8.35328|8.354991|8.362981|8.365436	10507481|10980797|11006509|11164982|11342745|11533685	567.58154|567.605306|567.609937|850.940646|850.94599|850.955614	Rep.2	Alpha 1LEKKVKKKFDWTF	1699.722792|1699.79409|1699.807983|1699.86674|1699.877428|1699.896676	2.79844764429185|2.86974564429215|2.88363864429175|2.94239564429176|2.95308364429184|2.97233164429167	0.243913
Alpha 1	179	191	LEKKVKKKFDWTF			12	1696.98	std20S_alone	0.5	SYJLN180228-10|SYJLN180228-12|SYJLN180228-14	2|3	8.35072|8.351642|8.35328|8.354991|8.362981|8.365436	10507481|10980797|11006509|11164982|11342745|11533685	567.58154|567.605306|567.609937|850.940646|850.94599|850.955614	Rep.3	Alpha 1LEKKVKKKFDWTF	1699.722792|1699.79409|1699.807983|1699.86674|1699.877428|1699.896676	2.79844764429185|2.86974564429215|2.88363864429175|2.94239564429176|2.95308364429184|2.97233164429167	0.242147
Alpha 1	179	191	LEKKVKKKFDWTF			12	1696.98	std20S_alone	1	SYJLN180228-16|SYJLN180228-18|SYJLN180228-20	2|3	8.353702|8.358788|8.360812|8.364226|8.369824|8.373821	8119728|8523047|8842284|8959889|9547751|9939328	567.633237|567.641587|567.685758|851.020829|851.029415|851.068392	Rep.1	Alpha 1LEKKVKKKFDWTF	1699.877883|1699.902933|1700.027106|1700.035446|1700.044278|1700.122232	2.95353864429194|2.97858864429168|3.10276164429183|3.11110164429169|3.11993364429168|3.19788764429177	0.262721
Alpha 1	179	191	LEKKVKKKFDWTF			12	1696.98	std20S_alone	1	SYJLN180228-16|SYJLN180228-18|SYJLN180228-20	2|3	8.353702|8.358788|8.360812|8.364226|8.369824|8.373821	8119728|8523047|8842284|8959889|9547751|9939328	567.633237|567.641587|567.685758|851.020829|851.029415|851.068392	Rep.2	Alpha 1LEKKVKKKFDWTF	1699.877883|1699.902933|1700.027106|1700.035446|1700.044278|1700.122232	2.95353864429194|2.97858864429168|3.10276164429183|3.11110164429169|3.11993364429168|3.19788764429177	0.253286
Alpha 1	179	191	LEKKVKKKFDWTF			12	1696.98	std20S_alone	1	SYJLN180228-16|SYJLN180228-18|SYJLN180228-20	2|3	8.353702|8.358788|8.360812|8.364226|8.369824|8.373821	8119728|8523047|8842284|8959889|9547751|9939328	567.633237|567.641587|567.685758|851.020829|851.029415|851.068392	Rep.3	Alpha 1LEKKVKKKFDWTF	1699.877883|1699.902933|1700.027106|1700.035446|1700.044278|1700.122232	2.95353864429194|2.97858864429168|3.10276164429183|3.11110164429169|3.11993364429168|3.19788764429177	0.252888
Alpha 1	179	191	LEKKVKKKFDWTF			12	1696.98	std20S_alone	5	SYJLN180228-22|SYJLN180228-24|SYJLN180228-26	2|3	8.371135|8.376178|8.377255|8.379123|8.379481|8.380229	6965646|7931134|8055809|8079627|9007010|9161155	567.80672|567.81853|567.825697|851.270422|851.291496|851.300749	Rep.1	Alpha 1LEKKVKKKFDWTF	1700.398332|1700.433762|1700.455263|1700.526292|1700.56844|1700.586946	3.47398764429204|3.50941764429194|3.53091864429189|3.60194764429184|3.64409564429184|3.66260164429173	0.297711
Alpha 1	179	191	LEKKVKKKFDWTF			12	1696.98	std20S_alone	5	SYJLN180228-22|SYJLN180228-24|SYJLN180228-26	2|3	8.371135|8.376178|8.377255|8.379123|8.379481|8.380229	6965646|7931134|8055809|8079627|9007010|9161155	567.80672|567.81853|567.825697|851.270422|851.291496|851.300749	Rep.2	Alpha 1LEKKVKKKFDWTF	1700.398332|1700.433762|1700.455263|1700.526292|1700.56844|1700.586946	3.47398764429204|3.50941764429194|3.53091864429189|3.60194764429184|3.64409564429184|3.66260164429173	0.299382
Alpha 1	179	191	LEKKVKKKFDWTF			12	1696.98	std20S_alone	5	SYJLN180228-22|SYJLN180228-24|SYJLN180228-26	2|3	8.371135|8.376178|8.377255|8.379123|8.379481|8.380229	6965646|7931134|8055809|8079627|9007010|9161155	567.80672|567.81853|567.825697|851.270422|851.291496|851.300749	Rep.3	Alpha 1LEKKVKKKFDWTF	1700.398332|1700.433762|1700.455263|1700.526292|1700.56844|1700.586946	3.47398764429204|3.50941764429194|3.53091864429189|3.60194764429184|3.64409564429184|3.66260164429173	0.294444
Alpha 1	179	191	LEKKVKKKFDWTF			12	1696.98	std20S_alone	10	SYJLN180228-28|SYJLN180302-39|SYJLN180302-41	2|3	8.312333|8.312566|8.320704|8.32081|8.380499|8.384385	3648135|3869078|4717026|4929584|5800328|7099958	567.815156|567.815788|567.870513|851.342286|851.352465|851.39214	Rep.1	Alpha 1LEKKVKKKFDWTF	1700.42364|1700.425536|1700.589711|1700.67002|1700.690378|1700.769728	3.49929564429181|3.50119164429202|3.66536664429191|3.74567564429162|3.76603364429184|3.84538364429181	0.312192
Alpha 1	179	191	LEKKVKKKFDWTF			12	1696.98	std20S_alone	10	SYJLN180228-28|SYJLN180302-39|SYJLN180302-41	2|3	8.312333|8.312566|8.320704|8.32081|8.380499|8.384385	3648135|3869078|4717026|4929584|5800328|7099958	567.815156|567.815788|567.870513|851.342286|851.352465|851.39214	Rep.2	Alpha 1LEKKVKKKFDWTF	1700.42364|1700.425536|1700.589711|1700.67002|1700.690378|1700.769728	3.49929564429181|3.50119164429202|3.66536664429191|3.74567564429162|3.76603364429184|3.84538364429181	0.300725
Alpha 1	179	191	LEKKVKKKFDWTF			12	1696.98	std20S_alone	10	SYJLN180228-28|SYJLN180302-39|SYJLN180302-41	2|3	8.312333|8.312566|8.320704|8.32081|8.380499|8.384385	3648135|3869078|4717026|4929584|5800328|7099958	567.815156|567.815788|567.870513|851.342286|851.352465|851.39214	Rep.3	Alpha 1LEKKVKKKFDWTF	1700.42364|1700.425536|1700.589711|1700.67002|1700.690378|1700.769728	3.49929564429181|3.50119164429202|3.66536664429191|3.74567564429162|3.76603364429184|3.84538364429181	0.301302
Alpha 1	179	191	LEKKVKKKFDWTF			12	1696.98	std20S_alone	30	SYJLN180302-43|SYJLN180302-45|SYJLN180302-47	2|3	8.321415|8.322157|8.323891|8.327143|8.328883|8.335361	2934061|2942088|3348957|3883531|4047985|4496727	567.840595|567.850987|567.863554|851.387228|851.408402|851.430323	Rep.1	Alpha 1LEKKVKKKFDWTF	1700.499957|1700.531133|1700.568834|1700.759904|1700.802252|1700.846094	3.57561264429182|3.60678864429201|3.64448964429198|3.83555964429183|3.87790764429178|3.92174964429182	0.307214
Alpha 1	179	191	LEKKVKKKFDWTF			12	1696.98	std20S_alone	30	SYJLN180302-43|SYJLN180302-45|SYJLN180302-47	2|3	8.321415|8.322157|8.323891|8.327143|8.328883|8.335361	2934061|2942088|3348957|3883531|4047985|4496727	567.840595|567.850987|567.863554|851.387228|851.408402|851.430323	Rep.2	Alpha 1LEKKVKKKFDWTF	1700.499957|1700.531133|1700.568834|1700.759904|1700.802252|1700.846094	3.57561264429182|3.60678864429201|3.64448964429198|3.83555964429183|3.87790764429178|3.92174964429182	0.313417
Alpha 1	179	191	LEKKVKKKFDWTF			12	1696.98	std20S_alone	30	SYJLN180302-43|SYJLN180302-45|SYJLN180302-47	2|3	8.321415|8.322157|8.323891|8.327143|8.328883|8.335361	2934061|2942088|3348957|3883531|4047985|4496727	567.840595|567.850987|567.863554|851.387228|851.408402|851.430323	Rep.3	Alpha 1LEKKVKKKFDWTF	1700.499957|1700.531133|1700.568834|1700.759904|1700.802252|1700.846094	3.57561264429182|3.60678864429201|3.64448964429198|3.83555964429183|3.87790764429178|3.92174964429182	0.310304
Alpha 1	228	232	RILTE		NA	4	631.377	i20S_alone	0	SYJLN180306-09	1	5.42708	1711854	631.583	Rep.1	Alpha 1RILTE	630.575	0.00449821	0.00112455
Alpha 1	228	232	RILTE		NA	4	631.377	i20S_alone	0	SYJLN180306-11	1	5.42184	1670000	631.576	Rep.2	Alpha 1RILTE	630.569	-0.00213779	-0.000534448
Alpha 1	228	232	RILTE		NA	4	631.377	i20S_alone	0	SYJLN180306-13	1	5.40035	1968812	631.576	Rep.3	Alpha 1RILTE	630.569	-0.00209779	-0.000524448
Alpha 1	228	232	RILTE		NA	4	631.377	i20S_alone	0.5	SYJLN180306-15	1	5.41643	1556906	632.357	Rep.1	Alpha 1RILTE	631.35	0.779112	0.194778
Alpha 1	228	232	RILTE		NA	4	631.377	i20S_alone	0.5	SYJLN180306-25	1	5.41786	1432117	632.363	Rep.2	Alpha 1RILTE	631.356	0.78487	0.196218
Alpha 1	228	232	RILTE		NA	4	631.377	i20S_alone	0.5	SYJLN180306-35	1	5.41696	1194585	632.387	Rep.3	Alpha 1RILTE	631.379	0.808468	0.202117
Alpha 1	228	232	RILTE		NA	4	631.377	i20S_alone	1	SYJLN180306-17	1	5.41999	1522000	632.42	Rep.1	Alpha 1RILTE	631.413	0.84238	0.210595
Alpha 1	228	232	RILTE		NA	4	631.377	i20S_alone	1	SYJLN180306-27	1	5.41529	1301882	632.434	Rep.2	Alpha 1RILTE	631.426	0.855443	0.213861
Alpha 1	228	232	RILTE		NA	4	631.377	i20S_alone	1	SYJLN180306-37	1	5.41935	1090758	632.421	Rep.3	Alpha 1RILTE	631.413	0.842582	0.210646
Alpha 1	228	232	RILTE		NA	4	631.377	i20S_alone	5	SYJLN180306-19	1	5.40855	1147052	632.447	Rep.1	Alpha 1RILTE	631.439	0.868507	0.217127
Alpha 1	228	232	RILTE		NA	4	631.377	i20S_alone	5	SYJLN180306-29	1	5.41974	1008428	632.449	Rep.2	Alpha 1RILTE	631.442	0.871301	0.217825
Alpha 1	228	232	RILTE		NA	4	631.377	i20S_alone	5	SYJLN180306-39	1	5.42105	796217	632.443	Rep.3	Alpha 1RILTE	631.436	0.865359	0.21634
Alpha 1	228	232	RILTE		NA	4	631.377	i20S_alone	10	SYJLN180306-21	1	5.38331	1072225	632.449	Rep.1	Alpha 1RILTE	631.442	0.871157	0.217789
Alpha 1	228	232	RILTE		NA	4	631.377	i20S_alone	10	SYJLN180306-31	1	5.41112	936766	632.451	Rep.2	Alpha 1RILTE	631.444	0.872723	0.218181
Alpha 1	228	232	RILTE		NA	4	631.377	i20S_alone	10	SYJLN180306-41	1	5.42326	670605	632.43	Rep.3	Alpha 1RILTE	631.423	0.851848	0.212962
Alpha 1	228	232	RILTE		NA	4	631.377	i20S_alone	30	SYJLN180306-23	1	5.4138	790604	632.491	Rep.1	Alpha 1RILTE	631.484	0.913195	0.228299
Alpha 1	228	232	RILTE		NA	4	631.377	i20S_alone	30	SYJLN180306-33	1	5.39706	674427	632.481	Rep.2	Alpha 1RILTE	631.474	0.903204	0.225801
Alpha 1	228	232	RILTE		NA	4	631.377	i20S_alone	30	SYJLN180306-43	1	5.40712	455456	632.499	Rep.3	Alpha 1RILTE	631.492	0.921286	0.230322
Alpha 1	228	232	RILTE		NA	4	631.377	std20S_alone	0	SYJLN180228-02	1	5.42011	20799933	631.647	Rep.1	Alpha 1RILTE	630.64	0.0145239	0.00363098
Alpha 1	228	232	RILTE		NA	4	631.377	std20S_alone	0	SYJLN180228-04	1	5.41992	18551814	631.632	Rep.2	Alpha 1RILTE	630.625	-0.000152065	-3.80162e-05
Alpha 1	228	232	RILTE		NA	4	631.377	std20S_alone	0	SYJLN180228-06	1	5.42455	18069386	631.616	Rep.3	Alpha 1RILTE	630.609	-0.0161271	-0.00403177
Alpha 1	228	232	RILTE		NA	4	631.377	std20S_alone	0	SYJLN180228-08	1	5.4178	17681987	631.632	Rep.4	Alpha 1RILTE	630.625	-0.000445065	-0.000111266
Alpha 1	228	232	RILTE		NA	4	631.377	std20S_alone	0.5	SYJLN180228-10	1	5.42173	15216290	632.456	Rep.1	Alpha 1RILTE	631.448	0.82324	0.20581
Alpha 1	228	232	RILTE		NA	4	631.377	std20S_alone	0.5	SYJLN180228-12	1	5.42489	15338576	632.447	Rep.2	Alpha 1RILTE	631.44	0.814391	0.203598
Alpha 1	228	232	RILTE		NA	4	631.377	std20S_alone	0.5	SYJLN180228-14	1	5.43396	15421689	632.442	Rep.3	Alpha 1RILTE	631.434	0.809059	0.202265
Alpha 1	228	232	RILTE		NA	4	631.377	std20S_alone	1	SYJLN180228-16	1	5.42592	11696833	632.445	Rep.1	Alpha 1RILTE	631.438	0.812497	0.203124
Alpha 1	228	232	RILTE		NA	4	631.377	std20S_alone	1	SYJLN180228-18	1	5.42878	13900177	632.45	Rep.2	Alpha 1RILTE	631.443	0.817626	0.204406
Alpha 1	228	232	RILTE		NA	4	631.377	std20S_alone	1	SYJLN180228-20	1	5.43402	12461550	632.451	Rep.3	Alpha 1RILTE	631.444	0.81843	0.204607
Alpha 1	228	232	RILTE		NA	4	631.377	std20S_alone	5	SYJLN180228-22	1	5.46816	12061185	632.418	Rep.1	Alpha 1RILTE	631.411	0.785486	0.196371
Alpha 1	228	232	RILTE		NA	4	631.377	std20S_alone	5	SYJLN180228-24	1	5.44735	11650592	632.442	Rep.2	Alpha 1RILTE	631.435	0.809942	0.202485
Alpha 1	228	232	RILTE		NA	4	631.377	std20S_alone	5	SYJLN180228-26	1	5.39978	10034141	632.443	Rep.3	Alpha 1RILTE	631.436	0.810967	0.202742
Alpha 1	228	232	RILTE		NA	4	631.377	std20S_alone	10	SYJLN180228-28	1	5.45134	8980418	632.454	Rep.1	Alpha 1RILTE	631.446	0.821149	0.205287
Alpha 1	228	232	RILTE		NA	4	631.377	std20S_alone	10	SYJLN180228-30	1	5.50477	451381	632.523	Rep.2	Alpha 1RILTE	631.515	0.890023	0.222506
Alpha 1	228	232	RILTE		NA	4	631.377	std20S_alone	10	SYJLN180302-39	1	5.4146	6854321	632.411	Rep.3	Alpha 1RILTE	631.404	0.778418	0.194604
Alpha 1	228	232	RILTE		NA	4	631.377	std20S_alone	10	SYJLN180302-41	1	5.42751	6840776	632.414	Rep.4	Alpha 1RILTE	631.407	0.781496	0.195374
Alpha 1	228	232	RILTE		NA	4	631.377	std20S_alone	30	SYJLN180302-43	1	5.40969	6304594	632.478	Rep.1	Alpha 1RILTE	631.471	0.845524	0.211381
Alpha 1	228	232	RILTE		NA	4	631.377	std20S_alone	30	SYJLN180302-45	1	5.41467	5521685	632.478	Rep.2	Alpha 1RILTE	631.471	0.845464	0.211366
Alpha 1	228	232	RILTE		NA	4	631.377	std20S_alone	30	SYJLN180302-47	1	5.42169	5445647	632.467	Rep.3	Alpha 1RILTE	631.46	0.83487	0.208717
Alpha 1	207	214	SIDFKPSE			6	922.452	i20S_alone	0	SYJLN180306-09|SYJLN180306-11|SYJLN180306-13	1|2	7.143894|7.144347|7.144883|7.145274|7.146484|7.148909	821904|855508|870684|921126|984993|1005476	461.964347|461.971121|461.977634|922.825871|922.828943|922.833206	Rep.1	Alpha 1SIDFKPSE	921.818595|921.821667|921.82593|921.914142|921.92769|921.940716	-0.0525954408348071|-0.0495234408348324|-0.0452604408347952|0.0429515591652034|0.0564995591652178|0.0695255591652995	0.000414228
Alpha 1	207	214	SIDFKPSE			6	922.452	i20S_alone	0	SYJLN180306-09|SYJLN180306-11|SYJLN180306-13	1|2	7.143894|7.144347|7.144883|7.145274|7.146484|7.148909	821904|855508|870684|921126|984993|1005476	461.964347|461.971121|461.977634|922.825871|922.828943|922.833206	Rep.2	Alpha 1SIDFKPSE	921.818595|921.821667|921.82593|921.914142|921.92769|921.940716	-0.0525954408348071|-0.0495234408348324|-0.0452604408347952|0.0429515591652034|0.0564995591652178|0.0695255591652995	0.0011021
Alpha 1	207	214	SIDFKPSE			6	922.452	i20S_alone	0	SYJLN180306-09|SYJLN180306-11|SYJLN180306-13	1|2	7.143894|7.144347|7.144883|7.145274|7.146484|7.148909	821904|855508|870684|921126|984993|1005476	461.964347|461.971121|461.977634|922.825871|922.828943|922.833206	Rep.3	Alpha 1SIDFKPSE	921.818595|921.821667|921.82593|921.914142|921.92769|921.940716	-0.0525954408348071|-0.0495234408348324|-0.0452604408347952|0.0429515591652034|0.0564995591652178|0.0695255591652995	-0.0014453
Alpha 1	207	214	SIDFKPSE			6	922.452	i20S_alone	0.5	SYJLN180306-15|SYJLN180306-25|SYJLN180306-35	1|2	7.139632|7.140213|7.140524|7.141857|7.14324|7.14424	563309|668046|704419|739158|812110|818039	462.41517|462.417517|462.441712|923.772098|923.814914|923.823292	Rep.1	Alpha 1SIDFKPSE	922.764822|922.807638|922.815788|922.816016|922.820482|922.868872	0.893631559165215|0.936447559165231|0.944597559165231|0.944825559165224|0.949291559165204|0.997681559165244	0.153812
Alpha 1	207	214	SIDFKPSE			6	922.452	i20S_alone	0.5	SYJLN180306-15|SYJLN180306-25|SYJLN180306-35	1|2	7.139632|7.140213|7.140524|7.141857|7.14324|7.14424	563309|668046|704419|739158|812110|818039	462.41517|462.417517|462.441712|923.772098|923.814914|923.823292	Rep.2	Alpha 1SIDFKPSE	922.764822|922.807638|922.815788|922.816016|922.820482|922.868872	0.893631559165215|0.936447559165231|0.944597559165231|0.944825559165224|0.949291559165204|0.997681559165244	0.15682
Alpha 1	207	214	SIDFKPSE			6	922.452	i20S_alone	0.5	SYJLN180306-15|SYJLN180306-25|SYJLN180306-35	1|2	7.139632|7.140213|7.140524|7.141857|7.14324|7.14424	563309|668046|704419|739158|812110|818039	462.41517|462.417517|462.441712|923.772098|923.814914|923.823292	Rep.3	Alpha 1SIDFKPSE	922.764822|922.807638|922.815788|922.816016|922.820482|922.868872	0.893631559165215|0.936447559165231|0.944597559165231|0.944825559165224|0.949291559165204|0.997681559165244	0.162366
Alpha 1	207	214	SIDFKPSE			6	922.452	i20S_alone	1	SYJLN180306-17|SYJLN180306-27|SYJLN180306-37	1|2	7.141561|7.142516|7.143162|7.143445|7.14444|7.146796	470084|607183|645195|701122|774869|846462	462.477257|462.482221|462.49653|923.928146|923.945408|923.952414	Rep.1	Alpha 1SIDFKPSE	922.92087|922.938132|922.939962|922.945138|922.94989|922.978508	1.04967955916516|1.06694155916523|1.06877155916527|1.07394755916516|1.07869955916522|1.10731755916527	0.176687
Alpha 1	207	214	SIDFKPSE			6	922.452	i20S_alone	1	SYJLN180306-17|SYJLN180306-27|SYJLN180306-37	1|2	7.141561|7.142516|7.143162|7.143445|7.14444|7.146796	470084|607183|645195|701122|774869|846462	462.477257|462.482221|462.49653|923.928146|923.945408|923.952414	Rep.2	Alpha 1SIDFKPSE	922.92087|922.938132|922.939962|922.945138|922.94989|922.978508	1.04967955916516|1.06694155916523|1.06877155916527|1.07394755916516|1.07869955916522|1.10731755916527	0.178922
Alpha 1	207	214	SIDFKPSE			6	922.452	i20S_alone	1	SYJLN180306-17|SYJLN180306-27|SYJLN180306-37	1|2	7.141561|7.142516|7.143162|7.143445|7.14444|7.146796	470084|607183|645195|701122|774869|846462	462.477257|462.482221|462.49653|923.928146|923.945408|923.952414	Rep.3	Alpha 1SIDFKPSE	922.92087|922.938132|922.939962|922.945138|922.94989|922.978508	1.04967955916516|1.06694155916523|1.06877155916527|1.07394755916516|1.07869955916522|1.10731755916527	0.182209
Alpha 1	207	214	SIDFKPSE			6	922.452	i20S_alone	5	SYJLN180306-19|SYJLN180306-29|SYJLN180306-39	1|2	7.13664|7.136895|7.14193|7.142807|7.146727|7.147446	322370|451337|494175|516865|615402|726306	462.674059|462.678724|462.697806|924.327368|924.351116|924.360511	Rep.1	Alpha 1SIDFKPSE	923.320092|923.333566|923.342896|923.34384|923.353235|923.38106	1.44890155916517|1.46237555916525|1.47170555916523|1.47264955916523|1.48204455916516|1.50986955916528	0.242796
Alpha 1	207	214	SIDFKPSE			6	922.452	i20S_alone	5	SYJLN180306-19|SYJLN180306-29|SYJLN180306-39	1|2	7.13664|7.136895|7.14193|7.142807|7.146727|7.147446	322370|451337|494175|516865|615402|726306	462.674059|462.678724|462.697806|924.327368|924.351116|924.360511	Rep.2	Alpha 1SIDFKPSE	923.320092|923.333566|923.342896|923.34384|923.353235|923.38106	1.44890155916517|1.46237555916525|1.47170555916523|1.47264955916523|1.48204455916516|1.50986955916528	0.245351
Alpha 1	207	214	SIDFKPSE			6	922.452	i20S_alone	5	SYJLN180306-19|SYJLN180306-29|SYJLN180306-39	1|2	7.13664|7.136895|7.14193|7.142807|7.146727|7.147446	322370|451337|494175|516865|615402|726306	462.674059|462.678724|462.697806|924.327368|924.351116|924.360511	Rep.3	Alpha 1SIDFKPSE	923.320092|923.333566|923.342896|923.34384|923.353235|923.38106	1.44890155916517|1.46237555916525|1.47170555916523|1.47264955916523|1.48204455916516|1.50986955916528	0.249814
Alpha 1	207	214	SIDFKPSE			6	922.452	i20S_alone	10	SYJLN180306-21|SYJLN180306-31|SYJLN180306-41	1|2	7.136137|7.137232|7.137308|7.137557|7.148814|7.152395	280833|412468|445749|489905|608277|679224	462.766678|462.769649|462.771135|924.512596|924.531735|924.555623	Rep.1	Alpha 1SIDFKPSE	923.50532|923.518804|923.524459|923.524746|923.527718|923.548347	1.63412955916522|1.64761355916528|1.65326855916521|1.65355555916528|1.65652755916528|1.67715655916516	0.277241
Alpha 1	207	214	SIDFKPSE			6	922.452	i20S_alone	10	SYJLN180306-21|SYJLN180306-31|SYJLN180306-41	1|2	7.136137|7.137232|7.137308|7.137557|7.148814|7.152395	280833|412468|445749|489905|608277|679224	462.766678|462.769649|462.771135|924.512596|924.531735|924.555623	Rep.2	Alpha 1SIDFKPSE	923.50532|923.518804|923.524459|923.524746|923.527718|923.548347	1.63412955916522|1.64761355916528|1.65326855916521|1.65355555916528|1.65652755916528|1.67715655916516	0.274983
[truncated: 34,715 more rows]
