# Supplementary material for: Conformational maps of human 20S proteasomes reveal PA28- and immuno-dependent inter-ring crosstalks
Source: Nat Commun. 2020 Dec 1;11:6140. doi: 10.1038/s41467-020-19934-z (PMC7708635; doi:10.1038/s41467-020-19934-z)
Supplement: Supplementary file 11 — Dataset 9 [file 41467_2020_19934_MOESM11_ESM.xlsx]

## Sheet: Supplementary Data 9
Supplementary Data 9. List of all the amino-acid stretches statistically regulated in all the differential HDX-MS analysis, together with their corresponding pBH and Sum(Differences)
Comparison	Protein	Start	End	Sequence	pBH	Sum(Differences)
i20S + PA28ab Vs i20S	Alpha 1	97	108	EAANWKYKYGYE	3.29421e-05	0.127214
i20S + PA28ab Vs i20S	Alpha 1	145	151	EEQGPQV	0.00563869	0.0441205
i20S + PA28ab Vs i20S	Alpha 1	145	159	EEQGPQVYKCDPAGY	1.24264e-06	0.100983
i20S + PA28ab Vs i20S	Alpha 1	164	178	KATAAGVKQTESTSF	4.41094e-05	0.107613
i20S + PA28ab Vs i20S	Alpha 1	179	191	LEKKVKKKFDWTF	6.80348e-06	0.182772
i20S + PA28ab Vs i20S	Alpha 2	26	42	AAVAGGAPSVGIKAANG	0.00096291	0.0885914
i20S + PA28ab Vs i20S	Alpha 2	1	6	AERGYSAcetyl N-term (1)	7.272e-05	-0.2105
i20S + PA28ab Vs i20S	Alpha 2	155	165	FAWKATAMGKN	0.00341905	0.129924
i20S + PA28ab Vs i20S	Alpha 2	118	132	QEYTQSGGVRPFGVS	0.00482146	0.116676
i20S + PA28ab Vs i20S	Alpha 2	118	133	QEYTQSGGVRPFGVSL	0.000114203	0.0920147
i20S + PA28ab Vs i20S	Alpha 2	8	18	SLTTFSPSGKL	0.0015162	0.100598
i20S + PA28ab Vs i20S	Alpha 2	193	202	TLKESFEGQM	0.00252189	0.133766
i20S + PA28ab Vs i20S	Alpha 2	28	42	VAGGAPSVGIKAANG	2.933e-06	0.110962
i20S + PA28ab Vs i20S	Alpha 2	99	109	VYQEPIPTAQL	0.00214373	0.0808108
i20S + PA28ab Vs i20S	Alpha 2	97	108	YLVYQEPIPTAQ	0.00209529	0.111426
i20S + PA28ab Vs i20S	Alpha 2	120	133	YTQSGGVRPFGVSL	3.20052e-05	0.10515
i20S + PA28ab Vs i20S	Alpha 3	39	45	ANDGVLL	1.77704e-05	-0.0642051
i20S + PA28ab Vs i20S	Alpha 3	137	147	IGWDKHYGFQL	7.7753e-08	0.0867552
i20S + PA28ab Vs i20S	Alpha 3	217	236	TRENGKTVIRVLKQKEVEQL	1.34591e-05	0.0851084
i20S + PA28ab Vs i20S	Alpha 3	19	24	YQVEYA	1.02279e-06	0.273771
i20S + PA28ab Vs i20S	Alpha 4	180	186	AIETDDL	3.53617e-07	-0.0596944
i20S + PA28ab Vs i20S	Alpha 4	80	91	ARIVINRARVEC	0.000164014	0.0492351
i20S + PA28ab Vs i20S	Alpha 4	197	207	EVVQSGGKNIE	0.000311148	0.094092
i20S + PA28ab Vs i20S	Alpha 4	44	64	GVEKKSVAKLQDERTVRKICA	0.000487326	0.158081
i20S + PA28ab Vs i20S	Alpha 4	191	197	VIKALLE	3.97779e-05	0.150565
i20S + PA28ab Vs i20S	Alpha 5	218	228	ATVQPGQNFHM	0.003146	0.138564
i20S + PA28ab Vs i20S	Alpha 5	218	225	ATVQPGQN	0.00421196	0.105967
i20S + PA28ab Vs i20S	Alpha 5	49	63	AVEKRITSPLMEPSS	0.00482146	0.0786148
i20S + PA28ab Vs i20S	Alpha 5	229	236	FTKEELEE	0.00360797	0.116931
i20S + PA28ab Vs i20S	Alpha 5	101	107	FTYNETM	1.89351e-06	-0.0467094
i20S + PA28ab Vs i20S	Alpha 5	142	153	LFGGVDEKGPQL	0.00259904	-0.0786961
i20S + PA28ab Vs i20S	Alpha 5	108	113	TVESVT	0.001094	0.160724
i20S + PA28ab Vs i20S	Alpha 5	26	30	YAIEA	6.80132e-06	0.28669
i20S + PA28ab Vs i20S	Alpha 6	112	131	IGSKTQIPTQRYGRRPYGVG	3.03848e-05	0.0827871
i20S + PA28ab Vs i20S	Alpha 6	236	255	LEERPQRKAQPAQPADEPAE	0.00699517	0.10388
i20S + PA28ab Vs i20S	Alpha 7	12	21	STFSPDGRVF	0.000862079	0.156177
i20S + PA28ab Vs i20S	Beta 1i	25	42	AVVNRVFDKLSPLHERIY	0.00247817	0.0813808
i20S + PA28ab Vs i20S	Beta 1i	9	17	DGGVVMGSD	0.00388625	0.140375
i20S + PA28ab Vs i20S	Beta 1i	105	118	QREGGQVYGTLGGM	0.000186301	0.149651
i20S + PA28ab Vs i20S	Beta 1i	120	133	TRQPFAIGGSGSTF	0.000969912	0.110629
i20S + PA28ab Vs i20S	Beta 1i	176	189	VTITAAGVDHRVIL	0.000114203	0.11394
i20S + PA28ab Vs i20S	Beta 1i	26	42	VVNRVFDKLSPLHERIY	2.70309e-08	-0.0206763
i20S + PA28ab Vs i20S	Beta 1i	82	94	VVRNISYKYREDL	0.00225022	0.0975556
i20S + PA28ab Vs i20S	Beta 1i	137	150	YVDAAYKPGMSPEE	2.47432e-06	0.176083
i20S + PA28ab Vs i20S	Beta 2i	186	209	LRTLSSPTEPVKRSGRYHFVPGTT	5.92817e-06	0.138593
i20S + PA28ab Vs i20S	Beta 2i	105	110	LTGPQL	0.000866395	0.123234
i20S + PA28ab Vs i20S	Beta 2i	59	65	VASKMEL	0.0032759	0.160984
i20S + PA28ab Vs i20S	Beta 3	172	184	NAVDRDAVSGMGV	2.46041e-13	-0.410428
i20S + PA28ab Vs i20S	Beta 3	4	11	SYNGGAVM	0.00093904	0.152458
i20S + PA28ab Vs i20S	Beta 3	153	163	WEPNMDPDHLF	0.000899692	0.132889
i20S + PA28ab Vs i20S	Beta 3	73	86	YELKEGRQIKPYTL	0.000109446	0.138046
i20S + PA28ab Vs i20S	Beta 3	49	55	YIGLAGL	0.00341905	0.100172
i20S + PA28ab Vs i20S	Beta 4	79	93	AAANFTRRNLADCLR	6.02664e-14	-0.311747
i20S + PA28ab Vs i20S	Beta 4	144	156	DRYYTPTISRERA	0.00408811	0.103945
i20S + PA28ab Vs i20S	Beta 4	165	175	EELQKRFILNL	0.00699517	0.139527
i20S + PA28ab Vs i20S	Beta 4	83	92	FTRRNLADCL	2.92498e-05	0.0465764
i20S + PA28ab Vs i20S	Beta 4	104	115	LAGYDEHEGPAL	9.53637e-07	0.141787
i20S + PA28ab Vs i20S	Beta 4	124	137	LAKAPFAAHGYGAF	0.000302188	0.0924325
i20S + PA28ab Vs i20S	Beta 4	61	66	QKNVQL	3.29421e-05	0.495071
i20S + PA28ab Vs i20S	Beta 4	168	178	QKRFILNLPTF	0.00859575	0.115442
i20S + PA28ab Vs i20S	Beta 5i	66	78	YYLRNGERISVSA	0.00204339	0.0770282
i20S + PA28ab Vs i20S	Beta 6	108	113	NIIGGL	1.76711e-06	0.105279
i20S + PA28ab Vs i20S	Beta 7	43	51	MRVNNSTML	0.00389102	0.0914649
i20S + PA28ab Vs i20S	Beta 7	1	12	TQNPMVTGTSVL	3.20052e-05	0.156199
i20S + PA28g Vs i20S	Alpha 1	145	151	EEQGPQV	9.66931e-07	0.0674149
i20S + PA28g Vs i20S	Alpha 1	145	152	EEQGPQVY	0.00219978	0.144298
i20S + PA28g Vs i20S	Alpha 1	29	40	FKAINQGGLTSV	1.41666e-06	0.125003
i20S + PA28g Vs i20S	Alpha 1	109	114	IPVDML	3.09545e-06	0.162423
i20S + PA28g Vs i20S	Alpha 1	30	40	KAINQGGLTSV	5.67403e-07	0.13605
i20S + PA28g Vs i20S	Alpha 1	164	178	KATAAGVKQTESTSF	1.19648e-05	0.130648
i20S + PA28g Vs i20S	Alpha 1	179	191	LEKKVKKKFDWTF	4.80102e-08	0.256089
i20S + PA28g Vs i20S	Alpha 1	207	214	SIDFKPSE	9.85307e-08	0.126626
i20S + PA28g Vs i20S	Alpha 1	27	40	YAFKAINQGGLTSV	0.000155635	0.123885
i20S + PA28g Vs i20S	Alpha 1	23	28	YQVEYA	0.0094448	0.0563511
i20S + PA28g Vs i20S	Alpha 2	7	18	FSLTTFSPSGKL	0.000155635	0.0997506
i20S + PA28g Vs i20S	Alpha 2	7	20	FSLTTFSPSGKLVQ	3.37949e-05	0.10637
i20S + PA28g Vs i20S	Alpha 2	135	145	ICGWNEGRPYL	6.55037e-06	0.0968144
i20S + PA28g Vs i20S	Alpha 2	195	202	KESFEGQM	1.05138e-06	0.113671
i20S + PA28g Vs i20S	Alpha 2	134	145	LICGWNEGRPYL	1.36582e-05	0.107216
i20S + PA28g Vs i20S	Alpha 2	118	132	QEYTQSGGVRPFGVS	0.00657767	0.0435969
i20S + PA28g Vs i20S	Alpha 2	8	18	SLTTFSPSGKL	5.52029e-06	0.111171
i20S + PA28g Vs i20S	Alpha 2	8	20	SLTTFSPSGKLVQ	8.249e-08	0.136453
i20S + PA28g Vs i20S	Alpha 2	99	109	VYQEPIPTAQL	0.000212822	0.103329
i20S + PA28g Vs i20S	Alpha 2	74	82	VYSGMGPDY	1.69833e-05	0.0681356
i20S + PA28g Vs i20S	Alpha 2	166	173	YVNGKTFL	2.19116e-07	0.219465
i20S + PA28g Vs i20S	Alpha 3	115	124	CDIKQAYTQF	7.60415e-08	-0.139751
i20S + PA28g Vs i20S	Alpha 3	176	186	KQDYKEGEMTL	2.77118e-10	0.183841
i20S + PA28g Vs i20S	Alpha 3	175	186	LKQDYKEGEMTL	6.9166e-10	0.205175
i20S + PA28g Vs i20S	Alpha 3	216	236	LTRENGKTVIRVLKQKEVEQL	3.36461e-07	0.133388
i20S + PA28g Vs i20S	Alpha 3	207	216	SAEKVEIATL	0.00461933	-0.111222
i20S + PA28g Vs i20S	Alpha 3	217	236	TRENGKTVIRVLKQKEVEQL	5.02022e-07	0.155735
i20S + PA28g Vs i20S	Alpha 4	180	186	AIETDDL	0.000154395	0.0846331
i20S + PA28g Vs i20S	Alpha 4	80	103	ARIVINRARVECQSHRLTVEDPVT	0.000177359	0.0746377
i20S + PA28g Vs i20S	Alpha 4	171	180	FLEKNYTDEA	0.000959441	0.10605
i20S + PA28g Vs i20S	Alpha 4	171	179	FLEKNYTDE	9.03485e-08	0.107346
i20S + PA28g Vs i20S	Alpha 4	225	231	IEKYVAE	0.000217446	0.106154
i20S + PA28g Vs i20S	Alpha 4	7	16	ITVFSPDGHL	0.000139622	0.0967505
i20S + PA28g Vs i20S	Alpha 4	218	224	KILNPEE	0.000431849	0.0896788
i20S + PA28g Vs i20S	Alpha 4	81	100	RIVINRARVECQSHRLTVED	0.000182386	0.0824754
i20S + PA28g Vs i20S	Alpha 4	88	103	RVECQSHRLTVEDPVT	1.26336e-05	0.0918357
i20S + PA28g Vs i20S	Alpha 4	191	197	VIKALLE	8.67259e-05	0.0955449
i20S + PA28g Vs i20S	Alpha 5	37	51	AIGIQTSEGVCLAVE	0.00157626	-0.013575
i20S + PA28g Vs i20S	Alpha 5	218	228	ATVQPGQNFHM	0.00981557	0.13836
i20S + PA28g Vs i20S	Alpha 5	166	181	DARAIGSASEGAQSSL	0.000139716	0.173203
i20S + PA28g Vs i20S	Alpha 5	229	236	FTKEELEE	0.000139622	0.106458
i20S + PA28g Vs i20S	Alpha 5	64	69	IEKIVE	0.000529205	-0.124571
i20S + PA28g Vs i20S	Alpha 5	31	37	IKLGSTA	0.0054948	0.0123889
i20S + PA28g Vs i20S	Alpha 5	182	191	QEVYHKSMTL	1.12468e-05	0.104465
i20S + PA28g Vs i20S	Alpha 5	168	181	RAIGSASEGAQSSL	2.30665e-06	0.176371
i20S + PA28g Vs i20S	Alpha 5	111	119	SVTQAVSNL	8.12729e-09	0.0791064
i20S + PA28g Vs i20S	Alpha 5	108	119	TVESVTQAVSNL	1.78548e-08	0.0590096
i20S + PA28g Vs i20S	Alpha 6	195	205	LRETLPAEQDL	2.30665e-06	0.135004
i20S + PA28g Vs i20S	Alpha 6	195	211	LRETLPAEQDLTTKNVS	0.000101119	0.101166
i20S + PA28g Vs i20S	Alpha 6	206	220	TTKNVSIGIVGKDLE	0.00257513	0.0635781
i20S + PA28g Vs i20S	Alpha 7	165	183	IGKARQAAKTEIEKLQMKE	0.00180995	0.0961554
i20S + PA28g Vs i20S	Alpha 7	1	9	SSIGTGYDLAcetyl N-term (1)	0.000262967	0.131372
i20S + PA28g Vs i20S	Alpha 7	12	21	STFSPDGRVF	7.74592e-10	0.211632
i20S + PA28g Vs i20S	Alpha 7	214	233	SWVGELTNGRHEIVPKDIRE	4.70637e-05	0.0915798
i20S + PA28g Vs i20S	Alpha 7	140	148	YSVNDGAQL	7.66537e-06	0.0949781
i20S + PA28g Vs i20S	Beta 1i	181	196	AGVDHRVILGNELPKF	0.0028471	0.0984435
i20S + PA28g Vs i20S	Beta 1i	141	150	AYKPGMSPEE	1.44194e-06	0.18928
i20S + PA28g Vs i20S	Beta 1i	178	196	ITAAGVDHRVILGNELPKF	4.51383e-06	0.164733
i20S + PA28g Vs i20S	Beta 1i	119	133	LTRQPFAIGGSGSTF	1.12545e-05	0.110578
i20S + PA28g Vs i20S	Beta 1i	120	133	TRQPFAIGGSGSTF	5.41329e-07	0.109403
i20S + PA28g Vs i20S	Beta 1i	176	193	VTITAAGVDHRVILGNEL	1.54137e-06	0.141106
i20S + PA28g Vs i20S	Beta 1i	176	196	VTITAAGVDHRVILGNELPKF	9.71023e-08	0.169329
i20S + PA28g Vs i20S	Beta 1i	176	189	VTITAAGVDHRVIL	3.09545e-06	0.110568
i20S + PA28g Vs i20S	Beta 1i	82	94	VVRNISYKYREDL	0.000398074	0.0687314
i20S + PA28g Vs i20S	Beta 1i	137	150	YVDAAYKPGMSPEE	8.01161e-05	0.164866
i20S + PA28g Vs i20S	Beta 2i	158	164	AVTAGIL	3.9495e-05	0.116527
i20S + PA28g Vs i20S	Beta 2i	139	148	EDRFQPNMTL	6.59133e-08	0.168912
i20S + PA28g Vs i20S	Beta 2i	186	209	LRTLSSPTEPVKRSGRYHFVPGTT	2.98395e-11	0.128694
i20S + PA28g Vs i20S	Beta 2i	213	221	TQTVKPLTL	0.000258751	-0.121243
i20S + PA28g Vs i20S	Beta 2i	1	6	TTIAGL	0.00379626	-0.132681
i20S + PA28g Vs i20S	Beta 3	126	134	IGCPMVTDD	3.45941e-05	0.0734987
i20S + PA28g Vs i20S	Beta 3	55	63	LATDVQTVA	9.10553e-06	0.217265
i20S + PA28g Vs i20S	Beta 3	153	162	WEPNMDPDHL	0.000101119	0.0820227
i20S + PA28g Vs i20S	Beta 3	73	86	YELKEGRQIKPYTL	1.19125e-06	0.144214
i20S + PA28g Vs i20S	Beta 4	144	156	DRYYTPTISRERA	1.19648e-05	0.128096
i20S + PA28g Vs i20S	Beta 4	83	92	FTRRNLADCL	0.00137539	0.0843086
i20S + PA28g Vs i20S	Beta 4	104	115	LAGYDEHEGPAL	5.76862e-08	0.110365
i20S + PA28g Vs i20S	Beta 5i	140	151	DSGYRPNLSPEE	4.4419e-05	0.156398
i20S + PA28g Vs i20S	Beta 5i	66	78	YYLRNGERISVSA	8.48422e-07	0.154405
i20S + PA28g Vs i20S	Beta 6	183	193	AERDVYTGDAL	0.00364772	0.157648
i20S + PA28g Vs i20S	Beta 6	150	159	DNQVGFKNMQ	0.00215731	0.225151
i20S + PA28g Vs i20S	Beta 6	150	168	DNQVGFKNMQNVEHVPLSL	4.76974e-09	0.175641
i20S + PA28g Vs i20S	Beta 6	1	13	RFSPYVFNGGTIL	5.70704e-06	0.133647
i20S + PA28g Vs i20S	Beta 6	30	43	SEGFSIHTRDSPKC	0.00121413	0.12072
i20S + PA28g Vs i20S	Beta 6	123	135	SFDPVGSYQRDSF	0.000492459	0.110499
i20S + PA28g Vs i20S	Beta 6	153	168	VGFKNMQNVEHVPLSL	1.84843e-07	0.150257
i20S + PA28g Vs i20S	Beta 7	155	167	EKQPVLSQTEARD	2.80901e-07	0.235184
i20S + PA28g Vs i20S	Beta 7	43	51	MRVNNSTML	0.000168772	0.0587164
i20S + PA28g Vs i20S	Beta 7	151	160	REVLEKQPVL	1.55169e-08	0.201075
i20S + PA28g Vs i20S	Beta 7	1	12	TQNPMVTGTSVL	0.00117566	0.148782
i20S + PA28g Vs i20S	Beta 7	130	137	VAYEAPSL	0.00191002	0.0958338
i20S + PA28g Vs i20S	Beta 7	97	110	YSRRSKMNPLWNTM	4.27691e-05	-0.100489
i20S Vs std20S	Alpha 1	10	16	DRHITIF	7.03895e-09	0.20458
i20S Vs std20S	Alpha 1	10	22	DRHITIFSPEGRL	3.66583e-09	0.111624
i20S Vs std20S	Alpha 1	145	151	EEQGPQV	2.53594e-07	-0.115951
i20S Vs std20S	Alpha 1	145	152	EEQGPQVY	4.1518e-07	-0.115933
i20S Vs std20S	Alpha 1	109	114	IPVDML	6.91069e-10	-0.147786
i20S Vs std20S	Alpha 1	13	21	ITIFSPEGR	6.53837e-09	0.0958629
i20S Vs std20S	Alpha 1	164	178	KATAAGVKQTESTSF	0.00134394	-0.110595
i20S Vs std20S	Alpha 1	2	9	SRGSSAGFAcetyl N-term (1)	1.29996e-14	0.292231
i20S Vs std20S	Alpha 1	40	49	VAVRGKDCAV	0.000827207	0.129372
i20S Vs std20S	Alpha 1	124	129	VYTQNA	0.00602451	0.0682084
i20S Vs std20S	Alpha 1	101	113	WKYKYGYEIPVDM	5.30407e-10	-0.120386
i20S Vs std20S	Alpha 1	101	114	WKYKYGYEIPVDML	5.86792e-11	-0.124894
i20S Vs std20S	Alpha 2	1	6	AERGYSAcetyl N-term (1)	5.01822e-13	0.332227
i20S Vs std20S	Alpha 2	57	73	DERSVHKVEPITKHIGL	1.55013e-13	0.238081
i20S Vs std20S	Alpha 2	193	202	TLKESFEGQM	1.32343e-05	-0.204349
i20S Vs std20S	Alpha 2	209	214	VGICNE	9.23817e-07	0.0915841
i20S Vs std20S	Alpha 2	74	82	VYSGMGPDY	7.58848e-12	0.215591
i20S Vs std20S	Alpha 2	138	145	WNEGRPYL	1.01144e-05	0.136204
i20S Vs std20S	Alpha 2	97	108	YLVYQEPIPTAQ	7.74759e-07	0.110564
i20S Vs std20S	Alpha 3	46	60	AAERRNIHKLLDEVF	5.65169e-06	0.133592
i20S Vs std20S	Alpha 3	48	60	ERRNIHKLLDEVF	4.66911e-06	0.106187
i20S Vs std20S	Alpha 3	61	72	FSEKIYKLNEDM	2.44701e-08	0.10564
i20S Vs std20S	Alpha 3	137	147	IGWDKHYGFQL	4.75151e-07	-0.061573
i20S Vs std20S	Alpha 3	237	261	IKKHEEEEAKAEREKKEKEQKEKDK	1.55385e-07	-0.237625
i20S Vs std20S	Alpha 3	45	60	LAAERRNIHKLLDEVF	6.10147e-06	0.0812362
i20S Vs std20S	Alpha 3	75	83	SVAGITSDA	1.43215e-05	0.111952
i20S Vs std20S	Alpha 3	101	109	YQEPIPCEQ	3.04064e-07	0.128801
i20S Vs std20S	Alpha 4	180	186	AIETDDL	0.000238147	0.187812
i20S Vs std20S	Alpha 4	181	186	IETDDL	0.000218874	0.216582
i20S Vs std20S	Alpha 4	133	138	IVGFDF	0.00070829	0.150749
i20S Vs std20S	Alpha 4	9	16	VFSPDGHL	1.19189e-06	0.132482
i20S Vs std20S	Alpha 4	191	197	VIKALLE	3.04552e-11	-0.137168
i20S Vs std20S	Alpha 5	218	228	ATVQPGQNFHM	0.00642318	0.0811635
i20S Vs std20S	Alpha 5	218	225	ATVQPGQN	6.01792e-08	0.0894976
i20S Vs std20S	Alpha 5	127	141	DADPGAMSRPFGVAL	6.47528e-12	0.242239
i20S Vs std20S	Alpha 5	166	181	DARAIGSASEGAQSSL	8.7548e-05	-0.143895
i20S Vs std20S	Alpha 5	235	241	EEVIKDI	9.99875e-07	0.141838
i20S Vs std20S	Alpha 5	229	236	FTKEELEE	0.0013612	-0.0782135
i20S Vs std20S	Alpha 5	101	107	FTYNETM	2.49321e-14	0.241816
i20S Vs std20S	Alpha 5	3	13	LTRSEYDRGVN	9.25739e-06	0.0668544
i20S Vs std20S	Alpha 5	3	21	LTRSEYDRGVNTFSPEGRL	6.16087e-10	0.0546923
i20S Vs std20S	Alpha 5	168	181	RAIGSASEGAQSSL	1.53719e-07	-0.22666
i20S Vs std20S	Alpha 5	108	119	TVESVTQAVSNL	2.77377e-09	-0.103641
i20S Vs std20S	Alpha 5	108	114	TVESVTQ	6.22943e-06	0.14816
i20S Vs std20S	Alpha 6	221	227	FTIYDDD	8.18236e-11	0.158135
i20S Vs std20S	Alpha 6	74	79	IAGLTA	2.04141e-06	0.106129
i20S Vs std20S	Alpha 6	134	145	IAGYDDMGPHIF	4.38715e-06	0.0838017
i20S Vs std20S	Alpha 6	236	263	LEERPQRKAQPAQPADEPAEKADEPMEH	4.22357e-05	0.105812
i20S Vs std20S	Alpha 6	195	211	LRETLPAEQDLTTKNVS	8.423e-08	-0.0807655
i20S Vs std20S	Alpha 6	180	184	MECNL	0.0039442	0.13987
i20S Vs std20S	Alpha 6	1	9	MFRNQYDNDAcetyl N-term (1)Oxidation M (1)	0.000138074	0.103126
i20S Vs std20S	Alpha 6	222	227	TIYDDD	5.44973e-10	0.159032
i20S Vs std20S	Alpha 6	11	23	TVWSPQGRIHQIE	0.000158515	0.142549
i20S Vs std20S	Alpha 6	98	108	VFDRPLPVSRL	2.96226e-11	0.176703
i20S Vs std20S	Alpha 6	10	23	VTVWSPQGRIHQIE	3.5505e-12	0.123573
i20S Vs std20S	Alpha 6	10	24	VTVWSPQGRIHQIEY	1.1478e-09	0.119182
i20S Vs std20S	Alpha 7	76	80	AVAGL	1.55013e-13	0.0123546
i20S Vs std20S	Alpha 7	159	164	GYWGCA	1.04103e-06	0.082971
i20S Vs std20S	Alpha 7	107	117	PLKHLADRVAM	2.22448e-05	0.0916983
i20S Vs std20S	Alpha 7	10	21	SASTFSPDGRVF	2.29242e-10	0.284846
i20S Vs std20S	Alpha 7	1	9	SSIGTGYDLAcetyl N-term (1)	7.03895e-09	0.217257
i20S Vs std20S	Alpha 7	1	11	SSIGTGYDLSAAcetyl N-term (1)	0.000369825	0.174445
i20S Vs std20S	Alpha 7	58	76	YEEGSNKRLFNVDRHVGMA	4.46619e-08	0.081502
i20S Vs std20S	Alpha 7	58	75	YEEGSNKRLFNVDRHVGM	1.5661e-08	0.0905474
i20S Vs std20S	Beta 3	124	134	DLIGCPMVTDD	2.86457e-07	0.0760448
i20S Vs std20S	Beta 3	126	134	IGCPMVTDD	3.43266e-12	0.205356
i20S Vs std20S	Beta 3	94	105	LYEKRFGPYYTE	1.56467e-08	0.0898663
i20S Vs std20S	Beta 3	172	183	NAVDRDAVSGMG	1.29996e-14	0.420628
i20S Vs std20S	Beta 3	172	184	NAVDRDAVSGMGV	9.30272e-21	0.469785
i20S Vs std20S	Beta 3	172	204	NAVDRDAVSGMGVIVHIIEKDKITTRTLKARMD	1.29713e-11	0.166646
i20S Vs std20S	Beta 3	172	182	NAVDRDAVSGM	9.30272e-21	0.438882
i20S Vs std20S	Beta 3	155	162	PNMDPDHL	0.000175382	0.0955475
i20S Vs std20S	Beta 3	151	162	SLWEPNMDPDHL	1.89164e-05	0.0828812
i20S Vs std20S	Beta 3	4	11	SYNGGAVM	6.02279e-11	0.209464
i20S Vs std20S	Beta 3	34	38	VTTDF	2.67745e-09	0.276075
i20S Vs std20S	Beta 3	153	162	WEPNMDPDHL	3.20359e-09	0.150909
i20S Vs std20S	Beta 3	49	54	YIGLAG	0.000104267	0.117758
i20S Vs std20S	Beta 3	49	55	YIGLAGL	5.28004e-05	0.111817
i20S Vs std20S	Beta 4	105	115	AGYDEHEGPAL	2.62951e-12	0.153568
i20S Vs std20S	Beta 4	125	137	AKAPFAAHGYGAF	1.11514e-08	0.102311
i20S Vs std20S	Beta 4	108	115	DEHEGPAL	0.000147174	0.16614
i20S Vs std20S	Beta 4	60	66	IQKNVQL	2.09546e-11	0.125624
i20S Vs std20S	Beta 4	104	115	LAGYDEHEGPAL	1.79776e-14	0.146192
i20S Vs std20S	Beta 4	124	137	LAKAPFAAHGYGAF	2.79866e-07	0.0802489
i20S Vs std20S	Beta 4	45	52	LCVGEAGD	2.59849e-10	-0.102012
i20S Vs std20S	Beta 4	45	56	LCVGEAGDTVQF	8.74434e-11	0.216372
i20S Vs std20S	Beta 4	45	55	LCVGEAGDTVQ	3.45996e-09	0.210763
i20S Vs std20S	Beta 4	103	115	LLAGYDEHEGPAL	3.40126e-10	0.104411
i20S Vs std20S	Beta 4	176	180	PTFSV	1.08579e-05	0.181137
i20S Vs std20S	Beta 4	168	175	QKRFILNL	3.74963e-07	0.124629
i20S Vs std20S	Beta 4	93	102	RSRTPYHVNL	3.04416e-09	0.140712
i20S Vs std20S	Beta 4	107	115	YDEHEGPAL	2.75759e-09	0.122929
i20S Vs std20S	Beta 4	117	121	YMDYL	7.72662e-09	0.148088
i20S Vs std20S	Beta 4	116	121	YYMDYL	3.11578e-08	0.161318
i20S Vs std20S	Beta 6	183	193	AERDVYTGDAL	2.47524e-05	0.187375
i20S Vs std20S	Beta 6	54	65	CSGFHGDCLTLT	0.00013888	0.0914035
i20S Vs std20S	Beta 6	150	159	DNQVGFKNMQ	0.000207981	0.14934
i20S Vs std20S	Beta 6	20	29	FAIVASDTRL	0.000281569	0.0977635
i20S Vs std20S	Beta 6	144	149	MLQPLL	1.45681e-12	0.273843
i20S Vs std20S	Beta 6	1	13	RFSPYVFNGGTIL	5.74006e-06	0.145085
i20S Vs std20S	Beta 6	187	192	VYTGDA	3.9793e-08	0.233422
i20S Vs std20S	Beta 6	44	53	YKLTDKTVIG	2.26851e-14	0.194983
i20S Vs std20S	Beta 7	24	33	ADMLGSYGSL	2.47291e-13	0.200083
i20S Vs std20S	Beta 7	138	144	ATGYGAY	2.67789e-13	0.243232
i20S Vs std20S	Beta 7	155	167	EKQPVLSQTEARD	2.13338e-05	-0.15082
i20S Vs std20S	Beta 7	36	46	FRNISRIMRVN	2.46925e-06	0.105525
i20S Vs std20S	Beta 7	113	121	GGYADGESF	1.27747e-12	0.286255
i20S Vs std20S	Beta 7	145	150	LAQPLL	4.8526e-15	0.13379
i20S Vs std20S	Beta 7	122	127	LGYVDM	9.72641e-14	0.124516
i20S Vs std20S	Beta 7	151	160	REVLEKQPVL	5.43259e-11	-0.194407
i20S Vs std20S	Beta 7	7	12	TGTSVL	6.05489e-08	0.227885
i20S Vs std20S	Beta 7	1	12	TQNPMVTGTSVL	1.79776e-14	0.330163
i20S Vs std20S	Beta 7	130	137	VAYEAPSL	6.57142e-06	0.136748
i20S Vs std20S	Beta 7	71	76	VIDEEL	9.75998e-11	0.240191
i20S Vs std20S	Beta 7	111	121	VIGGYADGESF	0.00395909	0.133612
i20S Vs std20S	Beta 7	178	187	YRDARSYNRF	1.55013e-13	0.203726
i20S Vs std20S	Beta 7	97	109	YSRRSKMNPLWNT	2.75759e-09	0.141803
i20S Vs std20S	Beta 7	97	110	YSRRSKMNPLWNTM	8.20222e-05	0.099276
std20S + PA28ab Vs i20S	Alpha 1	145	151	EEQGPQV	4.80936e-06	0.168081
std20S + PA28ab Vs i20S	Alpha 1	145	152	EEQGPQVY	1.06447e-06	0.243408
std20S + PA28ab Vs i20S	Alpha 1	109	114	IPVDML	1.77466e-05	0.187743
std20S + PA28ab Vs i20S	Alpha 1	164	178	KATAAGVKQTESTSF	1.74944e-05	0.141941
std20S + PA28ab Vs i20S	Alpha 1	179	191	LEKKVKKKFDWTF	3.1677e-07	0.242112
std20S + PA28ab Vs i20S	Alpha 1	101	113	WKYKYGYEIPVDM	1.14463e-05	0.149997
std20S + PA28ab Vs i20S	Alpha 1	101	114	WKYKYGYEIPVDML	2.59265e-06	0.108351
std20S + PA28ab Vs i20S	Alpha 1	27	40	YAFKAINQGGLTSV	0.00213923	0.0948785
std20S + PA28ab Vs i20S	Alpha 1	159	163	YYCGF	0.00976012	-0.119536
std20S + PA28ab Vs i20S	Alpha 2	26	36	AAVAGGAPSVG	1.08673e-05	0.141596
std20S + PA28ab Vs i20S	Alpha 2	1	6	AERGYSAcetyl N-term (1)	2.10627e-06	-0.307211
std20S + PA28ab Vs i20S	Alpha 2	155	165	FAWKATAMGKN	0.00543923	0.096196
std20S + PA28ab Vs i20S	Alpha 2	217	229	FRRLTPTEVKDYL	0.00633976	0.173943
std20S + PA28ab Vs i20S	Alpha 2	134	138	LICGW	0.00175723	0.131439
std20S + PA28ab Vs i20S	Alpha 2	118	132	QEYTQSGGVRPFGVS	6.30294e-07	0.156491
std20S + PA28ab Vs i20S	Alpha 2	8	18	SLTTFSPSGKL	0.00263903	0.112135
std20S + PA28ab Vs i20S	Alpha 2	8	20	SLTTFSPSGKLVQ	0.000813492	0.172114
std20S + PA28ab Vs i20S	Alpha 2	110	119	VQRVASVMQE	0.000295641	0.0838204
std20S + PA28ab Vs i20S	Alpha 2	166	173	YVNGKTFL	0.000112342	0.130881
std20S + PA28ab Vs i20S	Alpha 3	175	186	LKQDYKEGEMTL	1.14463e-05	0.133171
std20S + PA28ab Vs i20S	Alpha 3	101	110	YQEPIPCEQL	0.00226413	-0.123302
std20S + PA28ab Vs i20S	Alpha 3	19	24	YQVEYA	5.29915e-06	0.182404
std20S + PA28ab Vs i20S	Alpha 4	180	186	AIETDDL	0.0067588	-0.128831
std20S + PA28ab Vs i20S	Alpha 4	44	64	GVEKKSVAKLQDERTVRKICA	0.000580328	0.131887
std20S + PA28ab Vs i20S	Alpha 4	191	197	VIKALLE	6.92469e-06	0.135558
std20S + PA28ab Vs i20S	Alpha 5	127	141	DADPGAMSRPFGVAL	4.84818e-06	-0.145447
std20S + PA28ab Vs i20S	Alpha 5	182	191	QEVYHKSMTL	0.00419165	0.117367
std20S + PA28ab Vs i20S	Alpha 5	168	181	RAIGSASEGAQSSL	0.000205673	0.149205
std20S + PA28ab Vs i20S	Alpha 5	108	115	TVESVTQA	0.00895235	0.122398
std20S + PA28ab Vs i20S	Alpha 5	108	119	TVESVTQAVSNL	0.000384425	0.0890034
std20S + PA28ab Vs i20S	Alpha 5	108	114	TVESVTQ	0.00431758	-0.123457
std20S + PA28ab Vs i20S	Alpha 5	26	30	YAIEA	0.000116945	0.150007
std20S + PA28ab Vs i20S	Alpha 6	228	233	DVSPFL	0.0067588	-0.0818359
std20S + PA28ab Vs i20S	Alpha 6	74	79	IAGLTA	2.10627e-06	-0.308118
std20S + PA28ab Vs i20S	Alpha 6	134	148	IAGYDDMGPHIFQTC	4.84818e-06	0.126179
std20S + PA28ab Vs i20S	Alpha 6	195	205	LRETLPAEQDL	0.0018933	0.118837
std20S + PA28ab Vs i20S	Alpha 6	195	211	LRETLPAEQDLTTKNVS	0.00396352	0.0917656
std20S + PA28ab Vs i20S	Alpha 6	159	170	MSIGARSQSART	0.000116943	0.0962298
std20S + PA28ab Vs i20S	Alpha 6	222	227	TIYDDD	0.00177614	-0.0959494
std20S + PA28ab Vs i20S	Alpha 6	98	108	VFDRPLPVSRL	2.25751e-06	-0.132927
std20S + PA28ab Vs i20S	Alpha 6	10	21	VTVWSPQGRIHQ	5.59044e-05	-0.0619662
std20S + PA28ab Vs i20S	Alpha 7	209	213	FELEL	0.00599597	0.121271
std20S + PA28ab Vs i20S	Alpha 7	135	140	FMLGSY	0.0093166	0.107948
std20S + PA28ab Vs i20S	Alpha 7	159	164	GYWGCA	0.00749009	-0.0694127
std20S + PA28ab Vs i20S	Alpha 7	107	117	PLKHLADRVAM	0.000543835	-0.0711495
std20S + PA28ab Vs i20S	Alpha 7	12	21	STFSPDGRVF	8.49588e-05	0.150148
std20S + PA28ab Vs i20S	Beta 3	55	63	LATDVQTVA	0.000134356	0.153855
std20S + PA28ab Vs i20S	Beta 3	172	183	NAVDRDAVSGMG	2.18699e-09	-0.346396
std20S + PA28ab Vs i20S	Beta 3	172	184	NAVDRDAVSGMGV	8.17986e-15	-0.437991
std20S + PA28ab Vs i20S	Beta 3	172	204	NAVDRDAVSGMGVIVHIIEKDKITTRTLKARMD	2.41009e-06	-0.123095
std20S + PA28ab Vs i20S	Beta 3	172	182	NAVDRDAVSGM	5.55377e-13	-0.388861
std20S + PA28ab Vs i20S	Beta 3	34	38	VTTDF	0.00149176	-0.0904499
std20S + PA28ab Vs i20S	Beta 4	144	156	DRYYTPTISRERA	0.000105217	0.137669
std20S + PA28ab Vs i20S	Beta 4	60	66	IQKNVQL	2.10627e-06	-0.114035
std20S + PA28ab Vs i20S	Beta 4	45	52	LCVGEAGD	1.0337e-05	0.125938
std20S + PA28ab Vs i20S	Beta 4	45	56	LCVGEAGDTVQF	6.76658e-07	-0.147454
std20S + PA28ab Vs i20S	Beta 4	45	55	LCVGEAGDTVQ	4.60795e-05	-0.156086
std20S + PA28ab Vs i20S	Beta 4	61	66	QKNVQL	0.000268295	0.150473
std20S + PA28ab Vs i20S	Beta 4	168	175	QKRFILNL	0.00185081	-0.093235
std20S + PA28ab Vs i20S	Beta 4	93	102	RSRTPYHVNL	0.00129952	-0.0798042
std20S + PA28ab Vs i20S	Beta 4	117	121	YMDYL	0.00431758	-0.0941899
std20S + PA28ab Vs i20S	Beta 6	144	149	MLQPLL	3.04518e-07	-0.183488
std20S + PA28ab Vs i20S	Beta 6	30	43	SEGFSIHTRDSPKC	9.33174e-05	0.0793031
std20S + PA28ab Vs i20S	Beta 6	123	135	SFDPVGSYQRDSF	0.000132596	0.0840207
std20S + PA28ab Vs i20S	Beta 6	187	192	VYTGDA	2.59265e-06	-0.304523
std20S + PA28ab Vs i20S	Beta 6	122	130	YSFDPVGSY	5.06018e-05	0.181469
std20S + PA28ab Vs i20S	Beta 6	122	135	YSFDPVGSYQRDSF	4.84818e-06	0.136694
std20S + PA28ab Vs i20S	Beta 7	138	144	ATGYGAY	0.00151398	-0.113023
std20S + PA28ab Vs i20S	Beta 7	155	167	EKQPVLSQTEARD	8.6792e-06	0.219322
std20S + PA28ab Vs i20S	Beta 7	113	121	GGYADGESF	9.12085e-07	-0.231828
std20S + PA28ab Vs i20S	Beta 7	199	209	IEGPLSTETNW	6.03788e-07	0.0912754
std20S + PA28ab Vs i20S	Beta 7	110	121	MVIGGYADGESF	3.50725e-05	0.0887961
std20S + PA28ab Vs i20S	Beta 7	151	160	REVLEKQPVL	2.10627e-06	0.219111
std20S + PA28ab Vs i20S	Beta 7	7	12	TGTSVL	0.00493762	-0.173925
std20S + PA28ab Vs i20S	Beta 7	1	12	TQNPMVTGTSVL	1.22281e-06	-0.203348
std20S + PA28ab Vs i20S	Beta 7	71	76	VIDEEL	0.000112342	-0.154255
std20S + PA28ab Vs i20S	Beta 7	178	187	YRDARSYNRF	2.44691e-08	-0.15144
std20S + PA28g Vs i20S	Alpha 1	10	16	DRHITIF	1.09736e-10	-0.225883
std20S + PA28g Vs i20S	Alpha 1	10	22	DRHITIFSPEGRL	9.65947e-10	-0.130663
std20S + PA28g Vs i20S	Alpha 1	97	108	EAANWKYKYGYE	6.16641e-07	0.0830036
std20S + PA28g Vs i20S	Alpha 1	145	151	EEQGPQV	4.6377e-09	0.237387
std20S + PA28g Vs i20S	Alpha 1	145	152	EEQGPQVY	2.94166e-09	0.229976
std20S + PA28g Vs i20S	Alpha 1	192	198	EQTVETA	7.13903e-08	0.124298
std20S + PA28g Vs i20S	Alpha 1	109	114	IPVDML	2.28603e-11	0.219706
std20S + PA28g Vs i20S	Alpha 1	164	178	KATAAGVKQTESTSF	6.09781e-08	0.213861
std20S + PA28g Vs i20S	Alpha 1	179	191	LEKKVKKKFDWTF	1.75e-06	0.0601297
std20S + PA28g Vs i20S	Alpha 1	207	214	SIDFKPSE	0.000155069	0.117584
std20S + PA28g Vs i20S	Alpha 1	2	9	SRGSSAGFAcetyl N-term (1)	4.6377e-09	-0.277939
std20S + PA28g Vs i20S	Alpha 1	101	113	WKYKYGYEIPVDM	9.15393e-11	0.196776
std20S + PA28g Vs i20S	Alpha 1	101	114	WKYKYGYEIPVDML	1.50071e-11	0.166771
std20S + PA28g Vs i20S	Alpha 1	159	163	YYCGF	5.09329e-05	-0.135162
std20S + PA28g Vs i20S	Alpha 2	1	6	AERGYSAcetyl N-term (1)	7.03719e-10	-0.268765
std20S + PA28g Vs i20S	Alpha 2	57	73	DERSVHKVEPITKHIGL	1.97327e-11	-0.242357
std20S + PA28g Vs i20S	Alpha 2	155	165	FAWKATAMGKN	7.46336e-12	0.108088
std20S + PA28g Vs i20S	Alpha 2	146	154	FQSDPSGAY	0.000215264	0.0705176
std20S + PA28g Vs i20S	Alpha 2	217	229	FRRLTPTEVKDYL	1.26301e-09	0.214209
std20S + PA28g Vs i20S	Alpha 2	193	202	TLKESFEGQM	1.26458e-05	0.254854
std20S + PA28g Vs i20S	Alpha 2	110	119	VQRVASVMQE	3.21592e-10	0.127518
std20S + PA28g Vs i20S	Alpha 2	99	109	VYQEPIPTAQL	0.00083082	0.091067
std20S + PA28g Vs i20S	Alpha 2	74	82	VYSGMGPDY	5.73035e-05	-0.161538
std20S + PA28g Vs i20S	Alpha 2	97	108	YLVYQEPIPTAQ	1.86465e-06	-0.0724725
std20S + PA28g Vs i20S	Alpha 2	100	109	YQEPIPTAQL	0.000188829	0.125859
std20S + PA28g Vs i20S	Alpha 2	166	173	YVNGKTFL	4.79678e-07	0.204611
std20S + PA28g Vs i20S	Alpha 3	46	60	AAERRNIHKLLDEVF	5.07175e-07	-0.147622
std20S + PA28g Vs i20S	Alpha 3	48	60	ERRNIHKLLDEVF	2.74439e-07	-0.118614
std20S + PA28g Vs i20S	Alpha 3	61	72	FSEKIYKLNEDM	2.29913e-06	-0.065388
std20S + PA28g Vs i20S	Alpha 3	45	60	LAAERRNIHKLLDEVF	9.89723e-07	-0.105765
std20S + PA28g Vs i20S	Alpha 3	216	236	LTRENGKTVIRVLKQKEVEQL	1.33213e-07	0.138915
std20S + PA28g Vs i20S	Alpha 3	75	83	SVAGITSDA	6.74429e-06	-0.0704227
std20S + PA28g Vs i20S	Alpha 3	217	236	TRENGKTVIRVLKQKEVEQL	4.48904e-07	0.142803
std20S + PA28g Vs i20S	Alpha 4	180	186	AIETDDL	1.10505e-06	-0.126585
std20S + PA28g Vs i20S	Alpha 4	80	91	ARIVINRARVEC	4.69942e-06	0.0696585
std20S + PA28g Vs i20S	Alpha 4	171	180	FLEKNYTDEA	1.60384e-08	0.0965118
std20S + PA28g Vs i20S	Alpha 4	181	186	IETDDL	6.56838e-06	-0.134052
std20S + PA28g Vs i20S	Alpha 4	133	138	IVGFDF	6.24427e-07	-0.125333
std20S + PA28g Vs i20S	Alpha 4	218	224	KILNPEE	0.0010257	0.0907988
std20S + PA28g Vs i20S	Alpha 4	81	91	RIVINRARVEC	1.00573e-05	0.0844088
std20S + PA28g Vs i20S	Alpha 4	77	82	TADARI	0.000193715	0.0462708
std20S + PA28g Vs i20S	Alpha 4	9	16	VFSPDGHL	8.23186e-08	-0.174369
std20S + PA28g Vs i20S	Alpha 4	191	197	VIKALLE	2.6103e-10	0.197593
std20S + PA28g Vs i20S	Alpha 4	145	160	YQTDPSGTYHAWKANA	0.000781213	0.0850072
std20S + PA28g Vs i20S	Alpha 5	30	39	AIKLGSTAIG	1.00915e-05	0.107848
std20S + PA28g Vs i20S	Alpha 5	218	225	ATVQPGQN	2.41433e-08	-0.0656634
std20S + PA28g Vs i20S	Alpha 5	127	141	DADPGAMSRPFGVAL	4.38552e-12	-0.213463
std20S + PA28g Vs i20S	Alpha 5	166	181	DARAIGSASEGAQSSL	0.00281329	0.25133
std20S + PA28g Vs i20S	Alpha 5	229	236	FTKEELEE	1.29007e-06	0.123917
std20S + PA28g Vs i20S	Alpha 5	101	107	FTYNETM	8.38599e-12	-0.174332
std20S + PA28g Vs i20S	Alpha 5	31	37	IKLGSTA	4.44649e-06	0.131349
std20S + PA28g Vs i20S	Alpha 5	32	40	KLGSTAIGI	2.00666e-06	0.12186
std20S + PA28g Vs i20S	Alpha 5	3	13	LTRSEYDRGVN	1.12645e-07	-0.0740266
std20S + PA28g Vs i20S	Alpha 5	3	21	LTRSEYDRGVNTFSPEGRL	3.58484e-11	-0.0375777
std20S + PA28g Vs i20S	Alpha 5	182	191	QEVYHKSMTL	4.28753e-08	0.169071
std20S + PA28g Vs i20S	Alpha 5	168	181	RAIGSASEGAQSSL	2.6438e-09	0.332611
std20S + PA28g Vs i20S	Alpha 5	111	119	SVTQAVSNL	3.14931e-12	0.130342
std20S + PA28g Vs i20S	Alpha 5	108	113	TVESVT	0.00659674	0.119396
std20S + PA28g Vs i20S	Alpha 5	108	115	TVESVTQA	1.95388e-05	0.106174
std20S + PA28g Vs i20S	Alpha 5	108	119	TVESVTQAVSNL	3.58484e-11	0.169866
std20S + PA28g Vs i20S	Alpha 5	108	114	TVESVTQ	0.000447042	-0.0911429
std20S + PA28g Vs i20S	Alpha 6	221	227	FTIYDDD	1.84856e-06	-0.107077
std20S + PA28g Vs i20S	Alpha 6	74	79	IAGLTA	2.47092e-07	-0.158194
std20S + PA28g Vs i20S	Alpha 6	236	263	LEERPQRKAQPAQPADEPAEKADEPMEH	4.18574e-05	-0.152268
std20S + PA28g Vs i20S	Alpha 6	195	205	LRETLPAEQDL	9.2391e-11	0.128826
std20S + PA28g Vs i20S	Alpha 6	195	211	LRETLPAEQDLTTKNVS	3.29731e-09	0.112049
std20S + PA28g Vs i20S	Alpha 6	195	203	LRETLPAEQ	2.7032e-06	0.0840401
std20S + PA28g Vs i20S	Alpha 6	1	9	MFRNQYDNDAcetyl N-term (1)Oxidation M (1)	8.66958e-05	-0.0546116
std20S + PA28g Vs i20S	Alpha 6	159	170	MSIGARSQSART	0.000101545	0.14624
std20S + PA28g Vs i20S	Alpha 6	222	227	TIYDDD	2.6469e-08	-0.166933
std20S + PA28g Vs i20S	Alpha 6	11	23	TVWSPQGRIHQIE	4.94244e-06	-0.165337
std20S + PA28g Vs i20S	Alpha 6	98	108	VFDRPLPVSRL	1.58548e-09	-0.147661
std20S + PA28g Vs i20S	Alpha 6	36	46	VGLKSKTHAVL	0.000109684	0.0498832
std20S + PA28g Vs i20S	Alpha 6	10	21	VTVWSPQGRIHQ	1.35489e-09	-0.117346
std20S + PA28g Vs i20S	Alpha 6	10	23	VTVWSPQGRIHQIE	4.668e-11	-0.107047
std20S + PA28g Vs i20S	Alpha 6	10	24	VTVWSPQGRIHQIEY	2.7972e-06	-0.110693
std20S + PA28g Vs i20S	Alpha 7	76	80	AVAGL	2.46253e-12	-0.0159558
std20S + PA28g Vs i20S	Alpha 7	234	243	EAEKYAKESL	8.44966e-12	0.202728
std20S + PA28g Vs i20S	Alpha 7	209	213	FELEL	4.20333e-08	0.163521
std20S + PA28g Vs i20S	Alpha 7	48	54	GVEKLVL	1.19882e-11	0.132043
std20S + PA28g Vs i20S	Alpha 7	159	164	GYWGCA	1.91784e-08	-0.0158914
std20S + PA28g Vs i20S	Alpha 7	165	177	IGKARQAAKTEIE	0.00168615	0.0801941
std20S + PA28g Vs i20S	Alpha 7	165	183	IGKARQAAKTEIEKLQMKE	6.96479e-07	0.0941405
std20S + PA28g Vs i20S	Alpha 7	244	254	KEEDESDDDNM	1.54682e-05	-0.13554
std20S + PA28g Vs i20S	Alpha 7	1	9	SSIGTGYDLAcetyl N-term (1)	0.00340401	-0.140073
std20S + PA28g Vs i20S	Alpha 7	1	11	SSIGTGYDLSAAcetyl N-term (1)	0.00393699	-0.125722
std20S + PA28g Vs i20S	Beta 3	126	134	IGCPMVTDD	3.96958e-09	-0.168254
std20S + PA28g Vs i20S	Beta 3	55	63	LATDVQTVA	5.21208e-10	0.264547
std20S + PA28g Vs i20S	Beta 3	172	183	NAVDRDAVSGMG	5.32924e-12	-0.352012
std20S + PA28g Vs i20S	Beta 3	172	184	NAVDRDAVSGMGV	1.24461e-18	-0.453026
std20S + PA28g Vs i20S	Beta 3	172	204	NAVDRDAVSGMGVIVHIIEKDKITTRTLKARMD	7.39753e-10	-0.164263
std20S + PA28g Vs i20S	Beta 3	172	182	NAVDRDAVSGM	1.49943e-20	-0.431126
std20S + PA28g Vs i20S	Beta 3	4	11	SYNGGAVM	5.58118e-09	-0.157286
std20S + PA28g Vs i20S	Beta 3	153	162	WEPNMDPDHL	2.58065e-07	-0.135332
std20S + PA28g Vs i20S	Beta 4	105	115	AGYDEHEGPAL	6.29232e-07	-0.101541
std20S + PA28g Vs i20S	Beta 4	125	137	AKAPFAAHGYGAF	1.84616e-06	-0.0706444
std20S + PA28g Vs i20S	Beta 4	104	115	LAGYDEHEGPAL	1.85245e-06	-0.0995186
std20S + PA28g Vs i20S	Beta 4	124	137	LAKAPFAAHGYGAF	6.53433e-08	-0.0449961
std20S + PA28g Vs i20S	Beta 4	45	52	LCVGEAGD	2.83468e-08	0.165634
std20S + PA28g Vs i20S	Beta 4	45	56	LCVGEAGDTVQF	1.0165e-08	-0.132307
std20S + PA28g Vs i20S	Beta 4	45	55	LCVGEAGDTVQ	1.41682e-06	-0.141145
std20S + PA28g Vs i20S	Beta 4	103	115	LLAGYDEHEGPAL	6.74429e-06	-0.0803727
std20S + PA28g Vs i20S	Beta 4	176	180	PTFSV	0.00565385	-0.139902
std20S + PA28g Vs i20S	Beta 4	168	175	QKRFILNL	5.33738e-05	-0.10572
std20S + PA28g Vs i20S	Beta 4	93	102	RSRTPYHVNL	8.42784e-08	-0.0975248
std20S + PA28g Vs i20S	Beta 4	107	115	YDEHEGPAL	0.000949568	-0.0761476
std20S + PA28g Vs i20S	Beta 4	117	121	YMDYL	8.58483e-06	-0.10487
std20S + PA28g Vs i20S	Beta 6	183	193	AERDVYTGDAL	2.92603e-05	-0.17558
std20S + PA28g Vs i20S	Beta 6	54	65	CSGFHGDCLTLT	2.58065e-07	-0.0861205
std20S + PA28g Vs i20S	Beta 6	150	168	DNQVGFKNMQNVEHVPLSL	2.50882e-08	0.002405
std20S + PA28g Vs i20S	Beta 6	20	29	FAIVASDTRL	0.000114125	-0.0891462
std20S + PA28g Vs i20S	Beta 6	33	43	FSIHTRDSPKC	2.29945e-05	0.108932
std20S + PA28g Vs i20S	Beta 6	144	149	MLQPLL	3.5941e-13	-0.245864
std20S + PA28g Vs i20S	Beta 6	160	168	NVEHVPLSL	8.10255e-08	-0.0404661
std20S + PA28g Vs i20S	Beta 6	30	43	SEGFSIHTRDSPKC	1.97793e-06	0.0991575
std20S + PA28g Vs i20S	Beta 6	123	135	SFDPVGSYQRDSF	1.58761e-08	0.105194
std20S + PA28g Vs i20S	Beta 6	153	168	VGFKNMQNVEHVPLSL	6.09781e-08	-0.00919329
std20S + PA28g Vs i20S	Beta 6	187	192	VYTGDA	2.6103e-10	-0.265615
std20S + PA28g Vs i20S	Beta 6	44	53	YKLTDKTVIG	3.14931e-12	-0.163177
std20S + PA28g Vs i20S	Beta 6	122	130	YSFDPVGSY	1.03338e-05	0.176799
std20S + PA28g Vs i20S	Beta 6	122	135	YSFDPVGSYQRDSF	1.47837e-07	0.0926093
std20S + PA28g Vs i20S	Beta 7	24	33	ADMLGSYGSL	8.79293e-10	-0.133338
std20S + PA28g Vs i20S	Beta 7	138	144	ATGYGAY	1.26301e-09	-0.176745
std20S + PA28g Vs i20S	Beta 7	155	167	EKQPVLSQTEARD	1.58761e-08	0.281274
std20S + PA28g Vs i20S	Beta 7	36	46	FRNISRIMRVN	0.000407912	-0.130724
std20S + PA28g Vs i20S	Beta 7	113	121	GGYADGESF	8.73497e-10	-0.220258
std20S + PA28g Vs i20S	Beta 7	145	150	LAQPLL	8.5693e-14	-0.132719
std20S + PA28g Vs i20S	Beta 7	122	127	LGYVDM	6.09781e-08	-0.0833094
std20S + PA28g Vs i20S	Beta 7	151	160	REVLEKQPVL	2.04751e-13	0.420216
std20S + PA28g Vs i20S	Beta 7	7	12	TGTSVL	7.63725e-05	-0.164163
std20S + PA28g Vs i20S	Beta 7	1	12	TQNPMVTGTSVL	7.54574e-12	-0.247439
std20S + PA28g Vs i20S	Beta 7	71	76	VIDEEL	3.47493e-08	-0.220264
std20S + PA28g Vs i20S	Beta 7	178	187	YRDARSYNRF	6.79566e-12	-0.172553
std20S + PA28g Vs i20S	Beta 7	97	109	YSRRSKMNPLWNT	1.92859e-08	-0.116169
i20S + PA28ab Vs i20S + PA28g	Alpha 1	97	108	EAANWKYKYGYE	9.49349e-05	0.100682
i20S + PA28ab Vs i20S + PA28g	Alpha 1	109	114	IPVDML	2.92004e-05	-0.169589
i20S + PA28ab Vs i20S + PA28g	Alpha 1	30	40	KAINQGGLTSV	0.000319141	-0.153023
i20S + PA28ab Vs i20S + PA28g	Alpha 1	207	214	SIDFKPSE	9.59552e-05	-0.0643245
i20S + PA28ab Vs i20S + PA28g	Alpha 1	49	60	VIVTQKKVPDKL	2.49274e-05	0.0820442
i20S + PA28ab Vs i20S + PA28g	Alpha 2	1	6	AERGYSAcetyl N-term (1)	0.000176014	-0.242858
i20S + PA28ab Vs i20S + PA28g	Alpha 2	155	165	FAWKATAMGKN	0.00511461	0.0918929
i20S + PA28ab Vs i20S + PA28g	Alpha 2	207	214	IEVGICNE	0.00011492	0.0622632
i20S + PA28ab Vs i20S + PA28g	Alpha 2	134	145	LICGWNEGRPYL	0.000823791	-0.0879515
i20S + PA28ab Vs i20S + PA28g	Alpha 2	97	108	YLVYQEPIPTAQ	2.49274e-05	0.0553652
i20S + PA28ab Vs i20S + PA28g	Alpha 2	166	173	YVNGKTFL	5.72254e-06	-0.123857
i20S + PA28ab Vs i20S + PA28g	Alpha 3	207	216	SAEKVEIATL	0.000106	0.11339
i20S + PA28ab Vs i20S + PA28g	Alpha 3	217	236	TRENGKTVIRVLKQKEVEQL	3.47376e-05	-0.0706265
i20S + PA28ab Vs i20S + PA28g	Alpha 3	19	24	YQVEYA	7.38636e-06	0.245069
i20S + PA28ab Vs i20S + PA28g	Alpha 4	180	186	AIETDDL	3.93676e-07	-0.144327
i20S + PA28ab Vs i20S + PA28g	Alpha 4	80	103	ARIVINRARVECQSHRLTVEDPVT	0.00193632	-0.0679332
i20S + PA28ab Vs i20S + PA28g	Alpha 4	171	179	FLEKNYTDE	0.00010726	-0.109742
i20S + PA28ab Vs i20S + PA28g	Alpha 4	44	64	GVEKKSVAKLQDERTVRKICA	0.00453133	0.0657546
i20S + PA28ab Vs i20S + PA28g	Alpha 4	81	103	RIVINRARVECQSHRLTVEDPVT	3.68462e-06	-0.0605129
i20S + PA28ab Vs i20S + PA28g	Alpha 5	37	51	AIGIQTSEGVCLAVE	0.000348189	0.121092
i20S + PA28ab Vs i20S + PA28g	Alpha 5	218	228	ATVQPGQNFHM	0.00261331	0.000203329
i20S + PA28ab Vs i20S + PA28g	Alpha 5	101	107	FTYNETM	1.02014e-08	-0.101478
i20S + PA28ab Vs i20S + PA28g	Alpha 5	64	69	IEKIVE	7.28815e-05	0.125309
i20S + PA28ab Vs i20S + PA28g	Alpha 5	91	100	KARVETQNHW	0.00986431	0.151702
i20S + PA28ab Vs i20S + PA28g	Alpha 5	142	153	LFGGVDEKGPQL	1.39082e-06	-0.156846
i20S + PA28ab Vs i20S + PA28g	Alpha 5	168	181	RAIGSASEGAQSSL	5.10162e-05	-0.109049
i20S + PA28ab Vs i20S + PA28g	Alpha 5	108	113	TVESVT	3.91353e-05	0.193583
i20S + PA28ab Vs i20S + PA28g	Alpha 5	26	30	YAIEA	4.21001e-06	0.274917
i20S + PA28ab Vs i20S + PA28g	Alpha 6	134	145	IAGYDDMGPHIF	3.43458e-05	-0.125266
i20S + PA28ab Vs i20S + PA28g	Alpha 6	195	205	LRETLPAEQDL	4.31031e-06	-0.104434
i20S + PA28ab Vs i20S + PA28g	Alpha 6	195	211	LRETLPAEQDLTTKNVS	0.000202032	-0.127104
i20S + PA28ab Vs i20S + PA28g	Alpha 6	88	93	MRQECL	0.00612491	0.103937
i20S + PA28ab Vs i20S + PA28g	Alpha 7	159	164	GYWGCA	2.80692e-05	-0.11054
i20S + PA28ab Vs i20S + PA28g	Alpha 7	1	9	SSIGTGYDLAcetyl N-term (1)	0.00204532	-0.139616
i20S + PA28ab Vs i20S + PA28g	Alpha 7	214	233	SWVGELTNGRHEIVPKDIRE	4.85898e-07	-0.0873683
i20S + PA28ab Vs i20S + PA28g	Beta 1i	25	42	AVVNRVFDKLSPLHERIY	2.88886e-05	0.076431
i20S + PA28ab Vs i20S + PA28g	Beta 1i	9	17	DGGVVMGSD	0.00247448	0.121048
i20S + PA28ab Vs i20S + PA28g	Beta 1i	178	196	ITAAGVDHRVILGNELPKF	8.09389e-07	-0.143786
i20S + PA28ab Vs i20S + PA28g	Beta 1i	176	196	VTITAAGVDHRVILGNELPKF	3.33995e-06	-0.114689
i20S + PA28ab Vs i20S + PA28g	Beta 1i	176	184	VTITAAGVD	0.00791316	-0.145585
i20S + PA28ab Vs i20S + PA28g	Beta 2i	139	148	EDRFQPNMTL	3.91353e-05	-0.107331
i20S + PA28ab Vs i20S + PA28g	Beta 3	55	63	LATDVQTVA	0.000397701	-0.194267
i20S + PA28ab Vs i20S + PA28g	Beta 3	172	184	NAVDRDAVSGMGV	2.22861e-10	-0.362446
i20S + PA28ab Vs i20S + PA28g	Beta 3	39	48	QKIFPMGDRL	0.00163864	0.199572
i20S + PA28ab Vs i20S + PA28g	Beta 3	153	163	WEPNMDPDHLF	0.000371182	0.160589
i20S + PA28ab Vs i20S + PA28g	Beta 4	79	93	AAANFTRRNLADCLR	3.61635e-13	-0.333465
i20S + PA28ab Vs i20S + PA28g	Beta 4	194	201	ISFPKQGS	0.00235122	-0.0876203
i20S + PA28ab Vs i20S + PA28g	Beta 4	167	175	LQKRFILNL	3.08025e-06	0.113361
i20S + PA28ab Vs i20S + PA28g	Beta 4	61	66	QKNVQL	0.00144568	0.514744
i20S + PA28ab Vs i20S + PA28g	Beta 4	168	178	QKRFILNLPTF	2.49274e-05	0.132584
i20S + PA28ab Vs i20S + PA28g	Beta 4	179	201	SVRIIDKNGIHDLDNISFPKQGS	0.000133742	-0.0789291
i20S + PA28ab Vs i20S + PA28g	Beta 5i	140	152	DSGYRPNLSPEEA	0.00911408	-0.0908093
i20S + PA28ab Vs i20S + PA28g	Beta 5i	37	41	INPYL	0.000176014	-0.209155
i20S + PA28ab Vs i20S + PA28g	Beta 5i	66	78	YYLRNGERISVSA	2.97559e-07	-0.0773767
i20S + PA28ab Vs i20S + PA28g	Beta 6	150	159	DNQVGFKNMQ	0.00303499	-0.211802
i20S + PA28ab Vs i20S + PA28g	Beta 6	150	168	DNQVGFKNMQNVEHVPLSL	1.32837e-07	-0.115473
i20S + PA28ab Vs i20S + PA28g	Beta 6	1	13	RFSPYVFNGGTIL	6.4082e-05	-0.132766
i20S + PA28ab Vs i20S + PA28g	Beta 6	123	135	SFDPVGSYQRDSF	0.0082991	-0.0852908
i20S + PA28ab Vs i20S + PA28g	Beta 6	153	168	VGFKNMQNVEHVPLSL	2.33713e-07	-0.200256
i20S + PA28ab Vs i20S + PA28g	Beta 7	206	214	ETNWDIAHM	0.00261331	-0.0833586
i20S + PA28ab Vs i20S + PA28g	Beta 7	151	160	REVLEKQPVL	0.00998706	-0.101703
i20S + PA28ab Vs i20S + PA28g	Beta 7	97	110	YSRRSKMNPLWNTM	0.00108569	0.111986
i20S + PA28ab Vs std20S	Alpha 1	10	16	DRHITIF	3.09575e-06	0.270773
i20S + PA28ab Vs std20S	Alpha 1	10	22	DRHITIFSPEGRL	2.47931e-12	0.169616
i20S + PA28ab Vs std20S	Alpha 1	29	40	FKAINQGGLTSV	1.73422e-10	0.0807578
i20S + PA28ab Vs std20S	Alpha 1	109	114	IPVDML	3.62018e-08	-0.154952
i20S + PA28ab Vs std20S	Alpha 1	13	21	ITIFSPEGR	5.7659e-09	0.102265
i20S + PA28ab Vs std20S	Alpha 1	50	65	IVTQKKVPDKLLDSST	0.00157908	0.0942461
i20S + PA28ab Vs std20S	Alpha 1	179	191	LEKKVKKKFDWTF	6.35181e-07	0.132426
i20S + PA28ab Vs std20S	Alpha 1	228	232	RILTE	0.0023503	0.106503
i20S + PA28ab Vs std20S	Alpha 1	2	9	SRGSSAGFAcetyl N-term (1)	3.56689e-06	0.268657
i20S + PA28ab Vs std20S	Alpha 1	101	114	WKYKYGYEIPVDML	1.56545e-10	-0.0908715
i20S + PA28ab Vs std20S	Alpha 1	27	40	YAFKAINQGGLTSV	1.89994e-06	0.0665675
i20S + PA28ab Vs std20S	Alpha 1	125	131	YTQNAEM	1.01279e-05	0.133569
i20S + PA28ab Vs std20S	Alpha 2	26	42	AAVAGGAPSVGIKAANG	2.02104e-09	0.107584
i20S + PA28ab Vs std20S	Alpha 2	1	6	AERGYSAcetyl N-term (1)	0.00474463	0.121727
i20S + PA28ab Vs std20S	Alpha 2	57	73	DERSVHKVEPITKHIGL	2.04193e-06	0.265493
i20S + PA28ab Vs std20S	Alpha 2	146	154	FQSDPSGAY	0.001494	0.116378
i20S + PA28ab Vs std20S	Alpha 2	217	229	FRRLTPTEVKDYL	0.00327039	0.0584121
i20S + PA28ab Vs std20S	Alpha 2	7	18	FSLTTFSPSGKL	0.000294958	0.136435
i20S + PA28ab Vs std20S	Alpha 2	135	145	ICGWNEGRPYL	4.58177e-06	0.111911
i20S + PA28ab Vs std20S	Alpha 2	195	202	KESFEGQM	0.00141888	0.168456
i20S + PA28ab Vs std20S	Alpha 2	134	138	LICGW	0.00989598	0.156761
i20S + PA28ab Vs std20S	Alpha 2	98	109	LVYQEPIPTAQL	2.7472e-05	0.096392
i20S + PA28ab Vs std20S	Alpha 2	118	133	QEYTQSGGVRPFGVSL	3.08289e-07	0.164444
i20S + PA28ab Vs std20S	Alpha 2	8	18	SLTTFSPSGKL	8.14546e-07	0.126655
i20S + PA28ab Vs std20S	Alpha 2	203	208	TEDNIE	0.00167371	0.0776714
i20S + PA28ab Vs std20S	Alpha 2	28	42	VAGGAPSVGIKAANG	1.06522e-11	0.117453
i20S + PA28ab Vs std20S	Alpha 2	209	214	VGICNE	0.000571174	0.128986
i20S + PA28ab Vs std20S	Alpha 2	74	82	VYSGMGPDY	2.59929e-08	0.262377
i20S + PA28ab Vs std20S	Alpha 2	138	145	WNEGRPYL	0.00823911	0.0989109
i20S + PA28ab Vs std20S	Alpha 2	56	73	YDERSVHKVEPITKHIGL	1.28558e-09	0.0943295
i20S + PA28ab Vs std20S	Alpha 2	97	108	YLVYQEPIPTAQ	1.68288e-10	0.221991
i20S + PA28ab Vs std20S	Alpha 2	120	133	YTQSGGVRPFGVSL	8.76796e-09	0.175824
i20S + PA28ab Vs std20S	Alpha 3	46	60	AAERRNIHKLLDEVF	3.62018e-08	0.149581
i20S + PA28ab Vs std20S	Alpha 3	74	83	CSVAGITSDA	0.00950422	0.11748
i20S + PA28ab Vs std20S	Alpha 3	48	60	ERRNIHKLLDEVF	1.66688e-06	0.121201
i20S + PA28ab Vs std20S	Alpha 3	61	72	FSEKIYKLNEDM	6.66784e-08	0.18851
i20S + PA28ab Vs std20S	Alpha 3	237	261	IKKHEEEEAKAEREKKEKEQKEKDK	0.000419262	-0.246187
i20S + PA28ab Vs std20S	Alpha 3	45	60	LAAERRNIHKLLDEVF	5.65486e-06	0.105143
i20S + PA28ab Vs std20S	Alpha 3	175	186	LKQDYKEGEMTL	1.52344e-10	0.0713346
i20S + PA28ab Vs std20S	Alpha 3	101	109	YQEPIPCEQ	2.82417e-07	0.101913
i20S + PA28ab Vs std20S	Alpha 3	19	24	YQVEYA	3.60012e-11	0.349161
i20S + PA28ab Vs std20S	Alpha 4	180	186	AIETDDL	0.000213842	0.128117
i20S + PA28ab Vs std20S	Alpha 4	209	217	AVMRRDQSL	0.00120341	0.0785315
i20S + PA28ab Vs std20S	Alpha 4	197	207	EVVQSGGKNIE	0.0018749	0.150357
i20S + PA28ab Vs std20S	Alpha 4	44	64	GVEKKSVAKLQDERTVRKICA	9.27403e-08	0.175151
i20S + PA28ab Vs std20S	Alpha 4	132	136	LIVGF	7.17084e-06	0.108521
i20S + PA28ab Vs std20S	Alpha 4	9	16	VFSPDGHL	0.00148315	0.13646
i20S + PA28ab Vs std20S	Alpha 4	156	170	WKANAIGRGAKSVRE	7.09991e-07	0.109787
i20S + PA28ab Vs std20S	Alpha 5	37	51	AIGIQTSEGVCLAVE	5.57751e-06	0.140539
i20S + PA28ab Vs std20S	Alpha 5	218	228	ATVQPGQNFHM	4.58177e-06	0.219727
i20S + PA28ab Vs std20S	Alpha 5	218	225	ATVQPGQN	7.47899e-07	0.195465
i20S + PA28ab Vs std20S	Alpha 5	49	63	AVEKRITSPLMEPSS	1.06541e-06	0.155642
i20S + PA28ab Vs std20S	Alpha 5	127	141	DADPGAMSRPFGVAL	8.29591e-06	0.206179
i20S + PA28ab Vs std20S	Alpha 5	235	241	EEVIKDI	1.19371e-05	0.192384
i20S + PA28ab Vs std20S	Alpha 5	101	107	FTYNETM	2.80861e-13	0.195106
i20S + PA28ab Vs std20S	Alpha 5	64	69	IEKIVE	0.00129838	0.0952887
i20S + PA28ab Vs std20S	Alpha 5	91	100	KARVETQNHW	3.17223e-07	0.114908
i20S + PA28ab Vs std20S	Alpha 5	48	63	LAVEKRITSPLMEPSS	8.05535e-06	0.118223
i20S + PA28ab Vs std20S	Alpha 5	142	153	LFGGVDEKGPQL	2.38974e-07	-0.107741
i20S + PA28ab Vs std20S	Alpha 5	3	13	LTRSEYDRGVN	0.000207944	0.103775
i20S + PA28ab Vs std20S	Alpha 5	3	21	LTRSEYDRGVNTFSPEGRL	2.28881e-08	0.132631
i20S + PA28ab Vs std20S	Alpha 5	168	181	RAIGSASEGAQSSL	1.31336e-05	-0.159337
i20S + PA28ab Vs std20S	Alpha 5	108	113	TVESVT	0.00195186	0.0909277
i20S + PA28ab Vs std20S	Alpha 5	108	114	TVESVTQ	0.000809382	0.135857
i20S + PA28ab Vs std20S	Alpha 5	237	241	VIKDI	3.3691e-06	0.10218
i20S + PA28ab Vs std20S	Alpha 5	26	30	YAIEA	3.54562e-09	0.347601
i20S + PA28ab Vs std20S	Alpha 6	2	9	FRNQYDND	0.000105348	0.0936823
i20S + PA28ab Vs std20S	Alpha 6	221	227	FTIYDDD	1.40545e-06	0.177925
i20S + PA28ab Vs std20S	Alpha 6	134	148	IAGYDDMGPHIFQTC	0.000354099	0.094735
i20S + PA28ab Vs std20S	Alpha 6	112	131	IGSKTQIPTQRYGRRPYGVG	6.34942e-06	0.0771946
i20S + PA28ab Vs std20S	Alpha 6	112	132	IGSKTQIPTQRYGRRPYGVGL	0.000113615	0.107201
i20S + PA28ab Vs std20S	Alpha 6	236	255	LEERPQRKAQPAQPADEPAE	8.52859e-05	0.128343
i20S + PA28ab Vs std20S	Alpha 6	236	263	LEERPQRKAQPAQPADEPAEKADEPMEH	1.06543e-05	0.169867
i20S + PA28ab Vs std20S	Alpha 6	111	132	LIGSKTQIPTQRYGRRPYGVGL	9.5753e-13	0.14187
i20S + PA28ab Vs std20S	Alpha 6	195	211	LRETLPAEQDLTTKNVS	5.71917e-08	-0.106704
i20S + PA28ab Vs std20S	Alpha 6	180	184	MECNL	0.00403919	0.136847
i20S + PA28ab Vs std20S	Alpha 6	1	9	MFRNQYDNDAcetyl N-term (1)Oxidation M (1)	0.000705499	0.105153
i20S + PA28ab Vs std20S	Alpha 6	88	93	MRQECL	1.24626e-05	0.117534
i20S + PA28ab Vs std20S	Alpha 6	222	227	TIYDDD	1.16137e-05	0.15111
i20S + PA28ab Vs std20S	Alpha 6	47	56	VALKRAQSEL	0.000141594	0.102303
i20S + PA28ab Vs std20S	Alpha 6	98	108	VFDRPLPVSRL	1.77939e-14	0.242181
i20S + PA28ab Vs std20S	Alpha 6	10	23	VTVWSPQGRIHQIE	1.64845e-08	0.168037
i20S + PA28ab Vs std20S	Alpha 6	10	24	VTVWSPQGRIHQIEY	3.54254e-08	0.169236
i20S + PA28ab Vs std20S	Alpha 7	98	113	FRSNFGYNIPLKHLAD	1.3198e-07	0.0958528
i20S + PA28ab Vs std20S	Alpha 7	165	179	IGKARQAAKTEIEKL	1.21594e-07	0.107006
i20S + PA28ab Vs std20S	Alpha 7	199	210	IVHDEVKDKAFE	9.21132e-06	0.0650446
i20S + PA28ab Vs std20S	Alpha 7	213	233	LSWVGELTNGRHEIVPKDIRE	0.000324393	0.0570412
i20S + PA28ab Vs std20S	Alpha 7	107	117	PLKHLADRVAM	1.32521e-05	0.0960707
i20S + PA28ab Vs std20S	Alpha 7	10	21	SASTFSPDGRVF	4.3378e-09	0.334839
i20S + PA28ab Vs std20S	Alpha 7	1	9	SSIGTGYDLAcetyl N-term (1)	3.33631e-06	0.209014
i20S + PA28ab Vs std20S	Alpha 7	1	11	SSIGTGYDLSAAcetyl N-term (1)	2.77591e-09	0.328807
i20S + PA28ab Vs std20S	Alpha 7	12	21	STFSPDGRVF	2.76885e-07	0.139676
i20S + PA28ab Vs std20S	Alpha 7	12	22	STFSPDGRVFQ	8.79041e-10	0.12338
i20S + PA28ab Vs std20S	Alpha 7	58	76	YEEGSNKRLFNVDRHVGMA	1.05953e-08	0.144879
i20S + PA28ab Vs std20S	Alpha 7	58	75	YEEGSNKRLFNVDRHVGM	5.31876e-09	0.142595
i20S + PA28ab Vs std20S	Alpha 7	125	135	YSAVRPFGCSF	6.33198e-08	0.0922011
i20S + PA28ab Vs std20S	Alpha 7	140	148	YSVNDGAQL	0.000359467	0.124099
i20S + PA28ab Vs std20S	Beta 3	124	134	DLIGCPMVTDD	2.05287e-09	0.124067
i20S + PA28ab Vs std20S	Beta 3	163	168	FETISQ	5.41067e-05	0.219088
i20S + PA28ab Vs std20S	Beta 3	126	134	IGCPMVTDD	5.31627e-11	0.331522
i20S + PA28ab Vs std20S	Beta 3	152	162	LWEPNMDPDHL	2.43654e-06	0.0979732
i20S + PA28ab Vs std20S	Beta 3	94	105	LYEKRFGPYYTE	1.15279e-09	0.139096
i20S + PA28ab Vs std20S	Beta 3	172	183	NAVDRDAVSGMG	6.90416e-12	0.480436
i20S + PA28ab Vs std20S	Beta 3	172	204	NAVDRDAVSGMGVIVHIIEKDKITTRTLKARMD	3.475e-16	0.225485
i20S + PA28ab Vs std20S	Beta 3	172	182	NAVDRDAVSGM	6.73818e-15	0.490217
i20S + PA28ab Vs std20S	Beta 3	155	162	PNMDPDHL	2.83991e-06	0.152033
i20S + PA28ab Vs std20S	Beta 3	39	48	QKIFPMGDRL	0.000359143	0.132084
i20S + PA28ab Vs std20S	Beta 3	151	162	SLWEPNMDPDHL	4.99939e-06	0.103223
i20S + PA28ab Vs std20S	Beta 3	4	11	SYNGGAVM	3.19159e-13	0.361922
i20S + PA28ab Vs std20S	Beta 3	34	38	VTTDF	4.56716e-06	0.3089
i20S + PA28ab Vs std20S	Beta 3	153	164	WEPNMDPDHLFE	0.000183675	0.10756
i20S + PA28ab Vs std20S	Beta 3	153	163	WEPNMDPDHLF	1.68886e-06	0.185698
i20S + PA28ab Vs std20S	Beta 3	153	162	WEPNMDPDHL	5.51886e-09	0.21176
i20S + PA28ab Vs std20S	Beta 3	73	86	YELKEGRQIKPYTL	1.61811e-10	0.184053
i20S + PA28ab Vs std20S	Beta 3	49	54	YIGLAG	1.27685e-05	0.178736
i20S + PA28ab Vs std20S	Beta 3	49	55	YIGLAGL	2.61003e-11	0.211989
i20S + PA28ab Vs std20S	Beta 4	79	93	AAANFTRRNLADCLR	7.79396e-17	-0.27947
i20S + PA28ab Vs std20S	Beta 4	105	115	AGYDEHEGPAL	7.53862e-09	0.189851
i20S + PA28ab Vs std20S	Beta 4	125	137	AKAPFAAHGYGAF	0.000127167	0.197699
i20S + PA28ab Vs std20S	Beta 4	108	115	DEHEGPAL	8.49773e-06	0.229353
i20S + PA28ab Vs std20S	Beta 4	165	175	EELQKRFILNL	8.36075e-05	0.156619
i20S + PA28ab Vs std20S	Beta 4	166	175	ELQKRFILNL	0.000726518	0.0762362
i20S + PA28ab Vs std20S	Beta 4	36	40	FKMSE	0.000705499	0.0958239
i20S + PA28ab Vs std20S	Beta 4	83	92	FTRRNLADCL	2.54422e-08	0.0319254
i20S + PA28ab Vs std20S	Beta 4	5	14	IGIQGPDYVL	2.03591e-07	0.0994094
i20S + PA28ab Vs std20S	Beta 4	60	66	IQKNVQL	2.04651e-09	0.111884
i20S + PA28ab Vs std20S	Beta 4	104	115	LAGYDEHEGPAL	1.77939e-14	0.287978
i20S + PA28ab Vs std20S	Beta 4	124	137	LAKAPFAAHGYGAF	1.78808e-11	0.172681
i20S + PA28ab Vs std20S	Beta 4	45	56	LCVGEAGDTVQF	3.19159e-13	0.294881
i20S + PA28ab Vs std20S	Beta 4	45	55	LCVGEAGDTVQ	2.00833e-15	0.250622
i20S + PA28ab Vs std20S	Beta 4	103	115	LLAGYDEHEGPAL	0.00292953	0.138005
i20S + PA28ab Vs std20S	Beta 4	167	175	LQKRFILNL	1.46505e-05	0.127232
i20S + PA28ab Vs std20S	Beta 4	176	180	PTFSV	2.68281e-05	0.26701
i20S + PA28ab Vs std20S	Beta 4	61	66	QKNVQL	2.99657e-08	0.539491
i20S + PA28ab Vs std20S	Beta 4	168	175	QKRFILNL	8.79342e-07	0.146686
i20S + PA28ab Vs std20S	Beta 4	168	178	QKRFILNLPTF	0.00140816	0.107294
i20S + PA28ab Vs std20S	Beta 4	93	102	RSRTPYHVNL	2.1599e-10	0.190364
i20S + PA28ab Vs std20S	Beta 4	179	193	SVRIIDKNGIHDLDN	1.79886e-07	0.107796
i20S + PA28ab Vs std20S	Beta 4	180	193	VRIIDKNGIHDLDN	9.5753e-13	0.118755
i20S + PA28ab Vs std20S	Beta 4	107	115	YDEHEGPAL	1.87366e-06	0.160623
i20S + PA28ab Vs std20S	Beta 4	67	82	YKMRNGYELSPTAAAN	3.39519e-08	0.0963685
i20S + PA28ab Vs std20S	Beta 4	117	121	YMDYL	3.72568e-07	0.207119
i20S + PA28ab Vs std20S	Beta 4	116	121	YYMDYL	3.44356e-07	0.237236
i20S + PA28ab Vs std20S	Beta 6	183	193	AERDVYTGDAL	0.00298554	0.209584
i20S + PA28ab Vs std20S	Beta 6	54	65	CSGFHGDCLTLT	1.03052e-05	0.130278
i20S + PA28ab Vs std20S	Beta 6	150	159	DNQVGFKNMQ	7.34657e-06	0.162689
i20S + PA28ab Vs std20S	Beta 6	150	168	DNQVGFKNMQNVEHVPLSL	0.00418883	0.108535
i20S + PA28ab Vs std20S	Beta 6	20	29	FAIVASDTRL	4.75273e-06	0.2679
i20S + PA28ab Vs std20S	Beta 6	109	122	IIGGLDEEGKGAVY	0.000543909	0.0942615
i20S + PA28ab Vs std20S	Beta 6	144	149	MLQPLL	4.01983e-10	0.339339
i20S + PA28ab Vs std20S	Beta 6	108	113	NIIGGL	2.20214e-11	0.139103
i20S + PA28ab Vs std20S	Beta 6	1	13	RFSPYVFNGGTIL	2.7472e-05	0.145966
i20S + PA28ab Vs std20S	Beta 6	187	192	VYTGDA	4.99939e-06	0.224026
i20S + PA28ab Vs std20S	Beta 6	44	53	YKLTDKTVIG	9.5753e-13	0.232822
i20S + PA28ab Vs std20S	Beta 6	122	135	YSFDPVGSYQRDSF	0.00131731	0.0998381
i20S + PA28ab Vs std20S	Beta 7	24	33	ADMLGSYGSL	5.40056e-12	0.253235
i20S + PA28ab Vs std20S	Beta 7	138	144	ATGYGAY	3.06743e-11	0.298847
i20S + PA28ab Vs std20S	Beta 7	75	92	ELLGDGHSYSPRAIHSWL	1.95503e-06	0.101066
i20S + PA28ab Vs std20S	Beta 7	36	46	FRNISRIMRVN	7.09991e-07	0.169998
i20S + PA28ab Vs std20S	Beta 7	113	121	GGYADGESF	2.02597e-12	0.344257
i20S + PA28ab Vs std20S	Beta 7	199	209	IEGPLSTETNW	0.000871493	0.103033
i20S + PA28ab Vs std20S	Beta 7	112	121	IGGYADGESF	0.0081005	0.0892142
i20S + PA28ab Vs std20S	Beta 7	145	150	LAQPLL	3.10938e-10	0.189706
i20S + PA28ab Vs std20S	Beta 7	77	92	LGDGHSYSPRAIHSWL	4.1765e-11	0.11646
i20S + PA28ab Vs std20S	Beta 7	122	127	LGYVDM	1.03776e-05	0.142512
i20S + PA28ab Vs std20S	Beta 7	61	70	QYLKQVLGQM	1.63623e-05	0.104283
i20S + PA28ab Vs std20S	Beta 7	151	160	REVLEKQPVL	0.00115199	-0.0950356
i20S + PA28ab Vs std20S	Beta 7	7	12	TGTSVL	8.8819e-10	0.249078
i20S + PA28ab Vs std20S	Beta 7	1	12	TQNPMVTGTSVL	1.55976e-15	0.486361
i20S + PA28ab Vs std20S	Beta 7	130	137	VAYEAPSL	0.000105325	0.206171
i20S + PA28ab Vs std20S	Beta 7	71	76	VIDEEL	1.74553e-06	0.236541
i20S + PA28ab Vs std20S	Beta 7	111	121	VIGGYADGESF	2.79025e-08	0.280334
i20S + PA28ab Vs std20S	Beta 7	178	187	YRDARSYNRF	2.88327e-10	0.256309
i20S + PA28ab Vs std20S	Beta 7	97	109	YSRRSKMNPLWNT	8.30401e-07	0.16959
i20S + PA28ab Vs std20S	Beta 7	97	110	YSRRSKMNPLWNTM	0.000977869	0.110773
i20S + PA28ab Vs std20S + PA28ab	Alpha 1	10	22	DRHITIFSPEGRL	7.42788e-07	0.0983345
i20S + PA28ab Vs std20S + PA28ab	Alpha 1	145	151	EEQGPQV	0.00397673	-0.12396
i20S + PA28ab Vs std20S + PA28ab	Alpha 1	109	114	IPVDML	0.000171928	-0.194909
i20S + PA28ab Vs std20S + PA28ab	Alpha 1	30	40	KAINQGGLTSV	0.00527996	-0.0908436
i20S + PA28ab Vs std20S + PA28ab	Alpha 2	98	109	LVYQEPIPTAQL	0.000238077	0.0961268
i20S + PA28ab Vs std20S + PA28ab	Alpha 2	99	109	VYQEPIPTAQL	0.00229547	0.0685029
i20S + PA28ab Vs std20S + PA28ab	Alpha 2	97	108	YLVYQEPIPTAQ	0.000154922	0.132645
i20S + PA28ab Vs std20S + PA28ab	Alpha 3	27	35	AIGHAGTCL	0.000447774	-0.100188
i20S + PA28ab Vs std20S + PA28ab	Alpha 3	101	110	YQEPIPCEQL	0.00120876	0.114147
i20S + PA28ab Vs std20S + PA28ab	Alpha 4	132	136	LIVGF	0.00573954	0.0831202
i20S + PA28ab Vs std20S + PA28ab	Alpha 5	91	100	KARVETQNHW	0.00423735	0.117539
i20S + PA28ab Vs std20S + PA28ab	Alpha 5	108	113	TVESVT	4.34938e-05	0.156744
i20S + PA28ab Vs std20S + PA28ab	Alpha 5	237	241	VIKDI	0.003274	0.138226
i20S + PA28ab Vs std20S + PA28ab	Alpha 6	74	79	IAGLTA	0.000315307	0.193169
i20S + PA28ab Vs std20S + PA28ab	Alpha 6	195	205	LRETLPAEQDL	0.00517149	-0.0882665
i20S + PA28ab Vs std20S + PA28ab	Alpha 6	195	211	LRETLPAEQDLTTKNVS	0.00423735	-0.117704
i20S + PA28ab Vs std20S + PA28ab	Alpha 6	98	108	VFDRPLPVSRL	4.22923e-10	0.198404
i20S + PA28ab Vs std20S + PA28ab	Alpha 7	1	11	SSIGTGYDLSAAcetyl N-term (1)	0.00418716	0.214582
i20S + PA28ab Vs std20S + PA28ab	Alpha 7	12	22	STFSPDGRVFQ	0.000130656	0.095228
i20S + PA28ab Vs std20S + PA28ab	Beta 3	126	134	IGCPMVTDD	0.00533654	0.174214
i20S + PA28ab Vs std20S + PA28ab	Beta 3	94	105	LYEKRFGPYYTE	0.00385704	0.0831875
i20S + PA28ab Vs std20S + PA28ab	Beta 3	172	183	NAVDRDAVSGMG	5.99297e-08	0.406203
i20S + PA28ab Vs std20S + PA28ab	Beta 3	172	204	NAVDRDAVSGMGVIVHIIEKDKITTRTLKARMD	2.2861e-09	0.181934
i20S + PA28ab Vs std20S + PA28ab	Beta 3	172	182	NAVDRDAVSGM	3.12789e-10	0.440197
i20S + PA28ab Vs std20S + PA28ab	Beta 3	4	11	SYNGGAVM	2.16024e-05	0.238894
i20S + PA28ab Vs std20S + PA28ab	Beta 3	73	86	YELKEGRQIKPYTL	0.00101273	0.1458
i20S + PA28ab Vs std20S + PA28ab	Beta 3	49	55	YIGLAGL	2.16024e-05	0.1513
i20S + PA28ab Vs std20S + PA28ab	Beta 4	79	93	AAANFTRRNLADCLR	1.78585e-11	-0.326815
i20S + PA28ab Vs std20S + PA28ab	Beta 4	165	175	EELQKRFILNL	0.00219937	0.104187
i20S + PA28ab Vs std20S + PA28ab	Beta 4	7	14	IQGPDYVL	0.00122126	-0.0946109
i20S + PA28ab Vs std20S + PA28ab	Beta 4	104	115	LAGYDEHEGPAL	4.36187e-07	0.184565
i20S + PA28ab Vs std20S + PA28ab	Beta 4	124	137	LAKAPFAAHGYGAF	3.92415e-05	0.0938046
i20S + PA28ab Vs std20S + PA28ab	Beta 4	45	56	LCVGEAGDTVQF	4.22923e-10	0.225963
i20S + PA28ab Vs std20S + PA28ab	Beta 4	45	55	LCVGEAGDTVQ	5.99297e-08	0.195944
i20S + PA28ab Vs std20S + PA28ab	Beta 4	61	66	QKNVQL	0.000335243	0.344598
i20S + PA28ab Vs std20S + PA28ab	Beta 4	168	175	QKRFILNL	0.00777062	0.115292
i20S + PA28ab Vs std20S + PA28ab	Beta 4	93	102	RSRTPYHVNL	2.19237e-05	0.129456
i20S + PA28ab Vs std20S + PA28ab	Beta 4	180	193	VRIIDKNGIHDLDN	1.29901e-06	0.0836276
i20S + PA28ab Vs std20S + PA28ab	Beta 4	117	121	YMDYL	0.0071807	0.153221
i20S + PA28ab Vs std20S + PA28ab	Beta 6	20	29	FAIVASDTRL	0.00122126	0.248663
i20S + PA28ab Vs std20S + PA28ab	Beta 6	144	149	MLQPLL	7.45048e-06	0.248984
i20S + PA28ab Vs std20S + PA28ab	Beta 6	153	168	VGFKNMQNVEHVPLSL	0.00133292	-0.0780086
i20S + PA28ab Vs std20S + PA28ab	Beta 6	187	192	VYTGDA	0.000130656	0.295126
i20S + PA28ab Vs std20S + PA28ab	Beta 6	122	130	YSFDPVGSY	2.02979e-05	-0.0881685
i20S + PA28ab Vs std20S + PA28ab	Beta 7	24	33	ADMLGSYGSL	3.90024e-05	0.132822
i20S + PA28ab Vs std20S + PA28ab	Beta 7	138	144	ATGYGAY	0.00245374	0.168637
i20S + PA28ab Vs std20S + PA28ab	Beta 7	113	121	GGYADGESF	5.93478e-07	0.28983
i20S + PA28ab Vs std20S + PA28ab	Beta 7	145	150	LAQPLL	5.57414e-05	0.146809
i20S + PA28ab Vs std20S + PA28ab	Beta 7	7	12	TGTSVL	0.0071807	0.195118
i20S + PA28ab Vs std20S + PA28ab	Beta 7	1	12	TQNPMVTGTSVL	1.14624e-09	0.359546
i20S + PA28ab Vs std20S + PA28ab	Beta 7	178	187	YRDARSYNRF	1.29901e-06	0.204023
i20S + PA28ab Vs std20S + PA28g	Alpha 1	10	16	DRHITIF	1.16843e-06	0.292075
i20S + PA28ab Vs std20S + PA28g	Alpha 1	10	22	DRHITIFSPEGRL	3.60297e-12	0.188656
i20S + PA28ab Vs std20S + PA28g	Alpha 1	145	151	EEQGPQV	4.0972e-05	-0.193266
i20S + PA28ab Vs std20S + PA28g	Alpha 1	145	152	EEQGPQVY	0.00107065	-0.166588
i20S + PA28ab Vs std20S + PA28g	Alpha 1	109	114	IPVDML	1.56415e-09	-0.226872
i20S + PA28ab Vs std20S + PA28g	Alpha 1	13	21	ITIFSPEGR	7.87115e-07	0.0818987
i20S + PA28ab Vs std20S + PA28g	Alpha 1	50	65	IVTQKKVPDKLLDSST	2.52914e-07	0.0768713
i20S + PA28ab Vs std20S + PA28g	Alpha 1	30	40	KAINQGGLTSV	6.20075e-06	-0.116939
i20S + PA28ab Vs std20S + PA28g	Alpha 1	164	178	KATAAGVKQTESTSF	1.16843e-06	-0.106249
i20S + PA28ab Vs std20S + PA28g	Alpha 1	179	191	LEKKVKKKFDWTF	5.49988e-07	0.122643
i20S + PA28ab Vs std20S + PA28g	Alpha 1	228	232	RILTE	0.00367791	0.0887503
i20S + PA28ab Vs std20S + PA28g	Alpha 1	2	9	SRGSSAGFAcetyl N-term (1)	0.000195808	0.254364
i20S + PA28ab Vs std20S + PA28g	Alpha 1	49	65	VIVTQKKVPDKLLDSST	1.40623e-06	0.0587861
i20S + PA28ab Vs std20S + PA28g	Alpha 1	101	113	WKYKYGYEIPVDM	4.26678e-08	-0.116546
i20S + PA28ab Vs std20S + PA28g	Alpha 1	101	114	WKYKYGYEIPVDML	4.69135e-11	-0.132748
i20S + PA28ab Vs std20S + PA28g	Alpha 1	159	163	YYCGF	0.000772221	0.101034
i20S + PA28ab Vs std20S + PA28g	Alpha 2	57	73	DERSVHKVEPITKHIGL	1.10961e-05	0.269769
i20S + PA28ab Vs std20S + PA28g	Alpha 2	217	229	FRRLTPTEVKDYL	0.00294838	-0.114051
i20S + PA28ab Vs std20S + PA28g	Alpha 2	7	18	FSLTTFSPSGKL	1.0727e-06	0.0839944
i20S + PA28ab Vs std20S + PA28g	Alpha 2	207	214	IEVGICNE	6.00604e-06	0.00992342
i20S + PA28ab Vs std20S + PA28g	Alpha 2	118	133	QEYTQSGGVRPFGVSL	7.18545e-08	0.142965
i20S + PA28ab Vs std20S + PA28g	Alpha 2	8	18	SLTTFSPSGKL	2.09076e-07	0.075833
i20S + PA28ab Vs std20S + PA28g	Alpha 2	8	20	SLTTFSPSGKLVQ	1.05407e-10	-0.00750219
i20S + PA28ab Vs std20S + PA28g	Alpha 2	209	214	VGICNE	0.00700058	0.0843029
i20S + PA28ab Vs std20S + PA28g	Alpha 2	61	77	VHKVEPITKHIGLVYSG	1.95179e-09	0.103971
i20S + PA28ab Vs std20S + PA28g	Alpha 2	74	82	VYSGMGPDY	0.000195329	0.208324
i20S + PA28ab Vs std20S + PA28g	Alpha 2	56	73	YDERSVHKVEPITKHIGL	2.96474e-09	0.0730081
i20S + PA28ab Vs std20S + PA28g	Alpha 2	97	108	YLVYQEPIPTAQ	7.84244e-09	0.183899
i20S + PA28ab Vs std20S + PA28g	Alpha 2	120	133	YTQSGGVRPFGVSL	3.46191e-10	0.172418
i20S + PA28ab Vs std20S + PA28g	Alpha 2	166	173	YVNGKTFL	3.38523e-06	-0.109002
i20S + PA28ab Vs std20S + PA28g	Alpha 3	46	60	AAERRNIHKLLDEVF	1.95179e-09	0.163611
i20S + PA28ab Vs std20S + PA28g	Alpha 3	48	60	ERRNIHKLLDEVF	2.58904e-07	0.133628
i20S + PA28ab Vs std20S + PA28g	Alpha 3	61	72	FSEKIYKLNEDM	1.23336e-06	0.148258
i20S + PA28ab Vs std20S + PA28g	Alpha 3	45	60	LAAERRNIHKLLDEVF	3.05686e-06	0.129672
i20S + PA28ab Vs std20S + PA28g	Alpha 3	175	186	LKQDYKEGEMTL	5.78167e-11	-0.0227404
i20S + PA28ab Vs std20S + PA28g	Alpha 3	19	24	YQVEYA	1.57111e-09	0.330211
i20S + PA28ab Vs std20S + PA28g	Alpha 4	72	76	AFAGL	1.10961e-05	0.00250147
i20S + PA28ab Vs std20S + PA28g	Alpha 4	44	64	GVEKKSVAKLQDERTVRKICA	9.27788e-06	0.107876
i20S + PA28ab Vs std20S + PA28g	Alpha 4	44	65	GVEKKSVAKLQDERTVRKICAL	1.68342e-08	0.0922861
i20S + PA28ab Vs std20S + PA28g	Alpha 4	132	136	LIVGF	4.2773e-05	0.114348
i20S + PA28ab Vs std20S + PA28g	Alpha 4	81	91	RIVINRARVEC	0.000596645	-0.0796948
i20S + PA28ab Vs std20S + PA28g	Alpha 4	77	82	TADARI	0.00879031	-0.0780128
i20S + PA28ab Vs std20S + PA28g	Alpha 4	9	16	VFSPDGHL	4.747e-05	0.178347
i20S + PA28ab Vs std20S + PA28g	Alpha 5	37	51	AIGIQTSEGVCLAVE	0.000109995	0.142556
i20S + PA28ab Vs std20S + PA28g	Alpha 5	30	39	AIKLGSTAIG	0.00225142	-0.107476
i20S + PA28ab Vs std20S + PA28g	Alpha 5	218	228	ATVQPGQNFHM	1.18842e-05	0.207988
i20S + PA28ab Vs std20S + PA28g	Alpha 5	218	225	ATVQPGQN	2.72021e-06	0.171631
i20S + PA28ab Vs std20S + PA28g	Alpha 5	49	63	AVEKRITSPLMEPSS	6.30313e-07	0.130663
i20S + PA28ab Vs std20S + PA28g	Alpha 5	127	141	DADPGAMSRPFGVAL	2.39583e-05	0.177404
i20S + PA28ab Vs std20S + PA28g	Alpha 5	235	241	EEVIKDI	0.00394318	0.133047
i20S + PA28ab Vs std20S + PA28g	Alpha 5	101	107	FTYNETM	7.20582e-11	0.127623
i20S + PA28ab Vs std20S + PA28g	Alpha 5	38	45	IGIQTSEG	0.00279138	0.10162
i20S + PA28ab Vs std20S + PA28g	Alpha 5	31	37	IKLGSTA	4.00903e-05	-0.150278
i20S + PA28ab Vs std20S + PA28g	Alpha 5	48	63	LAVEKRITSPLMEPSS	0.00029757	0.0932102
i20S + PA28ab Vs std20S + PA28g	Alpha 5	142	153	LFGGVDEKGPQL	5.72401e-05	-0.179384
i20S + PA28ab Vs std20S + PA28g	Alpha 5	3	13	LTRSEYDRGVN	7.34018e-06	0.110947
i20S + PA28ab Vs std20S + PA28g	Alpha 5	3	21	LTRSEYDRGVNTFSPEGRL	8.17541e-09	0.115516
i20S + PA28ab Vs std20S + PA28g	Alpha 5	182	191	QEVYHKSMTL	0.00239706	-0.0747066
i20S + PA28ab Vs std20S + PA28g	Alpha 5	168	181	RAIGSASEGAQSSL	3.1029e-08	-0.265288
i20S + PA28ab Vs std20S + PA28g	Alpha 5	111	119	SVTQAVSNL	1.0727e-06	-0.0823552
i20S + PA28ab Vs std20S + PA28g	Alpha 5	108	119	TVESVTQAVSNL	2.76889e-07	-0.115176
i20S + PA28ab Vs std20S + PA28g	Alpha 5	26	30	YAIEA	3.88134e-07	0.312755
i20S + PA28ab Vs std20S + PA28g	Alpha 6	2	9	FRNQYDND	5.39096e-07	0.0516557
i20S + PA28ab Vs std20S + PA28g	Alpha 6	221	227	FTIYDDD	0.000425931	0.126867
i20S + PA28ab Vs std20S + PA28g	Alpha 6	74	79	IAGLTA	2.18688e-05	0.0432451
i20S + PA28ab Vs std20S + PA28g	Alpha 6	112	131	IGSKTQIPTQRYGRRPYGVG	0.00160938	0.0750043
i20S + PA28ab Vs std20S + PA28g	Alpha 6	236	255	LEERPQRKAQPAQPADEPAE	0.000100213	0.161547
i20S + PA28ab Vs std20S + PA28g	Alpha 6	236	263	LEERPQRKAQPAQPADEPAEKADEPMEH	1.24621e-05	0.216323
i20S + PA28ab Vs std20S + PA28g	Alpha 6	111	132	LIGSKTQIPTQRYGRRPYGVGL	9.50099e-13	0.118479
i20S + PA28ab Vs std20S + PA28g	Alpha 6	195	211	LRETLPAEQDLTTKNVS	2.83981e-09	-0.137987
i20S + PA28ab Vs std20S + PA28g	Alpha 6	195	203	LRETLPAEQ	2.22135e-06	-0.0546619
i20S + PA28ab Vs std20S + PA28g	Alpha 6	1	9	MFRNQYDNDAcetyl N-term (1)Oxidation M (1)	0.00150338	0.0566386
i20S + PA28ab Vs std20S + PA28g	Alpha 6	222	227	TIYDDD	4.21852e-05	0.159011
i20S + PA28ab Vs std20S + PA28g	Alpha 6	47	56	VALKRAQSEL	0.00440184	0.081492
i20S + PA28ab Vs std20S + PA28g	Alpha 6	98	108	VFDRPLPVSRL	1.53637e-12	0.213138
i20S + PA28ab Vs std20S + PA28g	Alpha 6	36	46	VGLKSKTHAVL	0.00391952	-0.0648608
i20S + PA28ab Vs std20S + PA28g	Alpha 6	10	21	VTVWSPQGRIHQ	3.30947e-06	0.122839
i20S + PA28ab Vs std20S + PA28g	Alpha 6	10	23	VTVWSPQGRIHQIE	1.95242e-07	0.151511
i20S + PA28ab Vs std20S + PA28g	Alpha 6	10	24	VTVWSPQGRIHQIEY	1.93697e-06	0.160747
i20S + PA28ab Vs std20S + PA28g	Alpha 7	48	54	GVEKLVL	6.11219e-12	-0.137873
i20S + PA28ab Vs std20S + PA28g	Alpha 7	199	210	IVHDEVKDKAFE	5.27601e-09	0.0193838
i20S + PA28ab Vs std20S + PA28g	Alpha 7	244	254	KEEDESDDDNM	0.000336338	0.132884
i20S + PA28ab Vs std20S + PA28g	Alpha 7	1	11	SSIGTGYDLSAAcetyl N-term (1)	3.61409e-08	0.280085
i20S + PA28ab Vs std20S + PA28g	Alpha 7	12	22	STFSPDGRVFQ	4.13529e-09	0.0750012
i20S + PA28ab Vs std20S + PA28g	Alpha 7	58	76	YEEGSNKRLFNVDRHVGMA	5.78019e-07	0.126513
i20S + PA28ab Vs std20S + PA28g	Alpha 7	58	75	YEEGSNKRLFNVDRHVGM	5.80025e-07	0.119634
i20S + PA28ab Vs std20S + PA28g	Beta 3	124	134	DLIGCPMVTDD	1.61283e-08	0.0891172
i20S + PA28ab Vs std20S + PA28g	Beta 3	163	168	FETISQ	0.00121334	0.18332
i20S + PA28ab Vs std20S + PA28g	Beta 3	126	134	IGCPMVTDD	7.40748e-09	0.294421
i20S + PA28ab Vs std20S + PA28g	Beta 3	55	63	LATDVQTVA	1.61122e-07	-0.241549
i20S + PA28ab Vs std20S + PA28g	Beta 3	152	162	LWEPNMDPDHL	7.34018e-06	0.0748215
i20S + PA28ab Vs std20S + PA28g	Beta 3	94	105	LYEKRFGPYYTE	1.22798e-08	0.0962386
i20S + PA28ab Vs std20S + PA28g	Beta 3	172	183	NAVDRDAVSGMG	1.17282e-09	0.411819
i20S + PA28ab Vs std20S + PA28g	Beta 3	172	204	NAVDRDAVSGMGVIVHIIEKDKITTRTLKARMD	2.37739e-13	0.223102
i20S + PA28ab Vs std20S + PA28g	Beta 3	172	182	NAVDRDAVSGM	1.14031e-13	0.482462
i20S + PA28ab Vs std20S + PA28g	Beta 3	155	162	PNMDPDHL	0.000254973	0.13008
i20S + PA28ab Vs std20S + PA28g	Beta 3	39	48	QKIFPMGDRL	0.00157121	0.132721
i20S + PA28ab Vs std20S + PA28g	Beta 3	151	162	SLWEPNMDPDHL	7.9618e-05	0.0587688
i20S + PA28ab Vs std20S + PA28g	Beta 3	4	11	SYNGGAVM	1.64953e-10	0.309744
i20S + PA28ab Vs std20S + PA28g	Beta 3	153	164	WEPNMDPDHLFE	0.000217722	0.103348
i20S + PA28ab Vs std20S + PA28g	Beta 3	153	163	WEPNMDPDHLF	5.52253e-05	0.15994
i20S + PA28ab Vs std20S + PA28g	Beta 3	153	162	WEPNMDPDHL	1.91256e-07	0.196183
i20S + PA28ab Vs std20S + PA28g	Beta 3	73	86	YELKEGRQIKPYTL	4.08036e-08	0.0886212
i20S + PA28ab Vs std20S + PA28g	Beta 3	49	55	YIGLAGL	4.37641e-08	0.168886
i20S + PA28ab Vs std20S + PA28g	Beta 4	79	93	AAANFTRRNLADCLR	5.02859e-14	-0.289035
i20S + PA28ab Vs std20S + PA28g	Beta 4	105	115	AGYDEHEGPAL	1.35755e-05	0.137824
i20S + PA28ab Vs std20S + PA28g	Beta 4	125	137	AKAPFAAHGYGAF	0.00186483	0.166032
i20S + PA28ab Vs std20S + PA28g	Beta 4	108	115	DEHEGPAL	0.000251999	0.167992
i20S + PA28ab Vs std20S + PA28g	Beta 4	165	175	EELQKRFILNL	0.00662256	0.102445
i20S + PA28ab Vs std20S + PA28g	Beta 4	5	14	IGIQGPDYVL	2.08443e-05	0.0860755
i20S + PA28ab Vs std20S + PA28g	Beta 4	104	115	LAGYDEHEGPAL	6.9785e-10	0.241305
i20S + PA28ab Vs std20S + PA28g	Beta 4	124	137	LAKAPFAAHGYGAF	5.29325e-10	0.137429
i20S + PA28ab Vs std20S + PA28g	Beta 4	45	52	LCVGEAGD	7.34018e-06	-0.159494
i20S + PA28ab Vs std20S + PA28g	Beta 4	45	56	LCVGEAGDTVQF	1.7464e-11	0.210816
i20S + PA28ab Vs std20S + PA28g	Beta 4	45	55	LCVGEAGDTVQ	8.9635e-11	0.181003
i20S + PA28ab Vs std20S + PA28g	Beta 4	176	180	PTFSV	0.00132952	0.225775
i20S + PA28ab Vs std20S + PA28g	Beta 4	61	66	QKNVQL	3.94971e-07	0.469309
i20S + PA28ab Vs std20S + PA28g	Beta 4	168	175	QKRFILNL	2.84786e-05	0.127777
i20S + PA28ab Vs std20S + PA28g	Beta 4	93	102	RSRTPYHVNL	7.46388e-09	0.147176
i20S + PA28ab Vs std20S + PA28g	Beta 4	180	193	VRIIDKNGIHDLDN	7.81748e-10	0.119825
i20S + PA28ab Vs std20S + PA28g	Beta 4	107	115	YDEHEGPAL	0.00132952	0.113841
i20S + PA28ab Vs std20S + PA28g	Beta 4	117	121	YMDYL	8.57694e-05	0.163901
i20S + PA28ab Vs std20S + PA28g	Beta 4	116	121	YYMDYL	0.00034654	0.155451
i20S + PA28ab Vs std20S + PA28g	Beta 6	54	65	CSGFHGDCLTLT	2.52741e-07	0.124995
i20S + PA28ab Vs std20S + PA28g	Beta 6	150	168	DNQVGFKNMQNVEHVPLSL	2.46652e-07	0.0577622
i20S + PA28ab Vs std20S + PA28g	Beta 6	20	29	FAIVASDTRL	9.27788e-06	0.259283
i20S + PA28ab Vs std20S + PA28g	Beta 6	109	122	IIGGLDEEGKGAVY	0.000239887	0.0632197
i20S + PA28ab Vs std20S + PA28g	Beta 6	144	149	MLQPLL	1.95179e-09	0.311361
i20S + PA28ab Vs std20S + PA28g	Beta 6	108	113	NIIGGL	9.17802e-07	0.120924
i20S + PA28ab Vs std20S + PA28g	Beta 6	160	168	NVEHVPLSL	9.29281e-07	0.0883865
i20S + PA28ab Vs std20S + PA28g	Beta 6	123	135	SFDPVGSYQRDSF	3.48521e-07	-0.0799853
i20S + PA28ab Vs std20S + PA28g	Beta 6	187	192	VYTGDA	6.8906e-08	0.256219
i20S + PA28ab Vs std20S + PA28g	Beta 6	44	53	YKLTDKTVIG	7.20582e-11	0.201016
i20S + PA28ab Vs std20S + PA28g	Beta 6	122	130	YSFDPVGSY	4.51494e-06	-0.0834983
i20S + PA28ab Vs std20S + PA28g	Beta 7	24	33	ADMLGSYGSL	2.6838e-09	0.18649
i20S + PA28ab Vs std20S + PA28g	Beta 7	138	144	ATGYGAY	2.59667e-08	0.23236
i20S + PA28ab Vs std20S + PA28g	Beta 7	155	167	EKQPVLSQTEARD	0.0021061	-0.154756
i20S + PA28ab Vs std20S + PA28g	Beta 7	75	92	ELLGDGHSYSPRAIHSWL	9.8757e-08	0.0744215
i20S + PA28ab Vs std20S + PA28g	Beta 7	36	46	FRNISRIMRVN	0.000107797	0.195197
i20S + PA28ab Vs std20S + PA28g	Beta 7	113	121	GGYADGESF	4.47965e-10	0.27826
i20S + PA28ab Vs std20S + PA28g	Beta 7	199	209	IEGPLSTETNW	1.15459e-07	0.0342234
i20S + PA28ab Vs std20S + PA28g	Beta 7	145	150	LAQPLL	3.89919e-09	0.188636
i20S + PA28ab Vs std20S + PA28g	Beta 7	77	92	LGDGHSYSPRAIHSWL	1.04811e-10	0.101361
i20S + PA28ab Vs std20S + PA28g	Beta 7	122	127	LGYVDM	0.0021061	0.101306
i20S + PA28ab Vs std20S + PA28g	Beta 7	61	70	QYLKQVLGQM	0.000123438	0.0841353
i20S + PA28ab Vs std20S + PA28g	Beta 7	151	160	REVLEKQPVL	2.07792e-07	-0.320844
i20S + PA28ab Vs std20S + PA28g	Beta 7	7	12	TGTSVL	2.19239e-05	0.185356
i20S + PA28ab Vs std20S + PA28g	Beta 7	1	12	TQNPMVTGTSVL	2.56935e-13	0.403638
i20S + PA28ab Vs std20S + PA28g	Beta 7	71	76	VIDEEL	5.13155e-05	0.216614
i20S + PA28ab Vs std20S + PA28g	Beta 7	111	121	VIGGYADGESF	2.52914e-07	0.223116
i20S + PA28ab Vs std20S + PA28g	Beta 7	178	187	YRDARSYNRF	1.95179e-09	0.225136
i20S + PA28ab Vs std20S + PA28g	Beta 7	97	109	YSRRSKMNPLWNT	5.67363e-06	0.143956
i20S + PA28g Vs std20S	Alpha 1	10	16	DRHITIF	2.06723e-06	0.171447
i20S + PA28g Vs std20S	Alpha 1	10	22	DRHITIFSPEGRL	1.20276e-08	0.121387
i20S + PA28g Vs std20S	Alpha 1	29	40	FKAINQGGLTSV	3.26631e-09	0.115237
i20S + PA28g Vs std20S	Alpha 1	13	21	ITIFSPEGR	1.68948e-05	0.0804044
i20S + PA28g Vs std20S	Alpha 1	50	65	IVTQKKVPDKLLDSST	0.00922369	0.108194
i20S + PA28g Vs std20S	Alpha 1	30	40	KAINQGGLTSV	0.000100951	0.11524
i20S + PA28g Vs std20S	Alpha 1	179	191	LEKKVKKKFDWTF	1.20397e-07	0.205742
i20S + PA28g Vs std20S	Alpha 1	207	214	SIDFKPSE	2.88699e-06	0.126181
i20S + PA28g Vs std20S	Alpha 1	2	9	SRGSSAGFAcetyl N-term (1)	1.30716e-11	0.317885
i20S + PA28g Vs std20S	Alpha 1	40	49	VAVRGKDCAV	2.6897e-09	0.128536
i20S + PA28g Vs std20S	Alpha 1	222	227	VENPKF	0.000520717	0.129889
i20S + PA28g Vs std20S	Alpha 1	27	40	YAFKAINQGGLTSV	7.28915e-05	0.0898112
i20S + PA28g Vs std20S	Alpha 1	23	28	YQVEYA	0.000248669	0.0788206
i20S + PA28g Vs std20S	Alpha 1	125	131	YTQNAEM	0.00121481	0.081359
i20S + PA28g Vs std20S	Alpha 2	1	6	AERGYSAcetyl N-term (1)	2.53724e-11	0.364585
i20S + PA28g Vs std20S	Alpha 2	57	73	DERSVHKVEPITKHIGL	5.18494e-11	0.261428
i20S + PA28g Vs std20S	Alpha 2	146	154	FQSDPSGAY	0.000217057	0.0917523
i20S + PA28g Vs std20S	Alpha 2	7	18	FSLTTFSPSGKL	1.08229e-05	0.147027
i20S + PA28g Vs std20S	Alpha 2	135	145	ICGWNEGRPYL	4.10247e-07	0.140204
i20S + PA28g Vs std20S	Alpha 2	195	202	KESFEGQM	2.75768e-10	0.17107
i20S + PA28g Vs std20S	Alpha 2	134	145	LICGWNEGRPYL	1.80671e-09	0.155476
i20S + PA28g Vs std20S	Alpha 2	98	109	LVYQEPIPTAQL	0.000330111	0.0828404
i20S + PA28g Vs std20S	Alpha 2	118	133	QEYTQSGGVRPFGVSL	1.74261e-05	0.112664
i20S + PA28g Vs std20S	Alpha 2	8	18	SLTTFSPSGKL	5.44016e-08	0.137228
i20S + PA28g Vs std20S	Alpha 2	203	208	TEDNIE	6.01336e-08	0.115744
i20S + PA28g Vs std20S	Alpha 2	209	214	VGICNE	6.60536e-09	0.153822
i20S + PA28g Vs std20S	Alpha 2	74	82	VYSGMGPDY	1.57619e-14	0.283726
i20S + PA28g Vs std20S	Alpha 2	138	145	WNEGRPYL	2.80593e-06	0.233398
i20S + PA28g Vs std20S	Alpha 2	97	108	YLVYQEPIPTAQ	3.84391e-10	0.166625
i20S + PA28g Vs std20S	Alpha 2	120	133	YTQSGGVRPFGVSL	5.68804e-07	0.119447
i20S + PA28g Vs std20S	Alpha 2	120	134	YTQSGGVRPFGVSLL	2.87913e-05	0.0972102
i20S + PA28g Vs std20S	Alpha 2	166	173	YVNGKTFL	6.01852e-05	0.168774
i20S + PA28g Vs std20S	Alpha 3	48	60	ERRNIHKLLDEVF	3.70697e-05	0.106286
i20S + PA28g Vs std20S	Alpha 3	61	72	FSEKIYKLNEDM	2.13833e-09	0.160774
i20S + PA28g Vs std20S	Alpha 3	237	261	IKKHEEEEAKAEREKKEKEQKEKDK	3.26475e-05	-0.222205
i20S + PA28g Vs std20S	Alpha 3	176	186	KQDYKEGEMTL	6.19733e-07	0.139026
i20S + PA28g Vs std20S	Alpha 3	45	60	LAAERRNIHKLLDEVF	5.69974e-06	0.106022
i20S + PA28g Vs std20S	Alpha 3	175	186	LKQDYKEGEMTL	7.12497e-10	0.175973
i20S + PA28g Vs std20S	Alpha 3	216	236	LTRENGKTVIRVLKQKEVEQL	1.58436e-05	0.0799055
i20S + PA28g Vs std20S	Alpha 3	207	216	SAEKVEIATL	1.33526e-05	-0.099666
i20S + PA28g Vs std20S	Alpha 3	75	83	SVAGITSDA	2.89159e-06	0.15859
i20S + PA28g Vs std20S	Alpha 3	217	236	TRENGKTVIRVLKQKEVEQL	1.08229e-05	0.103853
i20S + PA28g Vs std20S	Alpha 3	101	109	YQEPIPCEQ	3.97253e-05	0.143351
i20S + PA28g Vs std20S	Alpha 4	180	186	AIETDDL	1.29865e-06	0.272445
i20S + PA28g Vs std20S	Alpha 4	80	103	ARIVINRARVECQSHRLTVEDPVT	1.02435e-05	0.121254
i20S + PA28g Vs std20S	Alpha 4	171	180	FLEKNYTDEA	0.000683531	0.124085
i20S + PA28g Vs std20S	Alpha 4	171	179	FLEKNYTDE	1.64657e-09	0.158456
i20S + PA28g Vs std20S	Alpha 4	225	231	IEKYVAE	1.25771e-06	0.106916
i20S + PA28g Vs std20S	Alpha 4	181	186	IETDDL	1.99943e-05	0.263264
i20S + PA28g Vs std20S	Alpha 4	7	16	ITVFSPDGHL	5.99017e-07	0.149486
i20S + PA28g Vs std20S	Alpha 4	133	138	IVGFDF	0.000520717	0.177824
i20S + PA28g Vs std20S	Alpha 4	218	224	KILNPEE	2.03155e-05	0.107326
i20S + PA28g Vs std20S	Alpha 4	81	100	RIVINRARVECQSHRLTVED	8.74714e-06	0.0961309
i20S + PA28g Vs std20S	Alpha 4	81	103	RIVINRARVECQSHRLTVEDPVT	2.78488e-12	0.154298
i20S + PA28g Vs std20S	Alpha 4	88	103	RVECQSHRLTVEDPVT	1.58367e-09	0.120005
i20S + PA28g Vs std20S	Alpha 4	77	82	TADARI	0.000194733	0.0222574
i20S + PA28g Vs std20S	Alpha 4	9	16	VFSPDGHL	1.57384e-07	0.144392
i20S + PA28g Vs std20S	Alpha 4	145	155	YQTDPSGTYHA	8.83507e-05	0.102349
i20S + PA28g Vs std20S	Alpha 4	145	170	YQTDPSGTYHAWKANAIGRGAKSVRE	0.00043044	0.103462
i20S + PA28g Vs std20S	Alpha 5	218	228	ATVQPGQNFHM	8.43257e-05	0.219524
i20S + PA28g Vs std20S	Alpha 5	218	225	ATVQPGQN	7.97407e-05	0.127022
i20S + PA28g Vs std20S	Alpha 5	49	63	AVEKRITSPLMEPSS	1.07796e-07	0.152731
i20S + PA28g Vs std20S	Alpha 5	127	141	DADPGAMSRPFGVAL	1.25362e-08	0.272356
i20S + PA28g Vs std20S	Alpha 5	235	241	EEVIKDI	1.93566e-07	0.210199
i20S + PA28g Vs std20S	Alpha 5	101	107	FTYNETM	8.52512e-13	0.296585
i20S + PA28g Vs std20S	Alpha 5	48	63	LAVEKRITSPLMEPSS	2.79292e-10	0.133571
i20S + PA28g Vs std20S	Alpha 5	3	13	LTRSEYDRGVN	0.00116409	0.107392
i20S + PA28g Vs std20S	Alpha 5	3	21	LTRSEYDRGVNTFSPEGRL	6.88915e-08	0.122145
i20S + PA28g Vs std20S	Alpha 5	182	191	QEVYHKSMTL	0.000347162	0.0723881
i20S + PA28g Vs std20S	Alpha 5	108	115	TVESVTQA	0.00341479	-0.11096
i20S + PA28g Vs std20S	Alpha 5	108	114	TVESVTQ	2.63954e-06	0.167308
i20S + PA28g Vs std20S	Alpha 5	237	241	VIKDI	4.08113e-10	0.116457
i20S + PA28g Vs std20S	Alpha 6	228	233	DVSPFL	0.000695911	0.131972
i20S + PA28g Vs std20S	Alpha 6	2	9	FRNQYDND	0.000728003	0.0968678
i20S + PA28g Vs std20S	Alpha 6	221	227	FTIYDDD	2.78488e-12	0.230196
i20S + PA28g Vs std20S	Alpha 6	134	145	IAGYDDMGPHIF	2.13235e-08	0.156228
i20S + PA28g Vs std20S	Alpha 6	236	263	LEERPQRKAQPAQPADEPAEKADEPMEH	7.94252e-06	0.154403
i20S + PA28g Vs std20S	Alpha 6	111	132	LIGSKTQIPTQRYGRRPYGVGL	2.27191e-07	0.0980226
i20S + PA28g Vs std20S	Alpha 6	132	136	LLIAG	0.00603498	-0.0989334
i20S + PA28g Vs std20S	Alpha 6	180	184	MECNL	0.000355701	0.192134
i20S + PA28g Vs std20S	Alpha 6	1	9	MFRNQYDNDAcetyl N-term (1)Oxidation M (1)	3.94013e-06	0.186466
i20S + PA28g Vs std20S	Alpha 6	222	227	TIYDDD	5.77654e-07	0.160115
i20S + PA28g Vs std20S	Alpha 6	47	56	VALKRAQSEL	1.23316e-07	0.0724936
i20S + PA28g Vs std20S	Alpha 6	98	108	VFDRPLPVSRL	8.6212e-13	0.239495
i20S + PA28g Vs std20S	Alpha 6	10	23	VTVWSPQGRIHQIE	1.7141e-06	0.136879
i20S + PA28g Vs std20S	Alpha 7	98	113	FRSNFGYNIPLKHLAD	1.57598e-05	0.0973393
i20S + PA28g Vs std20S	Alpha 7	159	164	GYWGCA	1.53041e-07	0.125822
i20S + PA28g Vs std20S	Alpha 7	244	254	KEEDESDDDNM	2.06723e-06	0.109478
i20S + PA28g Vs std20S	Alpha 7	107	117	PLKHLADRVAM	1.16684e-05	0.113875
i20S + PA28g Vs std20S	Alpha 7	10	21	SASTFSPDGRVF	1.30716e-11	0.356129
i20S + PA28g Vs std20S	Alpha 7	1	9	SSIGTGYDLAcetyl N-term (1)	3.42563e-11	0.348629
i20S + PA28g Vs std20S	Alpha 7	1	11	SSIGTGYDLSAAcetyl N-term (1)	1.25011e-05	0.215289
i20S + PA28g Vs std20S	Alpha 7	12	21	STFSPDGRVF	3.34361e-12	0.195131
i20S + PA28g Vs std20S	Alpha 7	214	233	SWVGELTNGRHEIVPKDIRE	2.91485e-05	0.0956468
i20S + PA28g Vs std20S	Alpha 7	58	76	YEEGSNKRLFNVDRHVGMA	2.96878e-10	0.115738
i20S + PA28g Vs std20S	Alpha 7	58	75	YEEGSNKRLFNVDRHVGM	3.42563e-11	0.13649
i20S + PA28g Vs std20S	Alpha 7	125	134	YSAVRPFGCS	1.61214e-05	0.117678
i20S + PA28g Vs std20S	Alpha 7	140	148	YSVNDGAQL	2.7194e-09	0.132135
i20S + PA28g Vs std20S	Beta 3	124	134	DLIGCPMVTDD	0.000157248	0.0861052
i20S + PA28g Vs std20S	Beta 3	163	168	FETISQ	0.000330111	0.0741122
i20S + PA28g Vs std20S	Beta 3	135	141	FVVSGTC	3.22141e-10	0.128503
i20S + PA28g Vs std20S	Beta 3	126	134	IGCPMVTDD	8.6212e-13	0.278854
i20S + PA28g Vs std20S	Beta 3	55	63	LATDVQTVA	6.79927e-05	0.130736
i20S + PA28g Vs std20S	Beta 3	152	162	LWEPNMDPDHL	7.06582e-05	0.118
i20S + PA28g Vs std20S	Beta 3	94	105	LYEKRFGPYYTE	9.82621e-10	0.149306
i20S + PA28g Vs std20S	Beta 3	172	183	NAVDRDAVSGMG	1.86914e-12	0.394563
i20S + PA28g Vs std20S	Beta 3	172	184	NAVDRDAVSGMGV	3.11677e-16	0.421803
i20S + PA28g Vs std20S	Beta 3	172	204	NAVDRDAVSGMGVIVHIIEKDKITTRTLKARMD	4.08113e-10	0.172281
i20S + PA28g Vs std20S	Beta 3	172	182	NAVDRDAVSGM	3.46361e-15	0.416752
i20S + PA28g Vs std20S	Beta 3	155	162	PNMDPDHL	2.80593e-06	0.163795
i20S + PA28g Vs std20S	Beta 3	151	162	SLWEPNMDPDHL	1.85485e-09	0.154092
i20S + PA28g Vs std20S	Beta 3	4	11	SYNGGAVM	8.19544e-10	0.253761
i20S + PA28g Vs std20S	Beta 3	34	38	VTTDF	1.67484e-09	0.382222
i20S + PA28g Vs std20S	Beta 3	153	162	WEPNMDPDHL	5.72954e-12	0.232932
i20S + PA28g Vs std20S	Beta 3	73	86	YELKEGRQIKPYTL	3.09865e-12	0.190221
i20S + PA28g Vs std20S	Beta 3	49	54	YIGLAG	3.06979e-08	0.230088
i20S + PA28g Vs std20S	Beta 3	49	55	YIGLAGL	1.44104e-06	0.147651
i20S + PA28g Vs std20S	Beta 4	105	115	AGYDEHEGPAL	5.91545e-14	0.205985
i20S + PA28g Vs std20S	Beta 4	125	137	AKAPFAAHGYGAF	3.76738e-06	0.117776
i20S + PA28g Vs std20S	Beta 4	108	115	DEHEGPAL	4.0252e-06	0.20411
i20S + PA28g Vs std20S	Beta 4	144	154	DRYYTPTISRE	9.60875e-07	0.071444
i20S + PA28g Vs std20S	Beta 4	144	156	DRYYTPTISRERA	5.15952e-06	0.097864
i20S + PA28g Vs std20S	Beta 4	36	40	FKMSE	0.000771967	0.131631
i20S + PA28g Vs std20S	Beta 4	83	92	FTRRNLADCL	3.04912e-07	0.0696576
i20S + PA28g Vs std20S	Beta 4	5	14	IGIQGPDYVL	5.72954e-12	0.115094
i20S + PA28g Vs std20S	Beta 4	60	66	IQKNVQL	4.47198e-11	0.152008
i20S + PA28g Vs std20S	Beta 4	194	201	ISFPKQGS	1.89291e-05	0.130271
i20S + PA28g Vs std20S	Beta 4	104	115	LAGYDEHEGPAL	2.65039e-15	0.256557
i20S + PA28g Vs std20S	Beta 4	124	137	LAKAPFAAHGYGAF	2.22986e-09	0.12502
i20S + PA28g Vs std20S	Beta 4	45	52	LCVGEAGD	2.3637e-05	-0.0530549
i20S + PA28g Vs std20S	Beta 4	45	56	LCVGEAGDTVQF	2.47629e-12	0.274298
i20S + PA28g Vs std20S	Beta 4	45	55	LCVGEAGDTVQ	8.11194e-11	0.277147
i20S + PA28g Vs std20S	Beta 4	103	115	LLAGYDEHEGPAL	6.66146e-11	0.166158
i20S + PA28g Vs std20S	Beta 4	176	180	PTFSV	1.23232e-09	0.286687
i20S + PA28g Vs std20S	Beta 4	168	175	QKRFILNL	0.000257867	0.102452
i20S + PA28g Vs std20S	Beta 4	93	102	RSRTPYHVNL	6.6916e-09	0.176342
i20S + PA28g Vs std20S	Beta 4	179	193	SVRIIDKNGIHDLDN	5.10566e-08	0.108947
i20S + PA28g Vs std20S	Beta 4	179	201	SVRIIDKNGIHDLDNISFPKQGS	3.44226e-06	0.130656
i20S + PA28g Vs std20S	Beta 4	107	115	YDEHEGPAL	5.51401e-09	0.173424
i20S + PA28g Vs std20S	Beta 4	67	82	YKMRNGYELSPTAAAN	9.4865e-09	0.106399
i20S + PA28g Vs std20S	Beta 4	117	121	YMDYL	7.38492e-11	0.199447
i20S + PA28g Vs std20S	Beta 4	116	121	YYMDYL	1.61214e-05	0.146816
i20S + PA28g Vs std20S	Beta 6	183	193	AERDVYTGDAL	1.47102e-10	0.345023
i20S + PA28g Vs std20S	Beta 6	54	65	CSGFHGDCLTLT	5.79827e-07	0.1436
i20S + PA28g Vs std20S	Beta 6	150	159	DNQVGFKNMQ	3.90494e-12	0.374491
i20S + PA28g Vs std20S	Beta 6	150	168	DNQVGFKNMQNVEHVPLSL	2.15985e-07	0.224009
i20S + PA28g Vs std20S	Beta 6	33	43	FSIHTRDSPKC	0.00277783	0.0912604
i20S + PA28g Vs std20S	Beta 6	109	122	IIGGLDEEGKGAVY	6.82885e-09	0.113904
i20S + PA28g Vs std20S	Beta 6	144	149	MLQPLL	2.78488e-12	0.34094
i20S + PA28g Vs std20S	Beta 6	1	13	RFSPYVFNGGTIL	7.85738e-11	0.278732
i20S + PA28g Vs std20S	Beta 6	153	168	VGFKNMQNVEHVPLSL	3.37777e-06	0.202408
i20S + PA28g Vs std20S	Beta 6	187	192	VYTGDA	1.4833e-10	0.246051
i20S + PA28g Vs std20S	Beta 6	44	53	YKLTDKTVIG	3.53685e-14	0.211857
i20S + PA28g Vs std20S	Beta 7	24	33	ADMLGSYGSL	4.03935e-09	0.251068
i20S + PA28g Vs std20S	Beta 7	138	144	ATGYGAY	8.52512e-13	0.250411
i20S + PA28g Vs std20S	Beta 7	155	167	EKQPVLSQTEARD	0.00419462	0.084364
i20S + PA28g Vs std20S	Beta 7	75	92	ELLGDGHSYSPRAIHSWL	7.96627e-06	0.104115
i20S + PA28g Vs std20S	Beta 7	36	46	FRNISRIMRVN	0.00603498	0.106759
i20S + PA28g Vs std20S	Beta 7	113	121	GGYADGESF	3.66806e-09	0.260889
i20S + PA28g Vs std20S	Beta 7	199	209	IEGPLSTETNW	7.2679e-08	0.171744
i20S + PA28g Vs std20S	Beta 7	112	121	IGGYADGESF	1.61735e-05	0.115351
i20S + PA28g Vs std20S	Beta 7	145	150	LAQPLL	1.30543e-12	0.192858
i20S + PA28g Vs std20S	Beta 7	122	127	LGYVDM	3.69454e-13	0.174643
i20S + PA28g Vs std20S	Beta 7	61	70	QYLKQVLGQM	5.16487e-06	0.116979
i20S + PA28g Vs std20S	Beta 7	7	12	TGTSVL	9.08527e-12	0.26237
i20S + PA28g Vs std20S	Beta 7	1	12	TQNPMVTGTSVL	8.52512e-13	0.478945
i20S + PA28g Vs std20S	Beta 7	130	137	VAYEAPSL	5.55282e-11	0.232582
i20S + PA28g Vs std20S	Beta 7	71	76	VIDEEL	1.47746e-07	0.241478
i20S + PA28g Vs std20S	Beta 7	111	121	VIGGYADGESF	4.30202e-09	0.248589
i20S + PA28g Vs std20S	Beta 7	178	187	YRDARSYNRF	3.64473e-09	0.213874
i20S + PA28g Vs std20S	Beta 7	97	109	YSRRSKMNPLWNT	6.7671e-06	0.145816
i20S + PA28g Vs std20S + PA28ab	Alpha 1	145	151	EEQGPQV	3.45001e-06	-0.100666
i20S + PA28g Vs std20S + PA28ab	Alpha 1	2	9	SRGSSAGFAcetyl N-term (1)	0.00656939	0.117749
i20S + PA28g Vs std20S + PA28ab	Alpha 1	40	49	VAVRGKDCAV	0.00154561	0.102574
i20S + PA28g Vs std20S + PA28ab	Alpha 1	124	129	VYTQNA	0.00536577	-0.0671702
i20S + PA28g Vs std20S + PA28ab	Alpha 2	26	36	AAVAGGAPSVG	0.00031268	-0.129512
i20S + PA28g Vs std20S + PA28ab	Alpha 2	1	6	AERGYSAcetyl N-term (1)	3.31811e-06	0.339569
i20S + PA28g Vs std20S + PA28ab	Alpha 2	134	145	LICGWNEGRPYL	1.59386e-06	0.094532
i20S + PA28g Vs std20S + PA28ab	Alpha 2	98	109	LVYQEPIPTAQL	0.00356196	0.0825751
i20S + PA28g Vs std20S + PA28ab	Alpha 2	99	109	VYQEPIPTAQL	0.000189872	0.0910213
i20S + PA28g Vs std20S + PA28ab	Alpha 3	27	35	AIGHAGTCL	9.63661e-08	-0.112145
i20S + PA28g Vs std20S + PA28ab	Alpha 3	115	124	CDIKQAYTQF	8.75669e-09	-0.185292
i20S + PA28g Vs std20S + PA28ab	Alpha 3	176	186	KQDYKEGEMTL	0.000159879	0.0784694
i20S + PA28g Vs std20S + PA28ab	Alpha 3	207	216	SAEKVEIATL	0.00450994	-0.0742241
i20S + PA28g Vs std20S + PA28ab	Alpha 3	217	236	TRENGKTVIRVLKQKEVEQL	0.000691792	0.0851454
i20S + PA28g Vs std20S + PA28ab	Alpha 3	19	24	YQVEYA	0.000162845	-0.153702
i20S + PA28g Vs std20S + PA28ab	Alpha 4	180	186	AIETDDL	9.82017e-06	0.213464
i20S + PA28g Vs std20S + PA28ab	Alpha 4	80	103	ARIVINRARVECQSHRLTVEDPVT	1.66015e-05	0.0902973
i20S + PA28g Vs std20S + PA28ab	Alpha 4	171	179	FLEKNYTDE	0.00154561	0.0973186
i20S + PA28g Vs std20S + PA28ab	Alpha 4	44	55	GVEKKSVAKLQD	0.00494087	0.124136
i20S + PA28g Vs std20S + PA28ab	Alpha 4	181	186	IETDDL	0.00704498	0.123891
i20S + PA28g Vs std20S + PA28ab	Alpha 4	133	138	IVGFDF	0.000384671	0.0901314
i20S + PA28g Vs std20S + PA28ab	Alpha 4	81	100	RIVINRARVECQSHRLTVED	5.83191e-07	0.105418
i20S + PA28g Vs std20S + PA28ab	Alpha 4	81	103	RIVINRARVECQSHRLTVEDPVT	3.07083e-07	0.113737
i20S + PA28g Vs std20S + PA28ab	Alpha 4	88	103	RVECQSHRLTVEDPVT	2.18573e-05	0.114506
i20S + PA28g Vs std20S + PA28ab	Alpha 5	37	51	AIGIQTSEGVCLAVE	0.00196415	-0.107455
i20S + PA28g Vs std20S + PA28ab	Alpha 5	49	63	AVEKRITSPLMEPSS	0.00146162	0.0974221
i20S + PA28g Vs std20S + PA28ab	Alpha 5	127	141	DADPGAMSRPFGVAL	0.00034527	0.175564
i20S + PA28g Vs std20S + PA28ab	Alpha 5	101	107	FTYNETM	0.00229292	0.105668
i20S + PA28g Vs std20S + PA28ab	Alpha 5	64	69	IEKIVE	0.000126392	-0.0830072
i20S + PA28g Vs std20S + PA28ab	Alpha 5	108	114	TVESVTQ	0.00233903	0.142605
i20S + PA28g Vs std20S + PA28ab	Alpha 5	237	241	VIKDI	9.82017e-06	0.152503
i20S + PA28g Vs std20S + PA28ab	Alpha 5	26	30	YAIEA	0.00011407	-0.138234
i20S + PA28g Vs std20S + PA28ab	Alpha 6	228	233	DVSPFL	0.000602723	0.156829
i20S + PA28g Vs std20S + PA28ab	Alpha 6	221	227	FTIYDDD	0.000119238	0.109918
i20S + PA28g Vs std20S + PA28ab	Alpha 6	74	79	IAGLTA	0.0003193	0.266285
i20S + PA28g Vs std20S + PA28ab	Alpha 6	134	145	IAGYDDMGPHIF	1.08982e-05	0.131575
i20S + PA28g Vs std20S + PA28ab	Alpha 6	222	227	TIYDDD	0.00742436	0.0970317
i20S + PA28g Vs std20S + PA28ab	Alpha 6	98	108	VFDRPLPVSRL	8.75669e-09	0.195718
i20S + PA28g Vs std20S + PA28ab	Alpha 7	48	54	GVEKLVL	0.000132435	0.113257
i20S + PA28g Vs std20S + PA28ab	Alpha 7	159	164	GYWGCA	0.000691792	0.112264
i20S + PA28g Vs std20S + PA28ab	Alpha 7	107	117	PLKHLADRVAM	0.000956376	0.0933259
i20S + PA28g Vs std20S + PA28ab	Alpha 7	1	9	SSIGTGYDLAcetyl N-term (1)	0.000177885	0.165643
i20S + PA28g Vs std20S + PA28ab	Beta 3	135	141	FVVSGTC	7.62295e-06	0.101316
i20S + PA28g Vs std20S + PA28ab	Beta 3	126	134	IGCPMVTDD	0.00168412	0.121546
i20S + PA28g Vs std20S + PA28ab	Beta 3	94	105	LYEKRFGPYYTE	0.00361484	0.0933975
i20S + PA28g Vs std20S + PA28ab	Beta 3	172	183	NAVDRDAVSGMG	1.44317e-07	0.320331
i20S + PA28g Vs std20S + PA28ab	Beta 3	172	184	NAVDRDAVSGMGV	6.19463e-12	0.390009
i20S + PA28g Vs std20S + PA28ab	Beta 3	172	204	NAVDRDAVSGMGVIVHIIEKDKITTRTLKARMD	6.991e-06	0.12873
i20S + PA28g Vs std20S + PA28ab	Beta 3	172	182	NAVDRDAVSGM	4.17792e-10	0.366732
i20S + PA28g Vs std20S + PA28ab	Beta 3	4	11	SYNGGAVM	7.62295e-06	0.130733
i20S + PA28g Vs std20S + PA28ab	Beta 3	34	38	VTTDF	0.000709208	0.196597
i20S + PA28g Vs std20S + PA28ab	Beta 3	73	86	YELKEGRQIKPYTL	2.14826e-05	0.151968
i20S + PA28g Vs std20S + PA28ab	Beta 3	49	55	YIGLAGL	0.00216609	0.0869623
i20S + PA28g Vs std20S + PA28ab	Beta 4	60	66	IQKNVQL	1.32965e-06	0.140418
i20S + PA28g Vs std20S + PA28ab	Beta 4	104	115	LAGYDEHEGPAL	1.19356e-07	0.153143
i20S + PA28g Vs std20S + PA28ab	Beta 4	45	52	LCVGEAGD	0.00330547	-0.0769803
i20S + PA28g Vs std20S + PA28ab	Beta 4	45	56	LCVGEAGDTVQF	1.02037e-08	0.20538
i20S + PA28g Vs std20S + PA28ab	Beta 4	45	55	LCVGEAGDTVQ	2.60694e-06	0.22247
i20S + PA28g Vs std20S + PA28ab	Beta 4	176	180	PTFSV	0.00123951	0.196744
i20S + PA28g Vs std20S + PA28ab	Beta 4	61	66	QKNVQL	0.00488471	-0.170146
i20S + PA28g Vs std20S + PA28ab	Beta 4	168	175	QKRFILNL	0.00558802	0.0710585
i20S + PA28g Vs std20S + PA28ab	Beta 4	93	102	RSRTPYHVNL	0.000375503	0.115434
i20S + PA28g Vs std20S + PA28ab	Beta 4	117	121	YMDYL	4.24259e-05	0.145549
i20S + PA28g Vs std20S + PA28ab	Beta 6	183	193	AERDVYTGDAL	1.18375e-08	0.250285
i20S + PA28g Vs std20S + PA28ab	Beta 6	150	159	DNQVGFKNMQ	9.25126e-06	0.273351
i20S + PA28g Vs std20S + PA28ab	Beta 6	150	168	DNQVGFKNMQNVEHVPLSL	1.5169e-08	0.180221
i20S + PA28g Vs std20S + PA28ab	Beta 6	144	149	MLQPLL	1.10551e-07	0.250585
i20S + PA28g Vs std20S + PA28ab	Beta 6	1	13	RFSPYVFNGGTIL	3.2638e-11	0.221356
i20S + PA28g Vs std20S + PA28ab	Beta 6	153	168	VGFKNMQNVEHVPLSL	0.00146162	0.122248
i20S + PA28g Vs std20S + PA28ab	Beta 6	187	192	VYTGDA	1.44317e-07	0.317151
i20S + PA28g Vs std20S + PA28ab	Beta 6	122	130	YSFDPVGSY	2.18573e-05	-0.0849771
i20S + PA28g Vs std20S + PA28ab	Beta 7	24	33	ADMLGSYGSL	0.000417989	0.130655
i20S + PA28g Vs std20S + PA28ab	Beta 7	138	144	ATGYGAY	0.000170933	0.120202
i20S + PA28g Vs std20S + PA28ab	Beta 7	113	121	GGYADGESF	3.22466e-05	0.206463
i20S + PA28g Vs std20S + PA28ab	Beta 7	145	150	LAQPLL	1.07069e-06	0.14996
i20S + PA28g Vs std20S + PA28ab	Beta 7	122	127	LGYVDM	2.57562e-06	0.112823
i20S + PA28g Vs std20S + PA28ab	Beta 7	7	12	TGTSVL	0.0003193	0.20841
i20S + PA28g Vs std20S + PA28ab	Beta 7	1	12	TQNPMVTGTSVL	1.10551e-07	0.35213
i20S + PA28g Vs std20S + PA28ab	Beta 7	130	137	VAYEAPSL	1.74959e-05	0.128714
i20S + PA28g Vs std20S + PA28ab	Beta 7	71	76	VIDEEL	0.00260132	0.155542
i20S + PA28g Vs std20S + PA28ab	Beta 7	111	121	VIGGYADGESF	0.00607572	0.118182
i20S + PA28g Vs std20S + PA28ab	Beta 7	178	187	YRDARSYNRF	1.61511e-06	0.161588
i20S + PA28g Vs std20S + PA28ab	Beta 7	97	109	YSRRSKMNPLWNT	0.00104164	0.104788
i20S + PA28g Vs std20S + PA28g	Alpha 1	10	16	DRHITIF	4.22103e-07	0.192749
i20S + PA28g Vs std20S + PA28g	Alpha 1	10	22	DRHITIFSPEGRL	2.83323e-09	0.140427
i20S + PA28g Vs std20S + PA28g	Alpha 1	145	151	EEQGPQV	1.74931e-07	-0.169972
i20S + PA28g Vs std20S + PA28g	Alpha 1	145	152	EEQGPQVY	0.00486465	-0.0856783
i20S + PA28g Vs std20S + PA28g	Alpha 1	109	114	IPVDML	1.10332e-09	-0.0572828
i20S + PA28g Vs std20S + PA28g	Alpha 1	13	21	ITIFSPEGR	0.00180099	0.0600378
i20S + PA28g Vs std20S + PA28g	Alpha 1	50	65	IVTQKKVPDKLLDSST	1.22235e-06	0.0908191
i20S + PA28g Vs std20S + PA28g	Alpha 1	164	178	KATAAGVKQTESTSF	0.00125333	-0.0832131
i20S + PA28g Vs std20S + PA28g	Alpha 1	179	191	LEKKVKKKFDWTF	9.92344e-07	0.195959
i20S + PA28g Vs std20S + PA28g	Alpha 1	2	9	SRGSSAGFAcetyl N-term (1)	4.7969e-08	0.303593
i20S + PA28g Vs std20S + PA28g	Alpha 1	40	49	VAVRGKDCAV	3.63476e-07	0.0849798
i20S + PA28g Vs std20S + PA28g	Alpha 1	101	113	WKYKYGYEIPVDM	4.64081e-08	-0.121302
i20S + PA28g Vs std20S + PA28g	Alpha 1	101	114	WKYKYGYEIPVDML	1.75347e-06	-0.0929555
i20S + PA28g Vs std20S + PA28g	Alpha 1	23	28	YQVEYA	0.00133831	0.0700278
i20S + PA28g Vs std20S + PA28g	Alpha 2	1	6	AERGYSAcetyl N-term (1)	3.94241e-08	0.301124
i20S + PA28g Vs std20S + PA28g	Alpha 2	57	73	DERSVHKVEPITKHIGL	4.32194e-09	0.265705
i20S + PA28g Vs std20S + PA28g	Alpha 2	217	229	FRRLTPTEVKDYL	3.65201e-06	-0.144868
i20S + PA28g Vs std20S + PA28g	Alpha 2	135	145	ICGWNEGRPYL	0.000264071	0.0936309
i20S + PA28g Vs std20S + PA28g	Alpha 2	195	202	KESFEGQM	5.60372e-06	0.136475
i20S + PA28g Vs std20S + PA28g	Alpha 2	134	145	LICGWNEGRPYL	9.52755e-06	0.10977
i20S + PA28g Vs std20S + PA28g	Alpha 2	118	133	QEYTQSGGVRPFGVSL	5.28218e-06	0.0911847
i20S + PA28g Vs std20S + PA28g	Alpha 2	83	97	RVLVHRARKLAQQYY	0.00101119	0.105316
i20S + PA28g Vs std20S + PA28g	Alpha 2	8	20	SLTTFSPSGKLVQ	1.51528e-07	0.0357742
i20S + PA28g Vs std20S + PA28g	Alpha 2	193	202	TLKESFEGQM	0.00318441	-0.0953521
i20S + PA28g Vs std20S + PA28g	Alpha 2	209	214	VGICNE	0.000235389	0.109139
i20S + PA28g Vs std20S + PA28g	Alpha 2	110	119	VQRVASVMQE	6.1321e-05	-0.104656
i20S + PA28g Vs std20S + PA28g	Alpha 2	74	82	VYSGMGPDY	1.4944e-07	0.229674
i20S + PA28g Vs std20S + PA28g	Alpha 2	138	145	WNEGRPYL	0.0067107	0.12248
i20S + PA28g Vs std20S + PA28g	Alpha 2	97	108	YLVYQEPIPTAQ	1.4248e-06	0.128534
i20S + PA28g Vs std20S + PA28g	Alpha 2	120	133	YTQSGGVRPFGVSL	1.97617e-09	0.116041
i20S + PA28g Vs std20S + PA28g	Alpha 3	27	35	AIGHAGTCL	0.000323066	-0.0873947
i20S + PA28g Vs std20S + PA28g	Alpha 3	115	124	CDIKQAYTQF	5.76982e-08	-0.164549
i20S + PA28g Vs std20S + PA28g	Alpha 3	48	60	ERRNIHKLLDEVF	4.40178e-06	0.118713
i20S + PA28g Vs std20S + PA28g	Alpha 3	61	72	FSEKIYKLNEDM	4.22103e-07	0.120522
i20S + PA28g Vs std20S + PA28g	Alpha 3	45	60	LAAERRNIHKLLDEVF	4.22103e-07	0.130551
i20S + PA28g Vs std20S + PA28g	Alpha 3	175	186	LKQDYKEGEMTL	1.46726e-07	0.0818976
i20S + PA28g Vs std20S + PA28g	Alpha 3	207	216	SAEKVEIATL	5.28218e-06	-0.153868
i20S + PA28g Vs std20S + PA28g	Alpha 3	75	83	SVAGITSDA	8.72694e-05	0.117061
i20S + PA28g Vs std20S + PA28g	Alpha 4	180	186	AIETDDL	2.59521e-08	0.211218
i20S + PA28g Vs std20S + PA28g	Alpha 4	171	179	FLEKNYTDE	0.00136674	0.0772636
i20S + PA28g Vs std20S + PA28g	Alpha 4	44	65	GVEKKSVAKLQDERTVRKICAL	5.33586e-06	0.0904169
i20S + PA28g Vs std20S + PA28g	Alpha 4	181	186	IETDDL	1.91728e-08	0.180735
i20S + PA28g Vs std20S + PA28g	Alpha 4	7	16	ITVFSPDGHL	0.000894888	0.102853
i20S + PA28g Vs std20S + PA28g	Alpha 4	133	138	IVGFDF	1.10428e-06	0.152408
i20S + PA28g Vs std20S + PA28g	Alpha 4	132	136	LIVGF	0.000632124	0.102578
i20S + PA28g Vs std20S + PA28g	Alpha 4	9	16	VFSPDGHL	3.64613e-09	0.18628
i20S + PA28g Vs std20S + PA28g	Alpha 4	191	197	VIKALLE	0.000167922	-0.102048
i20S + PA28g Vs std20S + PA28g	Alpha 5	218	228	ATVQPGQNFHM	0.000230143	0.207784
i20S + PA28g Vs std20S + PA28g	Alpha 5	218	225	ATVQPGQN	0.00122617	0.103188
i20S + PA28g Vs std20S + PA28g	Alpha 5	49	63	AVEKRITSPLMEPSS	6.62013e-06	0.127752
i20S + PA28g Vs std20S + PA28g	Alpha 5	127	141	DADPGAMSRPFGVAL	1.09021e-07	0.24358
i20S + PA28g Vs std20S + PA28g	Alpha 5	235	241	EEVIKDI	0.0001869	0.150862
i20S + PA28g Vs std20S + PA28g	Alpha 5	101	107	FTYNETM	7.53704e-09	0.229101
i20S + PA28g Vs std20S + PA28g	Alpha 5	38	45	IGIQTSEG	4.45556e-09	0.0984116
i20S + PA28g Vs std20S + PA28g	Alpha 5	32	40	KLGSTAIGI	0.00350136	-0.0565866
i20S + PA28g Vs std20S + PA28g	Alpha 5	48	63	LAVEKRITSPLMEPSS	8.67231e-06	0.108558
i20S + PA28g Vs std20S + PA28g	Alpha 5	3	13	LTRSEYDRGVN	0.000191749	0.114564
i20S + PA28g Vs std20S + PA28g	Alpha 5	3	21	LTRSEYDRGVNTFSPEGRL	1.96345e-08	0.105031
i20S + PA28g Vs std20S + PA28g	Alpha 5	168	181	RAIGSASEGAQSSL	8.17069e-05	-0.156239
i20S + PA28g Vs std20S + PA28g	Alpha 5	108	115	TVESVTQA	0.00318441	-0.126919
i20S + PA28g Vs std20S + PA28g	Alpha 5	108	119	TVESVTQAVSNL	1.67835e-06	-0.110856
i20S + PA28g Vs std20S + PA28g	Alpha 5	108	114	TVESVTQ	7.88336e-05	0.110291
i20S + PA28g Vs std20S + PA28g	Alpha 6	221	227	FTIYDDD	1.91728e-08	0.179138
i20S + PA28g Vs std20S + PA28g	Alpha 6	134	145	IAGYDDMGPHIF	1.79319e-05	0.0897337
i20S + PA28g Vs std20S + PA28g	Alpha 6	236	255	LEERPQRKAQPAQPADEPAE	3.95386e-05	0.110909
i20S + PA28g Vs std20S + PA28g	Alpha 6	236	263	LEERPQRKAQPAQPADEPAEKADEPMEH	1.06866e-05	0.200858
i20S + PA28g Vs std20S + PA28g	Alpha 6	1	9	MFRNQYDNDAcetyl N-term (1)Oxidation M (1)	0.000800611	0.137952
i20S + PA28g Vs std20S + PA28g	Alpha 6	222	227	TIYDDD	2.127e-06	0.168015
i20S + PA28g Vs std20S + PA28g	Alpha 6	98	108	VFDRPLPVSRL	2.33075e-10	0.210452
i20S + PA28g Vs std20S + PA28g	Alpha 6	10	21	VTVWSPQGRIHQ	0.000846893	0.100113
i20S + PA28g Vs std20S + PA28g	Alpha 6	10	23	VTVWSPQGRIHQIE	3.69541e-05	0.120353
i20S + PA28g Vs std20S + PA28g	Alpha 7	209	213	FELEL	0.00531299	-0.0891982
i20S + PA28g Vs std20S + PA28g	Alpha 7	244	254	KEEDESDDDNM	9.66359e-07	0.168193
i20S + PA28g Vs std20S + PA28g	Alpha 7	1	9	SSIGTGYDLAcetyl N-term (1)	4.42172e-06	0.271445
i20S + PA28g Vs std20S + PA28g	Alpha 7	1	11	SSIGTGYDLSAAcetyl N-term (1)	0.000260922	0.166566
i20S + PA28g Vs std20S + PA28g	Alpha 7	12	21	STFSPDGRVF	1.4944e-07	0.116342
i20S + PA28g Vs std20S + PA28g	Alpha 7	58	76	YEEGSNKRLFNVDRHVGMA	1.04794e-07	0.097372
i20S + PA28g Vs std20S + PA28g	Alpha 7	58	75	YEEGSNKRLFNVDRHVGM	3.68208e-08	0.113529
i20S + PA28g Vs std20S + PA28g	Alpha 7	149	158	YMIDPSGVSY	0.00603441	-0.0892366
i20S + PA28g Vs std20S + PA28g	Alpha 7	125	134	YSAVRPFGCS	0.00238229	0.0960221
i20S + PA28g Vs std20S + PA28g	Beta 3	126	134	IGCPMVTDD	9.49084e-10	0.241753
i20S + PA28g Vs std20S + PA28g	Beta 3	152	162	LWEPNMDPDHL	0.000170072	0.0948485
i20S + PA28g Vs std20S + PA28g	Beta 3	94	105	LYEKRFGPYYTE	1.29397e-07	0.106448
i20S + PA28g Vs std20S + PA28g	Beta 3	172	183	NAVDRDAVSGMG	3.36309e-09	0.325946
i20S + PA28g Vs std20S + PA28g	Beta 3	172	184	NAVDRDAVSGMGV	2.03134e-14	0.405044
i20S + PA28g Vs std20S + PA28g	Beta 3	172	204	NAVDRDAVSGMGVIVHIIEKDKITTRTLKARMD	2.85048e-08	0.169898
i20S + PA28g Vs std20S + PA28g	Beta 3	172	182	NAVDRDAVSGM	3.01937e-14	0.408997
i20S + PA28g Vs std20S + PA28g	Beta 3	155	162	PNMDPDHL	0.000529525	0.141842
i20S + PA28g Vs std20S + PA28g	Beta 3	151	162	SLWEPNMDPDHL	4.76921e-08	0.109638
i20S + PA28g Vs std20S + PA28g	Beta 3	4	11	SYNGGAVM	8.89923e-07	0.201583
i20S + PA28g Vs std20S + PA28g	Beta 3	34	38	VTTDF	0.000181379	0.192978
i20S + PA28g Vs std20S + PA28g	Beta 3	153	162	WEPNMDPDHL	1.34205e-09	0.217355
i20S + PA28g Vs std20S + PA28g	Beta 3	73	86	YELKEGRQIKPYTL	1.22436e-06	0.0947896
i20S + PA28g Vs std20S + PA28g	Beta 3	49	54	YIGLAG	0.0054668	0.147466
i20S + PA28g Vs std20S + PA28g	Beta 3	49	55	YIGLAGL	0.00220414	0.104548
i20S + PA28g Vs std20S + PA28g	Beta 4	105	115	AGYDEHEGPAL	4.32194e-09	0.153957
i20S + PA28g Vs std20S + PA28g	Beta 4	125	137	AKAPFAAHGYGAF	0.0011549	0.0861092
i20S + PA28g Vs std20S + PA28g	Beta 4	108	115	DEHEGPAL	0.00172252	0.14275
i20S + PA28g Vs std20S + PA28g	Beta 4	5	14	IGIQGPDYVL	7.37153e-09	0.10176
i20S + PA28g Vs std20S + PA28g	Beta 4	60	66	IQKNVQL	0.000102172	0.0932846
i20S + PA28g Vs std20S + PA28g	Beta 4	104	115	LAGYDEHEGPAL	4.34193e-10	0.209884
i20S + PA28g Vs std20S + PA28g	Beta 4	124	137	LAKAPFAAHGYGAF	5.60372e-06	0.0897671
i20S + PA28g Vs std20S + PA28g	Beta 4	45	52	LCVGEAGD	0.00229224	-0.116677
i20S + PA28g Vs std20S + PA28g	Beta 4	45	56	LCVGEAGDTVQF	1.34205e-09	0.190233
i20S + PA28g Vs std20S + PA28g	Beta 4	45	55	LCVGEAGDTVQ	3.14969e-07	0.207529
i20S + PA28g Vs std20S + PA28g	Beta 4	103	115	LLAGYDEHEGPAL	1.29397e-07	0.142119
i20S + PA28g Vs std20S + PA28g	Beta 4	176	180	PTFSV	2.8166e-06	0.245452
i20S + PA28g Vs std20S + PA28g	Beta 4	168	175	QKRFILNL	0.00711961	0.0835436
i20S + PA28g Vs std20S + PA28g	Beta 4	93	102	RSRTPYHVNL	9.37165e-07	0.133155
i20S + PA28g Vs std20S + PA28g	Beta 4	179	201	SVRIIDKNGIHDLDNISFPKQGS	6.47044e-06	0.101863
i20S + PA28g Vs std20S + PA28g	Beta 4	180	193	VRIIDKNGIHDLDN	3.20596e-06	0.0840697
i20S + PA28g Vs std20S + PA28g	Beta 4	107	115	YDEHEGPAL	0.000144164	0.126642
i20S + PA28g Vs std20S + PA28g	Beta 4	117	121	YMDYL	1.04794e-07	0.156229
i20S + PA28g Vs std20S + PA28g	Beta 6	183	193	AERDVYTGDAL	2.26892e-11	0.333228
i20S + PA28g Vs std20S + PA28g	Beta 6	54	65	CSGFHGDCLTLT	1.34205e-09	0.138317
i20S + PA28g Vs std20S + PA28g	Beta 6	150	159	DNQVGFKNMQ	9.52755e-06	0.246204
i20S + PA28g Vs std20S + PA28g	Beta 6	150	168	DNQVGFKNMQNVEHVPLSL	4.17275e-05	0.173236
i20S + PA28g Vs std20S + PA28g	Beta 6	144	149	MLQPLL	6.22984e-12	0.312962
i20S + PA28g Vs std20S + PA28g	Beta 6	160	168	NVEHVPLSL	0.000931623	0.129505
i20S + PA28g Vs std20S + PA28g	Beta 6	1	13	RFSPYVFNGGTIL	4.54397e-08	0.184313
i20S + PA28g Vs std20S + PA28g	Beta 6	153	168	VGFKNMQNVEHVPLSL	0.000139062	0.159451
i20S + PA28g Vs std20S + PA28g	Beta 6	187	192	VYTGDA	2.6543e-11	0.278243
i20S + PA28g Vs std20S + PA28g	Beta 6	44	53	YKLTDKTVIG	1.14824e-11	0.180051
i20S + PA28g Vs std20S + PA28g	Beta 6	122	130	YSFDPVGSY	1.69642e-05	-0.0803069
i20S + PA28g Vs std20S + PA28g	Beta 7	24	33	ADMLGSYGSL	8.02116e-06	0.184323
i20S + PA28g Vs std20S + PA28g	Beta 7	138	144	ATGYGAY	1.14314e-09	0.183925
i20S + PA28g Vs std20S + PA28g	Beta 7	113	121	GGYADGESF	2.67091e-06	0.194893
i20S + PA28g Vs std20S + PA28g	Beta 7	199	209	IEGPLSTETNW	1.34205e-09	0.102934
i20S + PA28g Vs std20S + PA28g	Beta 7	145	150	LAQPLL	5.01325e-11	0.191787
i20S + PA28g Vs std20S + PA28g	Beta 7	122	127	LGYVDM	1.7207e-08	0.133437
i20S + PA28g Vs std20S + PA28g	Beta 7	61	70	QYLKQVLGQM	8.72888e-06	0.0968315
i20S + PA28g Vs std20S + PA28g	Beta 7	151	160	REVLEKQPVL	4.04181e-07	-0.219141
i20S + PA28g Vs std20S + PA28g	Beta 7	7	12	TGTSVL	1.10428e-06	0.198648
i20S + PA28g Vs std20S + PA28g	Beta 7	1	12	TQNPMVTGTSVL	1.86433e-10	0.396221
i20S + PA28g Vs std20S + PA28g	Beta 7	130	137	VAYEAPSL	6.47044e-06	0.137584
i20S + PA28g Vs std20S + PA28g	Beta 7	71	76	VIDEEL	8.99884e-06	0.221551
i20S + PA28g Vs std20S + PA28g	Beta 7	111	121	VIGGYADGESF	1.15881e-07	0.19137
i20S + PA28g Vs std20S + PA28g	Beta 7	178	187	YRDARSYNRF	5.12878e-07	0.182702
i20S + PA28g Vs std20S + PA28g	Beta 7	97	109	YSRRSKMNPLWNT	0.000398947	0.120182
PA28ab + i20S Vs PA28ab	PA28alpha	232	249	KNFEKLKKPRGETKGMIY	9.71543e-05	-0.203179
PA28ab + i20S Vs PA28ab	PA28alpha	24	32	KTENLLGSY	6.04871e-13	-0.57461
PA28ab + i20S Vs PA28ab	PA28alpha	159	163	LMTSL	0.000120872	-0.183481
PA28ab + i20S Vs PA28ab	PA28alpha	129	134	NLVTTW	0.000717141	0.268434
PA28ab + i20S Vs PA28ab	PA28alpha	136	147	QLQIPRIEDGNN	0.000717141	-0.150719
PA28ab + i20S Vs PA28ab	PA28alpha	124	130	VIEQLNL	3.35466e-10	-0.116967
PA28ab + i20S Vs PA28ab	PA28alpha	152	160	VQEKVFELM	3.88756e-05	-0.131292
PA28ab + i20S Vs PA28ab	PA28alpha	152	159	VQEKVFEL	1.40137e-05	-0.215672
PA28ab + i20S Vs PA28ab	PA28alpha	152	158	VQEKVFE	6.34974e-06	-0.253044
PA28ab + i20S Vs PA28ab	PA28beta	222	235	EKIVNPKGEEKPSM	0.00668415	-0.1062
PA28ab + i20S Vs PA28ab	PA28beta	139	145	IQEKVLE	1.83139e-05	-0.164076
PA28ab + i20S Vs PA28ab	PA28beta	139	149	IQEKVLERVNA	0.00216201	-0.0859432
PA28ab + i20S Vs PA28ab	PA28beta	104	111	VKPEVWTL	0.00393188	-0.112845
PA28ab + i20S Vs PA28ab	PA28beta	4	16	VRLSGEARKQVEV	0.00201523	-0.181261
PA28ab + i20S Vs PA28ab	PA28beta	121	134	WIQHLIPKIEDGND	0.00778177	-0.0879936
PA28ab + i20S Vs PA28ab	PA28beta	214	221	YHIISSNL	0.000392664	-0.0703099
PA28ab + std20S Vs PA28ab	PA28alpha	234	249	FEKLKKPRGETKGMIY	2.57011e-16	-0.489655
PA28ab + std20S Vs PA28ab	PA28alpha	43	49	FLKEPAL	4.60717e-12	-0.362893
PA28ab + std20S Vs PA28ab	PA28alpha	33	40	FPKKISEL	5.36271e-09	-0.185731
PA28ab + std20S Vs PA28ab	PA28alpha	178	196	FSERGDAVTKAAKQPHVGD	3.03591e-10	-0.318362
PA28ab + std20S Vs PA28ab	PA28alpha	178	197	FSERGDAVTKAAKQPHVGDY	1.30458e-11	-0.362594
PA28ab + std20S Vs PA28ab	PA28alpha	164	170	HTKLEGF	6.65532e-05	0.0922111
PA28ab + std20S Vs PA28ab	PA28alpha	229	249	IILKNFEKLKKPRGETKGMIY	1.91544e-14	-0.431327
PA28ab + std20S Vs PA28ab	PA28alpha	232	249	KNFEKLKKPRGETKGMIY	3.8527e-15	-0.538259
PA28ab + std20S Vs PA28ab	PA28alpha	24	32	KTENLLGSY	2.92968e-15	-0.615582
PA28ab + std20S Vs PA28ab	PA28alpha	29	40	LGSYFPKKISEL	1.15561e-13	-0.24174
PA28ab + std20S Vs PA28ab	PA28alpha	44	49	LKEPAL	9.32777e-15	-0.370492
PA28ab + std20S Vs PA28ab	PA28alpha	159	163	LMTSL	1.67378e-07	-0.191912
PA28ab + std20S Vs PA28ab	PA28alpha	135	147	LQLQIPRIEDGNN	1.40591e-11	-0.745716
PA28ab + std20S Vs PA28ab	PA28alpha	4	12	LRVQPEAQA	0.000202857	-0.118625
PA28ab + std20S Vs PA28ab	PA28alpha	107	113	NEKIVVL	8.17263e-10	-0.129306
PA28ab + std20S Vs PA28ab	PA28alpha	129	134	NLVTTW	2.81883e-08	0.339798
PA28ab + std20S Vs PA28ab	PA28alpha	136	147	QLQIPRIEDGNN	1.09313e-17	-0.833956
PA28ab + std20S Vs PA28ab	PA28alpha	5	16	RVQPEAQAKVDV	5.4843e-10	-0.166071
PA28ab + std20S Vs PA28ab	PA28alpha	179	196	SERGDAVTKAAKQPHVGD	9.00923e-12	-0.331559
PA28ab + std20S Vs PA28ab	PA28alpha	186	208	TKAAKQPHVGDYRQLVHELDEAE	9.11329e-05	0.0839704
PA28ab + std20S Vs PA28ab	PA28alpha	124	130	VIEQLNL	1.00083e-15	-0.440341
PA28ab + std20S Vs PA28ab	PA28alpha	152	160	VQEKVFELM	6.02194e-19	-0.804897
PA28ab + std20S Vs PA28ab	PA28alpha	152	159	VQEKVFEL	1.09313e-17	-1.02163
PA28ab + std20S Vs PA28ab	PA28alpha	152	158	VQEKVFE	6.19501e-17	-1.14058
PA28ab + std20S Vs PA28ab	PA28alpha	197	208	YRQLVHELDEAE	6.73572e-10	-0.249216
PA28ab + std20S Vs PA28ab	PA28alpha	197	203	YRQLVHE	2.69901e-08	-0.187394
PA28ab + std20S Vs PA28ab	PA28beta	62	75	DIPIPDPPPKDDEM	3.11225e-05	0.0711982
PA28ab + std20S Vs PA28ab	PA28beta	222	235	EKIVNPKGEEKPSM	4.22807e-14	-0.366417
PA28ab + std20S Vs PA28ab	PA28beta	222	236	EKIVNPKGEEKPSMY	2.88727e-12	-0.357167
PA28ab + std20S Vs PA28ab	PA28beta	157	164	FQTTISKY	0.000111816	-0.202347
PA28ab + std20S Vs PA28ab	PA28beta	165	183	FSERGDAVAKASKETHVMD	9.24054e-13	-0.496494
PA28ab + std20S Vs PA28ab	PA28beta	165	184	FSERGDAVAKASKETHVMDY	8.72402e-13	-0.500485
PA28ab + std20S Vs PA28ab	PA28beta	139	145	IQEKVLE	1.71653e-15	-0.695655
PA28ab + std20S Vs PA28ab	PA28beta	139	149	IQEKVLERVNA	3.99419e-16	-0.439725
PA28ab + std20S Vs PA28ab	PA28beta	122	134	IQHLIPKIEDGND	5.64722e-09	-0.342983
PA28ab + std20S Vs PA28ab	PA28beta	119	134	ITWIQHLIPKIEDGND	1.29887e-10	-0.264954
PA28ab + std20S Vs PA28ab	PA28beta	142	156	KVLERVNAVKTKVEA	1.6078e-15	-0.295325
PA28ab + std20S Vs PA28ab	PA28beta	103	109	LVKPEVW	0.000324581	0.0970648
PA28ab + std20S Vs PA28ab	PA28beta	50	54	NVADL	8.20121e-12	-0.219569
PA28ab + std20S Vs PA28ab	PA28beta	55	75	TSLRAPLDIPIPDPPPKDDEM	2.14433e-08	-0.272582
PA28ab + std20S Vs PA28ab	PA28beta	55	74	TSLRAPLDIPIPDPPPKDDE	3.85665e-08	-0.281983
PA28ab + std20S Vs PA28ab	PA28beta	120	134	TWIQHLIPKIEDGND	3.2098e-13	-0.247066
PA28ab + std20S Vs PA28ab	PA28beta	118	135	VITWIQHLIPKIEDGNDF	6.02895e-07	-0.20346
PA28ab + std20S Vs PA28ab	PA28beta	118	134	VITWIQHLIPKIEDGND	1.0977e-13	-0.24413
PA28ab + std20S Vs PA28ab	PA28beta	4	17	VRLSGEARKQVEVF	7.95041e-07	-0.246014
PA28ab + std20S Vs PA28ab	PA28beta	4	16	VRLSGEARKQVEV	9.18564e-08	-0.298635
PA28ab + std20S Vs PA28ab	PA28beta	121	134	WIQHLIPKIEDGND	7.48036e-13	-0.283578
PA28ab + std20S Vs PA28ab	PA28beta	214	221	YHIISSNL	7.57086e-13	-0.525268
PA28ab + std20S Vs PA28ab	PA28beta	184	195	YRALVHERDEAA	9.04327e-13	-0.260384
PA28ab + i20S Vs PA28ab + std20S	PA28alpha	234	249	FEKLKKPRGETKGMIY	2.62899e-11	0.40624
PA28ab + i20S Vs PA28ab + std20S	PA28alpha	43	49	FLKEPAL	5.72069e-06	0.30855
PA28ab + i20S Vs PA28ab + std20S	PA28alpha	33	40	FPKKISEL	2.63385e-07	0.197796
PA28ab + i20S Vs PA28ab + std20S	PA28alpha	178	196	FSERGDAVTKAAKQPHVGD	8.14008e-08	0.274244
PA28ab + i20S Vs PA28ab + std20S	PA28alpha	178	197	FSERGDAVTKAAKQPHVGDY	4.55502e-06	0.240721
PA28ab + i20S Vs PA28ab + std20S	PA28alpha	229	249	IILKNFEKLKKPRGETKGMIY	1.93118e-09	0.343179
PA28ab + i20S Vs PA28ab + std20S	PA28alpha	232	249	KNFEKLKKPRGETKGMIY	1.35418e-08	0.33508
PA28ab + i20S Vs PA28ab + std20S	PA28alpha	29	40	LGSYFPKKISEL	2.02551e-17	0.240933
PA28ab + i20S Vs PA28ab + std20S	PA28alpha	44	49	LKEPAL	2.45674e-08	0.317675
PA28ab + i20S Vs PA28ab + std20S	PA28alpha	135	147	LQLQIPRIEDGNN	5.40235e-10	0.579768
PA28ab + i20S Vs PA28ab + std20S	PA28alpha	107	113	NEKIVVL	3.66564e-11	0.130816
PA28ab + i20S Vs PA28ab + std20S	PA28alpha	136	147	QLQIPRIEDGNN	2.57439e-15	0.683237
PA28ab + i20S Vs PA28ab + std20S	PA28alpha	5	16	RVQPEAQAKVDV	4.06761e-07	0.147374
PA28ab + i20S Vs PA28ab + std20S	PA28alpha	179	196	SERGDAVTKAAKQPHVGD	0.000123333	0.250167
PA28ab + i20S Vs PA28ab + std20S	PA28alpha	124	130	VIEQLNL	7.41484e-09	0.323375
PA28ab + i20S Vs PA28ab + std20S	PA28alpha	152	160	VQEKVFELM	1.8068e-17	0.673605
PA28ab + i20S Vs PA28ab + std20S	PA28alpha	152	159	VQEKVFEL	7.83966e-15	0.805959
PA28ab + i20S Vs PA28ab + std20S	PA28alpha	152	158	VQEKVFE	5.26533e-13	0.887534
PA28ab + i20S Vs PA28ab + std20S	PA28alpha	197	208	YRQLVHELDEAE	1.93118e-09	0.249963
PA28ab + i20S Vs PA28ab + std20S	PA28alpha	197	203	YRQLVHE	0.00500862	0.183549
PA28ab + i20S Vs PA28ab + std20S	PA28beta	62	75	DIPIPDPPPKDDEM	3.39335e-05	-0.0934986
PA28ab + i20S Vs PA28ab + std20S	PA28beta	222	235	EKIVNPKGEEKPSM	9.88426e-08	0.260217
PA28ab + i20S Vs PA28ab + std20S	PA28beta	222	236	EKIVNPKGEEKPSMY	7.41484e-09	0.306233
PA28ab + i20S Vs PA28ab + std20S	PA28beta	157	164	FQTTISKY	0.000376502	0.177288
PA28ab + i20S Vs PA28ab + std20S	PA28beta	165	183	FSERGDAVAKASKETHVMD	4.94163e-12	0.447575
PA28ab + i20S Vs PA28ab + std20S	PA28beta	165	184	FSERGDAVAKASKETHVMDY	8.81612e-13	0.448907
PA28ab + i20S Vs PA28ab + std20S	PA28beta	139	145	IQEKVLE	2.79306e-11	0.531578
PA28ab + i20S Vs PA28ab + std20S	PA28beta	139	149	IQEKVLERVNA	2.79306e-11	0.353782
PA28ab + i20S Vs PA28ab + std20S	PA28beta	122	134	IQHLIPKIEDGND	3.60101e-07	0.2921
PA28ab + i20S Vs PA28ab + std20S	PA28beta	119	134	ITWIQHLIPKIEDGND	6.75097e-10	0.211769
PA28ab + i20S Vs PA28ab + std20S	PA28beta	142	156	KVLERVNAVKTKVEA	4.91269e-13	0.242316
PA28ab + i20S Vs PA28ab + std20S	PA28beta	50	54	NVADL	8.14008e-08	0.18315
PA28ab + i20S Vs PA28ab + std20S	PA28beta	55	75	TSLRAPLDIPIPDPPPKDDEM	4.11079e-07	0.257211
PA28ab + i20S Vs PA28ab + std20S	PA28beta	55	74	TSLRAPLDIPIPDPPPKDDE	2.5231e-07	0.259172
PA28ab + i20S Vs PA28ab + std20S	PA28beta	120	134	TWIQHLIPKIEDGND	7.81466e-14	0.221055
PA28ab + i20S Vs PA28ab + std20S	PA28beta	118	135	VITWIQHLIPKIEDGNDF	5.50485e-05	0.152656
PA28ab + i20S Vs PA28ab + std20S	PA28beta	118	134	VITWIQHLIPKIEDGND	4.2133e-12	0.184299
PA28ab + i20S Vs PA28ab + std20S	PA28beta	104	111	VKPEVWTL	0.00266815	-0.11289
PA28ab + i20S Vs PA28ab + std20S	PA28beta	4	17	VRLSGEARKQVEVF	3.19202e-05	0.150559
PA28ab + i20S Vs PA28ab + std20S	PA28beta	4	16	VRLSGEARKQVEV	2.17273e-05	0.117374
PA28ab + i20S Vs PA28ab + std20S	PA28beta	121	134	WIQHLIPKIEDGND	2.49557e-07	0.195584
PA28ab + i20S Vs PA28ab + std20S	PA28beta	214	221	YHIISSNL	2.62899e-11	0.454958
PA28ab + i20S Vs PA28ab + std20S	PA28beta	184	195	YRALVHERDEAA	1.25664e-10	0.204251
PA28g + i20S Vs PA28g	PA28gamma	95	101	AFQGTKV	0.000122141	0.0934985
PA28g + i20S Vs PA28g	PA28gamma	31	41	ANFFPKKLLEL	4.72799e-06	-0.140365
PA28g + i20S Vs PA28g	PA28gamma	177	182	DQISRY	0.00645251	-0.0738775
PA28g + i20S Vs PA28g	PA28gamma	160	165	ETVAEL	8.66216e-11	-0.204871
PA28g + i20S Vs PA28g	PA28gamma	44	50	FLKEPIL	3.65726e-11	-0.226946
PA28g + i20S Vs PA28g	PA28gamma	34	41	FPKKLLEL	2.32391e-07	-0.230619
PA28g + i20S Vs PA28g	PA28gamma	34	40	FPKKLLE	1.67724e-06	-0.110707
PA28g + i20S Vs PA28g	PA28gamma	157	162	IQEETV	1.4532e-06	-0.303453
PA28g + i20S Vs PA28g	PA28gamma	237	250	KNIEKIKRPRSSNA	1.86853e-08	-0.0879827
PA28g + i20S Vs PA28g	PA28gamma	14	18	KVDSF	4.44409e-06	0.0683385
PA28g + i20S Vs PA28g	PA28gamma	143	152	LIPRIEDGNN	0.000127091	-0.091178
PA28g + i20S Vs PA28g	PA28gamma	45	50	LKEPIL	7.03664e-14	-0.185565
PA28g + i20S Vs PA28g	PA28gamma	29	41	LVANFFPKKLLEL	1.92018e-08	-0.185825
PA28g + i20S Vs PA28g	PA28gamma	32	41	NFFPKKLLEL	8.95667e-11	-0.143415
PA28g + i20S Vs PA28g	PA28gamma	30	41	VANFFPKKLLEL	2.45575e-10	-0.152122
PA28g + i20S Vs PA28g	PA28gamma	139	143	WVQLL	5.45566e-07	-0.172491
PA28g + i20S Vs PA28g	PA28gamma	202	208	YRRTVTE	1.24702e-05	-0.120136
PA28g + std20S Vs PA28g	PA28gamma	31	41	ANFFPKKLLEL	2.91757e-13	-0.191824
PA28g + std20S Vs PA28g	PA28gamma	177	182	DQISRY	0.00251372	-0.0817043
PA28g + std20S Vs PA28g	PA28gamma	94	101	EAFQGTKV	6.89519e-05	-0.125835
PA28g + std20S Vs PA28g	PA28gamma	160	165	ETVAEL	2.50945e-08	-0.11134
PA28g + std20S Vs PA28g	PA28gamma	44	50	FLKEPIL	5.00095e-15	-0.250882
PA28g + std20S Vs PA28g	PA28gamma	34	41	FPKKLLEL	4.31829e-09	-0.137439
PA28g + std20S Vs PA28g	PA28gamma	34	40	FPKKLLE	6.54997e-13	-0.305352
PA28g + std20S Vs PA28g	PA28gamma	59	71	HSDMNLPVPDPIL	1.69235e-05	-0.166184
PA28g + std20S Vs PA28g	PA28gamma	58	71	IHSDMNLPVPDPIL	0.000118699	-0.10318
PA28g + std20S Vs PA28g	PA28gamma	157	162	IQEETV	0.00376669	-0.169025
PA28g + std20S Vs PA28g	PA28gamma	72	93	LTNSHDGLDGPTYKKRRLDECE	5.92279e-07	-0.111438
PA28g + std20S Vs PA28g	PA28gamma	72	91	LTNSHDGLDGPTYKKRRLDE	4.66193e-07	-0.100325
PA28g + std20S Vs PA28g	PA28gamma	29	41	LVANFFPKKLLEL	6.24127e-12	-0.218352
PA28g + std20S Vs PA28g	PA28gamma	32	41	NFFPKKLLEL	5.00095e-15	-0.150197
PA28g + std20S Vs PA28g	PA28gamma	32	40	NFFPKKLLE	9.08102e-12	-0.237745
PA28g + std20S Vs PA28g	PA28gamma	145	152	PRIEDGNN	1.48581e-08	-0.198874
PA28g + std20S Vs PA28g	PA28gamma	30	41	VANFFPKKLLEL	4.31282e-13	-0.184756
PA28g + std20S Vs PA28g	PA28gamma	140	152	VQLLIPRIEDGNN	7.67957e-07	-0.10573
PA28g + std20S Vs PA28g	PA28gamma	190	201	VSKIAKYPHVED	1.52697e-08	-0.0909351
PA28g + std20S Vs PA28g	PA28gamma	139	143	WVQLL	1.21292e-12	-0.230953
PA28g + std20S Vs PA28g	PA28gamma	202	208	YRRTVTE	1.01877e-09	-0.201491
PA28g + i20S Vs PA28g + std20S	PA28gamma	95	101	AFQGTKV	5.28669e-05	0.140368
PA28g + i20S Vs PA28g + std20S	PA28gamma	94	101	EAFQGTKV	1.17641e-06	0.201462
PA28g + i20S Vs PA28g + std20S	PA28gamma	34	40	FPKKLLE	1.17641e-06	0.194645
PA28g + i20S Vs PA28g + std20S	PA28gamma	59	71	HSDMNLPVPDPIL	4.66744e-05	0.0782888
PA28g + i20S Vs PA28g + std20S	PA28gamma	58	71	IHSDMNLPVPDPIL	6.01106e-06	0.128546
PA28g + i20S Vs PA28g + std20S	PA28gamma	14	18	KVDSF	2.51555e-06	0.10742
PA28g + i20S Vs PA28g + std20S	PA28gamma	5	10	LKVDQE	2.98159e-06	0.152366
PA28g + i20S Vs PA28g + std20S	PA28gamma	72	94	LTNSHDGLDGPTYKKRRLDECEE	9.70448e-06	0.14049
PA28g + i20S Vs PA28g + std20S	PA28gamma	72	93	LTNSHDGLDGPTYKKRRLDECE	4.70053e-07	0.149828
PA28g + i20S Vs PA28g + std20S	PA28gamma	72	91	LTNSHDGLDGPTYKKRRLDE	1.17641e-06	0.131579
PA28g + i20S Vs PA28g + std20S	PA28gamma	32	40	NFFPKKLLE	0.00480585	0.129977
PA28g + i20S Vs PA28g + std20S	PA28gamma	51	71	NIHDLTQIHSDMNLPVPDPIL	1.17641e-06	0.0521393
PA28g + i20S Vs PA28g + std20S	PA28gamma	74	91	NSHDGLDGPTYKKRRLDE	0.00721917	0.108102
PA28g + i20S Vs PA28g + std20S	PA28gamma	145	152	PRIEDGNN	0.00102143	0.182285
PA28g + i20S Vs PA28g + std20S	PA28gamma	75	91	SHDGLDGPTYKKRRLDE	0.00999448	0.183517
PA28g + i20S Vs PA28g + std20S	PA28gamma	73	93	TNSHDGLDGPTYKKRRLDECE	2.43409e-05	0.123357
PA28g + i20S Vs PA28g + std20S	PA28gamma	73	91	TNSHDGLDGPTYKKRRLDE	0.00367002	0.146795
PA28g + i20S Vs PA28g + std20S	PA28gamma	140	152	VQLLIPRIEDGNN	0.000357988	0.0782787
PA28g + i20S Vs PA28g + std20S	PA28gamma	202	208	YRRTVTE	0.000254102	0.0813551
std20S + PA28ab Vs std20S	Alpha 1	10	16	DRHITIF	5.08902e-05	0.140134
std20S + PA28ab Vs std20S	Alpha 1	145	152	EEQGPQVY	0.000149296	0.127475
std20S + PA28ab Vs std20S	Alpha 1	179	191	LEKKVKKKFDWTF	1.4786e-07	0.191765
std20S + PA28ab Vs std20S	Alpha 1	2	9	SRGSSAGFAcetyl N-term (1)	3.88931e-06	0.200136
std20S + PA28ab Vs std20S	Alpha 1	124	129	VYTQNA	0.00373539	0.0745213
std20S + PA28ab Vs std20S	Alpha 2	26	36	AAVAGGAPSVG	1.62561e-08	0.151346
std20S + PA28ab Vs std20S	Alpha 2	57	73	DERSVHKVEPITKHIGL	0.000228236	0.236472
std20S + PA28ab Vs std20S	Alpha 2	146	154	FQSDPSGAY	6.356e-05	0.09604
std20S + PA28ab Vs std20S	Alpha 2	7	18	FSLTTFSPSGKL	0.00322519	0.113967
std20S + PA28ab Vs std20S	Alpha 2	135	145	ICGWNEGRPYL	2.48314e-05	0.10382
std20S + PA28ab Vs std20S	Alpha 2	207	214	IEVGICNE	2.13741e-08	-0.00772583
std20S + PA28ab Vs std20S	Alpha 2	195	202	KESFEGQM	0.00555081	0.102807
std20S + PA28ab Vs std20S	Alpha 2	134	138	LICGW	6.32695e-06	0.165188
std20S + PA28ab Vs std20S	Alpha 2	118	132	QEYTQSGGVRPFGVS	8.60687e-09	0.115642
std20S + PA28ab Vs std20S	Alpha 2	118	133	QEYTQSGGVRPFGVSL	2.82384e-05	0.135453
std20S + PA28ab Vs std20S	Alpha 2	8	18	SLTTFSPSGKL	2.86416e-05	0.138193
std20S + PA28ab Vs std20S	Alpha 2	8	20	SLTTFSPSGKLVQ	0.000778572	0.109178
std20S + PA28ab Vs std20S	Alpha 2	209	214	VGICNE	5.30458e-05	0.109937
std20S + PA28ab Vs std20S	Alpha 2	74	82	VYSGMGPDY	8.9113e-10	0.232768
std20S + PA28ab Vs std20S	Alpha 2	138	145	WNEGRPYL	3.58703e-07	0.187664
std20S + PA28ab Vs std20S	Alpha 2	120	133	YTQSGGVRPFGVSL	1.69281e-05	0.135918
std20S + PA28ab Vs std20S	Alpha 3	27	35	AIGHAGTCL	2.35595e-08	0.156491
std20S + PA28ab Vs std20S	Alpha 3	48	60	ERRNIHKLLDEVF	9.02012e-05	0.10637
std20S + PA28ab Vs std20S	Alpha 3	61	72	FSEKIYKLNEDM	1.31025e-08	0.139966
std20S + PA28ab Vs std20S	Alpha 3	237	261	IKKHEEEEAKAEREKKEKEQKEKDK	1.62458e-05	-0.280874
std20S + PA28ab Vs std20S	Alpha 3	175	186	LKQDYKEGEMTL	1.62146e-06	0.103968
std20S + PA28ab Vs std20S	Alpha 3	75	83	SVAGITSDA	3.20323e-05	0.129745
std20S + PA28ab Vs std20S	Alpha 3	19	24	YQVEYA	1.60397e-10	0.257794
std20S + PA28ab Vs std20S	Alpha 4	44	64	GVEKKSVAKLQDERTVRKICA	3.94298e-07	0.148957
std20S + PA28ab Vs std20S	Alpha 4	44	55	GVEKKSVAKLQD	0.0010286	-0.141667
std20S + PA28ab Vs std20S	Alpha 4	7	16	ITVFSPDGHL	3.88931e-06	0.0884195
std20S + PA28ab Vs std20S	Alpha 4	77	82	TADARI	0.000182155	-0.10646
std20S + PA28ab Vs std20S	Alpha 4	9	16	VFSPDGHL	6.68249e-05	0.101996
std20S + PA28ab Vs std20S	Alpha 5	37	51	AIGIQTSEGVCLAVE	7.39307e-06	0.126902
std20S + PA28ab Vs std20S	Alpha 5	127	141	DADPGAMSRPFGVAL	0.00131305	0.0967912
std20S + PA28ab Vs std20S	Alpha 5	235	241	EEVIKDI	4.59753e-05	0.117713
std20S + PA28ab Vs std20S	Alpha 5	101	107	FTYNETM	1.56497e-05	0.190917
std20S + PA28ab Vs std20S	Alpha 5	31	37	IKLGSTA	0.000154868	-0.0782305
std20S + PA28ab Vs std20S	Alpha 5	48	63	LAVEKRITSPLMEPSS	0.000540083	0.088932
std20S + PA28ab Vs std20S	Alpha 5	3	21	LTRSEYDRGVNTFSPEGRL	4.72688e-05	0.108357
std20S + PA28ab Vs std20S	Alpha 5	168	181	RAIGSASEGAQSSL	0.000372029	-0.0774548
std20S + PA28ab Vs std20S	Alpha 5	26	30	YAIEA	1.31025e-08	0.210917
std20S + PA28ab Vs std20S	Alpha 6	221	227	FTIYDDD	1.19801e-06	0.120278
std20S + PA28ab Vs std20S	Alpha 6	74	79	IAGLTA	1.55795e-06	-0.201989
std20S + PA28ab Vs std20S	Alpha 6	134	148	IAGYDDMGPHIFQTC	0.000750494	0.122265
std20S + PA28ab Vs std20S	Alpha 6	180	184	MECNL	9.40306e-05	0.148808
std20S + PA28ab Vs std20S	Alpha 7	135	140	FMLGSY	4.19105e-06	0.126444
std20S + PA28ab Vs std20S	Alpha 7	10	21	SASTFSPDGRVF	3.8597e-08	0.295428
std20S + PA28ab Vs std20S	Alpha 7	1	9	SSIGTGYDLAcetyl N-term (1)	7.11654e-05	0.182987
std20S + PA28ab Vs std20S	Alpha 7	12	21	STFSPDGRVF	7.39297e-07	0.133646
std20S + PA28ab Vs std20S	Alpha 7	118	124	YVHAYTL	0.00238949	0.083803
std20S + PA28ab Vs std20S	Beta 1	177	185	AAIAESGVE	0.00733103	0.0743455
std20S + PA28ab Vs std20S	Beta 1	126	134	AIGGSGSSY	0.000111128	0.149926
std20S + PA28ab Vs std20S	Beta 1	163	176	AMERDGSSGGVIRL	4.79685e-05	0.0742179
std20S + PA28ab Vs std20S	Beta 1	43	56	CCRSGSAADTQAVA	0.000269725	0.184085
std20S + PA28ab Vs std20S	Beta 1	9	25	DGGVVLGADSRTTTGSY	9.4886e-08	0.220585
std20S + PA28ab Vs std20S	Beta 1	9	14	DGGVVL	0.00559671	0.0977942
std20S + PA28ab Vs std20S	Beta 1	72	82	EPPLVHTAASL	2.59555e-06	-0.26686
std20S + PA28ab Vs std20S	Beta 1	155	159	FTANA	0.00203844	-0.0928644
std20S + PA28ab Vs std20S	Beta 1	98	110	IIIAGWDPQEGGQ	0.000726234	0.155833
std20S + PA28ab Vs std20S	Beta 1	71	82	NEPPLVHTAASL	8.15516e-09	-0.132702
std20S + PA28ab Vs std20S	Beta 1	121	125	VRQSF	0.00128014	-0.118128
std20S + PA28ab Vs std20S	Beta 1	12	17	VVLGAD	1.94408e-07	0.124946
std20S + PA28ab Vs std20S	Beta 1	61	65	YQLGF	0.00143573	0.0914403
std20S + PA28ab Vs std20S	Beta 1	88	94	YRYREDL	3.68265e-05	0.13049
std20S + PA28ab Vs std20S	Beta 1	112	120	YSVPMGGMM	3.8758e-05	0.123244
std20S + PA28ab Vs std20S	Beta 1	112	119	YSVPMGGM	3.8758e-05	0.124219
std20S + PA28ab Vs std20S	Beta 2	184	209	DFLRPYTVPNKKGTRLGRYRCEKGTT	6.47526e-08	0.151849
std20S + PA28ab Vs std20S	Beta 2	184	199	DFLRPYTVPNKKGTRL	0.000436614	0.222644
std20S + PA28ab Vs std20S	Beta 2	139	147	EDKFRPDME	2.95326e-06	0.0919786
std20S + PA28ab Vs std20S	Beta 2	138	146	FEDKFRPDM	0.000436872	0.142013
std20S + PA28ab Vs std20S	Beta 2	15	24	GADTRATEGM	0.00503904	0.152286
std20S + PA28ab Vs std20S	Beta 2	83	87	LKQML	3.88931e-06	0.161264
std20S + PA28ab Vs std20S	Beta 2	186	209	LRPYTVPNKKGTRLGRYRCEKGTT	1.12139e-07	0.151526
std20S + PA28ab Vs std20S	Beta 2	213	221	TEKITPLEI	6.08684e-06	0.111518
std20S + PA28ab Vs std20S	Beta 2	25	42	VVADKNCSKIHFISPNIY	0.000726234	0.083766
std20S + PA28ab Vs std20S	Beta 2	114	127	YPHGSTDKLPYVTM	0.00816208	0.108005
std20S + PA28ab Vs std20S	Beta 3	126	134	IGCPMVTDD	9.54356e-05	0.157309
std20S + PA28ab Vs std20S	Beta 3	4	11	SYNGGAVM	0.000436614	0.123027
std20S + PA28ab Vs std20S	Beta 3	34	38	VTTDF	0.000930621	0.185625
std20S + PA28ab Vs std20S	Beta 3	153	162	WEPNMDPDHL	8.96531e-05	0.134617
std20S + PA28ab Vs std20S	Beta 4	105	115	AGYDEHEGPAL	2.797e-07	0.128969
std20S + PA28ab Vs std20S	Beta 4	108	115	DEHEGPAL	6.32695e-06	0.125272
std20S + PA28ab Vs std20S	Beta 4	144	156	DRYYTPTISRERA	0.000475381	0.107437
std20S + PA28ab Vs std20S	Beta 4	7	14	IQGPDYVL	0.000107862	0.101691
std20S + PA28ab Vs std20S	Beta 4	104	115	LAGYDEHEGPAL	2.927e-08	0.103413
std20S + PA28ab Vs std20S	Beta 4	103	115	LLAGYDEHEGPAL	5.97768e-09	0.0898795
std20S + PA28ab Vs std20S	Beta 4	61	66	QKNVQL	2.13741e-08	0.194892
std20S + PA28ab Vs std20S	Beta 4	107	115	YDEHEGPAL	3.93312e-07	0.0953772
std20S + PA28ab Vs std20S	Beta 4	116	121	YYMDYL	1.23929e-06	0.139263
std20S + PA28ab Vs std20S	Beta 5	5	16	AFKFRHGVIVAA	0.000111234	0.0936331
std20S + PA28ab Vs std20S	Beta 5	101	112	ICGWDKRGPGLY	2.8019e-06	0.0901138
std20S + PA28ab Vs std20S	Beta 5	37	42	INPYLL	0.000798518	-0.0775704
std20S + PA28ab Vs std20S	Beta 5	95	100	LSMGTM	1.14418e-09	0.166905
std20S + PA28ab Vs std20S	Beta 5	28	36	SQTVKKVIE	0.00884447	0.0792316
std20S + PA28ab Vs std20S	Beta 5	127	135	SVGSGSVYA	1.60397e-10	0.263533
std20S + PA28ab Vs std20S	Beta 5	128	136	VGSGSVYAY	3.21128e-05	0.141988
std20S + PA28ab Vs std20S	Beta 5	87	97	VYQYKGMGLSM	2.71279e-06	0.1236
std20S + PA28ab Vs std20S	Beta 5	87	97	VYQYKGMGLSMOxidation M (7)	3.159e-05	0.119231
std20S + PA28ab Vs std20S	Beta 5	177	184	YHVREDGW	0.000245511	0.118061
std20S + PA28ab Vs std20S	Beta 5	113	126	YVDSEGNRISGATF	2.24446e-09	0.0898561
std20S + PA28ab Vs std20S	Beta 5	112	126	YYVDSEGNRISGATF	1.5557e-07	0.0931075
std20S + PA28ab Vs std20S	Beta 6	54	65	CSGFHGDCLTLT	0.00546886	0.0810356
std20S + PA28ab Vs std20S	Beta 6	150	159	DNQVGFKNMQ	0.00412907	0.101141
std20S + PA28ab Vs std20S	Beta 6	108	122	NIIGGLDEEGKGAVY	1.31025e-08	0.131822
std20S + PA28ab Vs std20S	Beta 6	108	113	NIIGGL	1.24669e-05	0.0885281
std20S + PA28ab Vs std20S	Beta 6	44	53	YKLTDKTVIG	3.68452e-14	0.248929
std20S + PA28ab Vs std20S	Beta 6	122	130	YSFDPVGSY	3.65123e-08	0.118556
std20S + PA28ab Vs std20S	Beta 6	122	135	YSFDPVGSYQRDSF	0.000750494	0.132454
std20S + PA28ab Vs std20S	Beta 7	24	33	ADMLGSYGSL	7.1443e-08	0.120413
std20S + PA28ab Vs std20S	Beta 7	138	144	ATGYGAY	0.000117553	0.130209
std20S + PA28ab Vs std20S	Beta 7	36	46	FRNISRIMRVN	3.96612e-06	0.141509
std20S + PA28ab Vs std20S	Beta 7	199	209	IEGPLSTETNW	0.00052099	0.124146
std20S + PA28ab Vs std20S	Beta 7	112	121	IGGYADGESF	0.000823333	0.106004
std20S + PA28ab Vs std20S	Beta 7	1	12	TQNPMVTGTSVL	2.66749e-06	0.126815
std20S + PA28ab Vs std20S	Beta 7	130	137	VAYEAPSL	7.6297e-05	0.103868
std20S + PA28ab Vs std20S	Beta 7	71	76	VIDEEL	0.00162904	0.085936
std20S + PA28ab Vs std20S	Beta 7	111	121	VIGGYADGESF	0.00200665	0.130407
std20S + PA28g Vs std20S	Alpha 1	145	151	EEQGPQV	0.00119594	0.121436
std20S + PA28g Vs std20S	Alpha 1	145	152	EEQGPQVY	4.2972e-05	0.114044
std20S + PA28g Vs std20S	Alpha 1	192	198	EQTVETA	9.23165e-06	0.0882992
std20S + PA28g Vs std20S	Alpha 1	164	178	KATAAGVKQTESTSF	0.00413463	0.103266
std20S + PA28g Vs std20S	Alpha 1	207	214	SIDFKPSE	0.00308239	0.117139
std20S + PA28g Vs std20S	Alpha 1	125	131	YTQNAEM	0.00124928	0.0758237
std20S + PA28g Vs std20S	Alpha 2	146	154	FQSDPSGAY	0.000162846	0.0960374
std20S + PA28g Vs std20S	Alpha 2	217	229	FRRLTPTEVKDYL	7.47166e-08	0.172463
std20S + PA28g Vs std20S	Alpha 2	110	119	VQRVASVMQE	2.35852e-06	0.0778818
std20S + PA28g Vs std20S	Alpha 2	138	145	WNEGRPYL	0.00475131	0.110918
std20S + PA28g Vs std20S	Alpha 2	100	109	YQEPIPTAQL	4.03131e-05	0.126556
std20S + PA28g Vs std20S	Alpha 2	166	173	YVNGKTFL	0.00107725	0.15392
std20S + PA28g Vs std20S	Alpha 3	27	35	AIGHAGTCL	0.000676872	0.131741
std20S + PA28g Vs std20S	Alpha 3	237	261	IKKHEEEEAKAEREKKEKEQKEKDK	0.000284515	-0.162324
std20S + PA28g Vs std20S	Alpha 3	216	236	LTRENGKTVIRVLKQKEVEQL	5.6594e-05	0.085432
std20S + PA28g Vs std20S	Alpha 3	217	236	TRENGKTVIRVLKQKEVEQL	0.000116652	0.0909213
std20S + PA28g Vs std20S	Alpha 4	197	207	EVVQSGGKNIE	0.00707762	0.0594002
std20S + PA28g Vs std20S	Alpha 4	171	180	FLEKNYTDEA	1.0595e-05	0.114547
std20S + PA28g Vs std20S	Alpha 4	218	224	KILNPEE	0.000404664	0.108446
std20S + PA28g Vs std20S	Alpha 4	145	160	YQTDPSGTYHAWKANA	3.99399e-06	0.0987044
std20S + PA28g Vs std20S	Alpha 5	30	39	AIKLGSTAIG	0.000868077	0.0876955
std20S + PA28g Vs std20S	Alpha 5	38	45	IGIQTSEG	2.07219e-08	-0.0471355
std20S + PA28g Vs std20S	Alpha 5	31	37	IKLGSTA	0.000697538	0.0848887
std20S + PA28g Vs std20S	Alpha 5	32	40	KLGSTAIGI	0.000335595	0.103843
std20S + PA28g Vs std20S	Alpha 5	182	191	QEVYHKSMTL	8.68397e-07	0.136994
std20S + PA28g Vs std20S	Alpha 5	168	181	RAIGSASEGAQSSL	2.34044e-05	0.105951
std20S + PA28g Vs std20S	Alpha 5	237	241	VIKDI	0.000159259	0.105508
std20S + PA28g Vs std20S	Alpha 6	228	233	DVSPFL	0.00022923	0.0881449
std20S + PA28g Vs std20S	Alpha 6	180	184	MECNL	0.000353274	0.129615
std20S + PA28g Vs std20S	Alpha 6	159	170	MSIGARSQSART	0.00488393	0.10547
std20S + PA28g Vs std20S	Alpha 7	165	179	IGKARQAAKTEIEKL	5.46964e-06	0.0905053
std20S + PA28g Vs std20S	Alpha 7	10	21	SASTFSPDGRVF	3.66316e-10	0.302411
std20S + PA28g Vs std20S	Beta 1	177	185	AAIAESGVE	3.94739e-05	0.113275
std20S + PA28g Vs std20S	Beta 1	43	56	CCRSGSAADTQAVA	0.000494194	-0.0921685
std20S + PA28g Vs std20S	Beta 1	39	50	DRIFCCRSGSAA	0.00637316	0.100839
std20S + PA28g Vs std20S	Beta 1	179	185	IAESGVE	4.21474e-08	0.12882
std20S + PA28g Vs std20S	Beta 1	190	205	LGDQIPKFAVATLPPA	2.05836e-05	0.129013
std20S + PA28g Vs std20S	Beta 1	63	70	LGFHSIEL	0.000872556	0.10083
std20S + PA28g Vs std20S	Beta 1	120	125	MVRQSF	3.38731e-08	0.122386
std20S + PA28g Vs std20S	Beta 1	186	197	RQVLLGDQIPKF	6.66208e-09	0.188694
std20S + PA28g Vs std20S	Beta 1	188	197	VLLGDQIPKF	1.75489e-08	0.233288
std20S + PA28g Vs std20S	Beta 2	37	42	ISPNIY	5.71484e-07	0.107309
std20S + PA28g Vs std20S	Beta 2	83	87	LKQML	1.46694e-05	0.111356
std20S + PA28g Vs std20S	Beta 3	55	63	LATDVQTVA	4.00841e-07	0.178017
std20S + PA28g Vs std20S	Beta 3	34	38	VTTDF	2.72784e-06	0.189244
std20S + PA28g Vs std20S	Beta 3	73	86	YELKEGRQIKPYTL	8.68397e-07	0.0954319
std20S + PA28g Vs std20S	Beta 4	36	40	FKMSE	0.000162846	0.108905
std20S + PA28g Vs std20S	Beta 5	95	100	LSMGTM	2.07219e-08	0.0686782
std20S + PA28g Vs std20S	Beta 5	66	77	YELRNKERISVA	3.38731e-08	0.0759245
std20S + PA28g Vs std20S	Beta 6	150	159	DNQVGFKNMQ	1.40181e-07	0.128288
std20S + PA28g Vs std20S	Beta 6	33	43	FSIHTRDSPKC	5.61983e-07	0.12302
std20S + PA28g Vs std20S	Beta 6	122	130	YSFDPVGSY	2.5046e-06	0.113886
std20S + PA28g Vs std20S	Beta 7	155	167	EKQPVLSQTEARD	0.000944491	0.130453
std20S + PA28g Vs std20S	Beta 7	151	160	REVLEKQPVL	5.36498e-07	0.225809
std20S + PA28g Vs std20S	Beta 7	130	137	VAYEAPSL	0.000316398	0.0949979
std20S + PA28ab Vs std20S + PA28g	Alpha 1	10	16	DRHITIF	5.9992e-06	0.161437
std20S + PA28ab Vs std20S + PA28g	Alpha 1	10	22	DRHITIFSPEGRL	1.06709e-08	0.0903212
std20S + PA28ab Vs std20S + PA28g	Alpha 1	179	191	LEKKVKKKFDWTF	8.17861e-07	0.181982
std20S + PA28ab Vs std20S + PA28g	Alpha 1	2	9	SRGSSAGFAcetyl N-term (1)	0.00152799	0.185844
std20S + PA28ab Vs std20S + PA28g	Alpha 2	57	73	DERSVHKVEPITKHIGL	0.001108	0.240749
std20S + PA28ab Vs std20S + PA28g	Alpha 2	134	138	LICGW	0.00228119	0.135439
std20S + PA28ab Vs std20S + PA28g	Alpha 2	118	133	QEYTQSGGVRPFGVSL	0.000101016	0.113974
std20S + PA28ab Vs std20S + PA28g	Alpha 2	8	18	SLTTFSPSGKL	0.000104904	0.0873704
std20S + PA28ab Vs std20S + PA28g	Alpha 2	8	20	SLTTFSPSGKLVQ	7.17078e-06	0.0714356
std20S + PA28ab Vs std20S + PA28g	Alpha 2	99	109	VYQEPIPTAQL	0.000920956	-0.078759
std20S + PA28ab Vs std20S + PA28g	Alpha 2	74	82	VYSGMGPDY	0.00023533	0.178715
std20S + PA28ab Vs std20S + PA28g	Alpha 2	138	145	WNEGRPYL	0.00576983	0.0767464
std20S + PA28ab Vs std20S + PA28g	Alpha 2	120	133	YTQSGGVRPFGVSL	1.97891e-05	0.132513
std20S + PA28ab Vs std20S + PA28g	Alpha 3	46	60	AAERRNIHKLLDEVF	0.00505726	0.106803
std20S + PA28ab Vs std20S + PA28g	Alpha 3	48	60	ERRNIHKLLDEVF	4.34489e-05	0.118797
std20S + PA28ab Vs std20S + PA28g	Alpha 3	61	72	FSEKIYKLNEDM	1.67659e-06	0.0997141
std20S + PA28ab Vs std20S + PA28g	Alpha 3	45	60	LAAERRNIHKLLDEVF	0.000713803	0.0939545
std20S + PA28ab Vs std20S + PA28g	Alpha 3	175	186	LKQDYKEGEMTL	6.76579e-07	0.00989327
std20S + PA28ab Vs std20S + PA28g	Alpha 3	75	83	SVAGITSDA	0.000764487	0.0882166
std20S + PA28ab Vs std20S + PA28g	Alpha 3	19	24	YQVEYA	1.30182e-08	0.238844
std20S + PA28ab Vs std20S + PA28g	Alpha 4	44	65	GVEKKSVAKLQDERTVRKICAL	6.98283e-05	0.0800805
std20S + PA28ab Vs std20S + PA28g	Alpha 4	77	82	TADARI	9.79558e-06	-0.156084
std20S + PA28ab Vs std20S + PA28g	Alpha 4	9	16	VFSPDGHL	1.01813e-05	0.143883
std20S + PA28ab Vs std20S + PA28g	Alpha 5	37	51	AIGIQTSEGVCLAVE	0.000452129	0.128919
std20S + PA28ab Vs std20S + PA28g	Alpha 5	30	39	AIKLGSTAIG	0.000587691	-0.0873359
std20S + PA28ab Vs std20S + PA28g	Alpha 5	101	107	FTYNETM	0.000189123	0.123433
std20S + PA28ab Vs std20S + PA28g	Alpha 5	70	77	IDAHIGCA	0.000664799	0.0669075
std20S + PA28ab Vs std20S + PA28g	Alpha 5	31	37	IKLGSTA	1.99748e-06	-0.163119
std20S + PA28ab Vs std20S + PA28g	Alpha 5	3	13	LTRSEYDRGVN	0.000162034	0.0489695
std20S + PA28ab Vs std20S + PA28g	Alpha 5	3	21	LTRSEYDRGVNTFSPEGRL	2.99794e-05	0.0912419
std20S + PA28ab Vs std20S + PA28g	Alpha 5	168	181	RAIGSASEGAQSSL	1.01813e-05	-0.183406
std20S + PA28ab Vs std20S + PA28g	Alpha 5	108	113	TVESVT	0.00311872	-0.115415
std20S + PA28ab Vs std20S + PA28g	Alpha 5	108	119	TVESVTQAVSNL	0.00173675	-0.0808624
std20S + PA28ab Vs std20S + PA28g	Alpha 5	237	241	VIKDI	1.04693e-05	-0.141554
std20S + PA28ab Vs std20S + PA28g	Alpha 5	26	30	YAIEA	2.19541e-05	0.176072
std20S + PA28ab Vs std20S + PA28g	Alpha 6	228	233	DVSPFL	4.35989e-05	-0.113002
std20S + PA28ab Vs std20S + PA28g	Alpha 6	74	79	IAGLTA	0.000189538	-0.149924
std20S + PA28ab Vs std20S + PA28g	Alpha 6	195	203	LRETLPAEQ	0.00132018	-0.0830793
std20S + PA28ab Vs std20S + PA28g	Alpha 7	234	243	EAEKYAKESL	2.02584e-08	-0.136871
std20S + PA28ab Vs std20S + PA28g	Alpha 7	135	140	FMLGSY	0.00576983	0.0974758
std20S + PA28ab Vs std20S + PA28g	Alpha 7	48	54	GVEKLVL	2.91625e-07	-0.157264
std20S + PA28ab Vs std20S + PA28g	Alpha 7	32	38	NSSTAIG	0.00950258	-0.0755574
std20S + PA28ab Vs std20S + PA28g	Beta 1	43	56	CCRSGSAADTQAVA	2.7443e-07	0.276254
std20S + PA28ab Vs std20S + PA28g	Beta 1	9	25	DGGVVLGADSRTTTGSY	3.68752e-06	0.20515
std20S + PA28ab Vs std20S + PA28g	Beta 1	72	82	EPPLVHTAASL	0.000418886	-0.20964
std20S + PA28ab Vs std20S + PA28g	Beta 1	155	159	FTANA	0.00051035	-0.152449
std20S + PA28ab Vs std20S + PA28g	Beta 1	71	82	NEPPLVHTAASL	1.06709e-08	-0.114475
std20S + PA28ab Vs std20S + PA28g	Beta 1	186	197	RQVLLGDQIPKF	2.24497e-08	-0.179364
std20S + PA28ab Vs std20S + PA28g	Beta 1	188	197	VLLGDQIPKF	3.51547e-06	-0.232783
std20S + PA28ab Vs std20S + PA28g	Beta 1	121	125	VRQSF	6.98283e-05	-0.190775
std20S + PA28ab Vs std20S + PA28g	Beta 1	12	17	VVLGAD	0.000212978	0.0858903
std20S + PA28ab Vs std20S + PA28g	Beta 1	88	94	YRYREDL	0.000112548	0.152043
std20S + PA28ab Vs std20S + PA28g	Beta 1	112	120	YSVPMGGMM	3.7231e-05	0.0850692
std20S + PA28ab Vs std20S + PA28g	Beta 1	112	119	YSVPMGGM	0.000537723	0.062997
std20S + PA28ab Vs std20S + PA28g	Beta 2	184	209	DFLRPYTVPNKKGTRLGRYRCEKGTT	2.08358e-09	0.163856
std20S + PA28ab Vs std20S + PA28g	Beta 2	184	199	DFLRPYTVPNKKGTRL	0.00467589	0.187539
std20S + PA28ab Vs std20S + PA28g	Beta 2	139	147	EDKFRPDME	0.00150038	0.0581223
std20S + PA28ab Vs std20S + PA28g	Beta 2	37	42	ISPNIY	8.99965e-05	-0.14504
std20S + PA28ab Vs std20S + PA28g	Beta 2	186	209	LRPYTVPNKKGTRLGRYRCEKGTT	2.02584e-08	0.203753
std20S + PA28ab Vs std20S + PA28g	Beta 2	213	221	TEKITPLEI	0.000102275	0.0772244
std20S + PA28ab Vs std20S + PA28g	Beta 3	126	134	IGCPMVTDD	0.00947007	0.120207
std20S + PA28ab Vs std20S + PA28g	Beta 3	55	63	LATDVQTVA	3.14603e-05	-0.110692
std20S + PA28ab Vs std20S + PA28g	Beta 3	4	11	SYNGGAVM	0.000835643	0.07085
std20S + PA28ab Vs std20S + PA28g	Beta 3	153	162	WEPNMDPDHL	0.0013468	0.11904
std20S + PA28ab Vs std20S + PA28g	Beta 4	61	66	QKNVQL	2.36232e-05	0.124711
std20S + PA28ab Vs std20S + PA28g	Beta 5	37	42	INPYLL	0.00322727	-0.123997
std20S + PA28ab Vs std20S + PA28g	Beta 5	147	152	LEVEQA	6.61787e-06	-0.171183
std20S + PA28ab Vs std20S + PA28g	Beta 5	95	100	LSMGTM	0.000936841	0.0982263
std20S + PA28ab Vs std20S + PA28g	Beta 5	127	135	SVGSGSVYA	1.87547e-07	0.218452
std20S + PA28ab Vs std20S + PA28g	Beta 5	128	136	VGSGSVYAY	0.00373587	0.107152
std20S + PA28ab Vs std20S + PA28g	Beta 5	87	97	VYQYKGMGLSM	5.83677e-06	0.0592804
std20S + PA28ab Vs std20S + PA28g	Beta 5	113	126	YVDSEGNRISGATF	9.37704e-07	0.0658526
std20S + PA28ab Vs std20S + PA28g	Beta 6	54	65	CSGFHGDCLTLT	0.0013468	0.0757526
std20S + PA28ab Vs std20S + PA28g	Beta 6	150	168	DNQVGFKNMQNVEHVPLSL	1.55077e-06	-0.00698543
std20S + PA28ab Vs std20S + PA28g	Beta 6	33	43	FSIHTRDSPKC	2.89033e-06	-0.072205
std20S + PA28ab Vs std20S + PA28g	Beta 6	160	168	NVEHVPLSL	0.00218395	0.0715325
std20S + PA28ab Vs std20S + PA28g	Beta 6	44	53	YKLTDKTVIG	5.5389e-12	0.217123
std20S + PA28ab Vs std20S + PA28g	Beta 7	36	46	FRNISRIMRVN	0.00156978	0.166708
std20S + PA28ab Vs std20S + PA28g	Beta 7	199	209	IEGPLSTETNW	6.76579e-07	0.0553369
std20S + PA28ab Vs std20S + PA28g	Beta 7	112	121	IGGYADGESF	0.00105348	0.0537848
std20S + PA28ab Vs std20S + PA28g	Beta 7	151	160	REVLEKQPVL	0.000639337	-0.201105
