# Supplementary material for: Conformational maps of human 20S proteasomes reveal PA28- and immuno-dependent inter-ring crosstalks
Source: Nat Commun. 2020 Dec 1;11:6140. doi: 10.1038/s41467-020-19934-z (PMC7708635; doi:10.1038/s41467-020-19934-z)
Supplement: Supplementary file 12 — Dataset 10 [file 41467_2020_19934_MOESM12_ESM.xlsx]

## Sheet: Supplementary Data 10
Supplementary Data 10. Outputs of the statistical analysis
Sum(Differences)	Comparison	PeptideID	Protein	MeanAllTimePoints_cond1	MeanAllTimePoints_cond2	difference_0	difference_0.5	difference_1	difference_5	difference_10	difference_30.000002	condition_1	condition_2	pvalueAnova	pBH	Sequence	Start	End	StartPlusOne	significantly_regulated
0.000757766	i20S + PA28ab Vs i20S	Alpha 1AEIDAHL	Alpha 1	0.12339	0.123268	-2.7319e-05	-0.00268599	-0.00483743	-0.00524604	-0.00309465	0.0166219	i20S	i20S + PA28ab	0.0140186	0.0344624	AEIDAHL	233	239	234	FALSE
0.0908909	i20S + PA28ab Vs i20S	Alpha 1AEIDA	Alpha 1	0.0979828	0.0828348	-3.26465e-06	0.0218666	0.0146426	0.0211832	0.0159593	0.0172392	i20S	i20S + PA28ab	0.0410383	0.0787401	AEIDA	233	237	234	FALSE
0.0661923	i20S + PA28ab Vs i20S	Alpha 1DRHITIF	Alpha 1	0.11163	0.100156	0.00265327	0.00900783	0.0133953	0.00962935	0.0163457	0.0178142	i20S	i20S + PA28ab	0.483488	0.581282	DRHITIF	10	16	11	FALSE
0.0579924	i20S + PA28ab Vs i20S	Alpha 1DRHITIFSPEGRL	Alpha 1	0.181618	0.171722	0.00138615	0.00539332	0.00724827	0.00996778	0.0124326	0.0229504	i20S	i20S + PA28ab	0.000199797	0.00116425	DRHITIFSPEGRL	10	22	11	FALSE
0.127214	i20S + PA28ab Vs i20S	Alpha 1EAANWKYKYGYE	Alpha 1	0.0990316	0.078213	-0.00230256	0.0163362	0.0169883	0.028978	0.0282746	0.036637	i20S	i20S + PA28ab	2.62905e-06	3.29421e-05	EAANWKYKYGYE	97	108	98	TRUE
0.0441205	i20S + PA28ab Vs i20S	Alpha 1EEQGPQV	Alpha 1	0.143117	0.135628	0.000813379	0.0179861	0.0105633	0.0173735	0.021887	-0.0236895	i20S	i20S + PA28ab	0.00145746	0.00563869	EEQGPQV	145	151	146	TRUE
0.0633879	i20S + PA28ab Vs i20S	Alpha 1EEQGPQVY	Alpha 1	0.140614	0.1312	-0.00690227	-0.00485077	-0.00109871	0.00593409	0.019466	0.0439373	i20S	i20S + PA28ab	0.000486922	0.00249812	EEQGPQVY	145	152	146	FALSE
0.100983	i20S + PA28ab Vs i20S	Alpha 1EEQGPQVYKCDPAGY	Alpha 1	0.106736	0.0897515	0.000923317	0.00796065	0.0104858	0.0183595	0.0245894	0.0395881	i20S	i20S + PA28ab	3.15926e-08	1.24264e-06	EEQGPQVYKCDPAGY	145	159	146	TRUE
0.0170978	i20S + PA28ab Vs i20S	Alpha 1EQTVETA	Alpha 1	0.0854565	0.0827975	-0.00114353	0.00244083	0.00254866	0.00560616	-0.00432698	0.0108291	i20S	i20S + PA28ab	0.514036	0.605073	EQTVETA	192	198	193	FALSE
0.0905234	i20S + PA28ab Vs i20S	Alpha 1FKAINQGGLTSV	Alpha 1	0.246971	0.231925	-0.000246739	0.00927169	0.017663	0.0127336	0.0364542	0.0144009	i20S	i20S + PA28ab	7.98318e-05	0.000598105	FKAINQGGLTSV	29	40	30	FALSE
0.070165	i20S + PA28ab Vs i20S	Alpha 1FKITENIGC	Alpha 1	0.165191	0.153561	-0.000386825	0.0150334	0.0169826	0.0105233	0.0103991	0.0172267	i20S	i20S + PA28ab	0.0179291	0.0415315	FKITENIGC	70	78	71	FALSE
-0.0181824	i20S + PA28ab Vs i20S	Alpha 1FKITENIG	Alpha 1	0.151409	0.154531	-0.000554329	-0.0053128	-0.00177652	-0.0062748	-0.00121557	-0.00360271	i20S	i20S + PA28ab	0.933614	0.952685	FKITENIG	70	77	71	FALSE
-0.0177836	i20S + PA28ab Vs i20S	Alpha 1IEVGVV	Alpha 1	0.0158508	0.0183557	0.00275429	0.000678894	-0.00519531	-0.00465231	-0.00372911	-0.00488574	i20S	i20S + PA28ab	0.602177	0.683239	IEVGVV	215	220	216	FALSE
-0.00931708	i20S + PA28ab Vs i20S	Alpha 1IEVGVVT	Alpha 1	0.0308276	0.0317524	0.00376851	-0.00218554	-0.00179982	-0.00129477	-0.00319293	-0.000844015	i20S	i20S + PA28ab	0.572568	0.654363	IEVGVVT	215	221	216	FALSE
0.0235774	i20S + PA28ab Vs i20S	Alpha 1ILIGID	Alpha 1	0.045857	0.0416034	0.00194413	0.0010912	0.0014756	0.00565346	0.00809626	0.00726086	i20S	i20S + PA28ab	0.226151	0.325437	ILIGID	139	144	140	FALSE
-0.00716583	i20S + PA28ab Vs i20S	Alpha 1IPVDML	Alpha 1	0.0983218	0.0989468	0.00341604	-0.00346887	0.000218543	-0.000284124	0.00362238	-0.00725375	i20S	i20S + PA28ab	0.745168	0.799362	IPVDML	109	114	110	FALSE
0.00640234	i20S + PA28ab Vs i20S	Alpha 1ITIFSPEGR	Alpha 1	0.226262	0.224883	0.00187314	-0.00500847	-0.00226138	0.00261807	0.00348603	0.00756809	i20S	i20S + PA28ab	0.0291969	0.060709	ITIFSPEGR	13	21	14	FALSE
0.0447488	i20S + PA28ab Vs i20S	Alpha 1IVTQKKVPDKL	Alpha 1	0.309089	0.301853	-0.00133649	0.000134938	0.0114143	0.0117442	0.00723275	0.0142227	i20S	i20S + PA28ab	0.00734322	0.0207545	IVTQKKVPDKL	50	60	51	FALSE
0.0550334	i20S + PA28ab Vs i20S	Alpha 1IVTQKKVPDKLLDSST	Alpha 1	0.25201	0.242768	0.000422522	0.00687728	0.00973666	0.0109223	0.0133991	0.0140981	i20S	i20S + PA28ab	0.0126252	0.0322114	IVTQKKVPDKLLDSST	50	65	51	FALSE
0.0364765	i20S + PA28ab Vs i20S	Alpha 1IVTQKKVPDKLLDSSTVTHL	Alpha 1	0.203661	0.197572	5.5393e-05	0.00152395	0.00605804	0.00644514	0.00909395	0.0133554	i20S	i20S + PA28ab	0.0193959	0.0438031	IVTQKKVPDKLLDSSTVTHL	50	69	51	FALSE
-0.0169731	i20S + PA28ab Vs i20S	Alpha 1KAINQGGLTSV	Alpha 1	0.247906	0.250697	0.000224804	0.00538714	0.0150947	-0.0164365	-0.00543313	-0.0155852	i20S	i20S + PA28ab	0.000512903	0.00254832	KAINQGGLTSV	30	40	31	FALSE
0.107613	i20S + PA28ab Vs i20S	Alpha 1KATAAGVKQTESTSF	Alpha 1	0.303057	0.28516	-0.000228987	0.00789554	0.0143419	0.0243621	0.0302358	0.0307774	i20S	i20S + PA28ab	3.92499e-06	4.41094e-05	KATAAGVKQTESTSF	164	178	165	TRUE
0.0107869	i20S + PA28ab Vs i20S	Alpha 1LCKRIADISQ	Alpha 1	0.0589138	0.0569459	0.0010204	0.00480799	0.000990257	0.00308346	-0.00392639	0.00583163	i20S	i20S + PA28ab	0.5355	0.624088	LCKRIADISQ	114	123	115	FALSE
0.182772	i20S + PA28ab Vs i20S	Alpha 1LEKKVKKKFDWTF	Alpha 1	0.257109	0.226683	-0.000216603	0.0250389	0.0267841	0.0392091	0.0541408	0.0375993	i20S	i20S + PA28ab	3.4594e-07	6.80348e-06	LEKKVKKKFDWTF	179	191	180	TRUE
0.0589501	i20S + PA28ab Vs i20S	Alpha 1RILTE	Alpha 1	0.188533	0.178496	0.00127066	0.00533403	0.0140328	0.0117923	0.01305	0.0147411	i20S	i20S + PA28ab	0.345699	0.455782	RILTE	228	232	229	FALSE
0.0623018	i20S + PA28ab Vs i20S	Alpha 1SIDFKPSE	Alpha 1	0.209888	0.199436	0.000409212	0.0130451	0.01184	0.00811267	0.0165264	0.0127776	i20S	i20S + PA28ab	0.0139153	0.0344624	SIDFKPSE	207	214	208	FALSE
-0.0235743	i20S + PA28ab Vs i20S	Alpha 1SRGSSAGFAcetyl N-term (1)	Alpha 1	0.530883	0.534169	0.00385822	-0.00556942	-0.00849904	-0.00443847	0.00658982	-0.0116572	i20S	i20S + PA28ab	0.23702	0.336968	SRGSSAGFAcetyl N-term (1)	2	9	3	FALSE
0.075937	i20S + PA28ab Vs i20S	Alpha 1TGMTADSRSQVQRARYEAAN	Alpha 1	0.0971715	0.0847111	-0.00117463	0.010614	0.0100921	0.0114747	0.0107919	0.0329644	i20S	i20S + PA28ab	3.77815e-08	1.37176e-06	TGMTADSRSQVQRARYEAAN	81	100	82	FALSE
0.0612008	i20S + PA28ab Vs i20S	Alpha 1TGMTADSRSQVQRARY	Alpha 1	0.122296	0.112246	-0.000899564	0.00776438	0.00873622	0.00983739	0.0130407	0.0218221	i20S	i20S + PA28ab	6.33802e-07	1.10798e-05	TGMTADSRSQVQRARY	81	96	82	FALSE
-0.0933931	i20S + PA28ab Vs i20S	Alpha 1VAVRGKDCAV	Alpha 1	0.110227	0.139242	0.00290476	-0.0431585	-0.0345528	-0.00747514	-0.00820673	NA	i20S	i20S + PA28ab	NA	NA	VAVRGKDCAV	40	49	41	FALSE
0.0203946	i20S + PA28ab Vs i20S	Alpha 1VENPKF	Alpha 1	0.0962912	0.0928971	-2.99797e-05	0.0024676	0.00227119	-0.0025254	0.0131909	0.0049904	i20S	i20S + PA28ab	0.341792	0.451894	VENPKF	222	227	223	FALSE
0.076259	i20S + PA28ab Vs i20S	Alpha 1VIVTQKKVPDKL	Alpha 1	0.288092	0.275793	-0.00246557	0.0170819	0.0142174	0.0159409	0.0158957	0.013123	i20S	i20S + PA28ab	0.00202555	0.00741131	VIVTQKKVPDKL	49	60	50	FALSE
0.0526815	i20S + PA28ab Vs i20S	Alpha 1VIVTQKKVPDKLLDSST	Alpha 1	0.236441	0.227366	0.00177231	0.00536634	0.00854145	0.0104506	0.0129344	0.0153887	i20S	i20S + PA28ab	0.0136072	0.0341629	VIVTQKKVPDKLLDSST	49	65	50	FALSE
0.0534432	i20S + PA28ab Vs i20S	Alpha 1VIVTQKKVPDKLLDSSTVTHL	Alpha 1	0.183503	0.174645	-0.000296475	0.00342716	0.00456168	0.0100476	0.0125185	0.0228883	i20S	i20S + PA28ab	0.00345767	0.0111782	VIVTQKKVPDKLLDSSTVTHL	49	69	50	FALSE
0.0352719	i20S + PA28ab Vs i20S	Alpha 1VMTGMTADSRSQVQRARY	Alpha 1	0.121006	0.115439	-0.0018674	0.00508169	0.0084129	0.0073704	0.00444471	0.00996223	i20S	i20S + PA28ab	0.142994	0.224152	VMTGMTADSRSQVQRARY	79	96	80	FALSE
0.0374233	i20S + PA28ab Vs i20S	Alpha 1VYTQNA	Alpha 1	0.108186	0.123126	0.000434521	0.0137142	0.0122888	0.00741195	0.00400825	NA	i20S	i20S + PA28ab	NA	NA	VYTQNA	124	129	125	FALSE
0.0802296	i20S + PA28ab Vs i20S	Alpha 1WKYKYGYEIPVDM	Alpha 1	0.108986	0.0955539	0.000362298	0.0128417	0.015039	0.0139928	0.0199567	0.0183993	i20S	i20S + PA28ab	0.00743894	0.0208999	WKYKYGYEIPVDM	101	113	102	FALSE
0.0340225	i20S + PA28ab Vs i20S	Alpha 1WKYKYGYEIPVDML	Alpha 1	0.0849394	0.0796569	-0.00232751	0.00147967	0.00293215	0.00721468	0.0102234	0.0121726	i20S	i20S + PA28ab	0.0209867	0.0467916	WKYKYGYEIPVDML	101	114	102	FALSE
0.100642	i20S + PA28ab Vs i20S	Alpha 1YAFKAINQGGLTSV	Alpha 1	0.217186	0.200225	0.00112612	0.0134978	0.0212048	0.0177889	0.022312	0.0258382	i20S	i20S + PA28ab	0.0373731	0.0753851	YAFKAINQGGLTSV	27	40	28	FALSE
0.0676573	i20S + PA28ab Vs i20S	Alpha 1YQVEYA	Alpha 1	0.0750323	0.0631855	0.00342389	-0.00476985	0.00732592	0.00420889	0.0380642	0.0228281	i20S	i20S + PA28ab	3.75751e-05	0.000311148	YQVEYA	23	28	24	FALSE
0.0986408	i20S + PA28ab Vs i20S	Alpha 1YTQNAEM	Alpha 1	0.189799	0.173354	3.22802e-05	0.0208761	0.0153137	0.0131248	0.024576	0.0247502	i20S	i20S + PA28ab	0.0358295	0.0725817	YTQNAEM	125	131	126	FALSE
-0.044378	i20S + PA28ab Vs i20S	Alpha 1YTQNAEMRPLGCC	Alpha 1	0.0949678	0.102363	7.26083e-06	-0.0254495	-0.0104114	-0.00176725	-0.000816073	-0.00593374	i20S	i20S + PA28ab	0.00071347	0.00333424	YTQNAEMRPLGCC	125	137	126	FALSE
-0.0414091	i20S + PA28ab Vs i20S	Alpha 1YTQNAEMRPLGCCM	Alpha 1	0.0686927	0.0785271	-0.0175971	-0.00718814	-0.00370156	-0.0142496	-0.0120708	-0.00419903	i20S	i20S + PA28ab	0.944488	0.954905	YTQNAEMRPLGCCM	125	138	126	FALSE
-0.0341275	i20S + PA28ab Vs i20S	Alpha 1YYCGF	Alpha 1	0.0889332	0.0946429	-0.000131078	-0.00488833	-0.00540583	-0.00679333	-0.000462578	-0.0165774	i20S	i20S + PA28ab	0.394989	0.503878	YYCGF	159	163	160	FALSE
0.0669018	i20S + PA28ab Vs i20S	Alpha 2AAVAGGAPSVG	Alpha 2	0.180549	0.168683	0.00429442	0.00812875	0.00825753	0.0169826	0.012138	0.0213949	i20S	i20S + PA28ab	0.0557216	0.103955	AAVAGGAPSVG	26	36	27	FALSE
0.0885914	i20S + PA28ab Vs i20S	Alpha 2AAVAGGAPSVGIKAANG	Alpha 2	0.164549	0.149674	0.000659261	0.0133779	0.0142728	0.0173827	0.0167089	0.0268491	i20S	i20S + PA28ab	0.000157085	0.00096291	AAVAGGAPSVGIKAANG	26	42	27	TRUE
0.0422449	i20S + PA28ab Vs i20S	Alpha 2AAVAGGAPSVGIKAANGVVL	Alpha 2	0.115424	0.1082	0.00110162	0.00577058	0.00768869	0.00801721	0.00622754	0.0145409	i20S	i20S + PA28ab	0.0652464	0.118658	AAVAGGAPSVGIKAANGVVL	26	45	27	FALSE
-0.2105	i20S + PA28ab Vs i20S	Alpha 2AERGYSAcetyl N-term (1)	Alpha 2	0.579678	0.614753	4.5513e-05	-0.0311843	-0.0326597	-0.0389665	-0.0546719	-0.0530173	i20S	i20S + PA28ab	6.99629e-06	7.272e-05	AERGYSAcetyl N-term (1)	1	6	2	TRUE
-0.049539	i20S + PA28ab Vs i20S	Alpha 2AIHTAI	Alpha 2	0.0166851	0.0249208	0.000124586	-0.0170441	-0.0119155	-0.015024	-0.00546091	-9.4447e-05	i20S	i20S + PA28ab	0.414521	0.520357	AIHTAI	186	191	187	FALSE
-0.0458991	i20S + PA28ab Vs i20S	Alpha 2AIHTAIL	Alpha 2	0.0132806	0.0209319	-8.33551e-06	-0.0097895	-0.00679317	-0.012313	-0.0102113	-0.00679211	i20S	i20S + PA28ab	0.411666	0.519535	AIHTAIL	186	192	187	FALSE
0.0218213	i20S + PA28ab Vs i20S	Alpha 2ATEKKQKSIL	Alpha 2	0.278351	0.274646	0.000406772	0.000762334	0.00477406	0.00241315	0.00992885	0.00394289	i20S	i20S + PA28ab	0.0936978	0.157262	ATEKKQKSIL	46	55	47	FALSE
0.0274124	i20S + PA28ab Vs i20S	Alpha 2DERSVHKVEPITKHIGL	Alpha 2	0.156877	0.153162	-0.00512376	0.00841526	0.0125051	-0.00170121	0.0109879	-0.00279464	i20S	i20S + PA28ab	0.45367	0.553314	DERSVHKVEPITKHIGL	57	73	58	FALSE
-0.00312109	i20S + PA28ab Vs i20S	Alpha 2EDAIHTAIL	Alpha 2	0.0366406	0.036877	0.0017028	0.000271561	0.000264694	-0.00152403	-0.00174618	-0.000387131	i20S	i20S + PA28ab	0.950836	0.956918	EDAIHTAIL	184	192	185	FALSE
0.129924	i20S + PA28ab Vs i20S	Alpha 2FAWKATAMGKN	Alpha 2	0.218415	0.197188	-0.0025662	0.0271184	0.0291611	0.0203071	0.0243804	0.0289572	i20S	i20S + PA28ab	0.000767962	0.00341905	FAWKATAMGKN	155	165	156	TRUE
0.0908578	i20S + PA28ab Vs i20S	Alpha 2FQSDPSGAY	Alpha 2	0.163503	0.147688	0.00403449	0.0124499	0.0106557	0.0158345	0.020482	0.0314358	i20S	i20S + PA28ab	0.00368522	0.0116679	FQSDPSGAY	146	154	147	FALSE
0.0832827	i20S + PA28ab Vs i20S	Alpha 2FRRLTPTEVKD	Alpha 2	0.118461	0.10475	-0.0010152	0.0146391	0.018329	0.019442	0.0161285	0.0147441	i20S	i20S + PA28ab	0.194468	0.287538	FRRLTPTEVKD	217	227	218	FALSE
0.100157	i20S + PA28ab Vs i20S	Alpha 2FRRLTPTEVKDYL	Alpha 2	0.119205	0.102197	0.00189493	0.0207364	0.0379332	0.0215392	0.0123768	0.00757183	i20S	i20S + PA28ab	0.00498292	0.0146996	FRRLTPTEVKDYL	217	229	218	FALSE
0.0891594	i20S + PA28ab Vs i20S	Alpha 2FSLTTFSPSGKL	Alpha 2	0.224315	0.209126	0.00197307	0.0118303	0.015438	0.0147606	0.0247774	0.0223531	i20S	i20S + PA28ab	0.071629	0.125218	FSLTTFSPSGKL	7	18	8	FALSE
0.037675	i20S + PA28ab Vs i20S	Alpha 2FSLTTFSPSGKLVQ	Alpha 2	0.265895	0.25954	0.00045695	0.00377627	0.00940736	0.00552214	0.00857503	0.0103942	i20S	i20S + PA28ab	0.741468	0.799025	FSLTTFSPSGKLVQ	7	20	8	FALSE
0.0685217	i20S + PA28ab Vs i20S	Alpha 2ICGWNEGRPYL	Alpha 2	0.164149	0.152596	0.000798227	0.011114	0.0104973	0.0134826	0.0171934	0.0162344	i20S	i20S + PA28ab	0.00773475	0.0212256	ICGWNEGRPYL	135	145	136	FALSE
-0.0124596	i20S + PA28ab Vs i20S	Alpha 2IEVGICNE	Alpha 2	0.131543	0.133448	0.00103065	-0.0173458	-0.0181738	0.00367332	0.027037	-0.00765035	i20S	i20S + PA28ab	0.000743867	0.00341905	IEVGICNE	207	214	208	FALSE
0.0373793	i20S + PA28ab Vs i20S	Alpha 2IEYAL	Alpha 2	0.0285444	0.0223369	-0.000134325	0.00375984	0.00235526	0.00861968	0.0141673	0.00847726	i20S	i20S + PA28ab	0.00181383	0.00684903	IEYAL	21	25	22	FALSE
0.111057	i20S + PA28ab Vs i20S	Alpha 2KESFEGQM	Alpha 2	0.390124	0.371598	0.000101029	0.0216633	0.015155	0.0255132	0.0333846	0.0153405	i20S	i20S + PA28ab	0.0701295	0.123053	KESFEGQM	195	202	196	FALSE
0.123012	i20S + PA28ab Vs i20S	Alpha 2LICGW	Alpha 2	0.0487218	0.0282169	1.76937e-05	0.0308003	0.0306035	0.0286745	0.0124854	0.0204481	i20S	i20S + PA28ab	0.0148262	0.0360721	LICGW	134	138	135	FALSE
0.0192644	i20S + PA28ab Vs i20S	Alpha 2LICGWNEGRPYL	Alpha 2	0.149607	0.146044	0.00211793	0.00144799	0.00232133	0.00320833	0.00855386	0.00373289	i20S	i20S + PA28ab	0.776038	0.82684	LICGWNEGRPYL	134	145	135	FALSE
0.0971943	i20S + PA28ab Vs i20S	Alpha 2LVYQEPIPTAQL	Alpha 2	0.215379	0.198867	0.00188046	0.0119644	0.020408	0.0201063	0.0231258	0.0215897	i20S	i20S + PA28ab	0.00361355	0.0115243	LVYQEPIPTAQL	98	109	99	FALSE
0.116676	i20S + PA28ab Vs i20S	Alpha 2QEYTQSGGVRPFGVS	Alpha 2	0.152088	0.132582	0.000363247	0.0342385	0.0167773	0.0159549	0.0231821	0.0265236	i20S	i20S + PA28ab	0.00121557	0.00482146	QEYTQSGGVRPFGVS	118	132	119	TRUE
0.0920147	i20S + PA28ab Vs i20S	Alpha 2QEYTQSGGVRPFGVSL	Alpha 2	0.112618	0.0971389	0.000858597	0.0137285	0.0124327	0.0164173	0.0222165	0.0272197	i20S	i20S + PA28ab	1.21272e-05	0.000114203	QEYTQSGGVRPFGVSL	118	133	119	TRUE
0.0335676	i20S + PA28ab Vs i20S	Alpha 2QEYTQSGGVRPFGVSLL	Alpha 2	0.0799613	0.0742468	0.000719684	0.00124148	0.00418723	0.0066239	0.00805359	0.0134614	i20S	i20S + PA28ab	0.00187428	0.00699517	QEYTQSGGVRPFGVSLL	118	134	119	FALSE
0.097082	i20S + PA28ab Vs i20S	Alpha 2RSVHKVEPITKHIGL	Alpha 2	0.10527	0.0890753	8.8863e-05	0.0236911	0.00704107	0.00908322	0.0373395	0.0199271	i20S	i20S + PA28ab	0.0471753	0.088712	RSVHKVEPITKHIGL	59	73	60	FALSE
0.00432142	i20S + PA28ab Vs i20S	Alpha 2RVLVHRARKLAQQ	Alpha 2	0.0665901	0.0662695	-0.00239808	-0.00453675	-0.00209041	0.000243874	-0.00763496	0.0183397	i20S	i20S + PA28ab	5.78201e-06	6.20252e-05	RVLVHRARKLAQQ	83	95	84	FALSE
0.0196348	i20S + PA28ab Vs i20S	Alpha 2RVLVHRARKLAQQYY	Alpha 2	0.0488523	0.0455719	4.76467e-05	-0.00696081	-0.00216366	-0.00284578	0.001962	0.0296431	i20S	i20S + PA28ab	4.04642e-06	4.44165e-05	RVLVHRARKLAQQYY	83	97	84	FALSE
0.100598	i20S + PA28ab Vs i20S	Alpha 2SLTTFSPSGKL	Alpha 2	0.253959	0.237476	-0.00169617	0.0108204	0.0167905	0.0206639	0.0291465	0.0231766	i20S	i20S + PA28ab	0.000266227	0.0015162	SLTTFSPSGKL	8	18	9	TRUE
0.0931764	i20S + PA28ab Vs i20S	Alpha 2SLTTFSPSGKLVQ	Alpha 2	0.304732	0.289188	8.9448e-05	0.00770875	0.0184063	0.0184364	0.029244	0.019381	i20S	i20S + PA28ab	0.00549075	0.0158075	SLTTFSPSGKLVQ	8	20	9	FALSE
0.0359111	i20S + PA28ab Vs i20S	Alpha 2TEDNIE	Alpha 2	0.100625	0.0948084	-0.00101119	0.00951308	0.00546828	0.00402534	0.00764114	0.00926331	i20S	i20S + PA28ab	0.429668	0.533743	TEDNIE	203	208	204	FALSE
0.133766	i20S + PA28ab Vs i20S	Alpha 2TLKESFEGQM	Alpha 2	0.404018	0.381459	0.00158371	0.0139358	0.00360021	0.0508282	0.0331677	0.0322339	i20S	i20S + PA28ab	0.000496898	0.00252189	TLKESFEGQM	193	202	194	TRUE
0.110962	i20S + PA28ab Vs i20S	Alpha 2VAGGAPSVGIKAANG	Alpha 2	0.170845	0.152289	0.000376192	0.0160337	0.0162962	0.0224151	0.0187508	0.0374663	i20S	i20S + PA28ab	1.18066e-07	2.933e-06	VAGGAPSVGIKAANG	28	42	29	TRUE
0.0374019	i20S + PA28ab Vs i20S	Alpha 2VGICNE	Alpha 2	0.176912	0.169646	0.00619139	0.0106314	0.00624812	0.00454492	0.0116836	0.00429386	i20S	i20S + PA28ab	0.812168	0.855677	VGICNE	209	214	210	FALSE
0.0648349	i20S + PA28ab Vs i20S	Alpha 2VHKVEPITKHIGLVYSG	Alpha 2	0.0906832	0.0798785	-6.77856e-06	0.00958073	0.00819574	0.0132786	0.0118759	0.0219039	i20S	i20S + PA28ab	8.11408e-08	2.39365e-06	VHKVEPITKHIGLVYSG	61	77	62	FALSE
0.065912	i20S + PA28ab Vs i20S	Alpha 2VQRVASVMQE	Alpha 2	0.0627102	0.0531278	-0.00841714	0.00723232	0.00933366	0.0137607	0.0106479	0.0249374	i20S	i20S + PA28ab	0.0396955	0.0764746	VQRVASVMQE	110	119	111	FALSE
0.0808108	i20S + PA28ab Vs i20S	Alpha 2VYQEPIPTAQL	Alpha 2	0.242679	0.229581	-0.00222523	0.0157365	0.0109039	0.0162404	0.0186136	0.0193165	i20S	i20S + PA28ab	0.000399679	0.00214373	VYQEPIPTAQL	99	109	100	TRUE
0.0467864	i20S + PA28ab Vs i20S	Alpha 2VYSGMGPDY	Alpha 2	0.193528	0.18508	0.00390484	0.006876	0.00999582	0.012549	0.0122842	0.00508133	i20S	i20S + PA28ab	0.58121	0.661331	VYSGMGPDY	74	82	75	FALSE
-0.0372927	i20S + PA28ab Vs i20S	Alpha 2WNEGRPYL	Alpha 2	0.186206	0.193648	-0.00735917	-0.00905235	0.00219855	-0.0088523	-0.00936834	-0.0122183	i20S	i20S + PA28ab	0.649011	0.727632	WNEGRPYL	138	145	139	FALSE
0.0517638	i20S + PA28ab Vs i20S	Alpha 2YDERSVHKVEPITKHIGL	Alpha 2	0.163563	0.155333	-0.00238259	0.00888881	0.00932101	0.00819919	0.00989923	0.0154556	i20S	i20S + PA28ab	0.00370802	0.0116679	YDERSVHKVEPITKHIGL	56	73	57	FALSE
0.111426	i20S + PA28ab Vs i20S	Alpha 2YLVYQEPIPTAQ	Alpha 2	0.140768	0.12256	-0.00217592	0.0196887	0.0241534	0.0230787	0.0209682	0.0235373	i20S	i20S + PA28ab	0.000386208	0.00209529	YLVYQEPIPTAQ	97	108	98	TRUE
0.0519711	i20S + PA28ab Vs i20S	Alpha 2YQEPIPTAQL	Alpha 2	0.260737	0.25152	0.00332841	0.00346264	0.00494565	0.0138662	0.0164968	0.0131997	i20S	i20S + PA28ab	0.222046	0.320637	YQEPIPTAQL	100	109	101	FALSE
0.10515	i20S + PA28ab Vs i20S	Alpha 2YTQSGGVRPFGVSL	Alpha 2	0.107876	0.0902149	0.000814914	0.0170812	0.0160264	0.0190351	0.0249609	0.0280466	i20S	i20S + PA28ab	2.31257e-06	3.20052e-05	YTQSGGVRPFGVSL	120	133	121	TRUE
-0.0153138	i20S + PA28ab Vs i20S	Alpha 2YTQSGGVRPFGVSLL	Alpha 2	0.0731789	0.0756755	0.000334004	-0.00232408	-0.00277179	-0.00230283	-0.00583438	-0.00208074	i20S	i20S + PA28ab	0.702796	0.769651	YTQSGGVRPFGVSLL	120	134	121	FALSE
0.0956083	i20S + PA28ab Vs i20S	Alpha 2YVNGKTFL	Alpha 2	0.218896	0.202919	0.000253334	0.00695463	0.0144962	0.0267832	0.0323048	0.0150696	i20S	i20S + PA28ab	0.00117378	0.00481762	YVNGKTFL	166	173	167	FALSE
0.0159892	i20S + PA28ab Vs i20S	Alpha 3AAERRNIHKLLDEVF	Alpha 3	0.287268	0.284647	-0.000262457	0.00427751	-0.00125963	-0.000660045	0.00337053	0.0102608	i20S	i20S + PA28ab	0.249658	0.349669	AAERRNIHKLLDEVF	46	60	47	FALSE
-0.0329035	i20S + PA28ab Vs i20S	Alpha 3ACSVAGITSDA	Alpha 3	0.247543	0.252958	0.000411323	-0.0144159	-0.00303596	-0.00389176	-0.00172269	-0.00983724	i20S	i20S + PA28ab	0.222136	0.320637	ACSVAGITSDA	73	83	74	FALSE
0.00997252	i20S + PA28ab Vs i20S	Alpha 3AIGHAGTCL	Alpha 3	0.103648	0.101907	0.000473326	0.00247992	0.00866699	0.0127085	0.0196229	-0.0335058	i20S	i20S + PA28ab	7.87685e-05	0.000598105	AIGHAGTCL	27	35	28	FALSE
0.0809025	i20S + PA28ab Vs i20S	Alpha 3AIKVLNKTMD	Alpha 3	0.0946805	0.0812298	-0.000198725	0.0136144	0.0101381	0.0105511	0.0185928	0.0280061	i20S	i20S + PA28ab	0.00157302	0.00601383	AIKVLNKTMD	193	202	194	FALSE
0.0412412	i20S + PA28ab Vs i20S	Alpha 3AIKVLNKTMDVSKL	Alpha 3	0.191709	0.184805	0.000187796	0.00595597	0.00466822	0.00530325	0.0105986	0.0147151	i20S	i20S + PA28ab	1.16409e-07	2.933e-06	AIKVLNKTMDVSKL	193	206	194	FALSE
0.0697289	i20S + PA28ab Vs i20S	Alpha 3AIKVLNKTMDVSKLSA	Alpha 3	0.239701	0.228085	-3.3918e-05	0.0122711	0.0133376	0.0106243	0.0176702	0.0158257	i20S	i20S + PA28ab	0.000342898	0.00190409	AIKVLNKTMDVSKLSA	193	208	194	FALSE
0.0379323	i20S + PA28ab Vs i20S	Alpha 3ALAIKVLNKTMD	Alpha 3	0.0693607	0.0632818	-0.00145874	-0.000633048	0.00686411	0.00454916	0.00781795	0.0193342	i20S	i20S + PA28ab	0.0357154	0.0725817	ALAIKVLNKTMD	191	202	192	FALSE
-0.0249932	i20S + PA28ab Vs i20S	Alpha 3ALAIKVLNKTMDVSKL	Alpha 3	0.148998	0.153797	-0.00380156	-0.00754476	-0.0104257	-0.00698615	-0.00863707	0.0086005	i20S	i20S + PA28ab	0.019377	0.0438031	ALAIKVLNKTMDVSKL	191	206	192	FALSE
0.0154453	i20S + PA28ab Vs i20S	Alpha 3ANDGVL	Alpha 3	0.0380978	0.0349739	0.00329811	0.000660678	0.00204224	0.00232191	0.00607544	0.00434498	i20S	i20S + PA28ab	0.942929	0.954905	ANDGVL	39	44	40	FALSE
-0.0642051	i20S + PA28ab Vs i20S	Alpha 3ANDGVLL	Alpha 3	0.0376692	0.0475922	0.00466696	-0.0237911	-0.020566	-0.0192876	-0.0139326	0.0133722	i20S	i20S + PA28ab	1.09183e-06	1.77704e-05	ANDGVLL	39	45	40	TRUE
0.0796335	i20S + PA28ab Vs i20S	Alpha 3CDIKQAYTQFGGKRPFGVSL	Alpha 3	0.133962	0.120684	3.39935e-05	0.0111736	0.0110336	0.0132155	0.0135106	0.0307002	i20S	i20S + PA28ab	5.88872e-07	1.06903e-05	CDIKQAYTQFGGKRPFGVSL	115	134	116	FALSE
0.0450002	i20S + PA28ab Vs i20S	Alpha 3CDIKQAYTQFGGKRPFGVSLL	Alpha 3	0.101754	0.0943533	-0.000593632	0.00264322	0.00183947	0.00865623	0.00443606	0.0274253	i20S	i20S + PA28ab	0.00549244	0.0158075	CDIKQAYTQFGGKRPFGVSLL	115	135	116	FALSE
-0.0611932	i20S + PA28ab Vs i20S	Alpha 3CDIKQAYTQF	Alpha 3	0.0881176	0.0982051	0.000667829	0.00595205	0.0045625	-0.00336232	-0.0123934	-0.0559521	i20S	i20S + PA28ab	9.14636e-09	6.16726e-07	CDIKQAYTQF	115	124	116	FALSE
0.133076	i20S + PA28ab Vs i20S	Alpha 3CSVAGITSDA	Alpha 3	0.282478	0.2603	-1.15178e-05	0.0258521	0.0280983	0.0272362	0.0233747	0.0285144	i20S	i20S + PA28ab	0.0991341	0.164758	CSVAGITSDA	74	83	75	FALSE
-0.00906724	i20S + PA28ab Vs i20S	Alpha 3EKIYKLNE	Alpha 3	0.0377153	0.0396916	-0.00279062	-0.00559254	-0.00826828	-0.00973957	-0.00726888	0.021802	i20S	i20S + PA28ab	0.000118045	0.000807494	EKIYKLNE	63	70	64	FALSE
-0.00892832	i20S + PA28ab Vs i20S	Alpha 3EKVEIATL	Alpha 3	0.0330804	0.0342544	0.00188449	-6.50832e-05	0.00108663	-0.000934321	-0.0045467	-0.00446885	i20S	i20S + PA28ab	0.533571	0.623379	EKVEIATL	209	216	210	FALSE
0.0150135	i20S + PA28ab Vs i20S	Alpha 3ERRNIHKLLDEVF	Alpha 3	0.301029	0.29821	0.00190074	-0.00197537	-0.00106444	0.00140446	0.00742302	0.00922582	i20S	i20S + PA28ab	0.141611	0.222802	ERRNIHKLLDEVF	48	60	49	FALSE
0.0171094	i20S + PA28ab Vs i20S	Alpha 3ERRNIHKLLD	Alpha 3	0.214852	0.212055	-0.000324106	-0.00267362	0.00563749	0.00802571	0.0126934	-0.00657359	i20S	i20S + PA28ab	0.261318	0.363841	ERRNIHKLLD	48	57	49	FALSE
0.0828705	i20S + PA28ab Vs i20S	Alpha 3FSEKIYKLNEDM	Alpha 3	0.175207	0.161179	0.00129672	0.0153574	0.0165072	0.0153384	0.0200801	0.0155874	i20S	i20S + PA28ab	0.00762412	0.0210444	FSEKIYKLNEDM	61	72	62	FALSE
0.00791076	i20S + PA28ab Vs i20S	Alpha 3IAQRYLLQ	Alpha 3	0.030783	0.0297406	-0.00165629	0.00443932	0.00891001	-0.00143075	-0.00637808	0.00237027	i20S	i20S + PA28ab	0.243729	0.342381	IAQRYLLQ	93	100	94	FALSE
0.0867552	i20S + PA28ab Vs i20S	Alpha 3IGWDKHYGFQL	Alpha 3	0.0757942	0.0615014	-0.000998746	0.0179109	0.0171934	0.0219164	0.0205327	0.00920192	i20S	i20S + PA28ab	6.58924e-10	7.7753e-08	IGWDKHYGFQL	137	147	138	TRUE
0.0605547	i20S + PA28ab Vs i20S	Alpha 3IGWDKHYGFQLY	Alpha 3	0.0659359	0.0554414	0.00241219	0.0108161	0.0137995	0.0118196	0.0120264	0.0120931	i20S	i20S + PA28ab	0.0135881	0.0341629	IGWDKHYGFQLY	137	148	138	FALSE
-0.00856246	i20S + PA28ab Vs i20S	Alpha 3IKKHEEEEAKAEREKKEKEQKEKDK	Alpha 3	0.30443	0.305854	2.29843e-05	-0.0041763	0.00331672	-0.0040689	0.00162476	-0.00525875	i20S	i20S + PA28ab	0.913471	0.942729	IKKHEEEEAKAEREKKEKEQKEKDK	237	261	238	FALSE
0.0970322	i20S + PA28ab Vs i20S	Alpha 3IKQAYTQFGGKRPFGVSL	Alpha 3	0.11624	0.100068	-1.09167e-06	0.0224157	0.0253261	0.0207745	0.0203678	0.00814804	i20S	i20S + PA28ab	0.364522	0.469129	IKQAYTQFGGKRPFGVSL	117	134	118	FALSE
0.0538647	i20S + PA28ab Vs i20S	Alpha 3IKQAYTQFGGKRPFGVSLL	Alpha 3	0.0912703	0.0824444	-0.000909307	0.0107533	0.0106311	0.00829033	0.00359821	0.0205918	i20S	i20S + PA28ab	0.00802488	0.0217686	IKQAYTQFGGKRPFGVSLL	117	135	118	FALSE
0.0675966	i20S + PA28ab Vs i20S	Alpha 3KQDYKEGEMTL	Alpha 3	0.310404	0.29885	0.00172755	0.0195333	0.0173292	0.0101046	0.015935	0.00469439	i20S	i20S + PA28ab	0.0244276	0.0526779	KQDYKEGEMTL	176	186	177	FALSE
0.0364397	i20S + PA28ab Vs i20S	Alpha 3KSALAL	Alpha 3	0.0280593	0.0219091	0.000461889	0.00687482	0.00742822	0.00833682	0.00239356	0.0114063	i20S	i20S + PA28ab	0.366974	0.470685	KSALAL	187	192	188	FALSE
0.0317066	i20S + PA28ab Vs i20S	Alpha 3KVEIATL	Alpha 3	0.033941	0.0292476	-0.00354604	0.0122161	0.00854357	0.00937107	0.000184017	0.00139191	i20S	i20S + PA28ab	0.0388425	0.0760734	KVEIATL	210	216	211	FALSE
0.0239064	i20S + PA28ab Vs i20S	Alpha 3LAAERRNIHKLLDEVF	Alpha 3	0.257594	0.254275	-0.00399402	0.00078004	0.00308033	0.00420557	0.00736324	0.0084772	i20S	i20S + PA28ab	0.289962	0.392155	LAAERRNIHKLLDEVF	45	60	46	FALSE
0.100537	i20S + PA28ab Vs i20S	Alpha 3LKQDYKEGEMTL	Alpha 3	0.289594	0.272528	0.00185749	0.0140008	0.019085	0.0212097	0.0305068	0.0157348	i20S	i20S + PA28ab	0.0147668	0.0360721	LKQDYKEGEMTL	175	186	176	FALSE
0.0902996	i20S + PA28ab Vs i20S	Alpha 3LTRENGKTVIRVLKQKEVEQL	Alpha 3	0.178447	0.163087	0.00185804	0.00965814	0.0164454	0.0192373	0.0217316	0.0232272	i20S	i20S + PA28ab	0.00305758	0.0101632	LTRENGKTVIRVLKQKEVEQL	216	236	217	FALSE
0.0422201	i20S + PA28ab Vs i20S	Alpha 3LYIGWDKHYGF	Alpha 3	0.0643849	0.0574897	-0.000849163	0.00157484	0.0065407	0.00813697	0.00110802	0.0248596	i20S	i20S + PA28ab	0.0277795	0.0585353	LYIGWDKHYGF	135	145	136	FALSE
0.00216807	i20S + PA28ab Vs i20S	Alpha 3SAEKVEIATL	Alpha 3	0.0855608	0.0858338	-0.00380592	-0.0086694	-0.00812933	0.00372319	0.0079614	0.00728221	i20S	i20S + PA28ab	0.0783904	0.135221	SAEKVEIATL	207	216	208	FALSE
-0.0199577	i20S + PA28ab Vs i20S	Alpha 3SVAGITSDA	Alpha 3	0.288388	0.291609	0.000630544	-0.00219119	-0.00395906	-0.00695548	-0.00437008	-0.00248191	i20S	i20S + PA28ab	0.846834	0.886265	SVAGITSDA	75	83	76	FALSE
-0.0376281	i20S + PA28ab Vs i20S	Alpha 3TQFGGKRPFGVSL	Alpha 3	0.145198	0.151486	-0.000101484	-0.0145693	-0.0137282	-0.0116397	0.00340573	-0.0010967	i20S	i20S + PA28ab	0.513725	0.605073	TQFGGKRPFGVSL	122	134	123	FALSE
0.0851084	i20S + PA28ab Vs i20S	Alpha 3TRENGKTVIRVLKQKEVEQL	Alpha 3	0.170936	0.156986	-0.00141335	0.00782572	0.0126126	0.0161772	0.0260857	0.0224073	i20S	i20S + PA28ab	7.98422e-07	1.34591e-05	TRENGKTVIRVLKQKEVEQL	217	236	218	TRUE
0.0545362	i20S + PA28ab Vs i20S	Alpha 3VAGITSDA	Alpha 3	0.0627929	0.0528672	0.00501803	0.00893208	0.010121	0.00607893	0.0150596	0.0143446	i20S	i20S + PA28ab	0.431072	0.534031	VAGITSDA	76	83	77	FALSE
0.0217768	i20S + PA28ab Vs i20S	Alpha 3YAMEA	Alpha 3	0.0538406	0.0502132	-1.27154e-05	0.00648845	0.0031192	0.0018427	0.00154937	0.00877712	i20S	i20S + PA28ab	0.904658	0.9364	YAMEA	23	27	24	FALSE
0.0919024	i20S + PA28ab Vs i20S	Alpha 3YIGWDKHYGFQL	Alpha 3	0.0762703	0.0612157	-0.00157457	0.0241531	0.0189591	0.0222627	0.00633791	0.0201896	i20S	i20S + PA28ab	0.00875526	0.0233474	YIGWDKHYGFQL	136	147	137	FALSE
-0.0268876	i20S + PA28ab Vs i20S	Alpha 3YQEPIPCEQ	Alpha 3	0.12187	0.126339	7.14441e-05	-0.0061536	-0.00977888	-0.0108089	-0.000543709	0.000397486	i20S	i20S + PA28ab	0.299061	0.401014	YQEPIPCEQ	101	109	102	FALSE
-0.00915432	i20S + PA28ab Vs i20S	Alpha 3YQEPIPCEQL	Alpha 3	0.0823204	0.0834368	0.00245585	-0.012117	-0.00736558	-0.000802673	-0.014107	0.0252379	i20S	i20S + PA28ab	0.00143131	0.00558329	YQEPIPCEQL	101	110	102	FALSE
0.055204	i20S + PA28ab Vs i20S	Alpha 3YQSDPSGNYGGW	Alpha 3	0.164367	0.154971	0.00117587	0.0106677	0.0124519	0.00987104	0.01187	0.0103434	i20S	i20S + PA28ab	0.0210166	0.0467916	YQSDPSGNYGGW	148	159	149	FALSE
0.273771	i20S + PA28ab Vs i20S	Alpha 3YQVEYA	Alpha 3	0.0983348	0.052136	0.00342209	0.0504291	0.0493506	0.0574308	0.0620192	0.0545414	i20S	i20S + PA28ab	2.38362e-08	1.02279e-06	YQVEYA	19	24	20	TRUE
0.0361315	i20S + PA28ab Vs i20S	Alpha 4AFAGL	Alpha 4	0.170564	0.164609	-0.000399469	0.0117607	0.0240075	0.00486324	-0.00646709	0.00196724	i20S	i20S + PA28ab	0.0676497	0.120493	AFAGL	72	76	73	FALSE
-0.0596944	i20S + PA28ab Vs i20S	Alpha 4AIETDDL	Alpha 4	0.148545	0.158132	0.00217168	-0.0226573	-0.0211875	-0.0225009	-0.0190954	0.0257468	i20S	i20S + PA28ab	4.49513e-09	3.53617e-07	AIETDDL	180	186	181	TRUE
0.0492351	i20S + PA28ab Vs i20S	Alpha 4ARIVINRARVEC	Alpha 4	0.0663471	0.0582882	-0.000881731	0.0158937	0.0155463	0.018348	0.0166137	-0.0171665	i20S	i20S + PA28ab	1.80694e-05	0.000164014	ARIVINRARVEC	80	91	81	TRUE
0.00670455	i20S + PA28ab Vs i20S	Alpha 4ARIVINRARVECQSHRLTVEDPVT	Alpha 4	0.13304	0.13192	1.42245e-05	-0.00230602	-0.00432808	-0.00373529	0.00837186	0.00870207	i20S	i20S + PA28ab	0.102849	0.168559	ARIVINRARVECQSHRLTVEDPVT	80	103	81	FALSE
0.0502044	i20S + PA28ab Vs i20S	Alpha 4AVMRRDQSL	Alpha 4	0.251045	0.242507	0.00102407	-0.00169325	0.0100577	0.011884	0.0162844	0.0136715	i20S	i20S + PA28ab	0.0648487	0.118638	AVMRRDQSL	209	217	210	FALSE
0.0813782	i20S + PA28ab Vs i20S	Alpha 4ERTVRKICAL	Alpha 4	0.284419	0.270633	0.00134119	0.00197167	0.0131609	0.0247957	0.0157992	0.0256507	i20S	i20S + PA28ab	0.324105	0.433365	ERTVRKICAL	56	65	57	FALSE
0.094092	i20S + PA28ab Vs i20S	Alpha 4EVVQSGGKNIE	Alpha 4	0.357479	0.341796	3.01199e-06	5.86787e-05	-0.000460055	0.0334635	0.0378777	0.0231522	i20S	i20S + PA28ab	3.73864e-05	0.000311148	EVVQSGGKNIE	197	207	198	TRUE
0.0489344	i20S + PA28ab Vs i20S	Alpha 4FLEKNYTDEA	Alpha 4	0.18494	0.176616	0.00101008	0.00410495	2.21494e-05	0.008499	0.0120949	0.0242134	i20S	i20S + PA28ab	1.03226e-05	0.000103665	FLEKNYTDEA	171	180	172	FALSE
-0.00239574	i20S + PA28ab Vs i20S	Alpha 4FLEKNYTDE	Alpha 4	0.158763	0.159079	0.000498243	-0.00762788	-0.00819839	-0.00120792	0.00814568	0.00649277	i20S	i20S + PA28ab	0.000751053	0.00341905	FLEKNYTDE	171	179	172	FALSE
0.158081	i20S + PA28ab Vs i20S	Alpha 4GVEKKSVAKLQDERTVRKICA	Alpha 4	0.356297	0.330054	-0.000618466	0.0214856	0.0294117	0.0334943	0.0426721	0.0310172	i20S	i20S + PA28ab	6.29807e-05	0.000487326	GVEKKSVAKLQDERTVRKICA	44	64	45	TRUE
0.0751837	i20S + PA28ab Vs i20S	Alpha 4GVEKKSVAKLQDERTVRKICAL	Alpha 4	0.299922	0.287535	-0.000862276	0.0112622	0.0138353	0.0149318	0.022404	0.0127504	i20S	i20S + PA28ab	0.00010281	0.000724275	GVEKKSVAKLQDERTVRKICAL	44	65	45	FALSE
-0.0460709	i20S + PA28ab Vs i20S	Alpha 4GVEKKSVAKLQD	Alpha 4	0.356054	0.363736	-2.01109e-05	-0.0127672	-0.0137408	-0.00697581	-0.00687296	-0.00571405	i20S	i20S + PA28ab	0.697647	0.767575	GVEKKSVAKLQD	44	55	45	FALSE
0.0665617	i20S + PA28ab Vs i20S	Alpha 4IEKYVAE	Alpha 4	0.106314	0.0951852	0.000212454	0.00279506	0.0110867	0.0138814	0.0195851	0.0192135	i20S	i20S + PA28ab	0.0015799	0.00601383	IEKYVAE	225	231	226	FALSE
-0.0287132	i20S + PA28ab Vs i20S	Alpha 4IETDDL	Alpha 4	0.145389	0.149793	0.00229242	-0.00490318	-0.00856778	-0.00732618	-0.00600371	-0.00191231	i20S	i20S + PA28ab	0.65187	0.729105	IETDDL	181	186	182	FALSE
0.0325857	i20S + PA28ab Vs i20S	Alpha 4ISALI	Alpha 4	0.024698	0.0195512	-0.00170466	0.00418126	0.00603651	0.00867809	0.00614784	0.00754201	i20S	i20S + PA28ab	0.194941	0.287538	ISALI	129	133	130	FALSE
0.0259542	i20S + PA28ab Vs i20S	Alpha 4ITRYIASL	Alpha 4	0.0462175	0.0418638	0.000168002	0.00703137	0.00404471	0.0045343	0.00524804	0.00509573	i20S	i20S + PA28ab	0.252734	0.35293	ITRYIASL	107	114	108	FALSE
-0.00745219	i20S + PA28ab Vs i20S	Alpha 4ITVFSPDGH	Alpha 4	0.137456	0.138697	7.70416e-06	-0.011528	-0.00599946	-0.010404	0.00287506	0.0176042	i20S	i20S + PA28ab	0.204349	0.299543	ITVFSPDGH	7	15	8	FALSE
0.041612	i20S + PA28ab Vs i20S	Alpha 4ITVFSPDGHL	Alpha 4	0.142496	0.134764	0.0047784	0.00157826	0.00146353	0.00804339	0.0118153	0.0187115	i20S	i20S + PA28ab	0.298824	0.401014	ITVFSPDGHL	7	16	8	FALSE
-0.0316435	i20S + PA28ab Vs i20S	Alpha 4IVGFDF	Alpha 4	0.141319	0.146505	0.00053003	-0.00814814	-0.00886974	-0.00860447	0.0025794	-0.00860054	i20S	i20S + PA28ab	0.64253	0.722082	IVGFDF	133	138	134	FALSE
0.0422191	i20S + PA28ab Vs i20S	Alpha 4KILNPEE	Alpha 4	0.236119	0.228714	0.00221326	0.00710119	0.00525239	0.00669065	0.0186896	0.0044853	i20S	i20S + PA28ab	0.0754006	0.130842	KILNPEE	218	224	219	FALSE
0.0284747	i20S + PA28ab Vs i20S	Alpha 4KQRYTQSNGRRPFGISAL	Alpha 4	0.0663909	0.0614072	0.00142776	0.00180644	0.0041567	0.00446054	0.00486054	0.0131904	i20S	i20S + PA28ab	0.010412	0.0274552	KQRYTQSNGRRPFGISAL	115	132	116	FALSE
0.00622847	i20S + PA28ab Vs i20S	Alpha 4KQRYTQSNGRRPFGIS	Alpha 4	0.0801292	0.0791096	-0.000110522	-0.000151339	0.0064888	-0.00189222	0.00229219	-0.000508963	i20S	i20S + PA28ab	0.926667	0.948778	KQRYTQSNGRRPFGIS	115	130	116	FALSE
0.0138737	i20S + PA28ab Vs i20S	Alpha 4LIVGF	Alpha 4	0.0459393	0.0439896	-0.00217594	0.00435706	-0.000957527	0.00914497	0.00641439	-0.00508515	i20S	i20S + PA28ab	0.266256	0.369625	LIVGF	132	136	133	FALSE
0.0185005	i20S + PA28ab Vs i20S	Alpha 4MAFAGL	Alpha 4	0.116324	0.112772	0.00281088	0.00849178	0.00870208	0.00132968	-0.00235045	0.00232742	i20S	i20S + PA28ab	0.351709	0.460649	MAFAGL	71	76	72	FALSE
-0.0376736	i20S + PA28ab Vs i20S	Alpha 4RIVINRA	Alpha 4	0.0589959	0.0652762	-8.52925e-06	-0.0191655	-0.013065	-0.00556186	-0.00210042	0.00221919	i20S	i20S + PA28ab	0.0659813	0.118658	RIVINRA	81	87	82	FALSE
0.00471397	i20S + PA28ab Vs i20S	Alpha 4RIVINRARVEC	Alpha 4	0.0616309	0.0609284	-0.000498801	-0.000830688	-0.00102874	-0.000946341	-0.00119326	0.008713	i20S	i20S + PA28ab	0.0875543	0.14919	RIVINRARVEC	81	91	82	FALSE
0.0253568	i20S + PA28ab Vs i20S	Alpha 4RIVINRARVECQSHRLTVED	Alpha 4	0.160212	0.156	-8.39057e-05	-0.00124678	0.000363659	0.00598709	0.00309571	0.0171571	i20S	i20S + PA28ab	8.94585e-05	0.000649606	RIVINRARVECQSHRLTVED	81	100	82	FALSE
0.00974126	i20S + PA28ab Vs i20S	Alpha 4RIVINRARVECQSHRLTVEDPVT	Alpha 4	0.135761	0.134125	7.47803e-05	-0.00604724	-0.00233025	0.00378784	0.00273115	0.0115998	i20S	i20S + PA28ab	0.000185902	0.00109682	RIVINRARVECQSHRLTVEDPVT	81	103	82	FALSE
0.0306246	i20S + PA28ab Vs i20S	Alpha 4RVECQSHRLTVEDPVT	Alpha 4	0.158548	0.153516	-0.000429015	-0.00236935	0.00446791	0.00797552	0.00737511	0.0131754	i20S	i20S + PA28ab	0.00268843	0.00938406	RVECQSHRLTVEDPVT	88	103	89	FALSE
-0.031742	i20S + PA28ab Vs i20S	Alpha 4TADARI	Alpha 4	0.0937898	0.0989336	0.00087905	-0.00996275	-0.00574022	-0.00342442	-0.0120382	-0.00057635	i20S	i20S + PA28ab	0.623343	0.702191	TADARI	77	82	78	FALSE
0.00397795	i20S + PA28ab Vs i20S	Alpha 4VFSPDGHL	Alpha 4	0.173558	0.173169	-0.00164028	-0.00188622	0.00899867	0.00533139	-0.00248105	-0.00598483	i20S	i20S + PA28ab	0.61941	0.69943	VFSPDGHL	9	16	10	FALSE
0.150565	i20S + PA28ab Vs i20S	Alpha 4VIKALLE	Alpha 4	0.0622327	0.0369666	0.00103189	0.0284086	0.0264959	0.0320876	0.0371131	0.0264598	i20S	i20S + PA28ab	3.37101e-06	3.97779e-05	VIKALLE	191	197	192	TRUE
0.03776	i20S + PA28ab Vs i20S	Alpha 4VIKALL	Alpha 4	0.0245896	0.0185062	-0.00125945	0.0125903	0.00970415	0.00775815	0.00641289	0.00129452	i20S	i20S + PA28ab	0.0168638	0.0394045	VIKALL	191	196	192	FALSE
0.0561533	i20S + PA28ab Vs i20S	Alpha 4VRKICAL	Alpha 4	0.219492	0.210128	2.71006e-05	0.00749332	0.0127399	0.00835877	0.015756	0.0118053	i20S	i20S + PA28ab	0.762977	0.814763	VRKICAL	59	65	60	FALSE
0.105575	i20S + PA28ab Vs i20S	Alpha 4WKANAIGRGAKSVRE	Alpha 4	0.176639	0.159043	1.34076e-07	0.0131247	0.0112634	0.0150071	0.0201988	0.0459812	i20S	i20S + PA28ab	5.0075e-07	9.45417e-06	WKANAIGRGAKSVRE	156	170	157	FALSE
-0.0120883	i20S + PA28ab Vs i20S	Alpha 4YQTDPSGTYHA	Alpha 4	0.202448	0.20447	-4.18842e-05	-0.00813059	-0.00893088	-0.00284555	0.00172341	0.00609526	i20S	i20S + PA28ab	0.0114126	0.0297609	YQTDPSGTYHA	145	155	146	FALSE
0.0208803	i20S + PA28ab Vs i20S	Alpha 4YQTDPSGTYHAWKANA	Alpha 4	0.175097	0.171857	-0.00144303	-0.0019466	0.000705637	0.00163311	0.000509827	0.0199784	i20S	i20S + PA28ab	0.00393383	0.0122156	YQTDPSGTYHAWKANA	145	160	146	FALSE
0.0103628	i20S + PA28ab Vs i20S	Alpha 4YQTDPSGTYHAWKANAIGRGAKSVRE	Alpha 4	0.18331	0.181561	0.000132073	-0.00596781	-0.00703672	-0.00364671	0.00204572	0.0249683	i20S	i20S + PA28ab	1.08585e-05	0.000106775	YQTDPSGTYHAWKANAIGRGAKSVRE	145	170	146	FALSE
0.107517	i20S + PA28ab Vs i20S	Alpha 5AIGIQTSEGVCLAVE	Alpha 5	0.0766172	0.0587391	-0.000248605	0.00792854	0.00625178	0.0101191	0.0195413	0.0636764	i20S	i20S + PA28ab	1.85213e-05	0.000164945	AIGIQTSEGVCLAVE	37	51	38	FALSE
0.00037211	i20S + PA28ab Vs i20S	Alpha 5AIKLGSTAIG	Alpha 5	0.123625	0.12354	0.00013613	-0.00538853	0.00370524	-0.000667353	-0.00163938	0.00436214	i20S	i20S + PA28ab	0.737151	0.796191	AIKLGSTAIG	30	39	31	FALSE
0.138564	i20S + PA28ab Vs i20S	Alpha 5ATVQPGQNFHM	Alpha 5	0.255985	0.233107	-0.00129498	0.000504238	0.0172735	0.0397341	0.0419747	0.0390772	i20S	i20S + PA28ab	0.000653196	0.003146	ATVQPGQNFHM	218	228	219	TRUE
0.105967	i20S + PA28ab Vs i20S	Alpha 5ATVQPGQN	Alpha 5	0.363971	0.346472	-0.000977703	0.0203687	0.0298234	0.0169792	0.0225787	0.0162173	i20S	i20S + PA28ab	0.000999448	0.00421196	ATVQPGQN	218	225	219	TRUE
0.0786148	i20S + PA28ab Vs i20S	Alpha 5AVEKRITSPLMEPSS	Alpha 5	0.327342	0.314212	0.000163762	0.0119525	0.0161141	0.0170533	0.0222979	0.0111969	i20S	i20S + PA28ab	0.00121558	0.00482146	AVEKRITSPLMEPSS	49	63	50	TRUE
-0.0360597	i20S + PA28ab Vs i20S	Alpha 5DADPGAMSRPFGVAL	Alpha 5	0.154617	0.159682	0.00566665	-0.00447846	-0.00386802	-0.00700102	-0.00812041	-0.0125918	i20S	i20S + PA28ab	0.205786	0.300716	DADPGAMSRPFGVAL	127	141	128	FALSE
0.0427296	i20S + PA28ab Vs i20S	Alpha 5DADPGAMSRPFGVALL	Alpha 5	0.115627	0.108824	-0.00191137	0.00974944	0.00914603	0.00594966	0.00388104	0.0140035	i20S	i20S + PA28ab	0.00279765	0.00943208	DADPGAMSRPFGVALL	127	142	128	FALSE
0.0840498	i20S + PA28ab Vs i20S	Alpha 5DARAIGSASEGAQSSL	Alpha 5	0.287139	0.272954	0.00105824	0.00908428	0.0151401	0.0132614	0.0176387	0.0289253	i20S	i20S + PA28ab	0.039221	0.0761823	DARAIGSASEGAQSSL	166	181	167	FALSE
0.050546	i20S + PA28ab Vs i20S	Alpha 5EEVIKDI	Alpha 5	0.116124	0.107704	-2.71279e-05	0.00467793	0.0117942	0.00195998	0.0205826	0.0115313	i20S	i20S + PA28ab	0.15356	0.234417	EEVIKDI	235	241	236	FALSE
0.0048597	i20S + PA28ab Vs i20S	Alpha 5FHMDPSGTF	Alpha 5	0.109265	0.108197	0.00154902	0.00290964	0.00530938	-0.0011935	-0.00407878	0.00191295	i20S	i20S + PA28ab	0.0085838	0.0230671	FHMDPSGTF	154	162	155	FALSE
0.116931	i20S + PA28ab Vs i20S	Alpha 5FTKEELEE	Alpha 5	0.13568	0.116009	0.0010905	0.0190622	0.0242267	0.020543	0.0251482	0.0279511	i20S	i20S + PA28ab	0.000825552	0.00360797	FTKEELEE	229	236	230	TRUE
-0.0467094	i20S + PA28ab Vs i20S	Alpha 5FTYNETM	Alpha 5	0.248221	0.255759	0.0014793	-0.00684314	-0.00792814	-0.021067	-0.0285923	0.0177212	i20S	i20S + PA28ab	6.0175e-08	1.89351e-06	FTYNETM	101	107	102	TRUE
-0.0445723	i20S + PA28ab Vs i20S	Alpha 5IADAKTLIDKA	Alpha 5	0.162036	0.169168	0.0017782	-0.0182976	-0.0087041	-0.00356671	-0.00034111	-0.0136628	i20S	i20S + PA28ab	0.105731	0.172087	IADAKTLIDKA	82	92	83	FALSE
-0.0275101	i20S + PA28ab Vs i20S	Alpha 5IADAKTLIDKARVETQNHW	Alpha 5	0.127752	0.132255	0.000493714	-0.00674985	-0.00590756	-0.00592047	-0.00761753	-0.00131473	i20S	i20S + PA28ab	0.136793	0.217395	IADAKTLIDKARVETQNHW	82	100	83	FALSE
-0.0106521	i20S + PA28ab Vs i20S	Alpha 5IDAHIGCA	Alpha 5	0.102722	0.104392	0.000629303	0.00345021	-0.000790931	-0.00248083	-0.000170399	-0.0106601	i20S	i20S + PA28ab	0.239927	0.338046	IDAHIGCA	70	77	71	FALSE
0.000737736	i20S + PA28ab Vs i20S	Alpha 5IEKIVE	Alpha 5	0.138294	0.138302	-0.000784513	0.00282435	0.000813354	-0.000308979	-0.00104618	-0.00154481	i20S	i20S + PA28ab	0.997579	0.997579	IEKIVE	64	69	65	FALSE
0.00639826	i20S + PA28ab Vs i20S	Alpha 5IGIQTSEG	Alpha 5	0.160156	0.158992	0.000582785	0.00755828	0.000910809	-0.0053206	0.00515126	-0.0019015	i20S	i20S + PA28ab	0.93581	0.952685	IGIQTSEG	38	45	39	FALSE
0.0634116	i20S + PA28ab Vs i20S	Alpha 5IGIQTSEGVC	Alpha 5	0.139118	0.128566	-0.00010108	0.00962114	0.0117784	0.00329543	0.0170936	0.021623	i20S	i20S + PA28ab	0.353294	0.460649	IGIQTSEGVC	38	47	39	FALSE
-0.0189293	i20S + PA28ab Vs i20S	Alpha 5IKLGSTA	Alpha 5	0.206701	0.210158	-0.00181302	-0.0164686	-0.0133115	0.00657806	-0.00185058	0.00612337	i20S	i20S + PA28ab	0.140367	0.221582	IKLGSTA	31	37	32	FALSE
0.0967196	i20S + PA28ab Vs i20S	Alpha 5IQTSEGVC	Alpha 5	0.157332	0.140436	0.00465469	0.0334426	0.0174446	0.011258	0.0168687	0.0177057	i20S	i20S + PA28ab	0.514056	0.605073	IQTSEGVC	40	47	41	FALSE
0.103156	i20S + PA28ab Vs i20S	Alpha 5KARVETQNHW	Alpha 5	0.0862315	0.0690067	0.000192825	0.0237017	0.0145499	0.0081888	0.0141073	0.0426082	i20S	i20S + PA28ab	9.83849e-05	0.000703601	KARVETQNHW	91	100	92	FALSE
0.044945	i20S + PA28ab Vs i20S	Alpha 5KEAIKSSL	Alpha 5	0.0266216	0.0196268	-0.0029762	0.00914506	0.00686409	0.00751448	0.0095122	0.0119092	i20S	i20S + PA28ab	0.0242957	0.0526779	KEAIKSSL	192	199	193	FALSE
0.047161	i20S + PA28ab Vs i20S	Alpha 5KLGSTAIGI	Alpha 5	0.13539	0.128215	-0.0041086	0.00374181	0.00522155	0.012763	0.0101661	0.0152685	i20S	i20S + PA28ab	0.0819714	0.140693	KLGSTAIGI	32	40	33	FALSE
0.0327541	i20S + PA28ab Vs i20S	Alpha 5LALQF	Alpha 5	0.0461967	0.0409394	-0.00120995	0.00715597	0.00225272	0.00605047	0.00277313	0.0145218	i20S	i20S + PA28ab	0.23974	0.338046	LALQF	119	123	120	FALSE
0.0607615	i20S + PA28ab Vs i20S	Alpha 5LAVEKRITSPLMEPSS	Alpha 5	0.301899	0.291527	0.00146738	0.0117122	0.0120289	0.012061	0.0173079	0.0076514	i20S	i20S + PA28ab	0.0214618	0.0471162	LAVEKRITSPLMEPSS	48	63	49	FALSE
-0.0786961	i20S + PA28ab Vs i20S	Alpha 5LFGGVDEKGPQL	Alpha 5	0.113343	0.126524	-0.000391006	-0.0163269	-0.0195217	-0.0183952	-0.0116926	-0.0127597	i20S	i20S + PA28ab	0.000528617	0.00259904	LFGGVDEKGPQL	142	153	143	TRUE
0.0535109	i20S + PA28ab Vs i20S	Alpha 5LLFGGVDEKGPQL	Alpha 5	0.0580662	0.049975	-0.0049637	0.00531885	0.0157162	0.0226732	0.00278197	0.00702073	i20S	i20S + PA28ab	0.0660725	0.118658	LLFGGVDEKGPQL	141	153	142	FALSE
0.0369206	i20S + PA28ab Vs i20S	Alpha 5LTRSEYDRGVN	Alpha 5	0.42918	0.423105	-0.000475497	0.00302922	0.0130769	0.00697791	0.0111444	0.0026921	i20S	i20S + PA28ab	0.615809	0.697031	LTRSEYDRGVN	3	13	4	FALSE
0.0779382	i20S + PA28ab Vs i20S	Alpha 5LTRSEYDRGVNTFSPEGRL	Alpha 5	0.316276	0.303363	-0.000457609	0.0131991	0.0162082	0.0133196	0.0198038	0.0154075	i20S	i20S + PA28ab	0.0150879	0.0365204	LTRSEYDRGVNTFSPEGRL	3	21	4	FALSE
0.0943645	i20S + PA28ab Vs i20S	Alpha 5QEVYHKSMTL	Alpha 5	0.144022	0.128015	0.00167546	0.0135221	0.0127944	0.0149319	0.0351388	0.0179773	i20S	i20S + PA28ab	0.0044152	0.0133588	QEVYHKSMTL	182	191	183	FALSE
0.0673225	i20S + PA28ab Vs i20S	Alpha 5RAIGSASEGAQSSL	Alpha 5	0.288421	0.276945	0.00152907	0.00509877	0.0146933	0.017175	0.016488	0.0138674	i20S	i20S + PA28ab	0.129203	0.207428	RAIGSASEGAQSSL	168	181	169	FALSE
0.0479866	i20S + PA28ab Vs i20S	Alpha 5SVTQAVSNL	Alpha 5	0.12741	0.119288	0.000740889	0.00925279	0.0112532	0.0108187	0.00721431	0.00944764	i20S	i20S + PA28ab	0.148566	0.22916	SVTQAVSNL	111	119	112	FALSE
0.160724	i20S + PA28ab Vs i20S	Alpha 5TVESVT	Alpha 5	0.0741781	0.0474151	-0.000146355	0.031382	0.0337167	0.036077	0.042758	0.0167907	i20S	i20S + PA28ab	0.000183107	0.001094	TVESVT	108	113	109	TRUE
0.110785	i20S + PA28ab Vs i20S	Alpha 5TVESVTQA	Alpha 5	0.0632046	0.0446266	0.000683273	0.0240095	0.022041	0.0280621	0.0173645	0.019308	i20S	i20S + PA28ab	0.0188794	0.0432576	TVESVTQA	108	115	109	FALSE
0.0546903	i20S + PA28ab Vs i20S	Alpha 5TVESVTQAVSNL	Alpha 5	0.111303	0.101956	0.00139658	0.009508	0.0113502	0.0178119	0.0169248	-0.000904689	i20S	i20S + PA28ab	0.00400494	0.0122951	TVESVTQAVSNL	108	119	109	FALSE
-0.0123038	i20S + PA28ab Vs i20S	Alpha 5TVESVTQ	Alpha 5	0.0779646	0.079838	0.00106383	-0.0100296	-0.00712365	-0.000550535	-0.00357784	0.0089778	i20S	i20S + PA28ab	0.326753	0.435671	TVESVTQ	108	114	109	FALSE
0.0649498	i20S + PA28ab Vs i20S	Alpha 5VIKDI	Alpha 5	0.106608	0.0958332	-0.000299306	0.00789599	0.0217317	0.0126372	0.018636	0.0040489	i20S	i20S + PA28ab	0.173091	0.260188	VIKDI	237	241	238	FALSE
0.28669	i20S + PA28ab Vs i20S	Alpha 5YAIEA	Alpha 5	0.0970114	0.0494744	-0.00146851	0.0635861	0.0554412	0.0535593	0.0652652	0.0488387	i20S	i20S + PA28ab	3.3142e-07	6.80132e-06	YAIEA	26	30	27	TRUE
0.0120508	i20S + PA28ab Vs i20S	Alpha 6AAHQKKILHVDNHIGIS	Alpha 6	0.0735947	0.0714793	0.000641344	-0.00108079	-0.00095641	0.0022433	0.0011955	0.0106492	i20S	i20S + PA28ab	1.67974e-07	3.96418e-06	AAHQKKILHVDNHIGIS	57	73	58	FALSE
0.00887945	i20S + PA28ab Vs i20S	Alpha 6DVSPFL	Alpha 6	0.125863	0.123587	0.00477625	0.00473183	-0.0010415	-0.000334253	0.00245133	0.00307204	i20S	i20S + PA28ab	0.914767	0.942729	DVSPFL	228	233	229	FALSE
0.0301237	i20S + PA28ab Vs i20S	Alpha 6EAVKQGSATVGLKSKTHAVL	Alpha 6	0.121999	0.116781	0.00118739	5.77711e-05	-0.000288605	0.00613654	0.00342132	0.0207967	i20S	i20S + PA28ab	5.90373e-05	0.000464427	EAVKQGSATVGLKSKTHAVL	27	46	28	FALSE
0.0530578	i20S + PA28ab Vs i20S	Alpha 6ERHMSEF	Alpha 6	0.0797739	0.07162	-0.00413436	0.0110721	0.0111516	0.0133888	0.0063492	0.0110961	i20S	i20S + PA28ab	0.364768	0.469129	ERHMSEF	173	179	174	FALSE
0.0734987	i20S + PA28ab Vs i20S	Alpha 6FRNQYDND	Alpha 6	0.364689	0.352026	0.00247866	0.00783147	0.020239	0.00928814	0.0167745	0.0193657	i20S	i20S + PA28ab	0.293823	0.396242	FRNQYDND	2	9	3	FALSE
0.0197897	i20S + PA28ab Vs i20S	Alpha 6FTIYDDD	Alpha 6	0.100653	0.097	0.00212906	0.00068795	0.00342873	0.00564651	0.00591356	0.00411292	i20S	i20S + PA28ab	0.917004	0.942975	FTIYDDD	221	227	222	FALSE
-0.047135	i20S + PA28ab Vs i20S	Alpha 6GSATVGLKSKTHAV	Alpha 6	0.0416385	0.0494873	4.20459e-05	0.00216271	-0.0100283	-0.0127781	-0.015507	-0.0109844	i20S	i20S + PA28ab	0.00487037	0.0144579	GSATVGLKSKTHAV	32	45	33	FALSE
-0.114949	i20S + PA28ab Vs i20S	Alpha 6IAGLTA	Alpha 6	0.365473	0.384677	-0.000278655	-0.0385053	-0.0287261	-0.0113508	-0.0187197	-0.0176467	i20S	i20S + PA28ab	0.236404	0.336968	IAGLTA	74	79	75	FALSE
-0.0528401	i20S + PA28ab Vs i20S	Alpha 6IAGYDDMGPHIF	Alpha 6	0.0620448	0.0704345	0.00250202	-0.00645032	-0.00955618	-0.0154852	-0.0108142	-0.0105342	i20S	i20S + PA28ab	0.00272376	0.00938406	IAGYDDMGPHIF	134	145	135	FALSE
0.098649	i20S + PA28ab Vs i20S	Alpha 6IAGYDDMGPHIFQTC	Alpha 6	0.162822	0.146568	-0.00112711	0.015657	0.0162499	0.0119847	0.0205518	0.0342056	i20S	i20S + PA28ab	0.000149431	0.00093904	IAGYDDMGPHIFQTC	134	148	135	FALSE
0.0427365	i20S + PA28ab Vs i20S	Alpha 6IGIVGKDLE	Alpha 6	0.163971	0.156864	-9.42346e-05	0.00568822	0.00694013	0.0106431	0.0119918	0.00747327	i20S	i20S + PA28ab	0.802713	0.851417	IGIVGKDLE	212	220	213	FALSE
0.0827871	i20S + PA28ab Vs i20S	Alpha 6IGSKTQIPTQRYGRRPYGVG	Alpha 6	0.0920515	0.0782596	-3.58276e-05	0.0200566	0.0197332	0.0213479	0.0261059	-0.00445653	i20S	i20S + PA28ab	2.05999e-06	3.03848e-05	IGSKTQIPTQRYGRRPYGVG	112	131	113	TRUE
0.0784215	i20S + PA28ab Vs i20S	Alpha 6IGSKTQIPTQRYGRRPYGVGL	Alpha 6	0.1038	0.0914332	-0.0042188	0.0160937	0.0166153	0.012898	0.0109129	0.0219016	i20S	i20S + PA28ab	0.0431843	0.0818594	IGSKTQIPTQRYGRRPYGVGL	112	132	113	FALSE
0.10388	i20S + PA28ab Vs i20S	Alpha 6LEERPQRKAQPAQPADEPAE	Alpha 6	0.435652	0.418856	-0.00310481	0.0201533	0.0141863	0.0260138	0.0256667	0.0178594	i20S	i20S + PA28ab	0.00188404	0.00699517	LEERPQRKAQPAQPADEPAE	236	255	237	TRUE
0.0640553	i20S + PA28ab Vs i20S	Alpha 6LEERPQRKAQPAQPADEPAEKADEPMEH	Alpha 6	0.38058	0.369856	0.0002922	0.0119029	0.0170361	0.0123415	0.0110484	0.0117264	i20S	i20S + PA28ab	0.0681864	0.120827	LEERPQRKAQPAQPADEPAEKADEPMEH	236	263	237	FALSE
0.0694112	i20S + PA28ab Vs i20S	Alpha 6LIGSKTQIPTQRYGRRPYGVGL	Alpha 6	0.0957818	0.0842576	-0.000265913	0.00998799	0.00990945	0.0114416	0.0106219	0.0274502	i20S	i20S + PA28ab	1.48087e-08	7.76635e-07	LIGSKTQIPTQRYGRRPYGVGL	111	132	112	FALSE
0.0186999	i20S + PA28ab Vs i20S	Alpha 6LLIAG	Alpha 6	0.0444713	0.041349	3.43269e-05	0.00212799	0.00795983	0.00123433	0.00482758	0.00255016	i20S	i20S + PA28ab	0.923468	0.947559	LLIAG	132	136	133	FALSE
0.0305703	i20S + PA28ab Vs i20S	Alpha 6LRETLPAEQDL	Alpha 6	0.281067	0.275557	0.00249186	0.0022061	0.00609012	0.00592611	0.00719745	0.0091505	i20S	i20S + PA28ab	0.73273	0.79323	LRETLPAEQDL	195	205	196	FALSE
-0.0259381	i20S + PA28ab Vs i20S	Alpha 6LRETLPAEQDLTTKNVS	Alpha 6	0.257748	0.262163	-0.000553463	-0.00920576	-0.00424043	-0.0011562	-0.00070923	-0.0106264	i20S	i20S + PA28ab	0.423881	0.529313	LRETLPAEQDLTTKNVS	195	211	196	FALSE
0.0293782	i20S + PA28ab Vs i20S	Alpha 6LRETLPAEQ	Alpha 6	0.253409	0.248141	0.00223123	0.000244974	-0.00460925	0.00593929	0.00926308	0.0185401	i20S	i20S + PA28ab	0.0125284	0.032138	LRETLPAEQ	195	203	196	FALSE
-0.00302317	i20S + PA28ab Vs i20S	Alpha 6MECNL	Alpha 6	0.345438	0.34652	-0.00346948	-0.00854665	-0.00530057	-0.00358082	0.0131642	0.00124068	i20S	i20S + PA28ab	0.483991	0.581282	MECNL	180	184	181	FALSE
0.00202693	i20S + PA28ab Vs i20S	Alpha 6MFRNQYDNDAcetyl N-term (1)Oxidation M (1)	Alpha 6	0.468829	0.46876	-0.00161077	0.00429316	0.0015215	0.00174512	0.00217962	-0.00771248	i20S	i20S + PA28ab	0.815053	0.856804	MFRNQYDNDAcetyl N-term (1)Oxidation M (1)	1	9	2	FALSE
0.0836278	i20S + PA28ab Vs i20S	Alpha 6MRQECL	Alpha 6	0.0837322	0.0692446	0.00329752	0.00346324	0.0095101	0.0227127	0.0251768	0.0227649	i20S	i20S + PA28ab	0.0139938	0.0344624	MRQECL	88	93	89	FALSE
0.102597	i20S + PA28ab Vs i20S	Alpha 6MSIGARSQSART	Alpha 6	0.287993	0.271105	-0.00126635	0.00425904	-0.00322345	0.0152501	0.0326909	0.0536203	i20S	i20S + PA28ab	0.00235571	0.00842345	MSIGARSQSART	159	170	160	FALSE
0.0363095	i20S + PA28ab Vs i20S	Alpha 6NELVKHGLRA	Alpha 6	0.0527496	0.046783	-0.000509998	0.000894529	0.00600621	0.00550923	0.00579824	0.0181013	i20S	i20S + PA28ab	0.0379006	0.0760734	NELVKHGLRA	185	194	186	FALSE
0.061904	i20S + PA28ab Vs i20S	Alpha 6TIYDDDDVSPFL	Alpha 6	0.068693	0.0587066	-0.00198576	0.0197369	-0.00511469	0.0128242	0.0197248	0.0147328	i20S	i20S + PA28ab	0.0568541	0.104973	TIYDDDDVSPFL	222	233	223	FALSE
-0.00792197	i20S + PA28ab Vs i20S	Alpha 6TIYDDD	Alpha 6	0.189339	0.190848	-0.00113233	-0.0053766	-0.00658013	-0.00339713	0.0042006	0.0032313	i20S	i20S + PA28ab	0.398959	0.50757	TIYDDD	222	227	223	FALSE
0.062471	i20S + PA28ab Vs i20S	Alpha 6TTKNVSIGIVGKDLE	Alpha 6	0.127489	0.117037	0.000239127	0.00566737	0.0156491	0.0134403	0.0275436	0.000170627	i20S	i20S + PA28ab	0.0391926	0.0761823	TTKNVSIGIVGKDLE	206	220	207	FALSE
-0.0292445	i20S + PA28ab Vs i20S	Alpha 6TVWSPQGRIHQIE	Alpha 6	0.185351	0.189835	0.00233869	-0.00589919	-0.00104859	-0.00238586	-0.016874	-0.00303692	i20S	i20S + PA28ab	0.569196	0.652088	TVWSPQGRIHQIE	11	23	12	FALSE
0.0641237	i20S + PA28ab Vs i20S	Alpha 6VALKRAQSEL	Alpha 6	0.399063	0.388039	0.00202217	0.00614544	0.00734193	0.012759	0.0175631	0.0203142	i20S	i20S + PA28ab	0.00417939	0.0127269	VALKRAQSEL	47	56	48	FALSE
0.0654772	i20S + PA28ab Vs i20S	Alpha 6VFDRPLPVSRL	Alpha 6	0.120176	0.109493	-0.0013774	0.00862392	0.00994943	0.0143972	0.0145099	0.0179967	i20S	i20S + PA28ab	0.00219089	0.00789391	VFDRPLPVSRL	98	108	99	FALSE
-0.0149776	i20S + PA28ab Vs i20S	Alpha 6VGLKSKTHAVL	Alpha 6	0.0828737	0.0860217	-0.00391056	-0.0164133	0.00427507	-0.00137846	0.00147714	-0.00293806	i20S	i20S + PA28ab	0.329789	0.43848	VGLKSKTHAVL	36	46	37	FALSE
0.0946714	i20S + PA28ab Vs i20S	Alpha 6VSIGIVGKD	Alpha 6	0.152025	0.136825	-0.003469	0.0189378	0.00851192	0.020757	0.00212875	0.0443359	i20S	i20S + PA28ab	0.0384789	0.0760734	VSIGIVGKD	210	218	211	FALSE
0.0054929	i20S + PA28ab Vs i20S	Alpha 6VTVWSPQGRIHQ	Alpha 6	0.229306	0.228628	-0.00142196	-0.0109962	-0.0113862	-0.00359428	0.00855351	0.0229161	i20S	i20S + PA28ab	0.000665572	0.00317323	VTVWSPQGRIHQ	10	21	11	FALSE
0.0444643	i20S + PA28ab Vs i20S	Alpha 6VTVWSPQGRIHQIE	Alpha 6	0.186267	0.178141	0.00428885	0.000152919	0.010403	0.00711865	0.00715766	0.0196321	i20S	i20S + PA28ab	0.0326325	0.0675551	VTVWSPQGRIHQIE	10	23	11	FALSE
0.0500541	i20S + PA28ab Vs i20S	Alpha 6VTVWSPQGRIHQIEY	Alpha 6	0.160803	0.152495	-0.000205723	0.00365378	0.00700719	0.00470674	0.00653705	0.0281494	i20S	i20S + PA28ab	0.0032836	0.0108382	VTVWSPQGRIHQIEY	10	24	11	FALSE
0.0698842	i20S + PA28ab Vs i20S	Alpha 6YAMEA	Alpha 6	0.0609252	0.0502132	-0.00561212	0.0163644	0.0126771	0.0114006	0.0111072	0.018335	i20S	i20S + PA28ab	0.276472	0.380451	YAMEA	24	28	25	FALSE
0.0681239	i20S + PA28ab Vs i20S	Alpha 7ADARSLAD	Alpha 7	0.083727	0.0721609	0.00127258	0.0206451	0.00748182	0.00830672	0.00277391	0.0289163	i20S	i20S + PA28ab	0.0752826	0.130842	ADARSLAD	82	89	83	FALSE
-0.0840152	i20S + PA28ab Vs i20S	Alpha 7AVAGL	Alpha 7	0.143048	0.157173	-0.000731747	-0.0105567	-0.0115184	-0.0203507	-0.0208876	-0.0207018	i20S	i20S + PA28ab	0.148438	0.22916	AVAGL	76	80	77	FALSE
0.0789132	i20S + PA28ab Vs i20S	Alpha 7EAEKYAKESL	Alpha 7	0.206935	0.19465	-0.00520296	0.0150148	0.0196315	0.0126824	0.0201787	0.0114058	i20S	i20S + PA28ab	0.0533021	0.0998357	EAEKYAKESL	234	243	235	FALSE
0.0772272	i20S + PA28ab Vs i20S	Alpha 7FELEL	Alpha 7	0.273875	0.261486	-0.00289386	0.011448	0.0224803	0.00925435	0.0201228	0.0139217	i20S	i20S + PA28ab	0.0694602	0.122333	FELEL	209	213	210	FALSE
0.0603778	i20S + PA28ab Vs i20S	Alpha 7FMLGSY	Alpha 7	0.0674637	0.0565636	0.00502264	0.00930984	0.0100941	0.0115918	0.01362	0.015762	i20S	i20S + PA28ab	0.726968	0.788802	FMLGSY	135	140	136	FALSE
0.03352	i20S + PA28ab Vs i20S	Alpha 7FRSNFGYNIPLKHLAD	Alpha 7	0.129767	0.124657	-0.00285657	0.00483716	0.003265	0.00418595	0.00379015	0.0174417	i20S	i20S + PA28ab	0.00112078	0.00468149	FRSNFGYNIPLKHLAD	98	113	99	FALSE
0.0163468	i20S + PA28ab Vs i20S	Alpha 7FRSNFGYNIPLKHLADRVAM	Alpha 7	0.103489	0.101093	-0.00196963	-0.0035679	0.00135468	0.00254612	0.00360441	0.0124095	i20S	i20S + PA28ab	0.00352124	0.0113063	FRSNFGYNIPLKHLADRVAM	98	117	99	FALSE
-0.0308223	i20S + PA28ab Vs i20S	Alpha 7GKARQAAKTEIEKLQM	Alpha 7	0.178246	0.183059	0.00194539	-0.00778401	-0.010169	0.00116845	-0.00498708	-0.00905061	i20S	i20S + PA28ab	0.743236	0.799106	GKARQAAKTEIEKLQM	166	181	167	FALSE
-0.00582941	i20S + PA28ab Vs i20S	Alpha 7GVEKLVL	Alpha 7	0.318978	0.319252	0.00418058	-0.0093137	0.00430336	0.00402714	-0.00131886	-0.00352734	i20S	i20S + PA28ab	0.189453	0.2812	GVEKLVL	48	54	49	FALSE
-0.0234638	i20S + PA28ab Vs i20S	Alpha 7GYNIPLKHLADRVAM	Alpha 7	0.128072	0.132018	-0.000215215	-0.00677313	-0.00477151	-0.00463357	-0.010272	0.00298649	i20S	i20S + PA28ab	0.0159708	0.0377337	GYNIPLKHLADRVAM	103	117	104	FALSE
-0.0676888	i20S + PA28ab Vs i20S	Alpha 7GYWGCA	Alpha 7	0.149611	0.160899	-4.15665e-05	-0.0122613	-0.0110213	-0.0146606	-0.01705	-0.0126957	i20S	i20S + PA28ab	0.460236	0.558436	GYWGCA	159	164	160	FALSE
0.0205275	i20S + PA28ab Vs i20S	Alpha 7IAREEASNF	Alpha 7	0.0804308	0.0769236	0.000515889	-0.00284957	0.00705714	0.00734592	0.000924012	0.00804995	i20S	i20S + PA28ab	0.156716	0.237845	IAREEASNF	90	98	91	FALSE
-0.00134246	i20S + PA28ab Vs i20S	Alpha 7IGKARQAAKTEIE	Alpha 7	0.172451	0.172815	-0.000841274	-0.00509078	-0.00505033	0.00411984	-0.00222326	0.00690208	i20S	i20S + PA28ab	0.130763	0.209221	IGKARQAAKTEIE	165	177	166	FALSE
0.0943508	i20S + PA28ab Vs i20S	Alpha 7IGKARQAAKTEIEKL	Alpha 7	0.142506	0.126747	0.00020613	0.00942823	0.00896118	0.0155863	0.0176464	0.0427287	i20S	i20S + PA28ab	1.9011e-07	4.27294e-06	IGKARQAAKTEIEKL	165	179	166	FALSE
0.0573422	i20S + PA28ab Vs i20S	Alpha 7IGKARQAAKTEIEKLQM	Alpha 7	0.196682	0.186975	0.000901421	0.00452047	0.00246871	0.00905882	0.00834586	0.0329484	i20S	i20S + PA28ab	0.00794492	0.0216763	IGKARQAAKTEIEKLQM	165	181	166	FALSE
0.0411984	i20S + PA28ab Vs i20S	Alpha 7IGKARQAAKTEIEKLQMKE	Alpha 7	0.210945	0.204591	-0.00307521	-0.00294397	0.00226009	0.0118784	0.00833913	0.0216648	i20S	i20S + PA28ab	0.000266621	0.0015162	IGKARQAAKTEIEKLQMKE	165	183	166	FALSE
0.0780629	i20S + PA28ab Vs i20S	Alpha 7IVHDEVKDKAFE	Alpha 7	0.231139	0.218036	0.000553316	0.00990304	0.0244503	0.0157143	0.0170332	0.010962	i20S	i20S + PA28ab	0.0683494	0.120827	IVHDEVKDKAFE	199	210	200	FALSE
-0.00416722	i20S + PA28ab Vs i20S	Alpha 7IVKEVAKIIY	Alpha 7	0.0413498	0.0423795	-0.0020113	-0.00081697	-0.000852181	-0.00101377	-0.00446471	0.00298041	i20S	i20S + PA28ab	0.554552	0.639972	IVKEVAKIIY	189	198	190	FALSE
-0.00265554	i20S + PA28ab Vs i20S	Alpha 7KEEDESDDDNM	Alpha 7	0.221901	0.222309	0.000206052	-0.00146589	-0.000433235	-0.000331293	0.00190124	-0.00232636	i20S	i20S + PA28ab	0.959661	0.963745	KEEDESDDDNM	244	254	245	FALSE
0.0432976	i20S + PA28ab Vs i20S	Alpha 7LADARSLAD	Alpha 7	0.0863765	0.0789454	0.0012885	0.0112486	0.006545	0.00324951	0.00715214	0.0151024	i20S	i20S + PA28ab	0.0193676	0.0438031	LADARSLAD	81	89	82	FALSE
0.027959	i20S + PA28ab Vs i20S	Alpha 7LELSW	Alpha 7	0.187837	0.183249	-0.000434022	0.0157988	0.00286348	-0.00104786	0.00244623	0.00789835	i20S	i20S + PA28ab	0.347749	0.457208	LELSW	211	215	212	FALSE
0.0686153	i20S + PA28ab Vs i20S	Alpha 7LSWVGELTNGRHEIVPKDIRE	Alpha 7	0.142021	0.130965	-0.00228045	-0.00481228	0.0117128	0.0172556	0.0132494	0.0312098	i20S	i20S + PA28ab	0.00475779	0.0142132	LSWVGELTNGRHEIVPKDIRE	213	233	214	FALSE
0.0210172	i20S + PA28ab Vs i20S	Alpha 7LTNGRHEIVPKDIRE	Alpha 7	0.110345	0.106817	0.000149122	0.00250993	-0.00211719	0.00205059	0.0075414	0.0110325	i20S	i20S + PA28ab	0.03964	0.0764746	LTNGRHEIVPKDIRE	219	233	220	FALSE
0.0078619	i20S + PA28ab Vs i20S	Alpha 7MLGSY	Alpha 7	0.0727183	0.0710827	0.00195165	-0.00442069	0.00150081	-0.000338853	-0.00557869	0.0166993	i20S	i20S + PA28ab	0.186987	0.278416	MLGSY	136	140	137	FALSE
0.0221106	i20S + PA28ab Vs i20S	Alpha 7MLGSYSVNDGAQL	Alpha 7	0.188439	0.184632	0.000733418	0.00657296	0.00525091	0.00311973	0.00544835	0.00171861	i20S	i20S + PA28ab	0.860642	0.894764	MLGSYSVNDGAQL	136	148	137	FALSE
0.0325951	i20S + PA28ab Vs i20S	Alpha 7NSSTAIG	Alpha 7	0.146877	0.14157	-0.000751479	-0.00089759	0.0022423	0.00569952	0.0123265	0.0132244	i20S	i20S + PA28ab	0.33395	0.442766	NSSTAIG	32	38	33	FALSE
0.00437234	i20S + PA28ab Vs i20S	Alpha 7PLKHLADRVAM	Alpha 7	0.124248	0.123544	-0.000150629	-0.00148218	0.000397371	-0.00175404	0.00151619	0.005695	i20S	i20S + PA28ab	0.137396	0.217621	PLKHLADRVAM	107	117	108	FALSE
0.0495349	i20S + PA28ab Vs i20S	Alpha 7RSNFGYNIPLKHLAD	Alpha 7	0.144677	0.136566	-0.000869799	0.00368622	0.00149806	0.00753474	0.00925651	0.0275594	i20S	i20S + PA28ab	0.00113173	0.00468577	RSNFGYNIPLKHLAD	99	113	100	FALSE
0.0182878	i20S + PA28ab Vs i20S	Alpha 7RSNFGYNIPLKHLADRVAM	Alpha 7	0.108572	0.105591	-0.000403049	0.00787369	0.0064004	0.00315689	0.00565627	-0.00479942	i20S	i20S + PA28ab	0.000509574	0.00254832	RSNFGYNIPLKHLADRVAM	99	117	100	FALSE
0.049993	i20S + PA28ab Vs i20S	Alpha 7SASTFSPDGRVF	Alpha 7	0.146868	0.138081	0.00272998	0.0105319	0.0128434	0.00692243	0.00917811	0.0105173	i20S	i20S + PA28ab	0.543024	0.629747	SASTFSPDGRVF	10	21	11	FALSE
0.0302308	i20S + PA28ab Vs i20S	Alpha 7SAVRPFGCSF	Alpha 7	0.0758708	0.0705024	0.0019797	0.00997447	0.00529554	0.00722146	-0.00287923	0.0106186	i20S	i20S + PA28ab	0.102584	0.168559	SAVRPFGCSF	126	135	127	FALSE
-0.00824336	i20S + PA28ab Vs i20S	Alpha 7SSIGTGYDLAcetyl N-term (1)	Alpha 7	0.407178	0.408169	0.00229333	-0.0077208	-0.00498342	-0.00364355	0.00892208	-0.000817672	i20S	i20S + PA28ab	0.14417	0.224496	SSIGTGYDLAcetyl N-term (1)	1	9	2	FALSE
0.154363	i20S + PA28ab Vs i20S	Alpha 7SSIGTGYDLSAAcetyl N-term (1)	Alpha 7	0.431627	0.40567	0.00138188	0.0210053	0.0220062	0.0354012	0.0366847	0.0392651	i20S	i20S + PA28ab	0.00760262	0.0210444	SSIGTGYDLSAAcetyl N-term (1)	1	11	2	FALSE
0.156177	i20S + PA28ab Vs i20S	Alpha 7STFSPDGRVF	Alpha 7	0.164677	0.138944	-0.00178205	0.023922	0.0343855	0.0253526	0.026968	0.0455489	i20S	i20S + PA28ab	0.000127851	0.000862079	STFSPDGRVF	12	21	13	TRUE
0.0801575	i20S + PA28ab Vs i20S	Alpha 7STFSPDGRVFQ	Alpha 7	0.183466	0.170097	5.54511e-05	0.0145453	0.0188556	0.0120639	0.0108099	0.0238828	i20S	i20S + PA28ab	0.0384351	0.0760734	STFSPDGRVFQ	12	22	13	FALSE
0.0439158	i20S + PA28ab Vs i20S	Alpha 7SWVGELTNGRHEIVPKD	Alpha 7	0.185117	0.177731	0.000402937	-0.00896375	-0.00714844	0.0130241	0.0214472	0.0255566	i20S	i20S + PA28ab	1.16499e-08	6.87346e-07	SWVGELTNGRHEIVPKD	214	230	215	FALSE
0.00421146	i20S + PA28ab Vs i20S	Alpha 7SWVGELTNGRHEIVPKDIRE	Alpha 7	0.155116	0.154258	0.000936652	-0.00722623	-0.00500861	0.000162223	0.00491525	0.0113688	i20S	i20S + PA28ab	0.000759969	0.00341905	SWVGELTNGRHEIVPKDIRE	214	233	215	FALSE
0.0104978	i20S + PA28ab Vs i20S	Alpha 7VAKIIY	Alpha 7	0.0204945	0.0194713	-0.0043587	0.00341646	0.00326158	-0.00216776	0.00439182	0.00159572	i20S	i20S + PA28ab	0.507629	0.60429	VAKIIY	193	198	194	FALSE
0.0323748	i20S + PA28ab Vs i20S	Alpha 7YAMKAVENSSTA	Alpha 7	0.174705	0.169475	-0.000994931	-0.00400339	-0.00422539	0.000931515	0.0106711	0.029001	i20S	i20S + PA28ab	3.13228e-06	3.79087e-05	YAMKAVENSSTA	25	36	26	FALSE
0.0633771	i20S + PA28ab Vs i20S	Alpha 7YEEGSNKRLFNVDRHVGMA	Alpha 7	0.102553	0.0922635	-0.00164098	0.00600183	0.00731528	0.0139577	0.0135439	0.0225583	i20S	i20S + PA28ab	0.000312397	0.00175538	YEEGSNKRLFNVDRHVGMA	58	76	59	FALSE
0.0520481	i20S + PA28ab Vs i20S	Alpha 7YEEGSNKRLFNVDRHVGM	Alpha 7	0.106193	0.0972928	0.00135123	0.00484285	0.00778429	0.00993197	0.0136542	0.0158348	i20S	i20S + PA28ab	0.00271426	0.00938406	YEEGSNKRLFNVDRHVGM	58	75	59	FALSE
0.00267066	i20S + PA28ab Vs i20S	Alpha 7YGYWGCA	Alpha 7	0.120724	0.119943	0.00201661	0.0102434	0.00286083	-0.00137678	-0.000401223	-0.00865561	i20S	i20S + PA28ab	0.66867	0.739964	YGYWGCA	158	164	159	FALSE
0.030268	i20S + PA28ab Vs i20S	Alpha 7YMIDPSGVS	Alpha 7	0.116268	0.110069	0.00692477	0.00576426	0.00207904	-0.00322353	0.00774018	0.017908	i20S	i20S + PA28ab	0.131951	0.210408	YMIDPSGVS	149	157	150	FALSE
0.000568786	i20S + PA28ab Vs i20S	Alpha 7YMIDPSGVSY	Alpha 7	0.0955885	0.0951566	0.00202294	0.0017214	0.000357008	-0.00212286	-0.00366886	0.00428209	i20S	i20S + PA28ab	0.402109	0.510203	YMIDPSGVSY	149	158	150	FALSE
0.0303359	i20S + PA28ab Vs i20S	Alpha 7YSAVRPFGCSF	Alpha 7	0.106011	0.100888	0.000401815	0.00351526	0.00238018	0.00444605	0.00456282	0.0154316	i20S	i20S + PA28ab	0.022262	0.0486466	YSAVRPFGCSF	125	135	126	FALSE
-0.00199592	i20S + PA28ab Vs i20S	Alpha 7YSAVRPFGCS	Alpha 7	0.124783	0.125569	-0.00272298	-0.000156144	-0.00364676	0.000890406	0.00121492	-0.000298342	i20S	i20S + PA28ab	0.947555	0.955654	YSAVRPFGCS	125	134	126	FALSE
0.0869418	i20S + PA28ab Vs i20S	Alpha 7YSVNDGAQL	Alpha 7	0.300604	0.285524	0.00354228	0.0137137	0.0174109	0.0175667	0.0231973	0.0150534	i20S	i20S + PA28ab	0.0415663	0.0794304	YSVNDGAQL	140	148	141	FALSE
0.0394544	i20S + PA28ab Vs i20S	Alpha 7YVHAYTL	Alpha 7	0.0481325	0.0412947	0.00157276	0.0101952	0.0103921	0.00907632	-0.00347924	0.01327	i20S	i20S + PA28ab	0.0158058	0.0377202	YVHAYTL	118	124	119	FALSE
0.0411701	i20S + PA28ab Vs i20S	Beta 1iAGVDHRVILGNELPKF	Beta 1i	0.212621	0.205758	5.57647e-06	0.00714845	0.0101362	0.00647116	-0.00046059	0.0178749	i20S	i20S + PA28ab	0.658183	0.732695	AGVDHRVILGNELPKF	181	196	182	FALSE
0.0974232	i20S + PA28ab Vs i20S	Beta 1iAMSRDGSSGGVIY	Beta 1i	0.155955	0.140529	-0.00486886	0.0183172	0.0165359	0.0196964	0.0241127	0.0187611	i20S	i20S + PA28ab	0.00337427	0.0109838	AMSRDGSSGGVIY	162	174	163	FALSE
0.082074	i20S + PA28ab Vs i20S	Beta 1iAMSRDGSSGGVIYL	Beta 1i	0.127574	0.113931	-0.000216068	0.0122715	0.013045	0.0156571	0.0243525	0.0167479	i20S	i20S + PA28ab	0.00014812	0.00093904	AMSRDGSSGGVIYL	162	175	163	FALSE
0.0193409	i20S + PA28ab Vs i20S	Beta 1iAVVNRVFDKLSPLHE	Beta 1i	0.308083	0.3047	0.000953073	-0.000274619	0.005421	-0.00147716	0.00679965	0.008872	i20S	i20S + PA28ab	0.700321	0.768724	AVVNRVFDKLSPLHE	25	39	26	FALSE
0.0813808	i20S + PA28ab Vs i20S	Beta 1iAVVNRVFDKLSPLHERIY	Beta 1i	0.229606	0.216053	-6.17288e-05	0.0125044	0.0123261	0.0161569	0.0215201	0.0188734	i20S	i20S + PA28ab	0.000477782	0.00247817	AVVNRVFDKLSPLHERIY	25	42	26	TRUE
0.0855367	i20S + PA28ab Vs i20S	Beta 1iAYKPGMSPEE	Beta 1i	0.222194	0.208274	-0.00201335	0.018076	0.0195822	0.00598986	0.0212295	0.0206591	i20S	i20S + PA28ab	0.102524	0.168559	AYKPGMSPEE	141	150	142	FALSE
-0.0675541	i20S + PA28ab Vs i20S	Beta 1iCALSGSAADAQA	Beta 1i	0.331791	0.343052	-1.44876e-05	-0.0150078	-0.020713	0.000778997	-0.0151114	-0.017501	i20S	i20S + PA28ab	0.581466	0.661331	CALSGSAADAQA	43	54	44	FALSE
0.140375	i20S + PA28ab Vs i20S	Beta 1iDGGVVMGSD	Beta 1i	0.0909683	0.067327	0.00147237	0.0342774	0.0291948	0.0236253	0.0370527	0.0162249	i20S	i20S + PA28ab	0.00089746	0.00388625	DGGVVMGSD	9	17	10	TRUE
0.0191546	i20S + PA28ab Vs i20S	Beta 1iDKLSPLHERIY	Beta 1i	0.0968051	0.0931186	0.00296399	0.00534975	-0.00108843	-0.00124708	0.000888975	0.0152514	i20S	i20S + PA28ab	0.238022	0.337377	DKLSPLHERIY	32	42	33	FALSE
0.0209464	i20S + PA28ab Vs i20S	Beta 1iITAAGVDHRVILGNELPKF	Beta 1i	0.206745	0.203272	-0.000108899	-0.000972965	0.0027876	0.00139175	0.00182391	0.0159161	i20S	i20S + PA28ab	0.176498	0.264466	ITAAGVDHRVILGNELPKF	178	196	179	FALSE
0.0376597	i20S + PA28ab Vs i20S	Beta 1iLEEPPLVL	Beta 1i	0.0408198	0.0338018	0.00444822	0.00710338	0.00588247	0.00668269	0.0135259	0.00446528	i20S	i20S + PA28ab	0.548071	0.634043	LEEPPLVL	70	77	71	FALSE
0.108463	i20S + PA28ab Vs i20S	Beta 1iLTRQPFAIGGSGSTF	Beta 1i	0.179998	0.161836	0.000511832	0.0203842	0.0170411	0.0189579	0.0315836	0.0204964	i20S	i20S + PA28ab	0.0054701	0.0158075	LTRQPFAIGGSGSTF	119	133	120	FALSE
0.0922899	i20S + PA28ab Vs i20S	Beta 1iMVAGWD	Beta 1i	0.0701585	0.0553761	-0.0035955	0.0164736	0.017364	0.0199849	0.0231032	0.0153642	i20S	i20S + PA28ab	0.0107156	0.0280988	MVAGWD	99	104	100	FALSE
0.149651	i20S + PA28ab Vs i20S	Beta 1iQREGGQVYGTLGGM	Beta 1i	0.241011	0.216069	-3.22388e-06	0.0368058	0.0321472	0.0250227	0.0293151	0.0263601	i20S	i20S + PA28ab	2.13141e-05	0.000186301	QREGGQVYGTLGGM	105	118	106	TRUE
0.0278181	i20S + PA28ab Vs i20S	Beta 1iQREGGQVYGTLGGML	Beta 1i	0.122623	0.117918	0.000409737	0.00289839	-0.000266504	0.0121845	0.00492922	0.0080725	i20S	i20S + PA28ab	0.0950085	0.158459	QREGGQVYGTLGGML	105	119	106	FALSE
0.110629	i20S + PA28ab Vs i20S	Beta 1iTRQPFAIGGSGSTF	Beta 1i	0.174295	0.155546	0.00186486	0.0143778	0.016265	0.0264415	0.0322767	0.0212676	i20S	i20S + PA28ab	0.000160282	0.000969912	TRQPFAIGGSGSTF	120	133	121	TRUE
0.0477293	i20S + PA28ab Vs i20S	Beta 1iVDAAYKPGMSPEECRRFT	Beta 1i	0.139848	0.131958	-0.000389991	0.00580478	0.00832221	0.00761284	0.00754311	0.0184464	i20S	i20S + PA28ab	0.0386704	0.0760734	VDAAYKPGMSPEECRRFT	138	155	139	FALSE
0.0753179	i20S + PA28ab Vs i20S	Beta 1iVTITAAGVDHRVILGNEL	Beta 1i	0.197313	0.18461	0.000901467	0.00949354	0.0146069	0.0218989	0.016436	0.0128825	i20S	i20S + PA28ab	0.00207429	0.00753126	VTITAAGVDHRVILGNEL	176	193	177	FALSE
0.0546397	i20S + PA28ab Vs i20S	Beta 1iVTITAAGVDHRVILGNELPKF	Beta 1i	0.197379	0.188447	-0.00105172	0.00761655	0.0103796	0.0088004	0.0146597	0.0131834	i20S	i20S + PA28ab	0.0387428	0.0760734	VTITAAGVDHRVILGNELPKF	176	196	177	FALSE
0.11394	i20S + PA28ab Vs i20S	Beta 1iVTITAAGVDHRVIL	Beta 1i	0.189328	0.170655	-0.00189923	0.0156065	0.0251099	0.0183827	0.0300731	0.0247681	i20S	i20S + PA28ab	1.23397e-05	0.000114203	VTITAAGVDHRVIL	176	189	177	TRUE
-0.106799	i20S + PA28ab Vs i20S	Beta 1iVTITAAGVD	Beta 1i	0.0324582	0.0502567	7.76267e-06	-0.0222727	-0.0197589	-0.026501	-0.0140722	-0.0241939	i20S	i20S + PA28ab	0.0464183	0.0876377	VTITAAGVD	176	184	177	FALSE
-0.0206763	i20S + PA28ab Vs i20S	Beta 1iVVNRVFDKLSPLHERIY	Beta 1i	0.14732	0.15082	-0.000324734	0.0343602	0.0123512	-0.0191921	-0.0157285	-0.0324671	i20S	i20S + PA28ab	1.71807e-10	2.70309e-08	VVNRVFDKLSPLHERIY	26	42	27	TRUE
-0.0621274	i20S + PA28ab Vs i20S	Beta 1iVVRNISY	Beta 1i	0.127487	0.137828	7.82781e-05	-0.0097148	-0.0144871	-0.0193259	-0.0239927	0.00539299	i20S	i20S + PA28ab	0.00516634	0.015146	VVRNISY	82	88	83	FALSE
0.0975556	i20S + PA28ab Vs i20S	Beta 1iVVRNISYKYREDL	Beta 1i	0.223024	0.206465	0.00179901	0.00945176	0.00545502	0.0232136	0.0331064	0.0263288	i20S	i20S + PA28ab	0.0004243	0.00225022	VVRNISYKYREDL	82	94	83	TRUE
0.0343582	i20S + PA28ab Vs i20S	Beta 1iYQLEL	Beta 1i	0.0460964	0.0395486	0.0049284	0.0042969	0.00911765	0.0064779	0.0120782	0.00238752	i20S	i20S + PA28ab	0.542812	0.629747	YQLEL	61	65	62	FALSE
0.176083	i20S + PA28ab Vs i20S	Beta 1iYVDAAYKPGMSPEE	Beta 1i	0.160472	0.131375	-0.00150128	0.0308403	0.0319699	0.0348555	0.0397481	0.0386695	i20S	i20S + PA28ab	8.91176e-08	2.47432e-06	YVDAAYKPGMSPEE	137	150	138	TRUE
0.0570998	i20S + PA28ab Vs i20S	Beta 2iAVTAGIL	Beta 2i	0.0946764	0.0845123	0.00388469	0.00979942	0.0126576	0.00897858	0.0130013	0.0126629	i20S	i20S + PA28ab	0.359504	0.465565	AVTAGIL	158	164	159	FALSE
0.0599402	i20S + PA28ab Vs i20S	Beta 2iCVITKTGAKL	Beta 2i	0.31622	0.30614	0.000535646	0.0118377	0.021962	0.0112265	0.00519487	0.00971912	i20S	i20S + PA28ab	0.0674328	0.120493	CVITKTGAKL	176	185	177	FALSE
0.0395693	i20S + PA28ab Vs i20S	Beta 2iEAAQGL	Beta 2i	0.0417774	0.0349739	0.00125144	0.00548551	0.00686694	0.00714674	0.0109003	0.00916981	i20S	i20S + PA28ab	0.153961	0.234417	EAAQGL	149	154	150	FALSE
0.0615804	i20S + PA28ab Vs i20S	Beta 2iEDRFQPNMTL	Beta 2i	0.156268	0.146021	-9.67685e-05	0.00873091	0.0173184	0.0116843	0.0142675	0.00957925	i20S	i20S + PA28ab	0.100575	0.166566	EDRFQPNMTL	139	148	140	FALSE
0.0128375	i20S + PA28ab Vs i20S	Beta 2iGDLGSGGNVDA	Beta 2i	0.212873	0.210597	0.000820455	0.00292086	0.00258388	0.00683648	-0.00887009	0.00936633	i20S	i20S + PA28ab	0.410915	0.519535	GDLGSGGNVDA	165	175	166	FALSE
0.0148503	i20S + PA28ab Vs i20S	Beta 2iHALSTGREPRVATV	Beta 2i	0.157738	0.155648	-0.00231361	-0.00105436	-0.00584536	0.00122428	-0.000457645	0.0209834	i20S	i20S + PA28ab	0.00121058	0.00482146	HALSTGREPRVATV	66	79	67	FALSE
0.0857502	i20S + PA28ab Vs i20S	Beta 2iHALSTGREPRVATVT	Beta 2i	0.15914	0.1457	-0.00511213	0.0176375	0.0189611	0.0148599	0.00978637	0.0245054	i20S	i20S + PA28ab	0.00240633	0.00853974	HALSTGREPRVATVT	66	80	67	FALSE
0.0398591	i20S + PA28ab Vs i20S	Beta 2iLIVGGVD	Beta 2i	0.0758844	0.0689333	0.00184758	0.006987	0.00712516	0.0098715	0.00852744	0.007348	i20S	i20S + PA28ab	0.682364	0.752514	LIVGGVD	98	104	99	FALSE
0.138593	i20S + PA28ab Vs i20S	Beta 2iLRTLSSPTEPVKRSGRYHFVPGTT	Beta 2i	0.278392	0.255408	-0.000691582	0.0283023	0.0319231	0.0282198	0.0266627	0.0234853	i20S	i20S + PA28ab	2.76313e-07	5.92817e-06	LRTLSSPTEPVKRSGRYHFVPGTT	186	209	187	TRUE
0.123234	i20S + PA28ab Vs i20S	Beta 2iLTGPQL	Beta 2i	0.079754	0.0592002	8.92832e-05	0.0191832	0.0173102	0.0233269	0.0263456	0.0370681	i20S	i20S + PA28ab	0.000131136	0.000866395	LTGPQL	105	110	106	TRUE
0.0461043	i20S + PA28ab Vs i20S	Beta 2iSRLPFTAL	Beta 2i	0.0767832	0.0690994	-1.48065e-06	0.00169162	0.00812974	0.0194949	0.00433663	0.0124513	i20S	i20S + PA28ab	0.423899	0.529313	SRLPFTAL	120	127	121	FALSE
0.0408951	i20S + PA28ab Vs i20S	Beta 2iTQTVKPLTLEL	Beta 2i	0.398169	0.391476	-0.000734352	0.00705118	0.0074616	0.00373556	0.00797308	0.0146737	i20S	i20S + PA28ab	0.153826	0.234417	TQTVKPLTLEL	213	223	214	FALSE
-0.116199	i20S + PA28ab Vs i20S	Beta 2iTQTVKPLTL	Beta 2i	0.420725	0.439964	0.000767073	-0.0301119	-0.0195655	-0.0232487	-0.021201	-0.0220715	i20S	i20S + PA28ab	0.00454528	0.0136648	TQTVKPLTL	213	221	214	FALSE
0.128707	i20S + PA28ab Vs i20S	Beta 2iTTIAGL	Beta 2i	0.0795705	0.0580545	0.000388525	0.0312634	0.0222922	0.0160591	0.0343201	0.0247726	i20S	i20S + PA28ab	0.273569	0.377557	TTIAGL	1	6	2	FALSE
0.160984	i20S + PA28ab Vs i20S	Beta 2iVASKMEL	Beta 2i	0.128465	0.101627	4.69017e-05	0.0462245	0.0342511	0.0466402	0.00969415	0.0241741	i20S	i20S + PA28ab	0.000694048	0.0032759	VASKMEL	59	65	60	TRUE
0.0696095	i20S + PA28ab Vs i20S	Beta 2iVFQDGVILGA	Beta 2i	0.0745171	0.0625363	0.00227513	0.0108994	0.00856645	0.0183073	0.012293	0.0195434	i20S	i20S + PA28ab	0.0269382	0.057274	VFQDGVILGA	7	16	8	FALSE
0.0516717	i20S + PA28ab Vs i20S	Beta 2iVFQDGVIL	Beta 2i	0.0590707	0.0492166	0.0074527	0.00574493	0.00703698	0.0109566	0.0114452	0.016488	i20S	i20S + PA28ab	0.475102	0.573685	VFQDGVIL	7	14	8	FALSE
0.00109404	i20S + PA28ab Vs i20S	Beta 3ATDVQTVAQRLKF	Beta 3	0.0399532	0.0397942	-0.000140182	-0.00494549	-0.00382291	-0.00389211	-0.00404306	0.0177976	i20S	i20S + PA28ab	3.61476e-06	4.16138e-05	ATDVQTVAQRLKF	56	68	57	FALSE
0.0480223	i20S + PA28ab Vs i20S	Beta 3DLIGCPMVTDD	Beta 3	0.0935657	0.0852794	0.00169511	0.00503144	0.0072978	0.00800867	0.0127128	0.0149717	i20S	i20S + PA28ab	0.0132953	0.0337386	DLIGCPMVTDD	124	134	125	FALSE
0.0092111	i20S + PA28ab Vs i20S	Beta 3DVQTVAQRLKF	Beta 3	0.0450945	0.0432859	0.001641	0.0053437	0.0056237	0.0003158	-0.0001174	-0.0019547	i20S	i20S + PA28ab	0.721679	0.784867	DVQTVAQRLKF	58	68	59	FALSE
0.0787065	i20S + PA28ab Vs i20S	Beta 3FETISQ	Beta 3	0.0721845	0.058487	0.0034788	0.00128633	0.00950926	0.0238799	0.0278813	0.0161497	i20S	i20S + PA28ab	0.429708	0.533743	FETISQ	163	168	164	FALSE
-0.0127164	i20S + PA28ab Vs i20S	Beta 3FVVSGTC	Beta 3	0.107616	0.109726	5.19937e-05	-0.00272101	-0.000503451	0.00316827	-0.00164645	-0.0110137	i20S	i20S + PA28ab	0.455813	0.554494	FVVSGTC	135	141	136	FALSE
-0.00418003	i20S + PA28ab Vs i20S	Beta 3GVIVHIIE	Beta 3	0.0385855	0.0397797	-0.00298506	-0.00683663	-0.000546939	0.000484322	-0.000326263	0.00304548	i20S	i20S + PA28ab	0.836743	0.87765	GVIVHIIE	183	190	184	FALSE
0.126166	i20S + PA28ab Vs i20S	Beta 3IGCPMVTDD	Beta 3	0.174386	0.153041	0.00190468	0.0234225	0.0271319	0.024635	0.029356	0.0216211	i20S	i20S + PA28ab	0.0086013	0.0230671	IGCPMVTDD	126	134	127	FALSE
0.0229974	i20S + PA28ab Vs i20S	Beta 3LATDVQTVA	Beta 3	0.2039	0.199908	0.000959753	0.0206555	0.0131177	-0.00215558	0.00427625	-0.0128964	i20S	i20S + PA28ab	0.0286128	0.0599999	LATDVQTVA	55	63	56	FALSE
0.0424972	i20S + PA28ab Vs i20S	Beta 3LWEPNMDPDHL	Beta 3	0.11069	0.103853	-0.00147498	0.00639852	0.0057296	0.00903185	0.00712735	0.0142098	i20S	i20S + PA28ab	0.0933772	0.157262	LWEPNMDPDHL	152	162	153	FALSE
0.0492302	i20S + PA28ab Vs i20S	Beta 3LYEKRFGPYYTE	Beta 3	0.174843	0.166637	4.74537e-06	-0.00686312	0.0193985	0.0150806	0.0113118	0.0103024	i20S	i20S + PA28ab	0.00301434	0.0100906	LYEKRFGPYYTE	94	105	95	FALSE
0.0598074	i20S + PA28ab Vs i20S	Beta 3NAVDRDAVSGMG	Beta 3	0.172616	0.162868	-0.0013227	0.0134027	0.00734821	0.0129748	0.0051983	0.0208834	i20S	i20S + PA28ab	0.0569347	0.104973	NAVDRDAVSGMG	172	183	173	FALSE
-0.410428	i20S + PA28ab Vs i20S	Beta 3NAVDRDAVSGMGV	Beta 3	0.0914526	0.159676	0.00108692	-0.0827807	-0.0797649	-0.0801254	-0.0772627	-0.0904945	i20S	i20S + PA28ab	1.04255e-15	2.46041e-13	NAVDRDAVSGMGV	172	184	173	TRUE
0.0588387	i20S + PA28ab Vs i20S	Beta 3NAVDRDAVSGMGVIVHIIEKDKITTRTLKARMD	Beta 3	0.11183	0.102116	-0.00055444	0.0105645	0.00851865	0.00785155	0.00948795	0.022416	i20S	i20S + PA28ab	0.000132162	0.000866395	NAVDRDAVSGMGVIVHIIEKDKITTRTLKARMD	172	204	173	FALSE
0.0513353	i20S + PA28ab Vs i20S	Beta 3NAVDRDAVSGM	Beta 3	0.174357	0.165508	0.00175725	0.00934869	0.0115166	0.00667256	0.0126938	0.0111037	i20S	i20S + PA28ab	0.35248	0.460649	NAVDRDAVSGM	172	182	173	FALSE
0.000463556	i20S + PA28ab Vs i20S	Beta 3NGGAVMAMKGKNCVOxidation M (8)	Beta 3	0.0393565	0.0394094	-0.000781001	0.000150136	-0.00104853	-0.00544827	0.00107726	0.00573297	i20S	i20S + PA28ab	0.445891	0.549505	NGGAVMAMKGKNCVOxidation M (8)	6	19	7	FALSE
0.0564853	i20S + PA28ab Vs i20S	Beta 3PNMDPDHL	Beta 3	0.125364	0.115816	0.000800744	0.0203176	0.00847734	0.0118154	0.0147335	0.00114141	i20S	i20S + PA28ab	0.268906	0.37221	PNMDPDHL	155	162	156	FALSE
0.0781508	i20S + PA28ab Vs i20S	Beta 3PVIAGLDPKTFKPFICS	Beta 3	0.113965	0.100899	0.000250195	0.0107837	0.012081	0.0121929	0.0160825	0.0270106	i20S	i20S + PA28ab	2.41638e-06	3.20052e-05	PVIAGLDPKTFKPFICS	106	122	107	FALSE
0.0535127	i20S + PA28ab Vs i20S	Beta 3PVIAGLDPKTFKPFICSL	Beta 3	0.0252075	0.0165029	-0.00128541	0.0125263	0.0070338	0.00907612	0.0140847	0.0107917	i20S	i20S + PA28ab	0.27751	0.38077	PVIAGLDPKTFKPFICSL	106	123	107	FALSE
0.125419	i20S + PA28ab Vs i20S	Beta 3QKIFPMGDRL	Beta 3	0.103185	0.0820901	0.00114998	0.0340677	0.0203553	0.0156433	0.0345762	0.0207764	i20S	i20S + PA28ab	0.0658301	0.118658	QKIFPMGDRL	39	48	40	FALSE
0.0203416	i20S + PA28ab Vs i20S	Beta 3SLWEPNMDPDHL	Beta 3	0.0913865	0.0878467	0.0008969	-0.00519754	-0.00379011	0.0040329	0.00889134	0.016405	i20S	i20S + PA28ab	0.0137068	0.0342308	SLWEPNMDPDHL	151	162	152	FALSE
0.152458	i20S + PA28ab Vs i20S	Beta 3SYNGGAVM	Beta 3	0.238754	0.212976	0.00220991	0.0268479	0.0305002	0.0256423	0.0377663	0.0317012	i20S	i20S + PA28ab	0.000151201	0.00093904	SYNGGAVM	4	11	5	TRUE
-0.0442433	i20S + PA28ab Vs i20S	Beta 3VHIIEKDKITTRTLKARMD	Beta 3	0.121484	0.129069	-0.0012657	-0.00684987	-0.00645072	-0.0127465	-0.00840152	-0.00979465	i20S	i20S + PA28ab	0.94479	0.954905	VHIIEKDKITTRTLKARMD	186	204	187	FALSE
0.0328248	i20S + PA28ab Vs i20S	Beta 3VTTDF	Beta 3	0.282475	0.277297	-0.00176146	0.00330462	0.0178537	0.00366554	0.0173581	-0.00935721	i20S	i20S + PA28ab	0.144591	0.224496	VTTDF	34	38	35	FALSE
0.0565491	i20S + PA28ab Vs i20S	Beta 3WEPNMDPDHLFE	Beta 3	0.097563	0.0886047	-0.00279926	0.0155596	0.0125297	0.0101518	0.00685607	0.0114518	i20S	i20S + PA28ab	0.0382952	0.0760734	WEPNMDPDHLFE	153	164	154	FALSE
0.132889	i20S + PA28ab Vs i20S	Beta 3WEPNMDPDHLF	Beta 3	0.109985	0.0879978	-0.000964344	0.0199634	0.0210117	0.0255207	0.0228477	0.0435456	i20S	i20S + PA28ab	0.000139147	0.000899692	WEPNMDPDHLF	153	163	154	TRUE
0.0608509	i20S + PA28ab Vs i20S	Beta 3WEPNMDPDHL	Beta 3	0.146196	0.135881	0.00103782	0.00904252	0.00753766	0.012938	0.0202395	0.0110933	i20S	i20S + PA28ab	0.0246776	0.0527051	WEPNMDPDHL	153	162	154	FALSE
0.138046	i20S + PA28ab Vs i20S	Beta 3YELKEGRQIKPYTL	Beta 3	0.185091	0.162655	-0.00343	0.0301594	0.0262648	0.0203047	0.0270281	0.0342889	i20S	i20S + PA28ab	1.1362e-05	0.000109446	YELKEGRQIKPYTL	73	86	74	TRUE
0.0609775	i20S + PA28ab Vs i20S	Beta 3YIGLAG	Beta 3	0.106254	0.0958122	0.00167205	0.0107079	0.0169793	0.0206398	0.00626915	0.00638142	i20S	i20S + PA28ab	0.163332	0.247092	YIGLAG	49	54	50	FALSE
0.100172	i20S + PA28ab Vs i20S	Beta 3YIGLAGL	Beta 3	0.101386	0.0845541	0.000821542	0.00899482	0.0159752	0.0244263	0.0296399	0.0211357	i20S	i20S + PA28ab	0.00077508	0.00341905	YIGLAGL	49	55	50	TRUE
-0.311747	i20S + PA28ab Vs i20S	Beta 4AAANFTRRNLADCLR	Beta 4	0.0184131	0.0703415	0.000175881	-0.0611157	-0.0642395	-0.0699543	-0.0584723	-0.0579647	i20S	i20S + PA28ab	1.27683e-16	6.02664e-14	AAANFTRRNLADCLR	79	93	80	TRUE
0.0362831	i20S + PA28ab Vs i20S	Beta 4AGYDEHEGPAL	Beta 4	0.121607	0.115812	-0.00151324	0.00766377	0.00380494	0.00687414	0.012533	0.00540725	i20S	i20S + PA28ab	0.110824	0.17914	AGYDEHEGPAL	105	115	106	FALSE
0.0953875	i20S + PA28ab Vs i20S	Beta 4AKAPFAAHGYGAF	Beta 4	0.125158	0.109287	-0.000160094	0.0260934	0.0147492	0.0200381	0.0134344	0.0210724	i20S	i20S + PA28ab	0.107588	0.174507	AKAPFAAHGYGAF	125	137	126	FALSE
0.0632131	i20S + PA28ab Vs i20S	Beta 4DEHEGPAL	Beta 4	0.124541	0.113983	0.000138552	-0.0141884	0.0135189	0.00974066	0.0287985	0.0253434	i20S	i20S + PA28ab	0.0640022	0.117545	DEHEGPAL	108	115	109	FALSE
0.116283	i20S + PA28ab Vs i20S	Beta 4DRYYTPTISRE	Beta 4	0.248608	0.22923	-1.27478e-05	0.0280835	0.0262495	0.0208457	0.0220857	0.0190182	i20S	i20S + PA28ab	0.0158233	0.0377202	DRYYTPTISRE	144	154	145	FALSE
0.103945	i20S + PA28ab Vs i20S	Beta 4DRYYTPTISRERA	Beta 4	0.192068	0.174692	0.000311262	0.0271654	0.0123106	0.025378	0.0203982	0.018693	i20S	i20S + PA28ab	0.000961398	0.00408811	DRYYTPTISRERA	144	156	145	TRUE
0.139527	i20S + PA28ab Vs i20S	Beta 4EELQKRFILNL	Beta 4	0.0961306	0.0725149	0.00216721	0.0196802	0.0301074	0.0297539	0.0242867	0.0356987	i20S	i20S + PA28ab	0.001897	0.00699517	EELQKRFILNL	165	175	166	TRUE
0.0555629	i20S + PA28ab Vs i20S	Beta 4ELQKRFILNL	Beta 4	0.0772609	0.0684675	-0.00280213	0.00712683	0.013555	0.0136762	0.00802453	0.0131804	i20S	i20S + PA28ab	0.0244925	0.0526779	ELQKRFILNL	166	175	167	FALSE
0.0284138	i20S + PA28ab Vs i20S	Beta 4FKMSE	Beta 4	0.24325	0.239324	-0.00486078	-0.011986	0.00320056	0.00226327	0.00754656	0.0273895	i20S	i20S + PA28ab	0.00401154	0.0122951	FKMSE	36	40	37	FALSE
0.028373	i20S + PA28ab Vs i20S	Beta 4FKMSEKILL	Beta 4	0.135976	0.132822	-0.00944769	0.00994568	0.00502952	0.00224252	0.00898627	0.00216898	i20S	i20S + PA28ab	0.748489	0.801104	FKMSEKILL	36	44	37	FALSE
0.0465764	i20S + PA28ab Vs i20S	Beta 4FTRRNLADCL	Beta 4	0.109713	0.101748	0.0012128	0.0275233	0.0238547	0.0217056	-0.00207109	-0.024436	i20S	i20S + PA28ab	1.92107e-06	2.92498e-05	FTRRNLADCL	83	92	84	TRUE
0.0264289	i20S + PA28ab Vs i20S	Beta 4IGIQGPDYVL	Beta 4	0.0329144	0.0280913	0.00250929	0.00518614	0.00411695	0.00446781	0.00787913	0.0047789	i20S	i20S + PA28ab	0.70798	0.773534	IGIQGPDYVL	5	14	6	FALSE
-0.0342308	i20S + PA28ab Vs i20S	Beta 4IQGPDYVL	Beta 4	0.0450388	0.0507803	-0.000218458	0.00494926	-0.00112163	-0.00103707	-0.00169946	-0.0353219	i20S	i20S + PA28ab	1.13967e-06	1.79308e-05	IQGPDYVL	7	14	8	FALSE
-0.0137406	i20S + PA28ab Vs i20S	Beta 4IQKNVQL	Beta 4	0.0776722	0.0796199	0.00205462	-0.00478899	-0.00536242	-0.00720994	-0.00799348	0.0116142	i20S	i20S + PA28ab	4.28852e-05	0.000343519	IQKNVQL	60	66	61	FALSE
-0.0175345	i20S + PA28ab Vs i20S	Beta 4ISFPKQGS	Beta 4	0.440294	0.442916	0.00179978	-0.00548516	0.00655762	-0.0109198	-0.00972488	0.00203773	i20S	i20S + PA28ab	0.0287287	0.0599999	ISFPKQGS	194	201	195	FALSE
0.0315336	i20S + PA28ab Vs i20S	Beta 4IVQMKDDHDKM	Beta 4	0.102376	0.0972361	-0.000693078	0.00186771	0.00338312	0.00578235	0.00985307	0.0106474	i20S	i20S + PA28ab	0.0417715	0.0795006	IVQMKDDHDKM	25	35	26	FALSE
0.010706	i20S + PA28ab Vs i20S	Beta 4KILLL	Beta 4	0.0130257	0.0110046	0.00142052	0.00738085	0.00190381	0.00302481	0.000269558	-0.00187303	i20S	i20S + PA28ab	0.795232	0.845382	KILLL	41	45	42	FALSE
0.141787	i20S + PA28ab Vs i20S	Beta 4LAGYDEHEGPAL	Beta 4	0.130899	0.107243	0.000144607	0.0268901	0.0237517	0.0283486	0.0283771	0.0344193	i20S	i20S + PA28ab	2.02042e-08	9.53637e-07	LAGYDEHEGPAL	104	115	105	TRUE
0.0924325	i20S + PA28ab Vs i20S	Beta 4LAKAPFAAHGYGAF	Beta 4	0.142552	0.127238	-0.000545544	0.0167258	0.0207827	0.0191088	0.0169879	0.0188274	i20S	i20S + PA28ab	3.52126e-05	0.000302188	LAKAPFAAHGYGAF	124	137	125	TRUE
0.0061399	i20S + PA28ab Vs i20S	Beta 4LCVGEAGD	Beta 4	0.215723	0.21477	-0.000418386	-0.00341029	-0.00752872	-0.00562491	0.0171319	0.00557192	i20S	i20S + PA28ab	0.00564562	0.0161499	LCVGEAGD	45	52	46	FALSE
0.0785091	i20S + PA28ab Vs i20S	Beta 4LCVGEAGDTVQF	Beta 4	0.254547	0.2416	-0.000825413	0.00693623	0.0134307	0.0130257	0.0216444	0.023472	i20S	i20S + PA28ab	0.00043552	0.00228406	LCVGEAGDTVQF	45	56	46	FALSE
0.0398582	i20S + PA28ab Vs i20S	Beta 4LCVGEAGDTVQ	Beta 4	0.273448	0.26656	0.00146982	0.00459625	0.0146558	0.00892355	0.0110813	0.000601352	i20S	i20S + PA28ab	0.0939571	0.157262	LCVGEAGDTVQ	45	55	46	FALSE
0.0335933	i20S + PA28ab Vs i20S	Beta 4LLAGYDEHEGPAL	Beta 4	0.0910255	0.0848893	0.00322329	0.00389347	0.00200838	0.00422177	0.0147419	0.00872783	i20S	i20S + PA28ab	0.50955	0.60429	LLAGYDEHEGPAL	103	115	104	FALSE
0.0313421	i20S + PA28ab Vs i20S	Beta 4LQKRFILNL	Beta 4	0.0866692	0.0813157	0.000778666	0.00363517	0.00815468	0.00984896	0.0003976	0.00930565	i20S	i20S + PA28ab	0.807925	0.853111	LQKRFILNL	167	175	168	FALSE
0.0238596	i20S + PA28ab Vs i20S	Beta 4LRKCLEEL	Beta 4	0.0261788	0.0222274	-0.000151143	0.00614752	0.005618	0.00218038	0.00649581	0.00341786	i20S	i20S + PA28ab	0.804585	0.851489	LRKCLEEL	160	167	161	FALSE
0.0858731	i20S + PA28ab Vs i20S	Beta 4PTFSV	Beta 4	0.161319	0.147018	-6.81536e-05	0.0265876	0.0105446	0.0288974	0.01237	0.00747351	i20S	i20S + PA28ab	0.230622	0.329859	PTFSV	176	180	177	FALSE
0.495071	i20S + PA28ab Vs i20S	Beta 4QKNVQL	Beta 4	0.146946	0.0644351	-3.41074e-06	0.0902374	0.0766595	0.111177	0.120681	0.0963156	i20S	i20S + PA28ab	2.65212e-06	3.29421e-05	QKNVQL	61	66	62	TRUE
0.0220569	i20S + PA28ab Vs i20S	Beta 4QKRFILNL	Beta 4	0.0800275	0.0766616	-0.0018615	0.00229831	0.00353326	0.00452726	-0.00146969	0.0131677	i20S	i20S + PA28ab	0.212978	0.310265	QKRFILNL	168	175	169	FALSE
0.115442	i20S + PA28ab Vs i20S	Beta 4QKRFILNLPTF	Beta 4	0.0781489	0.0594044	-0.00297469	0.0159538	0.0209608	0.0234583	0.0161528	0.0389162	i20S	i20S + PA28ab	0.00244032	0.00859575	QKRFILNLPTF	168	178	169	TRUE
0.0496515	i20S + PA28ab Vs i20S	Beta 4RSRTPYHVNL	Beta 4	0.111804	0.103608	-0.000474703	0.0101948	0.00876492	0.0100623	0.00778242	0.012847	i20S	i20S + PA28ab	0.0661169	0.118658	RSRTPYHVNL	93	102	94	FALSE
0.0238781	i20S + PA28ab Vs i20S	Beta 4RSRTPYHVNLL	Beta 4	0.0756825	0.0716747	0.000168538	0.00894587	-0.00394294	0.00994817	-0.0123185	0.0212455	i20S	i20S + PA28ab	0.00277615	0.00942692	RSRTPYHVNLL	93	103	94	FALSE
0.0598374	i20S + PA28ab Vs i20S	Beta 4SVRIIDKNGIHDLDN	Beta 4	0.0934084	0.0830559	0.00227726	0.0105091	0.00999568	0.0108241	0.0158856	0.012623	i20S	i20S + PA28ab	0.00382529	0.0119572	SVRIIDKNGIHDLDN	179	193	180	FALSE
0.00408501	i20S + PA28ab Vs i20S	Beta 4SVRIIDKNGIHDLDNISFPKQGS	Beta 4	0.179114	0.178128	0.0018337	0.00182157	0.000275885	-0.00269378	0.00317985	0.0015015	i20S	i20S + PA28ab	0.85738	0.893341	SVRIIDKNGIHDLDNISFPKQGS	179	201	180	FALSE
0.0816133	i20S + PA28ab Vs i20S	Beta 4VRIIDKNGIHDLDN	Beta 4	0.105445	0.0919794	-0.000819057	0.0151973	0.014125	0.0138259	0.022398	0.0160672	i20S	i20S + PA28ab	1.38371e-09	1.30622e-07	VRIIDKNGIHDLDN	180	193	181	FALSE
0.0376933	i20S + PA28ab Vs i20S	Beta 4YDEHEGPAL	Beta 4	0.129166	0.123746	-0.00517199	0.00340478	0.00567101	0.00648019	0.0140191	0.00811822	i20S	i20S + PA28ab	0.0900725	0.152929	YDEHEGPAL	107	115	108	FALSE
-0.0438692	i20S + PA28ab Vs i20S	Beta 4YIQKNVQL	Beta 4	0.0551561	0.06268	-0.00127445	-0.0123302	-0.0062383	-0.013413	-0.0174553	0.00556751	i20S	i20S + PA28ab	0.0179501	0.0415315	YIQKNVQL	59	66	60	FALSE
0.0594781	i20S + PA28ab Vs i20S	Beta 4YKMRNGYELSPTAAAN	Beta 4	0.175172	0.16515	0.000656165	0.00536725	0.00775992	0.00849888	0.0140949	0.0237572	i20S	i20S + PA28ab	8.14267e-05	0.000600522	YKMRNGYELSPTAAAN	67	82	68	FALSE
0.0590309	i20S + PA28ab Vs i20S	Beta 4YMDYL	Beta 4	0.0664043	0.0566575	-0.000550638	0.0153096	0.01377	0.0116185	0.0132159	0.0051169	i20S	i20S + PA28ab	0.28331	0.386481	YMDYL	117	121	118	FALSE
-0.0642013	i20S + PA28ab Vs i20S	Beta 4YYMDY	Beta 4	0.0511131	0.0615745	0.00143266	-0.0103507	-0.0144725	-0.0187745	-0.00683088	-0.0137727	i20S	i20S + PA28ab	0.284967	0.387621	YYMDY	116	120	117	FALSE
0.0759182	i20S + PA28ab Vs i20S	Beta 4YYMDYL	Beta 4	0.0735703	0.0609416	-0.000146128	0.0280849	0.019356	0.0264919	-1.79485e-06	0.00198714	i20S	i20S + PA28ab	0.0123193	0.0317743	YYMDYL	116	121	117	FALSE
-0.0487692	i20S + PA28ab Vs i20S	Beta 5iATHRDSYSGGVVNM	Beta 5i	0.121183	0.129312	-9.87947e-06	-0.00515294	-0.00701302	-0.0101144	-0.00822385	-0.018265	i20S	i20S + PA28ab	0.413609	0.520357	ATHRDSYSGGVVNM	163	176	164	FALSE
0.0145496	i20S + PA28ab Vs i20S	Beta 5iAVDSRASAGSY	Beta 5i	0.363981	0.361624	-0.000408341	0.00168244	0.00486654	0.00450299	0.00496773	-0.0014701	i20S	i20S + PA28ab	0.893756	0.927149	AVDSRASAGSY	15	25	16	FALSE
-0.0410943	i20S + PA28ab Vs i20S	Beta 5iDSGYRPNLSPEEA	Beta 5i	0.191222	0.197902	0.00101265	0.00731001	-0.00383013	-0.0154557	-0.00900718	-0.0201114	i20S	i20S + PA28ab	0.0187419	0.043152	DSGYRPNLSPEEA	140	152	141	FALSE
0.0383171	i20S + PA28ab Vs i20S	Beta 5iDSGYRPNLSPEE	Beta 5i	0.213242	0.207591	-0.0044139	0.00492429	0.000724549	0.00826256	0.0160243	0.00838146	i20S	i20S + PA28ab	0.452426	0.553225	DSGYRPNLSPEE	140	151	141	FALSE
0.0596342	i20S + PA28ab Vs i20S	Beta 5iFSTGSGNTYA	Beta 5i	0.227773	0.217717	0.000705436	0.0101361	-0.000632074	0.0122382	0.0206721	0.0172199	i20S	i20S + PA28ab	0.00926226	0.0245606	FSTGSGNTYA	126	135	127	FALSE
-0.0194496	i20S + PA28ab Vs i20S	Beta 5iIEINPYL	Beta 5i	0.177055	0.180054	0.00145488	-0.0106002	3.44811e-05	0.0141904	-0.0147998	-0.00827452	i20S	i20S + PA28ab	0.28642	0.388478	IEINPYL	35	41	36	FALSE
-0.077454	i20S + PA28ab Vs i20S	Beta 5iINPYL	Beta 5i	0.0328215	0.0459316	-0.001207	-0.0129061	-0.0156539	-0.0135828	-0.013718	-0.0215932	i20S	i20S + PA28ab	0.280957	0.384382	INPYL	37	41	38	FALSE
0.0407922	i20S + PA28ab Vs i20S	Beta 5iLSMGSM	Beta 5i	0.140435	0.133635	4.78478e-06	0.00461878	-0.00196142	0.00612592	0.0131213	0.0188877	i20S	i20S + PA28ab	0.228434	0.327723	LSMGSM	95	100	96	FALSE
0.00431864	i20S + PA28ab Vs i20S	Beta 5iVKVESTDVSDL	Beta 5i	0.171103	0.170385	-1.05246e-05	-0.000885325	-0.00374186	0.00445454	0.00168068	0.00281061	i20S	i20S + PA28ab	0.439701	0.543296	VKVESTDVSDL	185	195	186	FALSE
0.0403296	i20S + PA28ab Vs i20S	Beta 5iYATHRDSYSGGVVNM	Beta 5i	0.132377	0.125468	0.00112668	0.00612566	0.00759772	0.00908007	0.00717151	0.0103546	i20S	i20S + PA28ab	0.00753719	0.0210444	YATHRDSYSGGVVNM	162	176	163	FALSE
0.0960179	i20S + PA28ab Vs i20S	Beta 5iYAYGVM	Beta 5i	0.161149	0.145072	0.000443715	0.025958	0.0198886	0.0134691	0.0159358	0.0207663	i20S	i20S + PA28ab	0.0159889	0.0377337	YAYGVM	134	139	135	FALSE
0.0770282	i20S + PA28ab Vs i20S	Beta 5iYYLRNGERISVSA	Beta 5i	0.24185	0.22875	0.00157744	0.00184086	0.0104437	0.0162377	0.0228353	0.0256706	i20S	i20S + PA28ab	0.000372313	0.00204339	YYLRNGERISVSA	66	78	67	TRUE
0.0562059	i20S + PA28ab Vs i20S	Beta 5iYYVDEHGTRL	Beta 5i	0.14533	0.135984	-0.000131102	0.0117557	0.00998101	0.014934	-0.0003808	0.019916	i20S	i20S + PA28ab	0.115569	0.186173	YYVDEHGTRL	112	121	113	FALSE
0.0958431	i20S + PA28ab Vs i20S	Beta 5iYYVDEHGTRLSGNM	Beta 5i	0.196297	0.180213	0.000660121	0.0167379	0.0177867	0.0192468	0.0318979	0.0101738	i20S	i20S + PA28ab	0.0932788	0.157262	YYVDEHGTRLSGNM	112	125	113	FALSE
0.0222093	i20S + PA28ab Vs i20S	Beta 6AERDVYTGDAL	Beta 6	0.0927101	0.0894902	-0.00288988	0.00511531	0.0105583	0.0162698	-0.00926928	-0.000464944	i20S	i20S + PA28ab	0.505303	0.603805	AERDVYTGDAL	183	193	184	FALSE
0.022547	i20S + PA28ab Vs i20S	Beta 6AIAGED	Beta 6	0.172834	0.168962	0.000682219	0.0177587	0.0186132	0.0134938	0.00939779	-0.0367165	i20S	i20S + PA28ab	4.29399e-05	0.000343519	AIAGED	14	19	15	FALSE
0.0388745	i20S + PA28ab Vs i20S	Beta 6CSGFHGDCLTLT	Beta 6	0.0930628	0.08647	0.000682662	0.00570187	0.00477878	0.0082209	0.0131064	0.00706654	i20S	i20S + PA28ab	0.0270921	0.0573429	CSGFHGDCLTLT	54	65	55	FALSE
0.0133487	i20S + PA28ab Vs i20S	Beta 6DNQVGFKNMQ	Beta 6	0.328784	0.326324	0.00141352	0.00318391	0.01227	-0.00870761	-0.00303153	0.00963391	i20S	i20S + PA28ab	0.654012	0.729772	DNQVGFKNMQ	150	159	151	FALSE
0.0601672	i20S + PA28ab Vs i20S	Beta 6DNQVGFKNMQNVEHVPLSL	Beta 6	0.351763	0.341566	0.00101351	0.0171349	0.0185321	0.0074148	0.00962274	0.00746272	i20S	i20S + PA28ab	0.0784967	0.135221	DNQVGFKNMQNVEHVPLSL	150	168	151	FALSE
0.170137	i20S + PA28ab Vs i20S	Beta 6FAIVASDTRL	Beta 6	0.0842832	0.0557326	0.00116718	0.0286984	0.0380633	0.0323875	0.0353492	0.0356382	i20S	i20S + PA28ab	0.00633372	0.0180091	FAIVASDTRL	20	29	21	FALSE
0.0670092	i20S + PA28ab Vs i20S	Beta 6FSIHTRDSPKC	Beta 6	0.120796	0.109388	0.0014344	0.00584576	0.0127094	0.0176308	0.0140619	0.0167613	i20S	i20S + PA28ab	0.18098	0.270324	FSIHTRDSPKC	33	43	34	FALSE
0.0304879	i20S + PA28ab Vs i20S	Beta 6IIGGLDEEGKGAVY	Beta 6	0.121398	0.115913	0.00242623	0.0114956	0.00337593	0.00139861	0.00383994	0.0103778	i20S	i20S + PA28ab	0.450478	0.552274	IIGGLDEEGKGAVY	109	122	110	FALSE
0.00342054	i20S + PA28ab Vs i20S	Beta 6LSTIL	Beta 6	0.0147192	0.0140284	0.000723933	0.00292293	0.00267852	-3.59004e-05	0.00154843	-0.00369344	i20S	i20S + PA28ab	0.936538	0.952685	LSTIL	92	96	93	FALSE
0.0216701	i20S + PA28ab Vs i20S	Beta 6LTKIIE	Beta 6	0.0136114	0.00934242	0.00394384	0.00661037	-0.00430023	0.00578707	0.00909384	0.00447904	i20S	i20S + PA28ab	0.663505	0.736881	LTKIIE	64	69	65	FALSE
0.0654964	i20S + PA28ab Vs i20S	Beta 6MLQPLL	Beta 6	0.0722367	0.0604641	0.00513971	0.0137129	0.00959829	0.0143676	0.019422	0.00839559	i20S	i20S + PA28ab	0.449044	0.55195	MLQPLL	144	149	145	FALSE
0.0261716	i20S + PA28ab Vs i20S	Beta 6NIIGGLDEEGKGAVY	Beta 6	0.0685092	0.0644431	-0.00177472	0.000953468	-0.000969532	0.00329737	0.0167324	0.00615785	i20S	i20S + PA28ab	0.153704	0.234417	NIIGGLDEEGKGAVY	108	122	109	FALSE
0.105279	i20S + PA28ab Vs i20S	Beta 6NIIGGL	Beta 6	0.0583342	0.0408807	-0.000557441	0.023926	0.0203575	0.021709	0.0192892	0.0199972	i20S	i20S + PA28ab	5.24143e-08	1.76711e-06	NIIGGL	108	113	109	TRUE
0.0479205	i20S + PA28ab Vs i20S	Beta 6NVEHVPLSL	Beta 6	0.366187	0.358621	-0.00252429	0.0121744	0.0185016	0.00739596	0.00848197	0.00136658	i20S	i20S + PA28ab	0.087049	0.148866	NVEHVPLSL	160	168	161	FALSE
0.000880894	i20S + PA28ab Vs i20S	Beta 6RFSPYVFNGGTIL	Beta 6	0.199851	0.199222	0.00289391	-0.00230906	-0.000472882	-0.000552094	0.00654136	-0.00232643	i20S	i20S + PA28ab	0.499782	0.598723	RFSPYVFNGGTIL	1	13	2	FALSE
0.130863	i20S + PA28ab Vs i20S	Beta 6RICIVTKEGIRE	Beta 6	0.207375	0.185211	0.00212434	0.0388771	0.0277206	0.0243869	0.0201744	0.0197044	i20S	i20S + PA28ab	0.011781	0.0305529	RICIVTKEGIRE	194	205	195	FALSE
0.0817014	i20S + PA28ab Vs i20S	Beta 6SEGFSIHTRDSPKC	Beta 6	0.158409	0.145213	-0.00252114	0.000616946	0.0137386	0.0283144	0.0134844	0.0255469	i20S	i20S + PA28ab	0.000115044	0.000798538	SEGFSIHTRDSPKC	30	43	31	FALSE
0.0252083	i20S + PA28ab Vs i20S	Beta 6SFDPVGSYQRDSF	Beta 6	0.191755	0.187516	0.000228005	0.00863679	0.00592879	0.000580665	0.00455824	0.00550379	i20S	i20S + PA28ab	0.508913	0.60429	SFDPVGSYQRDSF	123	135	124	FALSE
-0.0499989	i20S + PA28ab Vs i20S	Beta 6VGFKNMQNVEHVPLSL	Beta 6	0.321028	0.32938	-0.000112153	0.00349467	-0.00848733	-0.0256379	-0.0216588	0.00229037	i20S	i20S + PA28ab	0.00120672	0.00482146	VGFKNMQNVEHVPLSL	153	168	154	FALSE
-0.0093963	i20S + PA28ab Vs i20S	Beta 6VYTGDA	Beta 6	0.118971	0.120539	-9.18676e-06	-0.00773889	-0.00452182	-0.00477262	-0.00562829	0.0132653	i20S	i20S + PA28ab	0.0245532	0.0526779	VYTGDA	187	192	188	FALSE
0.0378395	i20S + PA28ab Vs i20S	Beta 6YKLTDKTVIG	Beta 6	0.0659464	0.0597758	-0.00081619	0.00149406	0.00982652	0.0108152	0.0109464	0.00475732	i20S	i20S + PA28ab	0.0214051	0.0471162	YKLTDKTVIG	44	53	45	FALSE
0.0933007	i20S + PA28ab Vs i20S	Beta 6YSFDPVGSY	Beta 6	0.106931	0.0910134	0.00220514	0.0136765	0.0198511	0.0160844	0.0265711	0.0171175	i20S	i20S + PA28ab	0.475235	0.573685	YSFDPVGSY	122	130	123	FALSE
0.104078	i20S + PA28ab Vs i20S	Beta 6YSFDPVGSYQRDSF	Beta 6	0.176069	0.158782	-0.00035787	0.0164034	0.0170458	0.0124251	0.0217062	0.0364977	i20S	i20S + PA28ab	0.000610133	0.00296889	YSFDPVGSYQRDSF	122	135	123	FALSE
0.00238447	i20S + PA28ab Vs i20S	Beta 6YSRRFFPYYVY	Beta 6	0.125414	0.124948	0.000410757	0.00052144	0.00141468	-0.00131842	-0.000672117	0.00243889	i20S	i20S + PA28ab	0.983608	0.985697	YSRRFFPYYVY	97	107	98	FALSE
0.0531517	i20S + PA28ab Vs i20S	Beta 7ADMLGSYGSL	Beta 7	0.187038	0.177361	0.00490856	0.00356334	0.00634838	0.012013	0.0188974	0.0123296	i20S	i20S + PA28ab	0.0329184	0.0678492	ADMLGSYGSL	24	33	25	FALSE
0.0475554	i20S + PA28ab Vs i20S	Beta 7ARFRNISRI	Beta 7	0.121051	0.113102	0.000139938	0.0126031	0.0124184	0.0121801	-0.00154906	0.0119028	i20S	i20S + PA28ab	0.527906	0.61983	ARFRNISRI	34	42	35	FALSE
0.0556147	i20S + PA28ab Vs i20S	Beta 7ATGYGAY	Beta 7	0.262265	0.252574	0.00253202	0.00965582	0.00998832	0.0099851	0.0101584	0.0158271	i20S	i20S + PA28ab	0.360024	0.465565	ATGYGAY	138	144	139	FALSE
0.126518	i20S + PA28ab Vs i20S	Beta 7EKQPVLSQTEARD	Beta 7	0.168282	0.147165	0.000183614	0.0213506	0.0130124	0.0146321	0.0321225	0.0454004	i20S	i20S + PA28ab	0.00128288	0.00504599	EKQPVLSQTEARD	155	167	156	FALSE
0.0208547	i20S + PA28ab Vs i20S	Beta 7ELLGDGHSYSPRAIHSWL	Beta 7	0.0793427	0.0757143	0.000915476	0.00246751	0.00179035	0.0037918	0.00587454	0.00693045	i20S	i20S + PA28ab	0.383243	0.490218	ELLGDGHSYSPRAIHSWL	75	92	76	FALSE
-0.00187874	i20S + PA28ab Vs i20S	Beta 7ETNWDIAHM	Beta 7	0.299603	0.299928	-7.29892e-05	-0.00492595	-0.000716198	-0.00564436	-0.000258864	0.00966664	i20S	i20S + PA28ab	0.358443	0.465565	ETNWDIAHM	206	214	207	FALSE
-0.00800242	i20S + PA28ab Vs i20S	Beta 7FQYLKQVL	Beta 7	0.0126475	0.0137735	0.00124642	-0.0120239	-0.00051693	0.000164702	0.00630037	-0.00192663	i20S	i20S + PA28ab	0.559456	0.642489	FQYLKQVL	60	67	61	FALSE
0.0644728	i20S + PA28ab Vs i20S	Beta 7FRNISRIMRVN	Beta 7	0.242849	0.23209	7.98277e-05	0.0133753	0.0146607	0.00445953	0.00843878	0.0235385	i20S	i20S + PA28ab	0.00335454	0.0109838	FRNISRIMRVN	36	46	37	FALSE
-0.00579075	i20S + PA28ab Vs i20S	Beta 7GDGHSYSPRAIHSWL	Beta 7	0.0736346	0.0746625	-0.000376596	0.0046206	0.00726798	-0.0210402	-0.00118633	0.00454725	i20S	i20S + PA28ab	0.165873	0.250135	GDGHSYSPRAIHSWL	78	92	79	FALSE
0.058002	i20S + PA28ab Vs i20S	Beta 7GGYADGESF	Beta 7	0.087967	0.078196	0.000623669	0.00580007	0.00778084	0.00920321	0.0200678	0.01515	i20S	i20S + PA28ab	0.103407	0.168886	GGYADGESF	113	121	114	FALSE
0.0701619	i20S + PA28ab Vs i20S	Beta 7IEGPLSTETNW	Beta 7	0.292748	0.281065	-6.86375e-05	0.0208471	0.0233322	0.00819631	0.010514	0.0072723	i20S	i20S + PA28ab	0.00275309	0.00941635	IEGPLSTETNW	199	209	200	FALSE
0.0364537	i20S + PA28ab Vs i20S	Beta 7IGGYADGESF	Beta 7	0.123212	0.117193	-0.000340741	0.0129648	0.00861511	0.012247	0.00195222	0.000674611	i20S	i20S + PA28ab	0.55782	0.642174	IGGYADGESF	112	121	113	FALSE
0.0559167	i20S + PA28ab Vs i20S	Beta 7LAQPLL	Beta 7	0.0436958	0.033993	0.00230018	0.0085931	0.00786318	0.00950918	0.0183531	0.0115981	i20S	i20S + PA28ab	0.0202307	0.0454708	LAQPLL	145	150	146	FALSE
0.0547491	i20S + PA28ab Vs i20S	Beta 7LGDGHSYSPRAIHSWL	Beta 7	0.0720676	0.062913	0.000178739	0.00727133	0.00709665	0.0106511	0.0132819	0.0164482	i20S	i20S + PA28ab	2.20689e-06	3.15652e-05	LGDGHSYSPRAIHSWL	77	92	78	FALSE
0.00636232	i20S + PA28ab Vs i20S	Beta 7LGVAYEAPSL	Beta 7	0.19798	0.196646	0.00163899	-0.00438241	-0.00197871	0.00229081	0.00305028	0.00738235	i20S	i20S + PA28ab	0.0155256	0.0373883	LGVAYEAPSL	128	137	129	FALSE
0.0179968	i20S + PA28ab Vs i20S	Beta 7LGYVDM	Beta 7	0.0574362	0.0541098	0.00196163	0.000444033	0.00494637	0.0044137	0.00910243	-0.000909734	i20S	i20S + PA28ab	0.529713	0.620408	LGYVDM	122	127	123	FALSE
0.0877159	i20S + PA28ab Vs i20S	Beta 7LLGDGHSYSPRAIHSW	Beta 7	0.0882154	0.0740835	-0.00292459	0.0173808	0.0173122	0.0196121	0.00490806	0.0285027	i20S	i20S + PA28ab	0.0355875	0.0725817	LLGDGHSYSPRAIHSW	76	91	77	FALSE
0.00320207	i20S + PA28ab Vs i20S	Beta 7MLGSY	Beta 7	0.0719417	0.0710827	0.00195165	-0.00442069	0.00150081	-0.00499869	-0.00557869	0.0166993	i20S	i20S + PA28ab	0.14342	0.224152	MLGSY	26	30	27	FALSE
0.0914649	i20S + PA28ab Vs i20S	Beta 7MRVNNSTML	Beta 7	0.0696117	0.0538992	0.00281029	0.0127458	0.0141554	0.0177512	0.0259145	0.0208981	i20S	i20S + PA28ab	0.000906807	0.00389102	MRVNNSTML	43	51	44	TRUE
0.0550815	i20S + PA28ab Vs i20S	Beta 7MVIGGYADGESF	Beta 7	0.109063	0.0997911	0.000553027	0.0192493	0.0179424	0.0115017	-0.000785473	0.00717359	i20S	i20S + PA28ab	0.0213594	0.0471162	MVIGGYADGESF	110	121	111	FALSE
0.0322218	i20S + PA28ab Vs i20S	Beta 7QYLKQVLGQM	Beta 7	0.0334251	0.0288967	-0.00505136	0.00825499	0.00559606	0.0044114	0.00423222	0.0097271	i20S	i20S + PA28ab	0.0560099	0.104081	QYLKQVLGQM	61	70	62	FALSE
-0.0269455	i20S + PA28ab Vs i20S	Beta 7QYLKQVL	Beta 7	0.0230479	0.0276176	-0.000472308	-0.00476807	-0.00621666	-0.00164171	-0.00125387	-0.0130652	i20S	i20S + PA28ab	0.669417	0.739964	QYLKQVL	61	67	62	FALSE
0.0993716	i20S + PA28ab Vs i20S	Beta 7REVLEKQPVL	Beta 7	0.108407	0.0927705	-0.0055501	0.00208282	0.0105104	0.0156786	0.0315559	0.0395439	i20S	i20S + PA28ab	0.000774907	0.00341905	REVLEKQPVL	151	160	152	FALSE
0.0211925	i20S + PA28ab Vs i20S	Beta 7TGTSVL	Beta 7	0.146867	0.142943	0.00234843	0.0146284	0.00999273	0.00215719	0.00432356	-0.00990941	i20S	i20S + PA28ab	0.0346429	0.0710932	TGTSVL	7	12	8	FALSE
0.156199	i20S + PA28ab Vs i20S	Beta 7TQNPMVTGTSVL	Beta 7	0.186729	0.160236	0.00276223	0.0135566	0.0206781	0.0284687	0.0457518	0.0477436	i20S	i20S + PA28ab	2.44107e-06	3.20052e-05	TQNPMVTGTSVL	1	12	2	TRUE
0.0694229	i20S + PA28ab Vs i20S	Beta 7VAYEAPSL	Beta 7	0.120126	0.107831	0.00434295	0.0157313	0.012733	0.018872	0.019307	0.00277978	i20S	i20S + PA28ab	0.201014	0.295573	VAYEAPSL	130	137	131	FALSE
-0.00365001	i20S + PA28ab Vs i20S	Beta 7VIDEEL	Beta 7	0.0623676	0.0621888	0.00472301	0.00190858	-0.00179322	-0.00461029	0.00538098	-0.00453605	i20S	i20S + PA28ab	0.71358	0.777851	VIDEEL	71	76	72	FALSE
0.146722	i20S + PA28ab Vs i20S	Beta 7VIGGYADGESF	Beta 7	0.242623	0.218329	-0.000955987	0.019621	0.020622	0.0227547	0.0429982	0.0407263	i20S	i20S + PA28ab	0.0162207	0.0380903	VIGGYADGESF	111	121	112	FALSE
0.0525827	i20S + PA28ab Vs i20S	Beta 7YRDARSYNRF	Beta 7	0.159599	0.150922	-0.000518124	-0.00280726	-0.00637761	0.00348544	0.0213232	0.0369589	i20S	i20S + PA28ab	7.08711e-06	7.272e-05	YRDARSYNRF	178	187	179	FALSE
0.0277873	i20S + PA28ab Vs i20S	Beta 7YSRRSKMNPLWNT	Beta 7	0.0988044	0.0940413	0.000791152	0.00639073	0.00532952	0.00988582	-0.0045117	0.010693	i20S	i20S + PA28ab	0.220369	0.320043	YSRRSKMNPLWNT	97	109	98	FALSE
0.0114971	i20S + PA28ab Vs i20S	Beta 7YSRRSKMNPLWNTM	Beta 7	0.0753042	0.0734194	-0.000188348	0.00672799	0.00223874	0.000601532	-0.00181616	0.00374496	i20S	i20S + PA28ab	0.848755	0.886311	YSRRSKMNPLWNTM	97	110	98	FALSE
0.0181474	i20S + PA28g Vs i20S	Alpha 1AEIDAHL	Alpha 1	0.126275	0.123268	-0.000103246	0.0063632	0.00843703	0.00316753	0.00962664	-0.00944702	i20S	i20S + PA28g	0.00145189	0.00327022	AEIDAHL	233	239	234	FALSE
0.0115846	i20S + PA28g Vs i20S	Alpha 1AEIDA	Alpha 1	0.0847621	0.0828348	-2.10509e-05	0.0050247	-0.000802968	-0.00347797	0.0181378	-0.00729697	i20S	i20S + PA28g	0.0126272	0.0216708	AEIDA	233	237	234	FALSE
-0.0331337	i20S + PA28g Vs i20S	Alpha 1DRHITIF	Alpha 1	0.0946244	0.100156	-5.64236e-05	0.00181799	0.00564693	-0.0107811	-0.0113563	-0.0184611	i20S	i20S + PA28g	0.000394309	0.00113035	DRHITIF	10	16	11	FALSE
0.00976394	i20S + PA28g Vs i20S	Alpha 1DRHITIFSPEGRL	Alpha 1	0.173349	0.171722	-1.10953e-06	0.00891005	0.00437428	0.00192865	0.00032495	-0.005774	i20S	i20S + PA28g	0.00781952	0.0143358	DRHITIFSPEGRL	10	22	11	FALSE
0.0265324	i20S + PA28g Vs i20S	Alpha 1EAANWKYKYGYE	Alpha 1	0.082575	0.078213	-0.000360862	0.00663356	0.00854774	0.00890659	0.0033449	-0.000900377	i20S	i20S + PA28g	0.204142	0.254089	EAANWKYKYGYE	97	108	98	FALSE
0.0674149	i20S + PA28g Vs i20S	Alpha 1EEQGPQV	Alpha 1	0.14688	0.135628	9.96805e-05	0.0280542	0.029974	0.0246893	0.0288551	-0.0441577	i20S	i20S + PA28g	8.79028e-08	9.66931e-07	EEQGPQV	145	151	146	TRUE
0.144298	i20S + PA28g Vs i20S	Alpha 1EEQGPQVY	Alpha 1	0.155274	0.1312	0.000145958	0.0164502	0.023551	0.0308226	0.0359795	0.0374949	i20S	i20S + PA28g	0.000892935	0.00219978	EEQGPQVY	145	152	146	TRUE
0.0200717	i20S + PA28g Vs i20S	Alpha 1EEQGPQVYKCDPAGY	Alpha 1	0.0930339	0.0897515	-0.000377436	0.00349562	0.00422184	-0.000362214	0.0112906	0.00142587	i20S	i20S + PA28g	0.676789	0.724257	EEQGPQVYKCDPAGY	145	159	146	FALSE
0.0535438	i20S + PA28g Vs i20S	Alpha 1EQTVETA	Alpha 1	0.0917887	0.0827975	0.000403402	-0.00255099	0.00221768	0.0075214	0.0132255	0.0331302	i20S	i20S + PA28g	0.00429095	0.00849213	EQTVETA	192	198	193	FALSE
0.125003	i20S + PA28g Vs i20S	Alpha 1FKAINQGGLTSV	Alpha 1	0.252768	0.231925	5.89401e-05	0.0338935	0.0349332	0.0197369	0.022505	0.0139344	i20S	i20S + PA28g	1.49752e-07	1.41666e-06	FKAINQGGLTSV	29	40	30	TRUE
0.0463042	i20S + PA28g Vs i20S	Alpha 1FKITENIGC	Alpha 1	0.161348	0.153561	0.000416383	0.0159497	0.0157275	0.000671847	0.00871079	0.00524436	i20S	i20S + PA28g	0.000180457	0.000561552	FKITENIGC	70	78	71	FALSE
0.0286545	i20S + PA28g Vs i20S	Alpha 1FKITENIG	Alpha 1	0.159347	0.154531	0.000241071	0.0136737	0.011369	0.0060145	-0.00248788	8.51666e-05	i20S	i20S + PA28g	0.00154135	0.00345524	FKITENIG	70	77	71	FALSE
-0.022722	i20S + PA28g Vs i20S	Alpha 1IEVGVV	Alpha 1	0.0146209	0.0183557	0.000313207	-0.00306653	-0.00420853	-0.00558359	-0.00525546	-0.00460786	i20S	i20S + PA28g	0.792672	0.825845	IEVGVV	215	220	216	FALSE
0.0196856	i20S + PA28g Vs i20S	Alpha 1IEVGVVT	Alpha 1	0.0350963	0.0317524	0.000377808	0.0048582	-0.000680914	0.00331236	0.00701525	0.0051807	i20S	i20S + PA28g	0.111403	0.149274	IEVGVVT	215	221	216	FALSE
0.0359404	i20S + PA28g Vs i20S	Alpha 1ILIGID	Alpha 1	0.0475663	0.0416034	-0.000162925	0.00298041	0.00515641	0.0109878	0.00742167	0.00939414	i20S	i20S + PA28g	0.00834944	0.0151896	ILIGID	139	144	140	FALSE
0.162423	i20S + PA28g Vs i20S	Alpha 1IPVDML	Alpha 1	0.125978	0.0989468	-0.000234654	0.0224697	0.0393795	0.0424598	0.0407625	0.0173518	i20S	i20S + PA28g	3.73024e-07	3.09545e-06	IPVDML	109	114	110	TRUE
-0.0154586	i20S + PA28g Vs i20S	Alpha 1ITIFSPEGR	Alpha 1	0.222308	0.224883	1.01325e-05	-0.00388065	-0.00560042	-0.000877418	0.0049029	-0.010003	i20S	i20S + PA28g	0.0300407	0.046134	ITIFSPEGR	13	21	14	FALSE
0.0319569	i20S + PA28g Vs i20S	Alpha 1IVTQKKVPDKL	Alpha 1	0.307218	0.301853	0.000231131	0.0205068	0.0199876	0.00111476	-0.00536621	-0.00428606	i20S	i20S + PA28g	5.66664e-05	0.000212724	IVTQKKVPDKL	50	60	51	FALSE
0.0689811	i20S + PA28g Vs i20S	Alpha 1IVTQKKVPDKLLDSST	Alpha 1	0.254264	0.242768	-2.94947e-06	0.0226735	0.0215873	0.00983073	0.010502	0.00438756	i20S	i20S + PA28g	8.56887e-12	7.74592e-10	IVTQKKVPDKLLDSST	50	65	51	FALSE
0.0506237	i20S + PA28g Vs i20S	Alpha 1IVTQKKVPDKLLDSSTVTHL	Alpha 1	0.206036	0.197572	0.000155805	0.01537	0.0145939	0.00801268	0.00867127	0.00397596	i20S	i20S + PA28g	2.30422e-05	0.000101119	IVTQKKVPDKLLDSSTVTHL	50	69	51	FALSE
0.13605	i20S + PA28g Vs i20S	Alpha 1KAINQGGLTSV	Alpha 1	0.273405	0.250697	0.000196583	0.0490029	0.0458178	0.0272	0.019637	-0.00560742	i20S	i20S + PA28g	4.79833e-08	5.67403e-07	KAINQGGLTSV	30	40	31	TRUE
0.130648	i20S + PA28g Vs i20S	Alpha 1KATAAGVKQTESTSF	Alpha 1	0.30694	0.28516	3.23049e-05	0.0252255	0.0316962	0.0298478	0.0291031	0.0147756	i20S	i20S + PA28g	1.94776e-06	1.19648e-05	KATAAGVKQTESTSF	164	178	165	TRUE
0.00439862	i20S + PA28g Vs i20S	Alpha 1LCKRIADISQ	Alpha 1	0.0576197	0.0569459	-0.000355845	0.00565199	0.00221792	0.0017924	-0.00296531	-0.00229837	i20S	i20S + PA28g	0.689181	0.732646	LCKRIADISQ	114	123	115	FALSE
0.256089	i20S + PA28g Vs i20S	Alpha 1LEKKVKKKFDWTF	Alpha 1	0.269384	0.226683	0.000117821	0.0464988	0.0527356	0.0580653	0.0583206	0.0404689	i20S	i20S + PA28g	1.62403e-09	4.80102e-08	LEKKVKKKFDWTF	179	191	180	TRUE
0.0336391	i20S + PA28g Vs i20S	Alpha 1RILTE	Alpha 1	0.184115	0.178496	7.66511e-05	0.0159292	0.00637232	0.00427057	0.00285357	0.0042134	i20S	i20S + PA28g	0.233369	0.284493	RILTE	228	232	229	FALSE
0.126626	i20S + PA28g Vs i20S	Alpha 1SIDFKPSE	Alpha 1	0.220503	0.199436	-0.000221359	0.0314131	0.0310346	0.0277445	0.0313313	0.00510273	i20S	i20S + PA28g	5.41606e-09	9.85307e-08	SIDFKPSE	207	214	208	TRUE
0.0256537	i20S + PA28g Vs i20S	Alpha 1SRGSSAGFAcetyl N-term (1)	Alpha 1	0.5384	0.534169	-0.00026688	0.00172169	0.00698707	0.00647079	0.0117882	-0.00131398	i20S	i20S + PA28g	0.210243	0.260327	SRGSSAGFAcetyl N-term (1)	2	9	3	FALSE
0.00849085	i20S + PA28g Vs i20S	Alpha 1TGMTADSRSQVQRARYEAAN	Alpha 1	0.0861486	0.0847111	0.00013459	0.0037267	0.00275759	0.00393893	-0.00499708	0.00306472	i20S	i20S + PA28g	0.832933	0.856472	TGMTADSRSQVQRARYEAAN	81	100	82	FALSE
-0.00913718	i20S + PA28g Vs i20S	Alpha 1TGMTADSRSQVQRARY	Alpha 1	0.110712	0.112246	-6.42786e-05	0.003158	0.000440012	-0.00115981	-0.00464881	-0.00692658	i20S	i20S + PA28g	0.31074	0.371162	TGMTADSRSQVQRARY	81	96	82	FALSE
-0.000836493	i20S + PA28g Vs i20S	Alpha 1VAVRGKDCAV	Alpha 1	0.139573	0.139242	0.00282537	0.0084632	0.00491068	0.00173386	-0.000914728	-0.0150295	i20S	i20S + PA28g	0.343455	0.403113	VAVRGKDCAV	40	49	41	FALSE
0.0431507	i20S + PA28g Vs i20S	Alpha 1VENPKF	Alpha 1	0.100204	0.0928971	0.000691415	0.009062	0.00913258	0.0036145	0.00621867	0.0151229	i20S	i20S + PA28g	0.317339	0.377139	VENPKF	222	227	223	FALSE
-0.00578519	i20S + PA28g Vs i20S	Alpha 1VIVTQKKVPDKL	Alpha 1	0.274833	0.275793	2.89141e-05	0.0108431	0.0169879	-0.00729137	-0.0113899	-0.0149349	i20S	i20S + PA28g	2.98278e-06	1.67763e-05	VIVTQKKVPDKL	49	60	50	FALSE
0.0613385	i20S + PA28g Vs i20S	Alpha 1VIVTQKKVPDKLLDSST	Alpha 1	0.237598	0.227366	5.34699e-05	0.0203121	0.0201708	0.00577405	0.00905461	0.00602692	i20S	i20S + PA28g	2.4912e-06	1.437e-05	VIVTQKKVPDKLLDSST	49	65	50	FALSE
0.0463959	i20S + PA28g Vs i20S	Alpha 1VIVTQKKVPDKLLDSSTVTHL	Alpha 1	0.182414	0.174645	0.000216107	0.0128514	0.0124507	0.0052912	0.0108531	0.00494952	i20S	i20S + PA28g	0.00123147	0.0028471	VIVTQKKVPDKLLDSSTVTHL	49	69	50	FALSE
0.0240643	i20S + PA28g Vs i20S	Alpha 1VMTGMTADSRSQVQRARY	Alpha 1	0.119461	0.115439	7.15812e-05	0.00809693	0.0102134	0.00735069	0.000975616	-0.00257235	i20S	i20S + PA28g	0.0100929	0.01788	VMTGMTADSRSQVQRARY	79	96	80	FALSE
-0.0608573	i20S + PA28g Vs i20S	Alpha 1VYTQNA	Alpha 1	0.113023	0.123126	0.000243554	0.00430065	0.00418845	-0.00122358	-0.0114169	-0.0567059	i20S	i20S + PA28g	0.000390487	0.00113035	VYTQNA	124	129	125	FALSE
0.075474	i20S + PA28g Vs i20S	Alpha 1WKYKYGYEIPVDM	Alpha 1	0.108122	0.0955539	-6.52782e-05	0.0115508	0.0154557	0.0214218	0.0172919	0.00975385	i20S	i20S + PA28g	0.000737776	0.00189656	WKYKYGYEIPVDM	101	113	102	FALSE
0.0738151	i20S + PA28g Vs i20S	Alpha 1WKYKYGYEIPVDML	Alpha 1	0.0919934	0.0796569	0.000203934	0.0134875	0.0166975	0.0182744	0.0152437	0.0101121	i20S	i20S + PA28g	0.0198758	0.0325304	WKYKYGYEIPVDML	101	114	102	FALSE
0.123885	i20S + PA28g Vs i20S	Alpha 1YAFKAINQGGLTSV	Alpha 1	0.220863	0.200225	-5.6674e-05	0.0313719	0.0332646	0.0233743	0.0258986	0.00997599	i20S	i20S + PA28g	3.88264e-05	0.000155635	YAFKAINQGGLTSV	27	40	28	TRUE
0.0563511	i20S + PA28g Vs i20S	Alpha 1YQVEYA	Alpha 1	0.0725714	0.0631855	-3.54162e-05	-0.00650955	0.00559338	0.0187938	0.0200671	0.0184065	i20S	i20S + PA28g	0.00481226	0.0094448	YQVEYA	23	28	24	TRUE
0.0464305	i20S + PA28g Vs i20S	Alpha 1YTQNAEM	Alpha 1	0.181242	0.173354	0.000899287	0.0209829	0.0192653	0.0148427	0.0111157	-0.0197762	i20S	i20S + PA28g	9.93362e-05	0.000348045	YTQNAEM	125	131	126	FALSE
0.0269593	i20S + PA28g Vs i20S	Alpha 1YTQNAEMRPLGCC	Alpha 1	0.106787	0.102363	-0.000416367	0.00772303	0.0108172	0.0147562	0.00215957	-0.00849673	i20S	i20S + PA28g	0.0162865	0.0274146	YTQNAEMRPLGCC	125	137	126	FALSE
-0.00522523	i20S + PA28g Vs i20S	Alpha 1YTQNAEMRPLGCCM	Alpha 1	0.0776418	0.0785271	-8.66122e-05	0.0107248	0.00944155	0.00559094	-0.0149376	-0.0160449	i20S	i20S + PA28g	0.0123309	0.0212865	YTQNAEMRPLGCCM	125	138	126	FALSE
-0.0630139	i20S + PA28g Vs i20S	Alpha 1YYCGF	Alpha 1	0.084187	0.0946429	0.000278159	-0.00318484	-0.0104444	-0.00630076	-0.00512801	-0.0379558	i20S	i20S + PA28g	0.000293095	0.00087743	YYCGF	159	163	160	FALSE
0.0120835	i20S + PA28g Vs i20S	Alpha 2AAVAGGAPSVG	Alpha 2	0.170667	0.168683	-0.000177692	0.000620345	0.00161538	0.00737231	0.00938516	-0.00690967	i20S	i20S + PA28g	0.0654304	0.0910253	AAVAGGAPSVG	26	36	27	FALSE
0.0525805	i20S + PA28g Vs i20S	Alpha 2AAVAGGAPSVGIKAANG	Alpha 2	0.15846	0.149674	0.000132627	0.0137159	0.0130152	0.0130428	0.01481	-0.00200333	i20S	i20S + PA28g	0.00065643	0.00172495	AAVAGGAPSVGIKAANG	26	42	27	FALSE
0.0460863	i20S + PA28g Vs i20S	Alpha 2AAVAGGAPSVGIKAANGVVL	Alpha 2	0.11585	0.1082	-0.000184545	0.00686416	0.0106455	0.0120188	0.0109542	0.00560366	i20S	i20S + PA28g	0.12549	0.166265	AAVAGGAPSVGIKAANGVVL	26	45	27	FALSE
0.0323582	i20S + PA28g Vs i20S	Alpha 2AERGYSAcetyl N-term (1)	Alpha 2	0.62027	0.614753	0.000743766	0.0075921	0.0180165	0.000892566	0.0012923	0.00456477	i20S	i20S + PA28g	0.0876114	0.119081	AERGYSAcetyl N-term (1)	1	6	2	FALSE
-0.00154921	i20S + PA28g Vs i20S	Alpha 2AIHTAI	Alpha 2	0.0247446	0.0249208	0.000492077	-0.00242329	0.00432604	-0.00663616	0.00309371	9.0477e-05	i20S	i20S + PA28g	0.485927	0.54274	AIHTAI	186	191	187	FALSE
-0.0122226	i20S + PA28g Vs i20S	Alpha 2AIHTAIL	Alpha 2	0.0189632	0.0209319	0.000410677	-0.0046811	-0.000654157	0.000129677	-0.00591055	-0.00110643	i20S	i20S + PA28g	0.502148	0.558861	AIHTAIL	186	192	187	FALSE
0.0596339	i20S + PA28g Vs i20S	Alpha 2ATEKKQKSIL	Alpha 2	0.284584	0.274646	-7.0561e-06	0.0210818	0.0215696	0.0051027	0.0110336	0.000846245	i20S	i20S + PA28g	1.30116e-06	8.94588e-06	ATEKKQKSIL	46	55	47	FALSE
0.0233478	i20S + PA28g Vs i20S	Alpha 2DERSVHKVEPITKHIGL	Alpha 2	0.157259	0.153162	0.00123341	0.0184647	0.0148454	7.3637e-06	-0.0015473	-0.00842237	i20S	i20S + PA28g	0.00121941	0.0028471	DERSVHKVEPITKHIGL	57	73	58	FALSE
0.00769416	i20S + PA28g Vs i20S	Alpha 2EDAIHTAIL	Alpha 2	0.0382114	0.036877	0.000312295	0.00353725	0.00523978	0.0015235	-0.00436701	0.00176065	i20S	i20S + PA28g	0.033	0.0493956	EDAIHTAIL	184	192	185	FALSE
0.0380313	i20S + PA28g Vs i20S	Alpha 2FAWKATAMGKN	Alpha 2	0.203484	0.197188	-0.000255338	0.0227223	0.0249862	-0.0042973	0.000230047	-0.00560994	i20S	i20S + PA28g	8.78058e-05	0.000309941	FAWKATAMGKN	155	165	156	FALSE
0.0662325	i20S + PA28g Vs i20S	Alpha 2FQSDPSGAY	Alpha 2	0.158684	0.147688	-0.000254276	0.0129704	0.014455	0.0158532	0.0246766	-0.00172263	i20S	i20S + PA28g	0.00277915	0.00586847	FQSDPSGAY	146	154	147	FALSE
0.00148041	i20S + PA28g Vs i20S	Alpha 2FRRLTPTEVKD	Alpha 2	0.104879	0.10475	-0.000701987	0.00577184	0.0139403	0.00194789	-0.0073699	-0.0128097	i20S	i20S + PA28g	0.114692	0.153247	FRRLTPTEVKD	217	227	218	FALSE
0.0693405	i20S + PA28g Vs i20S	Alpha 2FRRLTPTEVKDYL	Alpha 2	0.113607	0.102197	-0.000881831	0.0139764	0.0196068	0.0142425	0.00689458	0.0146202	i20S	i20S + PA28g	0.0322639	0.0486324	FRRLTPTEVKDYL	217	229	218	FALSE
0.0997506	i20S + PA28g Vs i20S	Alpha 2FSLTTFSPSGKL	Alpha 2	0.225749	0.209126	-1.34215e-05	0.0294679	0.0305816	0.0179009	0.0164449	0.00535531	i20S	i20S + PA28g	3.86953e-05	0.000155635	FSLTTFSPSGKL	7	18	8	TRUE
0.10637	i20S + PA28g Vs i20S	Alpha 2FSLTTFSPSGKLVQ	Alpha 2	0.277298	0.25954	0.000175523	0.0348867	0.0374738	0.0183892	0.0102202	0.00540029	i20S	i20S + PA28g	6.64466e-06	3.37949e-05	FSLTTFSPSGKLVQ	7	20	8	TRUE
0.0968144	i20S + PA28g Vs i20S	Alpha 2ICGWNEGRPYL	Alpha 2	0.168715	0.152596	-9.95171e-05	0.025626	0.0248123	0.0190174	0.016725	0.0106337	i20S	i20S + PA28g	8.86309e-07	6.55037e-06	ICGWNEGRPYL	135	145	136	TRUE
-0.0747228	i20S + PA28g Vs i20S	Alpha 2IEVGICNE	Alpha 2	0.12095	0.133448	-0.000266164	-0.00637312	-0.00921702	-0.01449	-0.0115131	-0.0331295	i20S	i20S + PA28g	0.0336583	0.0502219	IEVGICNE	207	214	208	FALSE
0.0363798	i20S + PA28g Vs i20S	Alpha 2IEYAL	Alpha 2	0.0283462	0.0223369	-0.000324104	0.00546823	0.00691448	0.00511623	0.0114638	0.00741706	i20S	i20S + PA28g	0.0265987	0.041798	IEYAL	21	25	22	FALSE
0.113671	i20S + PA28g Vs i20S	Alpha 2KESFEGQM	Alpha 2	0.390567	0.371598	0.000139587	0.0231505	0.0251128	0.0307796	0.0323121	0.00231628	i20S	i20S + PA28g	9.93788e-08	1.05138e-06	KESFEGQM	195	202	196	TRUE
0.0307666	i20S + PA28g Vs i20S	Alpha 2LICGW	Alpha 2	0.033287	0.0282169	-0.00034597	0.00604403	0.00334495	0.00784495	0.0103498	0.00318282	i20S	i20S + PA28g	0.465803	0.527093	LICGW	134	138	135	FALSE
0.107216	i20S + PA28g Vs i20S	Alpha 2LICGWNEGRPYL	Alpha 2	0.163903	0.146044	-6.25459e-05	0.0257571	0.0214688	0.0237519	0.0215843	0.0146539	i20S	i20S + PA28g	2.33893e-06	1.36582e-05	LICGWNEGRPYL	134	145	135	TRUE
0.0836427	i20S + PA28g Vs i20S	Alpha 2LVYQEPIPTAQL	Alpha 2	0.212769	0.198867	-0.000226405	0.0160016	0.0142554	0.0229563	0.0167424	0.013687	i20S	i20S + PA28g	0.0133891	0.0228629	LVYQEPIPTAQL	98	109	99	FALSE
0.0435969	i20S + PA28g Vs i20S	Alpha 2QEYTQSGGVRPFGVS	Alpha 2	0.139852	0.132582	2.61553e-05	0.0268531	0.0215876	0.0162687	0.00360436	-0.024717	i20S	i20S + PA28g	0.00319844	0.00657767	QEYTQSGGVRPFGVS	118	132	119	TRUE
0.0402346	i20S + PA28g Vs i20S	Alpha 2QEYTQSGGVRPFGVSL	Alpha 2	0.103828	0.0971389	-0.000100921	0.0107591	0.00803012	0.0106725	0.00788906	0.00288378	i20S	i20S + PA28g	0.00643397	0.0121731	QEYTQSGGVRPFGVSL	118	133	119	FALSE
0.007993	i20S + PA28g Vs i20S	Alpha 2QEYTQSGGVRPFGVSLL	Alpha 2	0.0755846	0.0742468	3.3935e-05	0.00299018	0.00645474	0.00397216	0.00101095	-0.00643504	i20S	i20S + PA28g	0.019521	0.0320605	QEYTQSGGVRPFGVSLL	118	134	119	FALSE
0.00251126	i20S + PA28g Vs i20S	Alpha 2RSVHKVEPITKHIGL	Alpha 2	0.0895798	0.0890753	0.00051539	0.000312723	0.00424821	0.00158534	0.00790636	-0.0115414	i20S	i20S + PA28g	0.776524	0.812601	RSVHKVEPITKHIGL	59	73	60	FALSE
-0.00708233	i20S + PA28g Vs i20S	Alpha 2RVLVHRARKLAQQ	Alpha 2	0.0650596	0.0662695	-0.000177343	8.66632e-05	0.00171119	-0.000963732	-0.00519318	-0.00272328	i20S	i20S + PA28g	0.886513	0.903708	RVLVHRARKLAQQ	83	95	84	FALSE
0.0288637	i20S + PA28g Vs i20S	Alpha 2RVLVHRARKLAQQYY	Alpha 2	0.0504162	0.0455719	0.000202118	0.00327248	0.0076359	0.0105782	0.00194119	0.00543593	i20S	i20S + PA28g	0.438859	0.501401	RVLVHRARKLAQQYY	83	97	84	FALSE
0.111171	i20S + PA28g Vs i20S	Alpha 2SLTTFSPSGKL	Alpha 2	0.256013	0.237476	5.03895e-05	0.0302277	0.0306566	0.0169105	0.0233943	0.00998175	i20S	i20S + PA28g	7.11918e-07	5.52029e-06	SLTTFSPSGKL	8	18	9	TRUE
0.136453	i20S + PA28g Vs i20S	Alpha 2SLTTFSPSGKLVQ	Alpha 2	0.311929	0.289188	-4.93642e-06	0.0424934	0.0459491	0.0184372	0.0220086	0.0075644	i20S	i20S + PA28g	3.66235e-09	8.249e-08	SLTTFSPSGKLVQ	8	20	9	TRUE
0.0739842	i20S + PA28g Vs i20S	Alpha 2TEDNIE	Alpha 2	0.107214	0.0948084	0.000450512	0.0145844	0.013354	0.0116035	0.0129023	0.0215399	i20S	i20S + PA28g	0.00117284	0.00278771	TEDNIE	203	208	204	FALSE
0.159502	i20S + PA28g Vs i20S	Alpha 2TLKESFEGQM	Alpha 2	0.40801	0.381459	-0.000196423	0.0276983	0.0400041	0.0229827	0.0301288	0.0386882	i20S	i20S + PA28g	0.00770093	0.0141733	TLKESFEGQM	193	202	194	FALSE
0.0478398	i20S + PA28g Vs i20S	Alpha 2VAGGAPSVGIKAANG	Alpha 2	0.160258	0.152289	-2.19835e-05	0.0143602	0.0125247	0.0138187	0.0131921	-0.00605602	i20S	i20S + PA28g	3.6358e-06	1.91082e-05	VAGGAPSVGIKAANG	28	42	29	FALSE
0.0622377	i20S + PA28g Vs i20S	Alpha 2VGICNE	Alpha 2	0.180005	0.169646	-8.82685e-05	0.025496	0.0175709	0.0091872	0.00550886	0.00447466	i20S	i20S + PA28g	4.02572e-05	0.000158681	VGICNE	209	214	210	FALSE
0.0403606	i20S + PA28g Vs i20S	Alpha 2VHKVEPITKHIGLVYSG	Alpha 2	0.0866184	0.0798785	7.85967e-05	0.00983031	0.00867318	0.00922262	0.00717602	0.00545847	i20S	i20S + PA28g	0.00764748	0.0141733	VHKVEPITKHIGLVYSG	61	77	62	FALSE
0.0228625	i20S + PA28g Vs i20S	Alpha 2VQRVASVMQE	Alpha 2	0.056899	0.0531278	-0.000235439	0.00223804	-0.000107883	0.00724367	0.00295434	0.0105343	i20S	i20S + PA28g	0.436569	0.499993	VQRVASVMQE	110	119	111	FALSE
0.103329	i20S + PA28g Vs i20S	Alpha 2VYQEPIPTAQL	Alpha 2	0.246773	0.229581	-0.000177581	0.0205243	0.0146715	0.0218835	0.0262865	0.0199634	i20S	i20S + PA28g	5.71425e-05	0.000212822	VYQEPIPTAQL	99	109	100	TRUE
0.0681356	i20S + PA28g Vs i20S	Alpha 2VYSGMGPDY	Alpha 2	0.196464	0.18508	0.000169535	0.0173225	0.0176731	0.0170403	0.0139018	0.00219786	i20S	i20S + PA28g	3.12378e-06	1.69833e-05	VYSGMGPDY	74	82	75	TRUE
0.0971943	i20S + PA28g Vs i20S	Alpha 2WNEGRPYL	Alpha 2	0.209691	0.193648	-0.000937255	0.0224292	0.0163324	0.0126076	0.0365242	0.00930085	i20S	i20S + PA28g	0.00520768	0.010054	WNEGRPYL	138	145	139	FALSE
0.0221932	i20S + PA28g Vs i20S	Alpha 2YDERSVHKVEPITKHIGL	Alpha 2	0.159045	0.155333	7.75019e-05	0.0156869	0.0135127	0.00106329	-0.000930706	-0.00713901	i20S	i20S + PA28g	2.64286e-08	3.57164e-07	YDERSVHKVEPITKHIGL	56	73	57	FALSE
0.056061	i20S + PA28g Vs i20S	Alpha 2YLVYQEPIPTAQ	Alpha 2	0.131953	0.12256	0.000298547	0.0229483	0.0237191	0.00726246	0.00316753	-0.00103638	i20S	i20S + PA28g	2.12067e-06	1.26336e-05	YLVYQEPIPTAQ	97	108	98	FALSE
0.0828769	i20S + PA28g Vs i20S	Alpha 2YQEPIPTAQL	Alpha 2	0.265403	0.25152	0.000421023	0.0239557	0.0167051	0.014635	0.0227659	0.00481529	i20S	i20S + PA28g	0.151639	0.194377	YQEPIPTAQL	100	109	101	FALSE
0.0487732	i20S + PA28g Vs i20S	Alpha 2YTQSGGVRPFGVSL	Alpha 2	0.0983104	0.0902149	-0.000200286	0.0122716	0.0107956	0.00992683	0.010585	0.00519421	i20S	i20S + PA28g	0.000947218	0.00229761	YTQSGGVRPFGVSL	120	133	121	FALSE
0.0176325	i20S + PA28g Vs i20S	Alpha 2YTQSGGVRPFGVSLL	Alpha 2	0.0786985	0.0756755	0.000505144	0.00884086	0.00159657	0.00719225	0.00103933	-0.0010365	i20S	i20S + PA28g	0.0167978	0.0280754	YTQSGGVRPFGVSLL	120	134	121	FALSE
0.219465	i20S + PA28g Vs i20S	Alpha 2YVNGKTFL	Alpha 2	0.239508	0.202919	7.13359e-05	0.0439925	0.0522485	0.0524303	0.0562843	0.0145097	i20S	i20S + PA28g	1.48239e-08	2.19116e-07	YVNGKTFL	166	173	167	TRUE
-0.0928381	i20S + PA28g Vs i20S	Alpha 3AAERRNIHKLLDEVF	Alpha 3	0.269166	0.284647	-4.58724e-05	-0.0108831	-0.0154689	-0.026374	-0.0118232	-0.0282888	i20S	i20S + PA28g	0.00168801	0.00374849	AAERRNIHKLLDEVF	46	60	47	FALSE
0.0502619	i20S + PA28g Vs i20S	Alpha 3ACSVAGITSDA	Alpha 3	0.261379	0.252958	0.000262715	0.0187781	0.01655	0.00948662	-0.00206032	0.00750745	i20S	i20S + PA28g	0.00566034	0.0108835	ACSVAGITSDA	73	83	74	FALSE
-0.0019844	i20S + PA28g Vs i20S	Alpha 3AIGHAGTCL	Alpha 3	0.101557	0.101907	-0.000113621	0.00590902	0.0112694	0.0121431	0.0102886	-0.0415945	i20S	i20S + PA28g	3.04487e-09	7.58012e-08	AIGHAGTCL	27	35	28	FALSE
0.0157033	i20S + PA28g Vs i20S	Alpha 3AIKVLNKTMD	Alpha 3	0.0838109	0.0812298	-0.000217098	-0.000573285	-0.00403968	0.00016118	0.00420435	0.0159507	i20S	i20S + PA28g	0.00319811	0.00657767	AIKVLNKTMD	193	202	194	FALSE
0.0599916	i20S + PA28g Vs i20S	Alpha 3AIKVLNKTMDVSKL	Alpha 3	0.194769	0.184805	-0.000203876	0.00993533	0.00791032	0.00803428	0.0136854	0.0204262	i20S	i20S + PA28g	5.43824e-05	0.000205783	AIKVLNKTMDVSKL	193	206	194	FALSE
0.0726298	i20S + PA28g Vs i20S	Alpha 3AIKVLNKTMDVSKLSA	Alpha 3	0.2401	0.228085	-0.000541818	0.0171208	0.0120705	0.0109684	0.0128177	0.0196524	i20S	i20S + PA28g	0.00080642	0.00201818	AIKVLNKTMDVSKLSA	193	208	194	FALSE
0.00190043	i20S + PA28g Vs i20S	Alpha 3ALAIKVLNKTMD	Alpha 3	0.0636362	0.0632818	0.000225903	-0.00600377	-0.00543079	0.00262639	0.0069332	0.00377542	i20S	i20S + PA28g	0.0649411	0.090611	ALAIKVLNKTMD	191	202	192	FALSE
-0.0112078	i20S + PA28g Vs i20S	Alpha 3ALAIKVLNKTMDVSKL	Alpha 3	0.151835	0.153797	-0.000565216	0.00129141	-0.00532024	-0.00448188	0.0022263	-0.00492341	i20S	i20S + PA28g	0.578138	0.631545	ALAIKVLNKTMDVSKL	191	206	192	FALSE
0.0282833	i20S + PA28g Vs i20S	Alpha 3ANDGVL	Alpha 3	0.0396806	0.0349739	-4.28822e-05	0.00527912	0.00382358	0.00276565	0.00848065	0.00793425	i20S	i20S + PA28g	0.315792	0.376245	ANDGVL	39	44	40	FALSE
-0.0579599	i20S + PA28g Vs i20S	Alpha 3ANDGVLL	Alpha 3	0.037891	0.0475922	-0.000247565	-0.0190497	-0.0160229	-0.0178032	-0.00961223	0.0045281	i20S	i20S + PA28g	0.0187967	0.0309786	ANDGVLL	39	45	40	FALSE
0.0193891	i20S + PA28g Vs i20S	Alpha 3CDIKQAYTQFGGKRPFGVSL	Alpha 3	0.123898	0.120684	-0.000107449	0.0110164	0.00865953	0.00699806	-0.00015541	-0.00712952	i20S	i20S + PA28g	0.0122352	0.0211987	CDIKQAYTQFGGKRPFGVSL	115	134	116	FALSE
0.0203501	i20S + PA28g Vs i20S	Alpha 3CDIKQAYTQFGGKRPFGVSLL	Alpha 3	0.0977312	0.0943533	-8.30442e-05	0.00579224	0.00838737	0.00933522	0.000251643	-0.00341638	i20S	i20S + PA28g	0.561758	0.617934	CDIKQAYTQFGGKRPFGVSLL	115	135	116	FALSE
-0.139751	i20S + PA28g Vs i20S	Alpha 3CDIKQAYTQF	Alpha 3	0.0749993	0.0982051	0.00051608	-0.00764559	-0.00605173	-0.0215671	-0.0271071	-0.0773798	i20S	i20S + PA28g	3.21529e-09	7.60415e-08	CDIKQAYTQF	115	124	116	TRUE
0.0527879	i20S + PA28g Vs i20S	Alpha 3CSVAGITSDA	Alpha 3	0.269098	0.2603	-7.17949e-07	0.0223002	0.0166022	0.00884645	0.0141879	-0.00914885	i20S	i20S + PA28g	0.0247795	0.0393312	CSVAGITSDA	74	83	75	FALSE
0.0190918	i20S + PA28g Vs i20S	Alpha 3EKIYKLNE	Alpha 3	0.0428642	0.0396916	-5.63089e-05	0.00105799	-0.00114317	-0.00392606	-0.00140908	0.0245121	i20S	i20S + PA28g	1.26794e-07	1.24945e-06	EKIYKLNE	63	70	64	FALSE
-0.0149096	i20S + PA28g Vs i20S	Alpha 3EKVEIATL	Alpha 3	0.0317774	0.0342544	4.75521e-05	0.00369074	-0.000712353	0.00283874	-0.00973973	-0.010987	i20S	i20S + PA28g	0.0984751	0.132326	EKVEIATL	209	216	210	FALSE
9.84843e-05	i20S + PA28g Vs i20S	Alpha 3ERRNIHKLLDEVF	Alpha 3	0.298225	0.29821	-1.10545e-05	0.00680183	0.00443926	-0.00227151	-0.00275278	-0.00611831	i20S	i20S + PA28g	0.0430765	0.0628863	ERRNIHKLLDEVF	48	60	49	FALSE
-0.0224885	i20S + PA28g Vs i20S	Alpha 3ERRNIHKLLD	Alpha 3	0.208433	0.212055	0.000758376	0.00027845	0.00336126	-0.00458792	-0.0011547	-0.0203856	i20S	i20S + PA28g	0.0518746	0.0734631	ERRNIHKLLD	48	57	49	FALSE
0.055134	i20S + PA28g Vs i20S	Alpha 3FSEKIYKLNEDM	Alpha 3	0.170385	0.161179	0.000104286	0.0177091	0.01468	0.00850026	0.00670339	0.0075412	i20S	i20S + PA28g	0.000325841	0.000963269	FSEKIYKLNEDM	61	72	62	FALSE
0.00675666	i20S + PA28g Vs i20S	Alpha 3IAQRYLLQ	Alpha 3	0.0310824	0.0297406	0.0012943	0.00115805	0.00120092	-0.00121473	-0.000429118	0.00604154	i20S	i20S + PA28g	0.895032	0.908476	IAQRYLLQ	93	100	94	FALSE
0.0306541	i20S + PA28g Vs i20S	Alpha 3IGWDKHYGFQL	Alpha 3	0.0666978	0.0615014	0.000524225	0.0147343	0.0171889	0.00967442	0.00167896	-0.0126225	i20S	i20S + PA28g	1.17957e-06	8.32738e-06	IGWDKHYGFQL	137	147	138	FALSE
0.0483774	i20S + PA28g Vs i20S	Alpha 3IGWDKHYGFQLY	Alpha 3	0.0635091	0.0554414	2.9171e-05	0.0159943	0.0182731	0.00866511	0.00331044	0.00213443	i20S	i20S + PA28g	1.0257e-07	1.05469e-06	IGWDKHYGFQLY	137	148	138	FALSE
0.01542	i20S + PA28g Vs i20S	Alpha 3IKKHEEEEAKAEREKKEKEQKEKDK	Alpha 3	0.308446	0.305854	0.000133769	0.0267836	0.0131575	-0.000986815	-0.0150485	-0.00848589	i20S	i20S + PA28g	2.07163e-05	9.24416e-05	IKKHEEEEAKAEREKKEKEQKEKDK	237	261	238	FALSE
0.030576	i20S + PA28g Vs i20S	Alpha 3IKQAYTQFGGKRPFGVSL	Alpha 3	0.105145	0.100068	-0.000117707	0.0134723	0.0138527	0.00924784	4.15476e-05	-0.00603838	i20S	i20S + PA28g	0.00012074	0.000413842	IKQAYTQFGGKRPFGVSL	117	134	118	FALSE
0.00671241	i20S + PA28g Vs i20S	Alpha 3IKQAYTQFGGKRPFGVSLL	Alpha 3	0.0836021	0.0824444	0.000233435	0.00609857	0.00849795	0.0102741	-0.00464368	-0.0135145	i20S	i20S + PA28g	0.0410994	0.06075	IKQAYTQFGGKRPFGVSLL	117	135	118	FALSE
0.183841	i20S + PA28g Vs i20S	Alpha 3KQDYKEGEMTL	Alpha 3	0.32951	0.29885	0.000115792	0.0685357	0.057831	0.0257925	0.02079	0.0108922	i20S	i20S + PA28g	1.75762e-12	2.77118e-10	KQDYKEGEMTL	176	186	177	TRUE
0.03351	i20S + PA28g Vs i20S	Alpha 3KSALAL	Alpha 3	0.0274804	0.0219091	-8.20483e-05	0.00720362	0.00787969	0.00493462	0.00402389	0.00946822	i20S	i20S + PA28g	0.0670571	0.0924723	KSALAL	187	192	188	FALSE
0.0153905	i20S + PA28g Vs i20S	Alpha 3KVEIATL	Alpha 3	0.031768	0.0292476	-0.000267476	0.0114309	0.0115487	0.00257813	-0.00590787	-0.00425942	i20S	i20S + PA28g	0.0297761	0.0458765	KVEIATL	210	216	211	FALSE
0.0247862	i20S + PA28g Vs i20S	Alpha 3LAAERRNIHKLLDEVF	Alpha 3	0.258279	0.254275	-0.000763579	0.0103928	0.0067458	0.00562669	0.00475085	-0.00272995	i20S	i20S + PA28g	0.0421326	0.0618904	LAAERRNIHKLLDEVF	45	60	46	FALSE
0.205175	i20S + PA28g Vs i20S	Alpha 3LKQDYKEGEMTL	Alpha 3	0.306755	0.272528	0.000186423	0.0691791	0.0596867	0.0343737	0.0284489	0.0134867	i20S	i20S + PA28g	5.84913e-12	6.9166e-10	LKQDYKEGEMTL	175	186	176	TRUE
0.133388	i20S + PA28g Vs i20S	Alpha 3LTRENGKTVIRVLKQKEVEQL	Alpha 3	0.185315	0.163087	-1.88409e-05	0.0279338	0.0314564	0.0297847	0.0235509	0.0206625	i20S	i20S + PA28g	2.41854e-08	3.36461e-07	LTRENGKTVIRVLKQKEVEQL	216	236	217	TRUE
-0.040846	i20S + PA28g Vs i20S	Alpha 3LYIGWDKHYGF	Alpha 3	0.0505956	0.0574897	-0.000518252	-0.00602772	-0.00649239	-0.00589465	-0.0151737	-0.00725762	i20S	i20S + PA28g	0.483769	0.542234	LYIGWDKHYGF	135	145	136	FALSE
-0.111222	i20S + PA28g Vs i20S	Alpha 3SAEKVEIATL	Alpha 3	0.0672918	0.0858338	-2.92338e-05	-0.025622	-0.0281978	-0.0222483	-0.0141791	-0.0209751	i20S	i20S + PA28g	0.00212899	0.00461933	SAEKVEIATL	207	216	208	TRUE
0.0466386	i20S + PA28g Vs i20S	Alpha 3SVAGITSDA	Alpha 3	0.299348	0.291609	-0.000205585	0.0144493	0.0157467	0.00531162	0.00260266	0.00852829	i20S	i20S + PA28g	0.0101634	0.0179376	SVAGITSDA	75	83	76	FALSE
-0.0029916	i20S + PA28g Vs i20S	Alpha 3TQFGGKRPFGVSL	Alpha 3	0.150954	0.151486	-0.000201253	0.0013416	-0.00368313	-0.00111883	-0.0107368	0.0112056	i20S	i20S + PA28g	0.349255	0.406891	TQFGGKRPFGVSL	122	134	123	FALSE
0.155735	i20S + PA28g Vs i20S	Alpha 3TRENGKTVIRVLKQKEVEQL	Alpha 3	0.182944	0.156986	8.99991e-06	0.0306456	0.0365311	0.0335314	0.0318144	0.0232124	i20S	i20S + PA28g	3.92703e-08	5.02022e-07	TRENGKTVIRVLKQKEVEQL	217	236	218	TRUE
0.033498	i20S + PA28g Vs i20S	Alpha 3VAGITSDA	Alpha 3	0.0584653	0.0528672	9.06383e-05	0.00590935	0.00725083	0.0027965	0.00428459	0.0132568	i20S	i20S + PA28g	0.00240061	0.00518488	VAGITSDA	76	83	77	FALSE
0.0173096	i20S + PA28g Vs i20S	Alpha 3YAMEA	Alpha 3	0.0531421	0.0502132	0.000263499	0.00344133	0.00321775	0.00826817	0.00929612	-0.00691375	i20S	i20S + PA28g	0.482666	0.542234	YAMEA	23	27	24	FALSE
0.00600492	i20S + PA28g Vs i20S	Alpha 3YIGWDKHYGFQL	Alpha 3	0.0621475	0.0612157	-0.000413937	0.00991267	0.00846437	0.00432594	-0.00663727	-0.0100608	i20S	i20S + PA28g	0.00640289	0.0121629	YIGWDKHYGFQL	136	147	137	FALSE
0.0145502	i20S + PA28g Vs i20S	Alpha 3YQEPIPCEQ	Alpha 3	0.128764	0.126339	-4.54089e-06	0.00591824	0.00428513	0.00499163	0.00258801	-0.00323282	i20S	i20S + PA28g	0.82206	0.847134	YQEPIPCEQ	101	109	102	FALSE
-0.0749434	i20S + PA28g Vs i20S	Alpha 3YQEPIPCEQL	Alpha 3	0.0707557	0.0834368	-0.00114356	-0.0131564	-0.0126433	-0.0110558	-0.0232424	-0.0148455	i20S	i20S + PA28g	0.351587	0.408601	YQEPIPCEQL	101	110	102	FALSE
0.0300777	i20S + PA28g Vs i20S	Alpha 3YQSDPSGNYGGW	Alpha 3	0.160005	0.154971	0.000129114	0.0178777	0.016939	0.00777679	0.00405785	-0.0165737	i20S	i20S + PA28g	1.19112e-05	5.52352e-05	YQSDPSGNYGGW	148	159	149	FALSE
0.0287022	i20S + PA28g Vs i20S	Alpha 3YQVEYA	Alpha 3	0.056919	0.052136	-4.32154e-06	0.00663875	0.00654048	0.00210001	0.00778181	0.00564115	i20S	i20S + PA28g	0.645181	0.698388	YQVEYA	19	24	20	FALSE
0.0159985	i20S + PA28g Vs i20S	Alpha 4AFAGL	Alpha 4	0.167281	0.164609	3.76928e-05	0.0277853	0.0277049	-0.00455722	-0.0154681	-0.0194664	i20S	i20S + PA28g	0.00013816	0.000453819	AFAGL	72	76	73	FALSE
0.0846331	i20S + PA28g Vs i20S	Alpha 4AIETDDL	Alpha 4	0.172166	0.158132	-0.000430587	0.00170247	0.015497	0.0208386	0.0237199	0.0228751	i20S	i20S + PA28g	3.78642e-05	0.000154395	AIETDDL	180	186	181	TRUE
-0.022089	i20S + PA28g Vs i20S	Alpha 4ARIVINRARVEC	Alpha 4	0.0545765	0.0582882	-0.000181364	0.00420164	2.5363e-05	0.00319354	0.00673345	-0.036243	i20S	i20S + PA28g	3.91045e-06	2.03257e-05	ARIVINRARVEC	80	91	81	FALSE
0.0746377	i20S + PA28g Vs i20S	Alpha 4ARIVINRARVECQSHRLTVEDPVT	Alpha 4	0.144328	0.13192	-0.000191355	0.0140028	0.0220173	0.0164654	0.0182225	0.00392974	i20S	i20S + PA28g	4.57458e-05	0.000177359	ARIVINRARVECQSHRLTVEDPVT	80	103	81	TRUE
0.021852	i20S + PA28g Vs i20S	Alpha 4AVMRRDQSL	Alpha 4	0.246174	0.242507	0.00014683	0.0115273	0.0116916	-0.000199571	0.00258918	-0.00375653	i20S	i20S + PA28g	0.0453205	0.0653555	AVMRRDQSL	209	217	210	FALSE
0.0199385	i20S + PA28g Vs i20S	Alpha 4ERTVRKICAL	Alpha 4	0.273838	0.270633	-0.000705609	0.0221984	0.0235902	0.00611665	-0.0124348	-0.019532	i20S	i20S + PA28g	0.00652482	0.012247	ERTVRKICAL	56	65	57	FALSE
0.0556774	i20S + PA28g Vs i20S	Alpha 4EVVQSGGKNIE	Alpha 4	0.351052	0.341796	-0.000139553	0.00750178	0.00661425	0.0275694	0.0323035	-0.0183115	i20S	i20S + PA28g	0.00874939	0.0158055	EVVQSGGKNIE	197	207	198	FALSE
0.10605	i20S + PA28g Vs i20S	Alpha 4FLEKNYTDEA	Alpha 4	0.194245	0.176616	-0.000274338	0.0167291	0.0110077	0.0224733	0.0229445	0.032895	i20S	i20S + PA28g	0.000322518	0.000959441	FLEKNYTDEA	171	180	172	TRUE
0.107346	i20S + PA28g Vs i20S	Alpha 4FLEKNYTDE	Alpha 4	0.176965	0.159079	-2.7639e-05	0.0171322	0.0156538	0.0181656	0.0269131	0.0294814	i20S	i20S + PA28g	4.58428e-09	9.03485e-08	FLEKNYTDE	171	179	172	TRUE
0.0923262	i20S + PA28g Vs i20S	Alpha 4GVEKKSVAKLQDERTVRKICA	Alpha 4	0.345443	0.330054	8.49346e-06	0.0219893	0.0308219	0.013222	0.0244985	0.00179454	i20S	i20S + PA28g	0.000128494	0.000431046	GVEKKSVAKLQDERTVRKICA	44	64	45	FALSE
0.0733144	i20S + PA28g Vs i20S	Alpha 4GVEKKSVAKLQDERTVRKICAL	Alpha 4	0.299744	0.287535	-6.01512e-05	0.0217963	0.0200097	0.0126814	0.0149765	0.00385057	i20S	i20S + PA28g	1.89139e-06	1.19283e-05	GVEKKSVAKLQDERTVRKICAL	44	65	45	FALSE
0.0396626	i20S + PA28g Vs i20S	Alpha 4GVEKKSVAKLQD	Alpha 4	0.37037	0.363736	0.00014487	0.0112973	0.00811042	0.0048072	0.0180519	-0.00260425	i20S	i20S + PA28g	0.00378506	0.00752241	GVEKKSVAKLQD	44	55	45	FALSE
0.106154	i20S + PA28g Vs i20S	Alpha 4IEKYVAE	Alpha 4	0.112925	0.0951852	0.000287729	0.0108037	0.0179795	0.0235566	0.0275165	0.0262975	i20S	i20S + PA28g	5.88438e-05	0.000217446	IEKYVAE	225	231	226	TRUE
0.0466826	i20S + PA28g Vs i20S	Alpha 4IETDDL	Alpha 4	0.157578	0.149793	2.93868e-05	0.00974145	0.0113986	0.0102833	0.0120734	0.00318592	i20S	i20S + PA28g	0.066416	0.0918561	IETDDL	181	186	182	FALSE
0.00704055	i20S + PA28g Vs i20S	Alpha 4ISALI	Alpha 4	0.0206953	0.0195512	-0.000176106	0.000802311	-0.000312273	0.00382856	0.00521564	-0.00249369	i20S	i20S + PA28g	0.202127	0.252258	ISALI	129	133	130	FALSE
-0.010686	i20S + PA28g Vs i20S	Alpha 4ITRYIASL	Alpha 4	0.0400839	0.0418638	6.36073e-06	0.00264056	0.0011791	-0.00103006	-0.00431556	-0.00916005	i20S	i20S + PA28g	0.0319083	0.0483737	ITRYIASL	107	114	108	FALSE
-0.0228182	i20S + PA28g Vs i20S	Alpha 4ITVFSPDGH	Alpha 4	0.135006	0.138697	0.000675883	0.00153686	-0.00614366	-0.013636	-0.00853476	0.00395931	i20S	i20S + PA28g	0.297544	0.358113	ITVFSPDGH	7	15	8	FALSE
0.0967505	i20S + PA28g Vs i20S	Alpha 4ITVFSPDGHL	Alpha 4	0.150854	0.134764	-0.000209308	0.0214822	0.01972	0.0199385	0.026223	0.00938679	i20S	i20S + PA28g	3.3651e-05	0.000139622	ITVFSPDGHL	7	16	8	TRUE
0.027075	i20S + PA28g Vs i20S	Alpha 4IVGFDF	Alpha 4	0.151066	0.146505	0.000293049	0.00839472	0.00867178	0.0118832	0.00561858	-0.00749328	i20S	i20S + PA28g	0.00769968	0.0141733	IVGFDF	133	138	134	FALSE
0.0896788	i20S + PA28g Vs i20S	Alpha 4KILNPEE	Alpha 4	0.243656	0.228714	-2.52222e-05	0.0121072	0.0166995	0.0218155	0.0322529	0.00680354	i20S	i20S + PA28g	0.000129646	0.000431849	KILNPEE	218	224	219	TRUE
0.00605397	i20S + PA28g Vs i20S	Alpha 4KQRYTQSNGRRPFGISAL	Alpha 4	0.0624504	0.0614072	0.000205639	0.00355916	0.00382316	0.00130796	-0.00140048	-0.00123583	i20S	i20S + PA28g	0.224368	0.274939	KQRYTQSNGRRPFGISAL	115	132	116	FALSE
-0.00630558	i20S + PA28g Vs i20S	Alpha 4KQRYTQSNGRRPFGIS	Alpha 4	0.0780627	0.0791096	2.43482e-05	-0.00367954	0.00465864	-7.88621e-05	-0.00252046	-0.00468537	i20S	i20S + PA28g	0.310613	0.371162	KQRYTQSNGRRPFGIS	115	130	116	FALSE
0.00210325	i20S + PA28g Vs i20S	Alpha 4LIVGF	Alpha 4	0.0443097	0.0439896	-0.000182768	0.00304932	-0.00332135	0.00666757	0.00678315	-0.0110754	i20S	i20S + PA28g	0.090191	0.121887	LIVGF	132	136	133	FALSE
0.028196	i20S + PA28g Vs i20S	Alpha 4MAFAGL	Alpha 4	0.117488	0.112772	9.77992e-05	0.0254769	0.0223602	-0.0120644	0.00142553	-0.00900227	i20S	i20S + PA28g	0.000104439	0.000363232	MAFAGL	71	76	72	FALSE
-0.0635657	i20S + PA28g Vs i20S	Alpha 4RIVINRA	Alpha 4	0.0547354	0.0652762	0.000320484	-0.0131497	-0.00497774	-0.00649052	0.00322276	-0.0421705	i20S	i20S + PA28g	0.000405692	0.00115598	RIVINRA	81	87	82	FALSE
-0.00852162	i20S + PA28g Vs i20S	Alpha 4RIVINRARVEC	Alpha 4	0.0594935	0.0609284	-8.78251e-05	0.00188651	0.00271916	0.00261225	0.0030437	-0.0187832	i20S	i20S + PA28g	2.66442e-07	2.30665e-06	RIVINRARVEC	81	91	82	FALSE
0.0824754	i20S + PA28g Vs i20S	Alpha 4RIVINRARVECQSHRLTVED	Alpha 4	0.169743	0.156	-1.65632e-05	0.022889	0.0232112	0.0162167	0.0141559	0.00600268	i20S	i20S + PA28g	4.74281e-05	0.000182386	RIVINRARVECQSHRLTVED	81	100	82	TRUE
0.0702541	i20S + PA28g Vs i20S	Alpha 4RIVINRARVECQSHRLTVEDPVT	Alpha 4	0.145864	0.134125	0.000178597	0.0143453	0.0158186	0.0222683	0.0129824	0.00483961	i20S	i20S + PA28g	2.8475e-06	1.62273e-05	RIVINRARVECQSHRLTVEDPVT	81	103	82	FALSE
0.0918357	i20S + PA28g Vs i20S	Alpha 4RVECQSHRLTVEDPVT	Alpha 4	0.168844	0.153516	0.000137863	0.0223485	0.0247737	0.0196915	0.0130429	0.011979	i20S	i20S + PA28g	2.13675e-06	1.26336e-05	RVECQSHRLTVEDPVT	88	103	89	TRUE
0.0189043	i20S + PA28g Vs i20S	Alpha 4TADARI	Alpha 4	0.101636	0.0989336	-0.00268991	0.00734636	0.0156324	0.0158379	0.00189522	-0.0218076	i20S	i20S + PA28g	0.0340804	0.0506919	TADARI	77	82	78	FALSE
0.0119105	i20S + PA28g Vs i20S	Alpha 4VFSPDGHL	Alpha 4	0.175153	0.173169	-2.59146e-06	0.00794457	0.0124912	0.00124591	-0.00283895	-0.00693228	i20S	i20S + PA28g	0.0117536	0.0204391	VFSPDGHL	9	16	10	FALSE
0.0955449	i20S + PA28g Vs i20S	Alpha 4VIKALLE	Alpha 4	0.0527398	0.0369666	-0.000905735	0.0191332	0.0180888	0.0256465	0.0293876	0.00328882	i20S	i20S + PA28g	1.92521e-05	8.67259e-05	VIKALLE	191	197	192	TRUE
0.0403566	i20S + PA28g Vs i20S	Alpha 4VIKALL	Alpha 4	0.0251767	0.0185062	-0.000333913	0.0115087	0.0125823	0.00825255	0.00271662	0.00529642	i20S	i20S + PA28g	0.0200803	0.0326392	VIKALL	191	196	192	FALSE
0.022557	i20S + PA28g Vs i20S	Alpha 4VRKICAL	Alpha 4	0.21381	0.210128	-0.000466072	0.00947204	-0.00355674	0.0185954	0.0159388	-0.0178925	i20S	i20S + PA28g	0.0732059	0.100658	VRKICAL	59	65	60	FALSE
0.0433807	i20S + PA28g Vs i20S	Alpha 4WKANAIGRGAKSVRE	Alpha 4	0.166117	0.159043	-0.000932398	0.00826019	0.00668751	0.0121695	0.00930755	0.00695598	i20S	i20S + PA28g	0.151254	0.194377	WKANAIGRGAKSVRE	156	170	157	FALSE
0.00871222	i20S + PA28g Vs i20S	Alpha 4YQTDPSGTYHA	Alpha 4	0.205882	0.20447	-0.000236757	0.00332295	-0.00286409	0.00535998	0.00896502	-0.00607165	i20S	i20S + PA28g	0.0325018	0.0488043	YQTDPSGTYHA	145	155	146	FALSE
-0.00512176	i20S + PA28g Vs i20S	Alpha 4YQTDPSGTYHAWKANA	Alpha 4	0.170985	0.171857	-0.000111542	0.00348689	0.0068287	0.000661125	-8.97802e-05	-0.0160087	i20S	i20S + PA28g	0.00317644	0.00657767	YQTDPSGTYHAWKANA	145	160	146	FALSE
0.0648817	i20S + PA28g Vs i20S	Alpha 4YQTDPSGTYHAWKANAIGRGAKSVRE	Alpha 4	0.192378	0.181561	1.95405e-05	0.00786619	0.00662531	0.0183434	0.0190514	0.0129954	i20S	i20S + PA28g	0.00647202	0.0121963	YQTDPSGTYHAWKANAIGRGAKSVRE	145	170	146	FALSE
-0.013575	i20S + PA28g Vs i20S	Alpha 5AIGIQTSEGVCLAVE	Alpha 5	0.0565334	0.0587391	0.000340877	0.00803845	-0.00935779	-0.016706	-0.0176743	0.0221247	i20S	i20S + PA28g	0.00058985	0.00157626	AIGIQTSEGVCLAVE	37	51	38	TRUE
0.0399515	i20S + PA28g Vs i20S	Alpha 5AIKLGSTAIG	Alpha 5	0.130201	0.12354	1.52975e-05	0.01052	0.00924643	0.00759104	0.0174444	-0.00485035	i20S	i20S + PA28g	0.0183645	0.0303721	AIKLGSTAIG	30	39	31	FALSE
0.13836	i20S + PA28g Vs i20S	Alpha 5ATVQPGQNFHM	Alpha 5	0.255973	0.233107	-0.00116585	0.0306541	0.0388597	0.0201957	0.0252004	0.0234504	i20S	i20S + PA28g	0.00504267	0.00981557	ATVQPGQNFHM	218	228	219	TRUE
0.0375247	i20S + PA28g Vs i20S	Alpha 5ATVQPGQN	Alpha 5	0.352651	0.346472	-0.000451593	0.0217366	0.0123475	-0.000452315	0.00596335	-0.00207043	i20S	i20S + PA28g	0.00122376	0.0028471	ATVQPGQN	218	225	219	FALSE
0.075704	i20S + PA28g Vs i20S	Alpha 5AVEKRITSPLMEPSS	Alpha 5	0.326814	0.314212	-9.13855e-05	0.0247629	0.0195681	0.0140221	0.0159236	0.00142721	i20S	i20S + PA28g	1.83273e-06	1.17146e-05	AVEKRITSPLMEPSS	49	63	50	FALSE
0.030117	i20S + PA28g Vs i20S	Alpha 5DADPGAMSRPFGVAL	Alpha 5	0.164756	0.159682	0.00032445	0.0116287	0.00877728	0.0118326	0.00387645	-0.00599794	i20S	i20S + PA28g	0.080085	0.109165	DADPGAMSRPFGVAL	127	141	128	FALSE
0.0339522	i20S + PA28g Vs i20S	Alpha 5DADPGAMSRPFGVALL	Alpha 5	0.114484	0.108824	3.87817e-06	0.0106488	0.0126231	0.00869811	0.00195653	2.55705e-05	i20S	i20S + PA28g	0.0225477	0.0361527	DADPGAMSRPFGVALL	127	142	128	FALSE
0.173203	i20S + PA28g Vs i20S	Alpha 5DARAIGSASEGAQSSL	Alpha 5	0.301859	0.272954	0.000227107	0.0288789	0.0413155	0.0285316	0.0446086	0.0298684	i20S	i20S + PA28g	3.39691e-05	0.000139716	DARAIGSASEGAQSSL	166	181	167	TRUE
0.0683609	i20S + PA28g Vs i20S	Alpha 5EEVIKDI	Alpha 5	0.11909	0.107704	-4.83503e-05	0.0242047	0.0199532	0.008892	0.0163387	-0.00102761	i20S	i20S + PA28g	0.0221271	0.035599	EEVIKDI	235	241	236	FALSE
0.00880496	i20S + PA28g Vs i20S	Alpha 5FHMDPSGTF	Alpha 5	0.109706	0.108197	0.00025106	0.011457	0.0109636	0.00100916	-0.00144393	-0.0131808	i20S	i20S + PA28g	3.51706e-06	1.86918e-05	FHMDPSGTF	154	162	155	FALSE
0.106458	i20S + PA28g Vs i20S	Alpha 5FTKEELEE	Alpha 5	0.133736	0.116009	-0.000100005	0.0238282	0.0266004	0.0291357	0.021904	0.00498989	i20S	i20S + PA28g	3.3362e-05	0.000139622	FTKEELEE	229	236	230	TRUE
0.0547689	i20S + PA28g Vs i20S	Alpha 5FTYNETM	Alpha 5	0.264816	0.255759	-0.000429105	0.0344911	0.0246038	0.00442486	-0.00173563	-0.00701518	i20S	i20S + PA28g	1.39706e-08	2.13164e-07	FTYNETM	101	107	102	FALSE
0.00199769	i20S + PA28g Vs i20S	Alpha 5IADAKTLIDKA	Alpha 5	0.169577	0.169168	0.00045899	0.00760476	0.00381162	0.00623121	0.00592201	-0.0215719	i20S	i20S + PA28g	0.00257753	0.0054948	IADAKTLIDKA	82	92	83	FALSE
-0.0189694	i20S + PA28g Vs i20S	Alpha 5IADAKTLIDKARVETQNHW	Alpha 5	0.1291	0.132255	4.02569e-05	0.00103712	0.00236696	0.00220065	-0.0025991	-0.021975	i20S	i20S + PA28g	0.000133729	0.000442334	IADAKTLIDKARVETQNHW	82	100	83	FALSE
-0.0285075	i20S + PA28g Vs i20S	Alpha 5IDAHIGCA	Alpha 5	0.0996905	0.104392	0.000298184	0.000460729	-0.00174901	-0.00624699	-0.0123007	-0.0086715	i20S	i20S + PA28g	0.342809	0.403113	IDAHIGCA	70	77	71	FALSE
-0.124571	i20S + PA28g Vs i20S	Alpha 5IEKIVE	Alpha 5	0.117594	0.138302	0.000322408	-0.0102019	-0.0136625	-0.0251395	-0.0287729	-0.0467947	i20S	i20S + PA28g	0.000168943	0.000529205	IEKIVE	64	69	65	TRUE
0.0031894	i20S + PA28g Vs i20S	Alpha 5IGIQTSEG	Alpha 5	0.159488	0.158992	-0.000211301	0.00669856	0.00713703	0.000339651	-5.12537e-05	-0.0109346	i20S	i20S + PA28g	0.319231	0.378437	IGIQTSEG	38	45	39	FALSE
0.0142542	i20S + PA28g Vs i20S	Alpha 5IGIQTSEGVC	Alpha 5	0.130808	0.128566	-0.000805981	0.0144728	0.0138234	-0.00177457	0.00260915	-0.0148765	i20S	i20S + PA28g	0.0214889	0.0346903	IGIQTSEGVC	38	47	39	FALSE
0.0123889	i20S + PA28g Vs i20S	Alpha 5IKLGSTA	Alpha 5	0.212287	0.210158	0.000389056	-0.00531244	-0.000304333	0.0201415	0.0192084	-0.0213443	i20S	i20S + PA28g	0.00257895	0.0054948	IKLGSTA	31	37	32	TRUE
0.0338848	i20S + PA28g Vs i20S	Alpha 5IQTSEGVC	Alpha 5	0.146113	0.140436	0.000175126	0.0135604	0.0173665	0.00418527	-0.000198969	-0.0010284	i20S	i20S + PA28g	0.000122042	0.000414799	IQTSEGVC	40	47	41	FALSE
-0.0485463	i20S + PA28g Vs i20S	Alpha 5KARVETQNHW	Alpha 5	0.0608382	0.0690067	-0.000464506	-0.00250369	-0.00994813	-0.0159678	-0.0120765	-0.00805026	i20S	i20S + PA28g	0.65194	0.70249	KARVETQNHW	91	100	92	FALSE
0.0196882	i20S + PA28g Vs i20S	Alpha 5KEAIKSSL	Alpha 5	0.0228996	0.0196268	-5.14538e-05	0.00710122	0.00914689	0.00370372	0.000927069	-0.00119074	i20S	i20S + PA28g	0.176694	0.224065	KEAIKSSL	192	199	193	FALSE
0.0652734	i20S + PA28g Vs i20S	Alpha 5KLGSTAIGI	Alpha 5	0.139059	0.128215	-0.000210692	0.0142995	0.0130355	0.0159815	0.0192009	0.00275593	i20S	i20S + PA28g	0.0226397	0.0361776	KLGSTAIGI	32	40	33	FALSE
-0.0110998	i20S + PA28g Vs i20S	Alpha 5LALQF	Alpha 5	0.0391776	0.0409394	0.000529049	0.00275447	-0.0072027	-0.00652128	-0.00439695	0.00426663	i20S	i20S + PA28g	0.372371	0.431695	LALQF	119	123	120	FALSE
0.0761097	i20S + PA28g Vs i20S	Alpha 5LAVEKRITSPLMEPSS	Alpha 5	0.304212	0.291527	1.12382e-07	0.0219085	0.0173298	0.0143706	0.0165577	0.00594311	i20S	i20S + PA28g	1.04586e-08	1.76675e-07	LAVEKRITSPLMEPSS	48	63	49	FALSE
0.0781501	i20S + PA28g Vs i20S	Alpha 5LFGGVDEKGPQL	Alpha 5	0.139541	0.126524	-4.88189e-05	0.0154598	0.0119145	0.0137565	0.0214064	0.015613	i20S	i20S + PA28g	0.000349527	0.00102053	LFGGVDEKGPQL	142	153	143	FALSE
0.00606331	i20S + PA28g Vs i20S	Alpha 5LLFGGVDEKGPQL	Alpha 5	0.0510107	0.049975	0.000151087	0.00025442	0.000493875	0.0114747	-0.00404109	-0.00211855	i20S	i20S + PA28g	0.382483	0.442334	LLFGGVDEKGPQL	141	153	142	FALSE
0.0405376	i20S + PA28g Vs i20S	Alpha 5LTRSEYDRGVN	Alpha 5	0.429869	0.423105	4.23678e-05	0.0285892	0.0185124	0.000464639	0.00355279	-0.0105815	i20S	i20S + PA28g	0.000194366	0.000596981	LTRSEYDRGVN	3	13	4	FALSE
0.067453	i20S + PA28g Vs i20S	Alpha 5LTRSEYDRGVNTFSPEGRL	Alpha 5	0.314593	0.303363	-7.50797e-05	0.0268767	0.0210027	0.0112475	0.0108295	-0.00250343	i20S	i20S + PA28g	4.24146e-09	8.72265e-08	LTRSEYDRGVNTFSPEGRL	3	21	4	FALSE
0.104465	i20S + PA28g Vs i20S	Alpha 5QEVYHKSMTL	Alpha 5	0.145441	0.128015	8.82549e-05	0.0178531	0.0259933	0.0222491	0.0329201	0.00544961	i20S	i20S + PA28g	1.71198e-06	1.12468e-05	QEVYHKSMTL	182	191	183	TRUE
0.176371	i20S + PA28g Vs i20S	Alpha 5RAIGSASEGAQSSL	Alpha 5	0.306302	0.276945	-0.000231823	0.0332109	0.0461675	0.0410132	0.0374218	0.0185579	i20S	i20S + PA28g	2.68215e-07	2.30665e-06	RAIGSASEGAQSSL	168	181	169	TRUE
0.0791064	i20S + PA28g Vs i20S	Alpha 5SVTQAVSNL	Alpha 5	0.132487	0.119288	8.61804e-05	0.0176124	0.0241877	0.0202145	0.0144693	0.00262231	i20S	i20S + PA28g	1.54642e-10	8.12729e-09	SVTQAVSNL	111	119	112	TRUE
-0.0328586	i20S + PA28g Vs i20S	Alpha 5TVESVT	Alpha 5	0.0418725	0.0474151	-0.000396601	-3.98346e-05	0.0092031	0.0078995	0.0136875	-0.0636088	i20S	i20S + PA28g	1.99248e-06	1.20826e-05	TVESVT	108	113	109	FALSE
-0.0207445	i20S + PA28g Vs i20S	Alpha 5TVESVTQA	Alpha 5	0.0412059	0.0446266	0.000220749	-0.00869687	-0.00428068	-0.00588082	-0.0121696	0.0102834	i20S	i20S + PA28g	0.243456	0.296027	TVESVTQA	108	115	109	FALSE
0.0590096	i20S + PA28g Vs i20S	Alpha 5TVESVTQAVSNL	Alpha 5	0.111811	0.101956	0.000122014	0.0191697	0.0232947	0.0183381	0.0120879	-0.0138808	i20S	i20S + PA28g	5.28472e-10	1.78548e-08	TVESVTQAVSNL	108	119	109	TRUE
0.0191479	i20S + PA28g Vs i20S	Alpha 5TVESVTQ	Alpha 5	0.0830696	0.079838	0.000241887	-0.000582669	0.00247305	0.00873141	0.0100809	-0.00155484	i20S	i20S + PA28g	0.470674	0.531334	TVESVTQ	108	114	109	FALSE
0.0792265	i20S + PA28g Vs i20S	Alpha 5VIKDI	Alpha 5	0.108957	0.0958332	-0.000485258	0.0206511	0.0207132	0.011588	0.023472	0.00280228	i20S	i20S + PA28g	0.0102604	0.0180415	VIKDI	237	241	238	FALSE
0.0117732	i20S + PA28g Vs i20S	Alpha 5YAIEA	Alpha 5	0.051413	0.0494744	-0.000141586	0.0028535	0.00699391	0.000635998	0.000318331	0.000971414	i20S	i20S + PA28g	0.645234	0.698388	YAIEA	26	30	27	FALSE
-0.0159037	i20S + PA28g Vs i20S	Alpha 6AAHQKKILHVDNHIGIS	Alpha 6	0.0688405	0.0714793	7.05726e-05	-0.00130588	-0.00241829	-0.00208521	-0.00429668	-0.0057976	i20S	i20S + PA28g	0.204668	0.254089	AAHQKKILHVDNHIGIS	57	73	58	FALSE
0.0749934	i20S + PA28g Vs i20S	Alpha 6DVSPFL	Alpha 6	0.136119	0.123587	0.000200707	0.019347	0.0148231	0.0170629	0.0200294	0.00373104	i20S	i20S + PA28g	0.0313651	0.0477032	DVSPFL	228	233	229	FALSE
-0.0217141	i20S + PA28g Vs i20S	Alpha 6EAVKQGSATVGLKSKTHAVL	Alpha 6	0.113133	0.116781	-0.000168021	-0.00461286	-0.00119184	0.000166103	-0.00712105	-0.00895445	i20S	i20S + PA28g	0.57623	0.631545	EAVKQGSATVGLKSKTHAVL	27	46	28	FALSE
0.0705218	i20S + PA28g Vs i20S	Alpha 6ERHMSEF	Alpha 6	0.0834538	0.07162	0.000480867	0.0139733	0.0162638	0.0265671	0.00864548	0.0050722	i20S	i20S + PA28g	0.326071	0.384618	ERHMSEF	173	179	174	FALSE
0.0766842	i20S + PA28g Vs i20S	Alpha 6FRNQYDND	Alpha 6	0.364799	0.352026	-4.49138e-05	0.0283573	0.0260022	0.0044654	0.00579152	0.0120678	i20S	i20S + PA28g	0.00123394	0.0028471	FRNQYDND	2	9	3	FALSE
0.0720608	i20S + PA28g Vs i20S	Alpha 6FTIYDDD	Alpha 6	0.10904	0.097	0.000180918	0.0124429	0.012097	0.0152261	0.0165246	0.0157702	i20S	i20S + PA28g	0.00079689	0.00200494	FTIYDDD	221	227	222	FALSE
-0.0122919	i20S + PA28g Vs i20S	Alpha 6GSATVGLKSKTHAV	Alpha 6	0.0473493	0.0494873	-0.000536021	0.00128198	-0.00268951	-0.00405435	-0.00496369	-0.00186633	i20S	i20S + PA28g	0.990077	0.990077	GSATVGLKSKTHAV	32	45	33	FALSE
-0.0418327	i20S + PA28g Vs i20S	Alpha 6IAGLTA	Alpha 6	0.377628	0.384677	-0.000460889	0.0174494	-0.0127511	-0.0152151	-0.00656219	-0.0247539	i20S	i20S + PA28g	0.137677	0.179893	IAGLTA	74	79	75	FALSE
0.072426	i20S + PA28g Vs i20S	Alpha 6IAGYDDMGPHIF	Alpha 6	0.0826024	0.0704345	0.000581029	0.0139952	0.0138032	0.0120083	0.0168734	0.0157458	i20S	i20S + PA28g	0.00875484	0.0158055	IAGYDDMGPHIF	134	145	135	FALSE
0.0590575	i20S + PA28g Vs i20S	Alpha 6IAGYDDMGPHIFQTC	Alpha 6	0.156377	0.146568	-0.000207013	0.0108114	0.0098115	0.00598755	0.00708555	0.0253615	i20S	i20S + PA28g	0.00328977	0.00664983	IAGYDDMGPHIFQTC	134	148	135	FALSE
0.0471385	i20S + PA28g Vs i20S	Alpha 6IGIVGKDLE	Alpha 6	0.164671	0.156864	-0.000294096	0.00590701	0.00881297	0.0126359	0.006989	0.0127936	i20S	i20S + PA28g	0.802858	0.834619	IGIVGKDLE	212	220	213	FALSE
0.0226348	i20S + PA28g Vs i20S	Alpha 6IGSKTQIPTQRYGRRPYGVG	Alpha 6	0.0819929	0.0782596	-0.000235333	0.013304	0.0128196	0.00649511	0.0143379	-0.0243219	i20S	i20S + PA28g	3.26099e-06	1.75278e-05	IGSKTQIPTQRYGRRPYGVG	112	131	113	FALSE
-0.00262381	i20S + PA28g Vs i20S	Alpha 6IGSKTQIPTQRYGRRPYGVGL	Alpha 6	0.0909638	0.0914332	-0.000192742	0.00270269	0.00459178	-0.00169785	-0.00301562	-0.00520481	i20S	i20S + PA28g	0.806147	0.836201	IGSKTQIPTQRYGRRPYGVGL	112	132	113	FALSE
0.0532414	i20S + PA28g Vs i20S	Alpha 6LEERPQRKAQPAQPADEPAE	Alpha 6	0.427665	0.418856	-0.000389971	0.0241405	0.0125462	0.00571762	0.0154604	-0.00462335	i20S	i20S + PA28g	1.37417e-05	6.31052e-05	LEERPQRKAQPAQPADEPAE	236	255	237	FALSE
0.0485904	i20S + PA28g Vs i20S	Alpha 6LEERPQRKAQPAQPADEPAEKADEPMEH	Alpha 6	0.37775	0.369856	-0.00122529	0.0137467	0.0204349	0.00502033	0.00940559	-1.70374e-05	i20S	i20S + PA28g	0.00293814	0.00617663	LEERPQRKAQPAQPADEPAEKADEPMEH	236	263	237	FALSE
0.025564	i20S + PA28g Vs i20S	Alpha 6LIGSKTQIPTQRYGRRPYGVGL	Alpha 6	0.0885024	0.0842576	-9.47606e-05	0.0110505	0.00938784	0.00557081	0.00144931	-0.00189453	i20S	i20S + PA28g	0.000209388	0.000634874	LIGSKTQIPTQRYGRRPYGVGL	111	132	112	FALSE
-0.0175675	i20S + PA28g Vs i20S	Alpha 6LLIAG	Alpha 6	0.0384027	0.041349	-0.000110382	-0.0060803	-0.00292172	-0.01189	0.00581999	-0.00249555	i20S	i20S + PA28g	0.346875	0.405116	LLIAG	132	136	133	FALSE
0.135004	i20S + PA28g Vs i20S	Alpha 6LRETLPAEQDL	Alpha 6	0.298094	0.275557	0.000219762	0.0383241	0.0356549	0.0229478	0.026837	0.0112405	i20S	i20S + PA28g	2.62952e-07	2.30665e-06	LRETLPAEQDL	195	205	196	TRUE
0.101166	i20S + PA28g Vs i20S	Alpha 6LRETLPAEQDLTTKNVS	Alpha 6	0.279002	0.262163	-0.000134073	0.0283741	0.0368259	0.020002	0.0193367	-0.00337307	i20S	i20S + PA28g	2.31157e-05	0.000101119	LRETLPAEQDLTTKNVS	195	211	196	TRUE
0.0437948	i20S + PA28g Vs i20S	Alpha 6LRETLPAEQ	Alpha 6	0.255442	0.248141	1.10379e-05	0.00297635	0.00529177	0.00735696	0.0194552	0.0087145	i20S	i20S + PA28g	0.08944	0.121218	LRETLPAEQ	195	203	196	FALSE
0.0522637	i20S + PA28g Vs i20S	Alpha 6MECNL	Alpha 6	0.355201	0.34652	-0.000179602	0.00722823	0.00623398	0.0105384	0.0136384	0.0146248	i20S	i20S + PA28g	0.766489	0.803879	MECNL	180	184	181	FALSE
0.08334	i20S + PA28g Vs i20S	Alpha 6MFRNQYDNDAcetyl N-term (1)Oxidation M (1)	Alpha 6	0.482697	0.46876	0.000283399	0.0373126	0.0283608	0.00972129	0.0158243	-0.00787893	i20S	i20S + PA28g	1.15724e-05	5.41953e-05	MFRNQYDNDAcetyl N-term (1)Oxidation M (1)	1	9	2	FALSE
-0.0203088	i20S + PA28g Vs i20S	Alpha 6MRQECL	Alpha 6	0.0658759	0.0692446	9.6166e-05	0.00582545	0.00750032	-0.00370329	-0.00902466	-0.0209066	i20S	i20S + PA28g	0.0308969	0.0471426	MRQECL	88	93	89	FALSE
0.12406	i20S + PA28g Vs i20S	Alpha 6MSIGARSQSART	Alpha 6	0.291454	0.271105	-0.00196632	0.0156477	0.0277053	0.0218901	0.033411	0.0254063	i20S	i20S + PA28g	0.133956	0.176493	MSIGARSQSART	159	170	160	FALSE
-0.0149351	i20S + PA28g Vs i20S	Alpha 6NELVKHGLRA	Alpha 6	0.0443201	0.046783	0.000157739	0.00331067	-0.00312681	-0.0047093	-0.00558776	-0.00482193	i20S	i20S + PA28g	0.577712	0.631545	NELVKHGLRA	185	194	186	FALSE
0.022567	i20S + PA28g Vs i20S	Alpha 6TIYDDDDVSPFL	Alpha 6	0.0623964	0.0587066	-0.000428026	0.0115341	0.00318997	0.00668371	0.00556901	-0.00440976	i20S	i20S + PA28g	0.535063	0.59132	TIYDDDDVSPFL	222	233	223	FALSE
0.00108236	i20S + PA28g Vs i20S	Alpha 6TIYDDD	Alpha 6	0.191053	0.190848	0.000149018	-0.00229452	0.00137568	0.00130488	0.00381082	-0.00311452	i20S	i20S + PA28g	0.7588	0.799359	TIYDDD	222	227	223	FALSE
0.0635781	i20S + PA28g Vs i20S	Alpha 6TTKNVSIGIVGKDLE	Alpha 6	0.127596	0.117037	-0.000224753	0.00619225	0.0192966	0.0300849	0.0200742	-0.0120698	i20S	i20S + PA28g	0.00107796	0.00257513	TTKNVSIGIVGKDLE	206	220	207	TRUE
-0.10632	i20S + PA28g Vs i20S	Alpha 6TVWSPQGRIHQIE	Alpha 6	0.172037	0.189835	-0.000470888	-0.0193474	-0.0195888	-0.0142303	-0.0289293	-0.0242246	i20S	i20S + PA28g	0.0560497	0.0791388	TVWSPQGRIHQIE	11	23	12	FALSE
0.0343146	i20S + PA28g Vs i20S	Alpha 6VALKRAQSEL	Alpha 6	0.393752	0.388039	-3.8009e-05	0.0055943	0.00846635	0.0077292	0.012229	0.000295815	i20S	i20S + PA28g	0.0503048	0.071454	VALKRAQSEL	47	56	48	FALSE
0.0627916	i20S + PA28g Vs i20S	Alpha 6VFDRPLPVSRL	Alpha 6	0.119954	0.109493	-2.41799e-05	0.0151541	0.0167142	0.0162793	0.0101022	0.00454184	i20S	i20S + PA28g	0.00265803	0.00563788	VFDRPLPVSRL	98	108	99	FALSE
-0.0448202	i20S + PA28g Vs i20S	Alpha 6VGLKSKTHAVL	Alpha 6	0.0748975	0.0860217	-0.00100455	-0.019147	0.0118219	0.00609155	NA	-0.0435868	i20S	i20S + PA28g	NA	NA	VGLKSKTHAVL	36	46	37	FALSE
0.0620865	i20S + PA28g Vs i20S	Alpha 6VSIGIVGKD	Alpha 6	0.147461	0.136825	0.00172934	0.016874	0.00335826	0.00657676	0.0196572	0.0156203	i20S	i20S + PA28g	0.532786	0.590182	VSIGIVGKD	210	218	211	FALSE
-0.0172334	i20S + PA28g Vs i20S	Alpha 6VTVWSPQGRIHQ	Alpha 6	0.225775	0.228628	0.000114256	-0.00231673	-0.00602978	-0.00304311	-0.00386545	-0.00197832	i20S	i20S + PA28g	0.909965	0.919687	VTVWSPQGRIHQ	10	21	11	FALSE
0.0133059	i20S + PA28g Vs i20S	Alpha 6VTVWSPQGRIHQIE	Alpha 6	0.180341	0.178141	-0.000104992	0.00155556	0.00165115	0.00348208	0.00256407	0.00405302	i20S	i20S + PA28g	0.980937	0.984618	VTVWSPQGRIHQIE	10	23	11	FALSE
-0.0523835	i20S + PA28g Vs i20S	Alpha 6VTVWSPQGRIHQIEY	Alpha 6	0.143761	0.152495	-2.50329e-05	-0.00271302	-0.00930389	-0.00918441	-0.00900126	-0.0221809	i20S	i20S + PA28g	0.0199475	0.032535	VTVWSPQGRIHQIEY	10	24	11	FALSE
0.0173096	i20S + PA28g Vs i20S	Alpha 6YAMEA	Alpha 6	0.0531421	0.0502132	0.000263499	0.00344133	0.00321775	0.00826817	0.00929612	-0.00691375	i20S	i20S + PA28g	0.482666	0.542234	YAMEA	24	28	25	FALSE
0.00459816	i20S + PA28g Vs i20S	Alpha 7ADARSLAD	Alpha 7	0.0728598	0.0721609	-0.000405177	0.00692773	0.00351087	0.00835311	-0.0076997	-0.00649384	i20S	i20S + PA28g	0.755456	0.797613	ADARSLAD	82	89	83	FALSE
-0.0452717	i20S + PA28g Vs i20S	Alpha 7AVAGL	Alpha 7	0.149624	0.157173	-2.22523e-05	0.00845708	0.00244308	-0.0233013	-0.0189074	-0.0139631	i20S	i20S + PA28g	0.00246953	0.00530948	AVAGL	76	80	77	FALSE
0.11916	i20S + PA28g Vs i20S	Alpha 7EAEKYAKESL	Alpha 7	0.21449	0.19465	-0.000120839	0.0437488	0.0393129	0.0129211	0.0179748	0.00520258	i20S	i20S + PA28g	2.61222e-10	1.12326e-08	EAEKYAKESL	234	243	235	FALSE
0.0743229	i20S + PA28g Vs i20S	Alpha 7FELEL	Alpha 7	0.273893	0.261486	0.000116818	0.0233832	0.0226227	0.000692359	0.0142038	0.0134209	i20S	i20S + PA28g	0.141171	0.18395	FELEL	209	213	210	FALSE
0.0231063	i20S + PA28g Vs i20S	Alpha 7FMLGSY	Alpha 7	0.0604357	0.0565636	0.000126387	0.00602165	0.00417599	0.00617245	0.00762745	-0.000891213	i20S	i20S + PA28g	0.431841	0.495779	FMLGSY	135	140	136	FALSE
0.0350065	i20S + PA28g Vs i20S	Alpha 7FRSNFGYNIPLKHLAD	Alpha 7	0.130514	0.124657	0.000136436	0.00692307	0.0102853	0.00760324	0.00578817	0.0044067	i20S	i20S + PA28g	0.127775	0.16882	FRSNFGYNIPLKHLAD	98	113	99	FALSE
0.0222009	i20S + PA28g Vs i20S	Alpha 7FRSNFGYNIPLKHLADRVAM	Alpha 7	0.104761	0.101093	-0.000188961	0.00793529	0.005508	0.00653333	0.00294578	-0.00072151	i20S	i20S + PA28g	0.222806	0.273734	FRSNFGYNIPLKHLADRVAM	98	117	99	FALSE
-0.00469092	i20S + PA28g Vs i20S	Alpha 7GKARQAAKTEIEKLQM	Alpha 7	0.182326	0.183059	0.000290403	0.0069938	0.00961367	0.000102403	-0.0094894	-0.0119114	i20S	i20S + PA28g	0.259232	0.313598	GKARQAAKTEIEKLQM	166	181	167	FALSE
0.088036	i20S + PA28g Vs i20S	Alpha 7GVEKLVL	Alpha 7	0.333934	0.319252	5.12634e-05	0.0341343	0.0353821	0.0103586	0.00503399	0.00312699	i20S	i20S + PA28g	1.305e-06	8.94588e-06	GVEKLVL	48	54	49	FALSE
0.0347641	i20S + PA28g Vs i20S	Alpha 7GYNIPLKHLADRVAM	Alpha 7	0.137792	0.132018	-0.000121751	0.00724221	0.00644442	0.00199508	0.000925205	0.0181572	i20S	i20S + PA28g	0.000482715	0.00131979	GYNIPLKHLADRVAM	103	117	104	FALSE
0.0428511	i20S + PA28g Vs i20S	Alpha 7GYWGCA	Alpha 7	0.168031	0.160899	-5.98293e-05	0.0253141	0.023706	0.00830964	-0.00476263	-0.0097161	i20S	i20S + PA28g	3.01477e-06	1.67763e-05	GYWGCA	159	164	160	FALSE
-0.017511	i20S + PA28g Vs i20S	Alpha 7IAREEASNF	Alpha 7	0.0740184	0.0769236	7.97386e-05	-0.00022272	-0.0027174	0.000818888	-0.00693653	-0.00845323	i20S	i20S + PA28g	0.0322845	0.0486324	IAREEASNF	90	98	91	FALSE
0.0181557	i20S + PA28g Vs i20S	Alpha 7IGKARQAAKTEIE	Alpha 7	0.175846	0.172815	2.92292e-05	0.00565369	0.00526711	0.00368768	0.00225039	0.00129683	i20S	i20S + PA28g	0.892022	0.907369	IGKARQAAKTEIE	165	177	166	FALSE
0.0206127	i20S + PA28g Vs i20S	Alpha 7IGKARQAAKTEIEKL	Alpha 7	0.130151	0.126747	-0.000185713	0.00387093	0.00377128	0.00291662	0.00565119	0.00440272	i20S	i20S + PA28g	0.506228	0.562079	IGKARQAAKTEIEKL	165	179	166	FALSE
0.0236988	i20S + PA28g Vs i20S	Alpha 7IGKARQAAKTEIEKLQM	Alpha 7	0.190908	0.186975	-0.000100005	0.00805293	0.00419101	0.00560149	0.002575	0.00327837	i20S	i20S + PA28g	0.292337	0.352744	IGKARQAAKTEIEKLQM	165	181	166	FALSE
0.0961554	i20S + PA28g Vs i20S	Alpha 7IGKARQAAKTEIEKLQMKE	Alpha 7	0.220694	0.204591	0.000461391	0.0229436	0.0225969	0.0239419	0.0155703	0.0111027	i20S	i20S + PA28g	0.000696428	0.00180995	IGKARQAAKTEIEKLQMKE	165	183	166	TRUE
0.0909452	i20S + PA28g Vs i20S	Alpha 7IVHDEVKDKAFE	Alpha 7	0.233191	0.218036	-1.8539e-05	0.0444173	0.0367557	0.00718235	0.00673014	-0.00414028	i20S	i20S + PA28g	1.30239e-12	2.77118e-10	IVHDEVKDKAFE	199	210	200	FALSE
-0.00881046	i20S + PA28g Vs i20S	Alpha 7IVKEVAKIIY	Alpha 7	0.040962	0.0423795	0.000305426	0.00296109	-0.000837747	0.00180179	-0.00472944	-0.00800616	i20S	i20S + PA28g	0.0600783	0.0840741	IVKEVAKIIY	189	198	190	FALSE
0.0326535	i20S + PA28g Vs i20S	Alpha 7KEEDESDDDNM	Alpha 7	0.227738	0.222309	-7.76539e-05	0.0151142	0.0120295	0.00535084	0.00584894	-0.00569	i20S	i20S + PA28g	5.63607e-07	4.51383e-06	KEEDESDDDNM	244	254	245	FALSE
-0.003062	i20S + PA28g Vs i20S	Alpha 7LADARSLAD	Alpha 7	0.0784914	0.0789454	0.000337553	0.00596741	0.00355449	-0.00514237	-0.00465259	-0.00278895	i20S	i20S + PA28g	0.0211204	0.0342122	LADARSLAD	81	89	82	FALSE
0.0469392	i20S + PA28g Vs i20S	Alpha 7LELSW	Alpha 7	0.19107	0.183249	-1.77175e-05	0.0309459	0.0162021	-8.01342e-05	-0.00209438	0.00196562	i20S	i20S + PA28g	0.000393487	0.00113035	LELSW	211	215	212	FALSE
0.0951217	i20S + PA28g Vs i20S	Alpha 7LSWVGELTNGRHEIVPKDIRE	Alpha 7	0.14687	0.130965	0.000305129	0.0141362	0.0201217	0.0204458	0.00813319	0.0322849	i20S	i20S + PA28g	0.00315811	0.00657767	LSWVGELTNGRHEIVPKDIRE	213	233	214	FALSE
0.0508216	i20S + PA28g Vs i20S	Alpha 7LTNGRHEIVPKDIRE	Alpha 7	0.115258	0.106817	-0.000175883	0.00666099	0.00527235	0.00939034	0.0153645	0.0141335	i20S	i20S + PA28g	0.0408676	0.0605967	LTNGRHEIVPKDIRE	219	233	220	FALSE
-0.00649077	i20S + PA28g Vs i20S	Alpha 7MLGSY	Alpha 7	0.0700007	0.0710827	-1.17048e-06	0.00071233	0.00916091	0.00403366	-0.00859709	-0.0118006	i20S	i20S + PA28g	0.251971	0.305596	MLGSY	136	140	137	FALSE
0.00966087	i20S + PA28g Vs i20S	Alpha 7MLGSYSVNDGAQL	Alpha 7	0.186286	0.184632	0.000267401	0.000826827	0.00335328	0.00940837	0.0030939	-0.00702151	i20S	i20S + PA28g	0.215148	0.265704	MLGSYSVNDGAQL	136	148	137	FALSE
-0.0108716	i20S + PA28g Vs i20S	Alpha 7NSSTAIG	Alpha 7	0.13978	0.14157	0.000134478	-0.000811966	-0.00425658	-0.00188986	0.000401367	-0.00431458	i20S	i20S + PA28g	0.969298	0.975485	NSSTAIG	32	38	33	FALSE
0.0221765	i20S + PA28g Vs i20S	Alpha 7PLKHLADRVAM	Alpha 7	0.127272	0.123544	0.000192091	0.00411942	0.00401883	0.00247654	0.00181691	0.00974476	i20S	i20S + PA28g	0.146241	0.188479	PLKHLADRVAM	107	117	108	FALSE
0.0338468	i20S + PA28g Vs i20S	Alpha 7RSNFGYNIPLKHLAD	Alpha 7	0.142208	0.136566	4.20907e-06	0.0100196	0.00854374	0.009153	0.00525102	0.000879438	i20S	i20S + PA28g	0.123115	0.163577	RSNFGYNIPLKHLAD	99	113	100	FALSE
0.0275991	i20S + PA28g Vs i20S	Alpha 7RSNFGYNIPLKHLADRVAM	Alpha 7	0.110206	0.105591	8.99191e-05	0.0145125	0.0122246	0.0082645	0.00592562	-0.0133282	i20S	i20S + PA28g	4.41661e-10	1.60696e-08	RSNFGYNIPLKHLADRVAM	99	117	100	FALSE
0.0712831	i20S + PA28g Vs i20S	Alpha 7SASTFSPDGRVF	Alpha 7	0.149947	0.138081	-8.80282e-05	0.0276576	0.0233875	0.00736464	0.00992784	0.00294558	i20S	i20S + PA28g	1.24269e-08	1.9593e-07	SASTFSPDGRVF	10	21	11	FALSE
0.00849258	i20S + PA28g Vs i20S	Alpha 7SAVRPFGCSF	Alpha 7	0.0717083	0.0705024	-0.00125691	0.00595137	0.0047168	0.0138879	-0.00663449	-0.00942895	i20S	i20S + PA28g	0.0663132	0.0918561	SAVRPFGCSF	126	135	127	FALSE
0.131372	i20S + PA28g Vs i20S	Alpha 7SSIGTGYDLAcetyl N-term (1)	Alpha 7	0.430046	0.408169	-0.000114331	0.0232831	0.0217475	0.0301608	0.0342912	0.0218896	i20S	i20S + PA28g	7.28303e-05	0.000262967	SSIGTGYDLAcetyl N-term (1)	1	9	2	TRUE
0.040844	i20S + PA28g Vs i20S	Alpha 7SSIGTGYDLSAAcetyl N-term (1)	Alpha 7	0.412446	0.40567	-0.000186342	0.00618303	0.00719839	0.00918276	0.0121494	0.00613036	i20S	i20S + PA28g	0.904688	0.916312	SSIGTGYDLSAAcetyl N-term (1)	1	11	2	FALSE
0.211632	i20S + PA28g Vs i20S	Alpha 7STFSPDGRVF	Alpha 7	0.174185	0.138944	-0.000188797	0.0497501	0.0529641	0.0306437	0.0316737	0.0466005	i20S	i20S + PA28g	9.82569e-12	7.74592e-10	STFSPDGRVF	12	21	13	TRUE
0.0436293	i20S + PA28g Vs i20S	Alpha 7STFSPDGRVFQ	Alpha 7	0.177346	0.170097	-0.000134718	0.0206977	0.0162945	0.00427695	0.00598803	-0.00362784	i20S	i20S + PA28g	0.000154691	0.000494385	STFSPDGRVFQ	12	22	13	FALSE
0.0759893	i20S + PA28g Vs i20S	Alpha 7SWVGELTNGRHEIVPKD	Alpha 7	0.190413	0.177731	0.000104527	0.0269455	0.0285999	0.0110216	8.34674e-05	0.00933884	i20S	i20S + PA28g	1.06959e-06	7.66537e-06	SWVGELTNGRHEIVPKD	214	230	215	FALSE
0.0915798	i20S + PA28g Vs i20S	Alpha 7SWVGELTNGRHEIVPKDIRE	Alpha 7	0.169537	0.154258	9.35399e-05	0.0199199	0.0215512	0.0188217	0.0140924	0.0171946	i20S	i20S + PA28g	9.85053e-06	4.70637e-05	SWVGELTNGRHEIVPKDIRE	214	233	215	TRUE
0.0247037	i20S + PA28g Vs i20S	Alpha 7VAKIIY	Alpha 7	0.0235357	0.0194713	-0.000317405	0.00883964	0.00819701	0.00513568	0.000916925	0.00161443	i20S	i20S + PA28g	0.144337	0.186534	VAKIIY	193	198	194	FALSE
0.0409389	i20S + PA28g Vs i20S	Alpha 7YAMKAVENSSTA	Alpha 7	0.175606	0.169475	-0.00415446	0.0011333	-0.00595233	0.0151641	-0.00588239	0.0364762	i20S	i20S + PA28g	1.43465e-07	1.38488e-06	YAMKAVENSSTA	25	36	26	FALSE
0.0342356	i20S + PA28g Vs i20S	Alpha 7YEEGSNKRLFNVDRHVGMA	Alpha 7	0.0979653	0.0922635	-2.46138e-05	0.011491	0.0107836	0.00766431	0.00504798	-0.000751403	i20S	i20S + PA28g	3.98924e-05	0.000158564	YEEGSNKRLFNVDRHVGMA	58	76	59	FALSE
0.0459428	i20S + PA28g Vs i20S	Alpha 7YEEGSNKRLFNVDRHVGM	Alpha 7	0.104949	0.0972928	-6.99463e-06	0.0151118	0.0142902	0.00765987	0.00638814	0.00249285	i20S	i20S + PA28g	1.48692e-06	9.90581e-06	YEEGSNKRLFNVDRHVGM	58	75	59	FALSE
0.062423	i20S + PA28g Vs i20S	Alpha 7YGYWGCA	Alpha 7	0.130195	0.119943	-0.000912219	0.0233584	0.0165679	0.00584856	0.00862873	0.00801939	i20S	i20S + PA28g	0.0153903	0.0259986	YGYWGCA	158	164	159	FALSE
0.0285787	i20S + PA28g Vs i20S	Alpha 7YMIDPSGVS	Alpha 7	0.114904	0.110069	0.00043326	0.00994407	0.00599263	0.00265816	0.00527654	0.00470725	i20S	i20S + PA28g	0.682652	0.728881	YMIDPSGVS	149	157	150	FALSE
-0.0388966	i20S + PA28g Vs i20S	Alpha 7YMIDPSGVSY	Alpha 7	0.0886761	0.0951566	1.39122e-05	0.00217331	0.00130621	-0.00627715	-0.0129564	-0.0231425	i20S	i20S + PA28g	0.00141894	0.00322673	YMIDPSGVSY	149	158	150	FALSE
0.0305908	i20S + PA28g Vs i20S	Alpha 7YSAVRPFGCSF	Alpha 7	0.105997	0.100888	6.45873e-05	0.00920853	0.0101169	0.00642218	0.00212211	0.00272108	i20S	i20S + PA28g	0.0742253	0.10147	YSAVRPFGCSF	125	135	126	FALSE
0.0573251	i20S + PA28g Vs i20S	Alpha 7YSAVRPFGCS	Alpha 7	0.135101	0.125569	-0.000133945	0.0164458	0.0157995	0.0164527	0.0105446	-0.00191753	i20S	i20S + PA28g	0.00684637	0.0127493	YSAVRPFGCS	125	134	126	FALSE
0.0949781	i20S + PA28g Vs i20S	Alpha 7YSVNDGAQL	Alpha 7	0.301353	0.285524	-1.91894e-06	0.019114	0.0275104	0.0211054	0.020096	0.00715216	i20S	i20S + PA28g	1.06208e-06	7.66537e-06	YSVNDGAQL	140	148	141	TRUE
-0.00578645	i20S + PA28g Vs i20S	Alpha 7YVHAYTL	Alpha 7	0.0402692	0.0412947	-0.000366338	-1.16134e-06	0.000540158	-0.00322316	-0.00261656	-0.000485719	i20S	i20S + PA28g	0.81208	0.840512	YVHAYTL	118	124	119	FALSE
0.0984435	i20S + PA28g Vs i20S	Beta 1iAGVDHRVILGNELPKF	Beta 1i	0.222181	0.205758	9.27586e-05	0.033977	0.0215347	0.0209599	0.00691521	0.0150567	i20S	i20S + PA28g	0.00123121	0.0028471	AGVDHRVILGNELPKF	181	196	182	TRUE
0.0563875	i20S + PA28g Vs i20S	Beta 1iAMSRDGSSGGVIY	Beta 1i	0.149919	0.140529	-4.74009e-05	0.0128963	0.0146403	0.0124981	0.0130684	0.00328428	i20S	i20S + PA28g	0.000122774	0.000414799	AMSRDGSSGGVIY	162	174	163	FALSE
0.0794401	i20S + PA28g Vs i20S	Beta 1iAMSRDGSSGGVIYL	Beta 1i	0.127163	0.113931	-4.8145e-05	0.0183342	0.0157107	0.0121778	0.018701	0.0145165	i20S	i20S + PA28g	1.0181e-08	1.76675e-07	AMSRDGSSGGVIYL	162	175	163	FALSE
-0.0313745	i20S + PA28g Vs i20S	Beta 1iAVVNRVFDKLSPLHE	Beta 1i	0.299478	0.3047	4.1885e-05	0.0129777	-0.00156973	-0.0129123	-0.0135651	-0.016305	i20S	i20S + PA28g	3.00713e-05	0.000126997	AVVNRVFDKLSPLHE	25	39	26	FALSE
0.00494973	i20S + PA28g Vs i20S	Beta 1iAVVNRVFDKLSPLHERIY	Beta 1i	0.216866	0.216053	-6.63629e-05	0.0114977	0.0056544	-0.00166516	-0.00266316	-0.00787401	i20S	i20S + PA28g	0.000245294	0.000739007	AVVNRVFDKLSPLHERIY	25	42	26	FALSE
0.18928	i20S + PA28g Vs i20S	Beta 1iAYKPGMSPEE	Beta 1i	0.239811	0.208274	-5.82008e-05	0.0525225	0.0378436	0.0283885	0.0376727	0.0328532	i20S	i20S + PA28g	1.55473e-07	1.44194e-06	AYKPGMSPEE	141	150	142	TRUE
0.0573009	i20S + PA28g Vs i20S	Beta 1iCALSGSAADAQA	Beta 1i	0.352539	0.343052	-0.000379962	0.00922346	0.0077898	0.0117253	0.0102465	0.0183158	i20S	i20S + PA28g	0.864342	0.884922	CALSGSAADAQA	43	54	44	FALSE
0.0193272	i20S + PA28g Vs i20S	Beta 1iDGGVVMGSD	Beta 1i	0.0705568	0.067327	5.15234e-05	0.0100705	0.0047864	-0.00084981	0.00159113	0.00372902	i20S	i20S + PA28g	0.406128	0.467393	DGGVVMGSD	9	17	10	FALSE
0.000400501	i20S + PA28g Vs i20S	Beta 1iDKLSPLHERIY	Beta 1i	0.0931584	0.0931186	-0.000161805	0.00204667	0.00394992	-0.00452361	0.000919949	-0.00199243	i20S	i20S + PA28g	0.585715	0.638348	DKLSPLHERIY	32	42	33	FALSE
0.164733	i20S + PA28g Vs i20S	Beta 1iITAAGVDHRVILGNELPKF	Beta 1i	0.230731	0.203272	2.0448e-05	0.0425637	0.0377758	0.0335268	0.0245235	0.0263429	i20S	i20S + PA28g	5.72579e-07	4.51383e-06	ITAAGVDHRVILGNELPKF	178	196	179	TRUE
0.0439809	i20S + PA28g Vs i20S	Beta 1iLEEPPLVL	Beta 1i	0.0412255	0.0338018	0.000561272	0.00620034	0.00807219	0.00964966	0.00804657	0.0120122	i20S	i20S + PA28g	0.20035	0.251279	LEEPPLVL	70	77	71	FALSE
0.110578	i20S + PA28g Vs i20S	Beta 1iLTRQPFAIGGSGSTF	Beta 1i	0.180227	0.161836	-0.00022948	0.0242381	0.0233129	0.0237754	0.0265485	0.0127035	i20S	i20S + PA28g	1.73696e-06	1.12545e-05	LTRQPFAIGGSGSTF	119	133	120	TRUE
0.0238664	i20S + PA28g Vs i20S	Beta 1iMVAGWD	Beta 1i	0.0593691	0.0553761	9.16181e-05	0.00841342	0.00537262	0.00114848	0.00456262	0.00436922	i20S	i20S + PA28g	0.637169	0.69283	MVAGWD	99	104	100	FALSE
0.0894984	i20S + PA28g Vs i20S	Beta 1iQREGGQVYGTLGGM	Beta 1i	0.230975	0.216069	-6.28283e-05	0.0302825	0.0313658	0.0125142	0.0113562	0.00397974	i20S	i20S + PA28g	1.58898e-09	4.80102e-08	QREGGQVYGTLGGM	105	118	106	FALSE
0.0506263	i20S + PA28g Vs i20S	Beta 1iQREGGQVYGTLGGML	Beta 1i	0.126358	0.117918	1.66768e-05	0.018108	0.0145214	0.00834145	0.00606606	0.00358937	i20S	i20S + PA28g	0.000579665	0.00156675	QREGGQVYGTLGGML	105	119	106	FALSE
0.109403	i20S + PA28g Vs i20S	Beta 1iTRQPFAIGGSGSTF	Beta 1i	0.17379	0.155546	6.1491e-05	0.019864	0.0193518	0.0278271	0.0308471	0.0115132	i20S	i20S + PA28g	4.46339e-08	5.41329e-07	TRQPFAIGGSGSTF	120	133	121	TRUE
0.0113529	i20S + PA28g Vs i20S	Beta 1iVDAAYKPGMSPEECRRFT	Beta 1i	0.133837	0.131958	-7.81964e-05	0.0108456	0.0137486	0.00340454	-0.00412163	-0.0125243	i20S	i20S + PA28g	0.000165057	0.000520479	VDAAYKPGMSPEECRRFT	138	155	139	FALSE
0.141106	i20S + PA28g Vs i20S	Beta 1iVTITAAGVDHRVILGNEL	Beta 1i	0.208122	0.18461	-3.26835e-05	0.0350731	0.0347835	0.0325031	0.0207392	0.0180073	i20S	i20S + PA28g	1.69453e-07	1.54137e-06	VTITAAGVDHRVILGNEL	176	193	177	TRUE
0.169329	i20S + PA28g Vs i20S	Beta 1iVTITAAGVDHRVILGNELPKF	Beta 1i	0.216652	0.188447	-0.000100039	0.0416353	0.0382761	0.0348355	0.0281898	0.0263919	i20S	i20S + PA28g	5.13226e-09	9.71023e-08	VTITAAGVDHRVILGNELPKF	176	196	177	TRUE
0.110568	i20S + PA28g Vs i20S	Beta 1iVTITAAGVDHRVIL	Beta 1i	0.189061	0.170655	-0.00012793	0.0290903	0.0318021	0.020911	0.0189711	0.00979364	i20S	i20S + PA28g	3.72335e-07	3.09545e-06	VTITAAGVDHRVIL	176	189	177	TRUE
0.0387863	i20S + PA28g Vs i20S	Beta 1iVTITAAGVD	Beta 1i	0.0567186	0.0502567	-1.53388e-05	0.0136912	0.00752481	0.0046021	0.00569464	0.00727358	i20S	i20S + PA28g	0.486515	0.54274	VTITAAGVD	176	184	177	FALSE
-0.00121792	i20S + PA28g Vs i20S	Beta 1iVVNRVFDKLSPLHERIY	Beta 1i	0.150626	0.15082	5.15297e-05	0.0110248	0.00109157	-0.000390638	-0.00257686	-0.0103668	i20S	i20S + PA28g	0.00122494	0.0028471	VVNRVFDKLSPLHERIY	26	42	27	FALSE
-0.0563157	i20S + PA28g Vs i20S	Beta 1iVVRNISY	Beta 1i	0.12847	0.137828	0.000167329	-0.0128367	-0.0120055	-0.0187597	-0.0209447	0.00823088	i20S	i20S + PA28g	0.000583951	0.00156937	VVRNISY	82	88	83	FALSE
0.0687314	i20S + PA28g Vs i20S	Beta 1iVVRNISYKYREDL	Beta 1i	0.217913	0.206465	-4.41742e-05	0.0108736	0.0167405	0.0163296	0.0212998	0.00348785	i20S	i20S + PA28g	0.000115298	0.000398074	VVRNISYKYREDL	82	94	83	TRUE
0.0234789	i20S + PA28g Vs i20S	Beta 1iYQLEL	Beta 1i	0.0434481	0.0395486	-8.21067e-05	0.00468198	0.00339048	0.00533964	0.00449348	0.00557331	i20S	i20S + PA28g	0.229671	0.280709	YQLEL	61	65	62	FALSE
0.164866	i20S + PA28g Vs i20S	Beta 1iYVDAAYKPGMSPEE	Beta 1i	0.158863	0.131375	6.23214e-05	0.0356624	0.0327404	0.0281319	0.0354151	0.0329156	i20S	i20S + PA28g	1.76154e-05	8.01161e-05	YVDAAYKPGMSPEE	137	150	138	TRUE
0.116527	i20S + PA28g Vs i20S	Beta 2iAVTAGIL	Beta 2i	0.103883	0.0845123	-0.000303335	0.0254201	0.0279591	0.0197714	0.0271378	0.0162387	i20S	i20S + PA28g	8.0159e-06	3.9495e-05	AVTAGIL	158	164	159	TRUE
0.0945993	i20S + PA28g Vs i20S	Beta 2iCVITKTGAKL	Beta 2i	0.321867	0.30614	-0.000241445	0.0589075	0.047355	-0.00267942	0.00105467	-0.0100384	i20S	i20S + PA28g	3.53394e-11	2.38793e-09	CVITKTGAKL	176	185	177	FALSE
0.0220796	i20S + PA28g Vs i20S	Beta 2iEAAQGL	Beta 2i	0.0386467	0.0349739	-4.28822e-05	0.00527912	0.00382345	0.00276565	0.00848078	0.00173062	i20S	i20S + PA28g	0.00600581	0.0114546	EAAQGL	149	154	150	FALSE
0.168912	i20S + PA28g Vs i20S	Beta 2iEDRFQPNMTL	Beta 2i	0.174248	0.146021	0.000447788	0.0474594	0.0474762	0.0294689	0.0244674	0.0200399	i20S	i20S + PA28g	2.50833e-09	6.59133e-08	EDRFQPNMTL	139	148	140	TRUE
-0.00382428	i20S + PA28g Vs i20S	Beta 2iGDLGSGGNVDA	Beta 2i	0.21001	0.210597	0.000305838	0.00609359	-7.42528e-05	0.00465988	-0.0116199	-0.00288365	i20S	i20S + PA28g	0.157643	0.200985	GDLGSGGNVDA	165	175	166	FALSE
0.0662265	i20S + PA28g Vs i20S	Beta 2iHALSTGREPRVATV	Beta 2i	0.166711	0.155648	0.000150114	0.0295018	0.0155424	0.00427858	0.0121746	0.00472912	i20S	i20S + PA28g	4.88988e-06	2.51403e-05	HALSTGREPRVATV	66	79	67	FALSE
0.0429353	i20S + PA28g Vs i20S	Beta 2iHALSTGREPRVATVT	Beta 2i	0.152856	0.1457	-3.75339e-07	0.0193258	0.0144407	0.00420627	0.00448622	0.00047639	i20S	i20S + PA28g	0.00185691	0.00406628	HALSTGREPRVATVT	66	80	67	FALSE
0.0139419	i20S + PA28g Vs i20S	Beta 2iLIVGGVD	Beta 2i	0.0713123	0.0689333	0.000332113	0.00539495	0.00108456	0.00595134	0.0050745	-0.00356344	i20S	i20S + PA28g	0.1551	0.198276	LIVGGVD	98	104	99	FALSE
0.128694	i20S + PA28g Vs i20S	Beta 2iLRTLSSPTEPVKRSGRYHFVPGTT	Beta 2i	0.276859	0.255408	9.49618e-06	0.0479419	0.0407513	0.0189371	0.0134904	0.00757366	i20S	i20S + PA28g	6.30856e-14	2.98395e-11	LRTLSSPTEPVKRSGRYHFVPGTT	186	209	187	TRUE
0.0735089	i20S + PA28g Vs i20S	Beta 2iLTGPQL	Beta 2i	0.0714095	0.0592002	-0.000252956	0.0109375	0.00864338	0.00662946	0.0139341	0.0333645	i20S	i20S + PA28g	0.000409242	0.00115911	LTGPQL	105	110	106	FALSE
0.0660054	i20S + PA28g Vs i20S	Beta 2iSRLPFTAL	Beta 2i	0.0800917	0.0690994	-5.15519e-05	0.0106302	0.012788	0.0199917	0.0179929	0.00460255	i20S	i20S + PA28g	0.024976	0.0395106	SRLPFTAL	120	127	121	FALSE
0.0616763	i20S + PA28g Vs i20S	Beta 2iTQTVKPLTLEL	Beta 2i	0.401783	0.391476	0.000167788	0.024693	0.0171892	0.000992232	0.00517401	0.0136278	i20S	i20S + PA28g	0.000832035	0.00207133	TQTVKPLTLEL	213	223	214	FALSE
-0.121243	i20S + PA28g Vs i20S	Beta 2iTQTVKPLTL	Beta 2i	0.419835	0.439964	0.000469413	-0.0162746	-0.0134576	-0.0275666	-0.0346794	-0.0292649	i20S	i20S + PA28g	7.11156e-05	0.000258751	TQTVKPLTL	213	221	214	TRUE
-0.132681	i20S + PA28g Vs i20S	Beta 2iTTIAGL	Beta 2i	0.0360086	0.0580545	0.000405461	-0.0170165	-0.0134683	-0.0287605	-0.0306856	-0.0427502	i20S	i20S + PA28g	0.00171755	0.00379626	TTIAGL	1	6	2	TRUE
0.0205587	i20S + PA28g Vs i20S	Beta 2iVASKMEL	Beta 2i	0.105081	0.101627	0.000166145	0.0184014	0.0169329	0.00950192	-0.0148868	-0.0093908	i20S	i20S + PA28g	0.00064368	0.00170892	VASKMEL	59	65	60	FALSE
0.016237	i20S + PA28g Vs i20S	Beta 2iVFQDGVILGA	Beta 2i	0.0652444	0.0625363	1.14868e-05	0.00306967	0.00106378	0.00534293	0.00339417	0.00336649	i20S	i20S + PA28g	0.874176	0.893057	VFQDGVILGA	7	16	8	FALSE
0.0424888	i20S + PA28g Vs i20S	Beta 2iVFQDGVIL	Beta 2i	0.0562948	0.0492166	-1.95401e-05	0.00666915	0.0060801	0.00876734	0.0076341	0.0133381	i20S	i20S + PA28g	0.0276832	0.0429403	VFQDGVIL	7	14	8	FALSE
0.0124454	i20S + PA28g Vs i20S	Beta 3ATDVQTVAQRLKF	Beta 3	0.0418246	0.0397942	-0.000263063	-0.00220668	-0.0019386	0.00373709	0.00560678	0.00724679	i20S	i20S + PA28g	0.049797	0.0709458	ATDVQTVAQRLKF	56	68	57	FALSE
0.0100604	i20S + PA28g Vs i20S	Beta 3DLIGCPMVTDD	Beta 3	0.0869659	0.0852794	5.82103e-05	0.0102641	0.00746574	0.00329352	0.00176226	-0.0127252	i20S	i20S + PA28g	0.00093919	0.00228988	DLIGCPMVTDD	124	134	125	FALSE
-0.0146227	i20S + PA28g Vs i20S	Beta 3DVQTVAQRLKF	Beta 3	0.0408505	0.0432859	1.05655e-05	0.00247097	0.00814967	-0.00373193	-0.00170723	-0.0198041	i20S	i20S + PA28g	7.89279e-06	3.92978e-05	DVQTVAQRLKF	58	68	59	FALSE
-0.0662696	i20S + PA28g Vs i20S	Beta 3FETISQ	Beta 3	0.0473832	0.058487	-0.000352915	-0.0172172	-0.0111115	-0.0150198	-0.00773631	-0.0151847	i20S	i20S + PA28g	0.731895	0.774466	FETISQ	163	168	164	FALSE
0.0588776	i20S + PA28g Vs i20S	Beta 3FVVSGTC	Beta 3	0.119553	0.109726	8.04818e-05	0.00536548	0.00916315	0.019856	0.0189356	0.00555732	i20S	i20S + PA28g	0.000430355	0.0011974	FVVSGTC	135	141	136	FALSE
-0.0389497	i20S + PA28g Vs i20S	Beta 3GVIVHIIE	Beta 3	0.0332842	0.0397797	-2.29701e-05	-0.00999285	-0.00714926	0.00495622	-0.00266259	-0.0241013	i20S	i20S + PA28g	0.0126451	0.0216708	GVIVHIIE	183	190	184	FALSE
0.0734987	i20S + PA28g Vs i20S	Beta 3IGCPMVTDD	Beta 3	0.165359	0.153041	0.000410306	0.023026	0.0261979	0.0202329	0.00863544	-0.00459351	i20S	i20S + PA28g	6.87494e-06	3.45941e-05	IGCPMVTDD	126	134	127	TRUE
0.217265	i20S + PA28g Vs i20S	Beta 3LATDVQTVA	Beta 3	0.236101	0.199908	-0.000104926	0.067625	0.0573215	0.0474725	0.0326685	0.0121774	i20S	i20S + PA28g	1.34754e-06	9.10553e-06	LATDVQTVA	55	63	56	TRUE
0.0625241	i20S + PA28g Vs i20S	Beta 3LWEPNMDPDHL	Beta 3	0.114256	0.103853	-0.000102865	0.0175224	0.0175576	0.0126646	0.0118834	0.00289614	i20S	i20S + PA28g	0.00808369	0.0147629	LWEPNMDPDHL	152	162	153	FALSE
0.0594401	i20S + PA28g Vs i20S	Beta 3LYEKRFGPYYTE	Beta 3	0.176546	0.166637	1.31283e-05	0.0195701	0.0205457	0.00963239	0.00656326	0.00312866	i20S	i20S + PA28g	0.000787178	0.0019911	LYEKRFGPYYTE	94	105	95	FALSE
-0.0260655	i20S + PA28g Vs i20S	Beta 3NAVDRDAVSGMG	Beta 3	0.158585	0.162868	0.00036607	0.00896352	-0.00152841	-0.00903817	-0.0163807	-0.00808181	i20S	i20S + PA28g	0.000429757	0.0011974	NAVDRDAVSGMG	172	183	173	FALSE
-0.0479822	i20S + PA28g Vs i20S	Beta 3NAVDRDAVSGMGV	Beta 3	0.151705	0.159676	0.00015423	-0.00481999	-0.0124618	-0.0134799	-0.0101453	-0.00707516	i20S	i20S + PA28g	0.0456868	0.0654845	NAVDRDAVSGMGV	172	184	173	FALSE
0.00563515	i20S + PA28g Vs i20S	Beta 3NAVDRDAVSGMGVIVHIIEKDKITTRTLKARMD	Beta 3	0.103076	0.102116	0.000127565	0.00349529	0.00323975	6.45592e-05	-0.00137506	0.00021062	i20S	i20S + PA28g	0.838084	0.859899	NAVDRDAVSGMGVIVHIIEKDKITTRTLKARMD	172	204	173	FALSE
-0.0221295	i20S + PA28g Vs i20S	Beta 3NAVDRDAVSGM	Beta 3	0.161799	0.165508	-0.000124604	0.00304588	-0.00400566	-0.00708917	-0.00283479	-0.0112458	i20S	i20S + PA28g	0.0593585	0.0835613	NAVDRDAVSGM	172	182	173	FALSE
0.0377855	i20S + PA28g Vs i20S	Beta 3NGGAVMAMKGKNCVOxidation M (8)	Beta 3	0.0456926	0.0394094	-8.65355e-05	0.0165992	0.0125988	0.00785432	0.00275985	-0.00202664	i20S	i20S + PA28g	0.000899845	0.00220532	NGGAVMAMKGKNCVOxidation M (8)	6	19	7	FALSE
0.068247	i20S + PA28g Vs i20S	Beta 3PNMDPDHL	Beta 3	0.127138	0.115816	-0.000317607	0.0255878	0.0130218	0.00966726	0.0142775	0.00569266	i20S	i20S + PA28g	0.137216	0.179787	PNMDPDHL	155	162	156	FALSE
0.0374517	i20S + PA28g Vs i20S	Beta 3PVIAGLDPKTFKPFICS	Beta 3	0.107146	0.100899	3.36035e-05	0.00887903	0.00644418	0.00643187	0.00122195	0.0144747	i20S	i20S + PA28g	0.220093	0.271104	PVIAGLDPKTFKPFICS	106	122	107	FALSE
-0.0118836	i20S + PA28g Vs i20S	Beta 3PVIAGLDPKTFKPFICSL	Beta 3	0.0117877	0.0165029	-0.0164078	-0.00545963	-0.000467129	0.000767871	-0.00150099	-0.0052237	i20S	i20S + PA28g	0.700823	0.74325	PVIAGLDPKTFKPFICSL	106	123	107	FALSE
-0.074153	i20S + PA28g Vs i20S	Beta 3QKIFPMGDRL	Beta 3	0.0695244	0.0820901	-0.0012408	-0.0048053	-0.0142693	-0.0252513	-0.0226786	-0.00714855	i20S	i20S + PA28g	0.141634	0.184047	QKIFPMGDRL	39	48	40	FALSE
0.0712109	i20S + PA28g Vs i20S	Beta 3SLWEPNMDPDHL	Beta 3	0.0997523	0.0878467	0.000222392	0.0157157	0.0122299	0.0146257	0.0129685	0.0156711	i20S	i20S + PA28g	0.000339394	0.000997101	SLWEPNMDPDHL	151	162	152	FALSE
0.0442971	i20S + PA28g Vs i20S	Beta 3SYNGGAVM	Beta 3	0.220353	0.212976	-3.68447e-05	0.0264603	0.0243052	0.0102663	0.00784458	-0.0245793	i20S	i20S + PA28g	3.09407e-06	1.69833e-05	SYNGGAVM	4	11	5	FALSE
-0.0310341	i20S + PA28g Vs i20S	Beta 3VHIIEKDKITTRTLKARMD	Beta 3	0.123897	0.129069	2.22558e-06	0.00242924	0.00360308	-0.0250553	-0.00116091	-0.0108502	i20S	i20S + PA28g	0.142704	0.184929	VHIIEKDKITTRTLKARMD	186	204	187	FALSE
0.106147	i20S + PA28g Vs i20S	Beta 3VTTDF	Beta 3	0.295017	0.277297	0.000168003	0.0249067	0.0226933	0.0109058	0.0237121	0.0239288	i20S	i20S + PA28g	0.029284	0.0452658	VTTDF	34	38	35	FALSE
0.0381235	i20S + PA28g Vs i20S	Beta 3WEPNMDPDHLFE	Beta 3	0.0949032	0.0886047	-0.000332224	0.0161999	0.0132722	0.00804748	-0.00203474	0.00263859	i20S	i20S + PA28g	0.0417421	0.0615078	WEPNMDPDHLFE	153	164	154	FALSE
-0.0277002	i20S + PA28g Vs i20S	Beta 3WEPNMDPDHLF	Beta 3	0.0833409	0.0879978	-0.000241068	0.00897127	0.0084481	-0.00387365	-0.0204262	-0.0208197	i20S	i20S + PA28g	0.00509933	0.00988518	WEPNMDPDHLF	153	163	154	FALSE
0.0820227	i20S + PA28g Vs i20S	Beta 3WEPNMDPDHL	Beta 3	0.149529	0.135881	-0.000135082	0.0216342	0.0167964	0.0177025	0.0167823	0.0091072	i20S	i20S + PA28g	2.35161e-05	0.000101119	WEPNMDPDHL	153	162	154	TRUE
0.144214	i20S + PA28g Vs i20S	Beta 3YELKEGRQIKPYTL	Beta 3	0.186682	0.162655	-5.25413e-05	0.0410153	0.035587	0.0234755	0.0242116	0.0199247	i20S	i20S + PA28g	1.18369e-07	1.19125e-06	YELKEGRQIKPYTL	73	86	74	TRUE
0.11233	i20S + PA28g Vs i20S	Beta 3YIGLAG	Beta 3	0.114522	0.0958122	-7.16043e-05	0.0186445	0.0279927	0.0190003	0.019143	0.0275497	i20S	i20S + PA28g	0.00595952	0.0114124	YIGLAG	49	54	50	FALSE
0.0358338	i20S + PA28g Vs i20S	Beta 3YIGLAGL	Beta 3	0.0906268	0.0845541	0.00060241	0.00942585	0.00890302	0.00973402	0.00723091	0.000540021	i20S	i20S + PA28g	0.456865	0.518218	YIGLAGL	49	55	50	FALSE
0.0217187	i20S + PA28g Vs i20S	Beta 4AAANFTRRNLADCLR	Beta 4	0.0739006	0.0703415	-0.000364264	0.00805952	0.00336574	-0.00178548	0.00418388	0.00789509	i20S	i20S + PA28g	0.0447326	0.0647049	AAANFTRRNLADCLR	79	93	80	FALSE
0.0524167	i20S + PA28g Vs i20S	Beta 4AGYDEHEGPAL	Beta 4	0.124574	0.115812	0.000154968	0.0105135	0.00884216	0.00927679	0.0168732	0.00691101	i20S	i20S + PA28g	0.000190789	0.000589826	AGYDEHEGPAL	105	115	106	FALSE
0.0154648	i20S + PA28g Vs i20S	Beta 4AKAPFAAHGYGAF	Beta 4	0.111864	0.109287	-5.19988e-06	0.0101261	0.008487	0.00423676	-0.00456317	-0.00282185	i20S	i20S + PA28g	0.013612	0.02316	AKAPFAAHGYGAF	125	137	126	FALSE
0.0379705	i20S + PA28g Vs i20S	Beta 4DEHEGPAL	Beta 4	0.120329	0.113983	0.000109618	0.0054174	0.00865762	0.00361551	0.0167992	0.00348078	i20S	i20S + PA28g	0.651994	0.70249	DEHEGPAL	108	115	109	FALSE
0.118615	i20S + PA28g Vs i20S	Beta 4DRYYTPTISRE	Beta 4	0.249012	0.22923	8.19872e-05	0.0475849	0.0314564	0.00703814	0.0157504	0.016785	i20S	i20S + PA28g	2.15333e-10	1.01852e-08	DRYYTPTISRE	144	154	145	FALSE
0.128096	i20S + PA28g Vs i20S	Beta 4DRYYTPTISRERA	Beta 4	0.196065	0.174692	0.000141139	0.0388742	0.025023	0.0222159	0.0249221	0.0170607	i20S	i20S + PA28g	1.92454e-06	1.19648e-05	DRYYTPTISRERA	144	156	145	TRUE
0.0364004	i20S + PA28g Vs i20S	Beta 4EELQKRFILNL	Beta 4	0.0786198	0.0725149	0.000229096	0.00699274	0.00286279	0.00944671	0.00627976	0.0108184	i20S	i20S + PA28g	0.689276	0.732646	EELQKRFILNL	165	175	166	FALSE
0.0444763	i20S + PA28g Vs i20S	Beta 4ELQKRFILNL	Beta 4	0.0758259	0.0684675	-0.000325599	0.00981277	0.0114234	0.0125082	0.00728085	0.00345107	i20S	i20S + PA28g	0.0740618	0.10147	ELQKRFILNL	166	175	167	FALSE
0.0642212	i20S + PA28g Vs i20S	Beta 4FKMSE	Beta 4	0.250116	0.239324	0.000527787	0.0154329	0.0124445	0.00377062	0.0104146	0.0221586	i20S	i20S + PA28g	0.010391	0.0182035	FKMSE	36	40	37	FALSE
-0.0149242	i20S + PA28g Vs i20S	Beta 4FKMSEKILL	Beta 4	0.130372	0.132822	0.00022566	0.0145757	0.000444576	-0.00714859	0.00281328	-0.0256092	i20S	i20S + PA28g	0.0243898	0.0388431	FKMSEKILL	36	44	37	FALSE
0.0843086	i20S + PA28g Vs i20S	Beta 4FTRRNLADCL	Beta 4	0.115803	0.101748	2.39524e-05	0.0177287	0.0181846	0.0197624	0.0210321	0.0076008	i20S	i20S + PA28g	0.000505958	0.00137539	FTRRNLADCL	83	92	84	TRUE
0.0421133	i20S + PA28g Vs i20S	Beta 4IGIQGPDYVL	Beta 4	0.0351081	0.0280913	-1.26499e-05	0.00965181	0.00885927	0.00715018	0.00752185	0.00893015	i20S	i20S + PA28g	0.00679571	0.012705	IGIQGPDYVL	5	14	6	FALSE
-0.00338273	i20S + PA28g Vs i20S	Beta 4IQGPDYVL	Beta 4	0.0502146	0.0507803	-1.13406e-05	0.00236866	0.00466066	0.00673716	0.00337688	-0.0205261	i20S	i20S + PA28g	0.00140445	0.00320919	IQGPDYVL	7	14	8	FALSE
0.0263832	i20S + PA28g Vs i20S	Beta 4IQKNVQL	Beta 4	0.0839772	0.0796199	-0.000239104	0.00284078	0.00470975	0.00629211	0.00156119	0.0109794	i20S	i20S + PA28g	0.0111619	0.0194818	IQKNVQL	60	66	61	FALSE
0.0700857	i20S + PA28g Vs i20S	Beta 4ISFPKQGS	Beta 4	0.454603	0.442916	3.54575e-05	0.0218209	0.0300252	0.00555157	0.00871146	0.00397657	i20S	i20S + PA28g	0.000154276	0.000494385	ISFPKQGS	194	201	195	FALSE
0.0193354	i20S + PA28g Vs i20S	Beta 4IVQMKDDHDKM	Beta 4	0.100425	0.0972361	-0.000201818	0.00677524	0.00919269	0.00423438	0.00464773	-0.00551465	i20S	i20S + PA28g	0.0274332	0.0428248	IVQMKDDHDKM	25	35	26	FALSE
0.00268666	i20S + PA28g Vs i20S	Beta 4KILLL	Beta 4	0.0114823	0.0110046	0.000179415	0.000746332	0.000761582	0.00457866	0.00256458	-0.0059645	i20S	i20S + PA28g	0.761413	0.800329	KILLL	41	45	42	FALSE
0.110365	i20S + PA28g Vs i20S	Beta 4LAGYDEHEGPAL	Beta 4	0.125742	0.107243	0.000628625	0.0158833	0.015214	0.016912	0.0240406	0.0383154	i20S	i20S + PA28g	2.07329e-09	5.76862e-08	LAGYDEHEGPAL	104	115	105	TRUE
0.044771	i20S + PA28g Vs i20S	Beta 4LAKAPFAAHGYGAF	Beta 4	0.134734	0.127238	0.000209547	0.0201709	0.0202418	0.00482556	0.00170483	-0.002172	i20S	i20S + PA28g	6.19095e-08	7.14224e-07	LAKAPFAAHGYGAF	124	137	125	FALSE
0.0489574	i20S + PA28g Vs i20S	Beta 4LCVGEAGD	Beta 4	0.222829	0.21477	-0.000600799	0.00962251	0.014536	0.00390608	0.00806913	0.0128237	i20S	i20S + PA28g	0.185828	0.234391	LCVGEAGD	45	52	46	FALSE
0.0579261	i20S + PA28g Vs i20S	Beta 4LCVGEAGDTVQF	Beta 4	0.251129	0.2416	-0.000752292	0.0161329	0.0161652	0.00942771	0.00809874	0.00810153	i20S	i20S + PA28g	0.0152585	0.0258683	LCVGEAGDTVQF	45	56	46	FALSE
0.0663837	i20S + PA28g Vs i20S	Beta 4LCVGEAGDTVQ	Beta 4	0.277647	0.26656	0.000137734	0.0192275	0.0267623	0.01164	0.00853137	0.000222601	i20S	i20S + PA28g	0.00342109	0.00685668	LCVGEAGDTVQ	45	55	46	FALSE
0.0617464	i20S + PA28g Vs i20S	Beta 4LLAGYDEHEGPAL	Beta 4	0.0951566	0.0848893	-0.000142966	0.0118688	0.00894497	0.00956728	0.014798	0.0165673	i20S	i20S + PA28g	0.000646715	0.00170892	LLAGYDEHEGPAL	103	115	104	FALSE
-0.0820185	i20S + PA28g Vs i20S	Beta 4LQKRFILNL	Beta 4	0.0676955	0.0813157	0.000297053	-0.00112725	-0.00450282	-0.0137129	-0.0210752	-0.0416003	i20S	i20S + PA28g	5.36686e-05	0.00020472	LQKRFILNL	167	175	168	FALSE
0.0360244	i20S + PA28g Vs i20S	Beta 4LRKCLEEL	Beta 4	0.0281834	0.0222274	-0.000288525	0.00587157	0.0117413	0.00722995	-0.00052862	0.0117102	i20S	i20S + PA28g	0.0440885	0.0639688	LRKCLEEL	160	167	161	FALSE
0.105549	i20S + PA28g Vs i20S	Beta 4PTFSV	Beta 4	0.16463	0.147018	0.000124874	0.0135775	0.0140771	0.0315719	0.0259525	0.0203704	i20S	i20S + PA28g	0.0909801	0.122603	PTFSV	176	180	177	FALSE
-0.0196729	i20S + PA28g Vs i20S	Beta 4QKNVQL	Beta 4	0.0611314	0.0644351	-0.000149522	-0.0161739	-0.00613192	-0.00918639	-0.000939255	0.0127585	i20S	i20S + PA28g	0.453003	0.515073	QKNVQL	61	66	62	FALSE
-0.0221765	i20S + PA28g Vs i20S	Beta 4QKRFILNL	Beta 4	0.072977	0.0766616	6.87311e-05	0.000675779	-0.000418698	-0.00537013	-0.00795946	-0.00910403	i20S	i20S + PA28g	0.320748	0.379285	QKRFILNL	168	175	169	FALSE
-0.0171422	i20S + PA28g Vs i20S	Beta 4QKRFILNLPTF	Beta 4	0.0566922	0.0594044	0.000869292	0.00700055	0.00937307	0.00134714	-0.00389926	-0.0309637	i20S	i20S + PA28g	7.6802e-07	5.76625e-06	QKRFILNLPTF	168	178	169	FALSE
0.03563	i20S + PA28g Vs i20S	Beta 4RSRTPYHVNL	Beta 4	0.109529	0.103608	-0.000106247	0.0107705	0.0106239	0.00479	0.0041345	0.00531113	i20S	i20S + PA28g	0.177218	0.224129	RSRTPYHVNL	93	102	94	FALSE
-0.00143897	i20S + PA28g Vs i20S	Beta 4RSRTPYHVNLL	Beta 4	0.0714921	0.0716747	0.000343332	0.00908474	-0.000758076	0.0126704	-0.0109396	-0.0114964	i20S	i20S + PA28g	0.0485033	0.0693113	RSRTPYHVNLL	93	103	94	FALSE
0.0609888	i20S + PA28g Vs i20S	Beta 4SVRIIDKNGIHDLDN	Beta 4	0.0932368	0.0830559	9.67656e-05	0.0133273	0.0132092	0.0123309	0.0129428	0.00917862	i20S	i20S + PA28g	0.000463765	0.00127535	SVRIIDKNGIHDLDN	179	193	180	FALSE
0.0830141	i20S + PA28g Vs i20S	Beta 4SVRIIDKNGIHDLDNISFPKQGS	Beta 4	0.191968	0.178128	2.56483e-05	0.0292332	0.0219211	0.0147208	0.0112093	0.00592972	i20S	i20S + PA28g	4.6979e-07	3.83122e-06	SVRIIDKNGIHDLDNISFPKQGS	179	201	180	FALSE
0.0458582	i20S + PA28g Vs i20S	Beta 4VRIIDKNGIHDLDN	Beta 4	0.0996133	0.0919794	-5.45441e-05	0.0127025	0.00945369	0.00681438	0.0116126	0.00527499	i20S	i20S + PA28g	0.000201895	0.000616106	VRIIDKNGIHDLDN	180	193	181	FALSE
0.0504945	i20S + PA28g Vs i20S	Beta 4YDEHEGPAL	Beta 4	0.132216	0.123746	0.000328028	0.00561576	0.00752521	0.010066	0.0169415	0.010346	i20S	i20S + PA28g	0.0177765	0.0295028	YDEHEGPAL	107	115	108	FALSE
-0.0271476	i20S + PA28g Vs i20S	Beta 4YIQKNVQL	Beta 4	0.0580396	0.06268	-0.000695279	-0.00453557	-0.000985565	-0.00290147	-0.0197495	0.00102443	i20S	i20S + PA28g	0.04555	0.0654845	YIQKNVQL	59	66	60	FALSE
0.0695089	i20S + PA28g Vs i20S	Beta 4YKMRNGYELSPTAAAN	Beta 4	0.17673	0.16515	-3.02258e-05	0.0144143	0.0169377	0.0128353	0.014714	0.0106077	i20S	i20S + PA28g	2.93764e-05	0.00012518	YKMRNGYELSPTAAAN	67	82	68	FALSE
0.0513593	i20S + PA28g Vs i20S	Beta 4YMDYL	Beta 4	0.0652163	0.0566575	-6.61653e-06	0.014202	0.0203342	0.0145777	0.00017605	0.0020693	i20S	i20S + PA28g	0.00144921	0.00327022	YMDYL	117	121	118	FALSE
0.00510777	i20S + PA28g Vs i20S	Beta 4YYMDY	Beta 4	0.0624862	0.0615745	0.00036252	0.00696835	0.00901377	-0.00355823	0.00211335	-0.00942948	i20S	i20S + PA28g	0.188901	0.237634	YYMDY	116	120	117	FALSE
-0.0145021	i20S + PA28g Vs i20S	Beta 4YYMDYL	Beta 4	0.0584116	0.0609416	-0.000677594	0.00348981	0.00105034	0.00261247	-0.00767996	-0.0139748	i20S	i20S + PA28g	0.302762	0.363468	YYMDYL	116	121	117	FALSE
0.0184688	i20S + PA28g Vs i20S	Beta 5iATHRDSYSGGVVNM	Beta 5i	0.13237	0.129312	-0.000123914	0.0071716	0.00994713	0.0100232	-0.00327828	-0.00539478	i20S	i20S + PA28g	0.0177449	0.0295028	ATHRDSYSGGVVNM	163	176	164	FALSE
0.0266681	i20S + PA28g Vs i20S	Beta 5iAVDSRASAGSY	Beta 5i	0.366043	0.361624	-0.00015634	0.00494069	0.00486071	0.00734281	0.00877523	0.000748703	i20S	i20S + PA28g	0.538496	0.593727	AVDSRASAGSY	15	25	16	FALSE
0.049715	i20S + PA28g Vs i20S	Beta 5iDSGYRPNLSPEEA	Beta 5i	0.206185	0.197902	-1.72038e-05	0.0310585	0.0218967	0.00479325	0.00540252	-0.013436	i20S	i20S + PA28g	9.98968e-06	4.72512e-05	DSGYRPNLSPEEA	140	152	141	FALSE
0.156398	i20S + PA28g Vs i20S	Beta 5iDSGYRPNLSPEE	Beta 5i	0.233629	0.207591	-0.000172605	0.0294071	0.0333949	0.0304818	0.0370651	0.0260494	i20S	i20S + PA28g	9.2031e-06	4.4419e-05	DSGYRPNLSPEE	140	151	141	TRUE
0.06859	i20S + PA28g Vs i20S	Beta 5iFSTGSGNTYA	Beta 5i	0.22915	0.217717	1.32705e-05	0.0246985	0.014712	0.00708292	0.00830804	0.0137886	i20S	i20S + PA28g	0.0252543	0.0398176	FSTGSGNTYA	126	135	127	FALSE
0.00592972	i20S + PA28g Vs i20S	Beta 5iIEINPYL	Beta 5i	0.180969	0.180054	-0.000437362	0.0123934	0.0271626	0.0124182	-0.0146792	-0.0313653	i20S	i20S + PA28g	0.00296488	0.00620526	IEINPYL	35	41	36	FALSE
0.131701	i20S + PA28g Vs i20S	Beta 5iINPYL	Beta 5i	0.0678951	0.0459316	7.95861e-05	0.025572	0.0188118	0.0219059	0.0219801	0.043431	i20S	i20S + PA28g	0.0088884	0.0159251	INPYL	37	41	38	FALSE
0.00764133	i20S + PA28g Vs i20S	Beta 5iLSMGSM	Beta 5i	0.13499	0.133635	0.000488839	0.00487464	-0.00405576	0.00119531	4.77256e-06	0.00562237	i20S	i20S + PA28g	0.671347	0.720061	LSMGSM	95	100	96	FALSE
0.0409891	i20S + PA28g Vs i20S	Beta 5iVKVESTDVSDL	Beta 5i	0.177263	0.170385	0.000279587	0.0121661	0.012669	0.00929319	0.00407792	0.00278292	i20S	i20S + PA28g	0.00325233	0.00663084	VKVESTDVSDL	185	195	186	FALSE
0.0313933	i20S + PA28g Vs i20S	Beta 5iYATHRDSYSGGVVNM	Beta 5i	0.130712	0.125468	7.24214e-05	0.0115158	0.0117279	0.00732832	0.0040022	-0.00318089	i20S	i20S + PA28g	4.36027e-08	5.41329e-07	YATHRDSYSGGVVNM	162	176	163	FALSE
0.0452442	i20S + PA28g Vs i20S	Beta 5iYAYGVM	Beta 5i	0.152659	0.145072	0.000274699	0.0168486	0.012231	0.012569	0.00900003	-0.00540443	i20S	i20S + PA28g	0.000783208	0.0019911	YAYGVM	134	139	135	FALSE
0.154405	i20S + PA28g Vs i20S	Beta 5iYYLRNGERISVSA	Beta 5i	0.254479	0.22875	-2.77266e-05	0.0317998	0.0372437	0.0361	0.0359318	0.0133298	i20S	i20S + PA28g	7.53356e-08	8.48422e-07	YYLRNGERISVSA	66	78	67	TRUE
0.0518444	i20S + PA28g Vs i20S	Beta 5iYYVDEHGTRL	Beta 5i	0.14465	0.135984	0.000150058	0.0185501	0.01816	0.005453	0.00503914	0.00464214	i20S	i20S + PA28g	8.01729e-05	0.000287286	YYVDEHGTRL	112	121	113	FALSE
0.078341	i20S + PA28g Vs i20S	Beta 5iYYVDEHGTRLSGNM	Beta 5i	0.193262	0.180213	-4.55248e-05	0.0189014	0.0196448	0.0215505	0.0210227	-0.00277829	i20S	i20S + PA28g	0.120609	0.160699	YYVDEHGTRLSGNM	112	125	113	FALSE
0.157648	i20S + PA28g Vs i20S	Beta 6AERDVYTGDAL	Beta 6	0.115778	0.0894902	8.08872e-05	0.0269573	0.033112	0.0283064	0.0287641	0.0405085	i20S	i20S + PA28g	0.00163492	0.00364772	AERDVYTGDAL	183	193	184	TRUE
0.00564317	i20S + PA28g Vs i20S	Beta 6AIAGED	Beta 6	0.169875	0.168962	-0.000166759	0.0148621	0.00811257	0.00996064	0.00738047	-0.0346726	i20S	i20S + PA28g	0.000149335	0.00048714	AIAGED	14	19	15	FALSE
0.0521963	i20S + PA28g Vs i20S	Beta 6CSGFHGDCLTLT	Beta 6	0.095155	0.08647	-8.59612e-05	0.0137672	0.0106886	0.0112653	0.0106797	0.00579549	i20S	i20S + PA28g	2.35161e-05	0.000101119	CSGFHGDCLTLT	54	65	55	FALSE
0.225151	i20S + PA28g Vs i20S	Beta 6DNQVGFKNMQ	Beta 6	0.363837	0.326324	-7.25953e-05	0.0645428	0.0557676	0.0319056	0.0287356	0.0441992	i20S	i20S + PA28g	0.000871134	0.00215731	DNQVGFKNMQ	150	159	151	TRUE
0.175641	i20S + PA28g Vs i20S	Beta 6DNQVGFKNMQNVEHVPLSL	Beta 6	0.370833	0.341566	-4.18095e-05	0.0722454	0.0541016	0.0257358	0.0139022	0.00965566	i20S	i20S + PA28g	8.06721e-11	4.76974e-09	DNQVGFKNMQNVEHVPLSL	150	168	151	TRUE
0.00208971	i20S + PA28g Vs i20S	Beta 6FAIVASDTRL	Beta 6	0.0561012	0.0557326	0.000122007	0.00371757	0.00474902	-0.00376134	0.000440266	-0.00305581	i20S	i20S + PA28g	0.814465	0.84114	FAIVASDTRL	20	29	21	FALSE
0.0771725	i20S + PA28g Vs i20S	Beta 6FSIHTRDSPKC	Beta 6	0.122265	0.109388	8.76545e-05	0.0174021	0.018473	0.0243653	0.0101678	0.00676433	i20S	i20S + PA28g	0.0276888	0.0429403	FSIHTRDSPKC	33	43	34	FALSE
0.0501302	i20S + PA28g Vs i20S	Beta 6IIGGLDEEGKGAVY	Beta 6	0.12437	0.115913	0.000614845	0.0230763	0.0197712	0.00554087	0.00266019	-0.000918421	i20S	i20S + PA28g	1.00026e-07	1.05138e-06	IIGGLDEEGKGAVY	109	122	110	FALSE
0.0207685	i20S + PA28g Vs i20S	Beta 6LSTIL	Beta 6	0.0175196	0.0140284	0.000178444	0.00552903	0.00496253	0.00403044	0.00284528	0.00340119	i20S	i20S + PA28g	0.956337	0.964493	LSTIL	92	96	93	FALSE
0.00663178	i20S + PA28g Vs i20S	Beta 6LTKIIE	Beta 6	0.0103477	0.00934242	-0.000599811	0.000856123	-0.00841411	0.00254912	0.00787219	0.00376846	i20S	i20S + PA28g	0.393795	0.454305	LTKIIE	64	69	65	FALSE
0.0670973	i20S + PA28g Vs i20S	Beta 6MLQPLL	Beta 6	0.0716423	0.0604641	-2.78771e-05	0.0194895	0.013046	0.00850604	0.0133142	0.0127415	i20S	i20S + PA28g	0.0435805	0.0634263	MLQPLL	144	149	145	FALSE
0.0454571	i20S + PA28g Vs i20S	Beta 6NIIGGLDEEGKGAVY	Beta 6	0.072023	0.0644431	2.24424e-05	0.00735139	-0.00190108	0.0185917	0.0206532	0.000761966	i20S	i20S + PA28g	0.0013567	0.00311513	NIIGGLDEEGKGAVY	108	122	109	FALSE
0.0376019	i20S + PA28g Vs i20S	Beta 6NIIGGL	Beta 6	0.0471117	0.0408807	-0.000215721	0.0114927	0.00617348	0.0115544	0.00519215	0.00318915	i20S	i20S + PA28g	0.136627	0.179513	NIIGGL	108	113	109	FALSE
0.0890388	i20S + PA28g Vs i20S	Beta 6NVEHVPLSL	Beta 6	0.373435	0.358621	-0.000155543	0.0384214	0.0300196	0.00540492	0.00807162	0.00712126	i20S	i20S + PA28g	0.000158377	0.000502767	NVEHVPLSL	160	168	161	FALSE
0.133647	i20S + PA28g Vs i20S	Beta 6RFSPYVFNGGTIL	Beta 6	0.221552	0.199222	0.000336965	0.0241028	0.0245545	0.0282082	0.0324769	0.0243047	i20S	i20S + PA28g	7.48068e-07	5.70704e-06	RFSPYVFNGGTIL	1	13	2	TRUE
0.117779	i20S + PA28g Vs i20S	Beta 6RICIVTKEGIRE	Beta 6	0.204846	0.185211	3.063e-05	0.0465806	0.0178234	0.0181602	0.0085673	0.0266477	i20S	i20S + PA28g	0.0268418	0.0420402	RICIVTKEGIRE	194	205	195	FALSE
0.12072	i20S + PA28g Vs i20S	Beta 6SEGFSIHTRDSPKC	Beta 6	0.165327	0.145213	-3.58562e-05	0.0195952	0.0298207	0.0308785	0.028802	0.0116233	i20S	i20S + PA28g	0.000438936	0.00121413	SEGFSIHTRDSPKC	30	43	31	TRUE
0.110499	i20S + PA28g Vs i20S	Beta 6SFDPVGSYQRDSF	Beta 6	0.205912	0.187516	-0.000123434	0.0160706	0.0178943	0.0162793	0.0314044	0.0288506	i20S	i20S + PA28g	0.000152006	0.000492459	SFDPVGSYQRDSF	123	135	124	TRUE
0.150257	i20S + PA28g Vs i20S	Beta 6VGFKNMQNVEHVPLSL	Beta 6	0.354383	0.32938	-0.000238918	0.0685132	0.0424725	0.023763	0.0104449	0.00506374	i20S	i20S + PA28g	1.13329e-08	1.84843e-07	VGFKNMQNVEHVPLSL	153	168	154	TRUE
0.0126284	i20S + PA28g Vs i20S	Beta 6VYTGDA	Beta 6	0.122669	0.120539	0.000151005	-0.00803436	-0.00682703	-0.0126688	-0.000987595	0.0411461	i20S	i20S + PA28g	3.98137e-09	8.55994e-08	VYTGDA	187	192	188	FALSE
0.0168745	i20S + PA28g Vs i20S	Beta 6YKLTDKTVIG	Beta 6	0.062531	0.0597758	-0.000343178	0.00152278	0.000249091	0.00922859	0.00151809	0.00435597	i20S	i20S + PA28g	0.158807	0.201924	YKLTDKTVIG	44	53	45	FALSE
0.096492	i20S + PA28g Vs i20S	Beta 6YSFDPVGSY	Beta 6	0.107128	0.0910134	0.000195614	0.0157796	0.0196858	0.0149933	0.028117	0.0179164	i20S	i20S + PA28g	0.345989	0.405081	YSFDPVGSY	122	130	123	FALSE
0.063979	i20S + PA28g Vs i20S	Beta 6YSFDPVGSYQRDSF	Beta 6	0.169408	0.158782	-0.000224264	0.0117124	0.0106291	0.00648651	0.00767601	0.027475	i20S	i20S + PA28g	0.00328977	0.00664983	YSFDPVGSYQRDSF	122	135	123	FALSE
0.0371139	i20S + PA28g Vs i20S	Beta 6YSRRFFPYYVY	Beta 6	0.131124	0.124948	-6.18761e-05	0.0124947	0.0209033	0.00512378	0.00341058	-0.0048185	i20S	i20S + PA28g	0.00494656	0.00966828	YSRRFFPYYVY	97	107	98	FALSE
0.0509848	i20S + PA28g Vs i20S	Beta 7ADMLGSYGSL	Beta 7	0.185845	0.177361	-7.99614e-05	0.0136158	0.0173459	0.0167215	0.0138718	-0.0105702	i20S	i20S + PA28g	0.000952582	0.00229883	ADMLGSYGSL	24	33	25	FALSE
0.0546382	i20S + PA28g Vs i20S	Beta 7ARFRNISRI	Beta 7	0.122109	0.113102	-0.00059205	0.0348675	0.0200647	-0.000256383	0.00389266	-0.00393034	i20S	i20S + PA28g	0.00106127	0.00254813	ARFRNISRI	34	42	35	FALSE
0.00717905	i20S + PA28g Vs i20S	Beta 7ATGYGAY	Beta 7	0.253886	0.252574	0.000693009	0.0087239	0.0041509	0.00630173	0.00202351	-0.014021	i20S	i20S + PA28g	0.000730794	0.00188888	ATGYGAY	138	144	139	FALSE
0.235184	i20S + PA28g Vs i20S	Beta 7EKQPVLSQTEARD	Beta 7	0.18636	0.147165	-1.34478e-05	0.0414015	0.0225044	0.0370983	0.0570281	0.0771518	i20S	i20S + PA28g	1.95978e-08	2.80901e-07	EKQPVLSQTEARD	155	167	156	TRUE
0.023904	i20S + PA28g Vs i20S	Beta 7ELLGDGHSYSPRAIHSWL	Beta 7	0.0797233	0.0757143	0.000149914	0.00932053	0.0067436	0.00586475	0.00245549	-0.000480347	i20S	i20S + PA28g	0.0306253	0.0468795	ELLGDGHSYSPRAIHSWL	75	92	76	FALSE
0.0814798	i20S + PA28g Vs i20S	Beta 7ETNWDIAHM	Beta 7	0.313454	0.299928	-0.000324282	0.0269864	0.0293266	0.0112087	0.00922355	0.00473463	i20S	i20S + PA28g	0.00364568	0.00727597	ETNWDIAHM	206	214	207	FALSE
-0.0088041	i20S + PA28g Vs i20S	Beta 7FQYLKQVL	Beta 7	0.0123481	0.0137735	0.000251914	-0.004372	0.0124887	0.00667187	0.00533716	-0.0289298	i20S	i20S + PA28g	0.00323258	0.00661908	FQYLKQVL	60	67	61	FALSE
0.00123425	i20S + PA28g Vs i20S	Beta 7FRNISRIMRVN	Beta 7	0.232286	0.23209	-5.91399e-05	0.0133322	0.00145424	-0.00895793	0.00202767	-0.00662196	i20S	i20S + PA28g	0.0597457	0.0838567	FRNISRIMRVN	36	46	37	FALSE
0.000655596	i20S + PA28g Vs i20S	Beta 7GDGHSYSPRAIHSWL	Beta 7	0.0747527	0.0746625	-0.000114673	0.00666525	-0.000542442	-0.0032649	0.00687656	-0.00907887	i20S	i20S + PA28g	0.66548	0.715391	GDGHSYSPRAIHSWL	78	92	79	FALSE
-0.0253656	i20S + PA28g Vs i20S	Beta 7GGYADGESF	Beta 7	0.0739749	0.078196	3.85577e-05	0.0089505	-0.00350257	-0.000800713	-0.000842213	-0.0291707	i20S	i20S + PA28g	0.00174862	0.00384696	GGYADGESF	113	121	114	FALSE
0.138873	i20S + PA28g Vs i20S	Beta 7IEGPLSTETNW	Beta 7	0.304197	0.281065	-8.55076e-05	0.0343758	0.0362793	0.0111664	0.0111398	0.0459117	i20S	i20S + PA28g	3.18418e-08	4.18366e-07	IEGPLSTETNW	199	209	200	FALSE
0.0625904	i20S + PA28g Vs i20S	Beta 7IGGYADGESF	Beta 7	0.127609	0.117193	-9.46635e-05	0.0238006	0.0204446	0.0103112	0.00239545	0.00563861	i20S	i20S + PA28g	0.00936679	0.0167188	IGGYADGESF	112	121	113	FALSE
0.0590681	i20S + PA28g Vs i20S	Beta 7LAQPLL	Beta 7	0.043806	0.033993	-0.000189889	0.00767419	0.00452869	0.0142144	0.018587	0.0140637	i20S	i20S + PA28g	8.74926e-05	0.000309941	LAQPLL	145	150	146	FALSE
0.0152983	i20S + PA28g Vs i20S	Beta 7LGDGHSYSPRAIHSWL	Beta 7	0.0654588	0.062913	-2.33844e-05	0.00537597	0.00485067	0.00320204	0.00125634	0.000613242	i20S	i20S + PA28g	0.0088102	0.015845	LGDGHSYSPRAIHSWL	77	92	78	FALSE
-0.0149502	i20S + PA28g Vs i20S	Beta 7LGVAYEAPSL	Beta 7	0.194156	0.196646	8.86174e-06	-0.00339564	-0.00490044	-0.00157155	0.00727098	-0.0123535	i20S	i20S + PA28g	0.00338231	0.00680779	LGVAYEAPSL	128	137	129	FALSE
0.0501277	i20S + PA28g Vs i20S	Beta 7LGYVDM	Beta 7	0.0625607	0.0541098	0.000578238	0.00643471	0.00964691	0.0117348	0.0122988	0.0100125	i20S	i20S + PA28g	0.00446788	0.00880545	LGYVDM	122	127	123	FALSE
-0.0112174	i20S + PA28g Vs i20S	Beta 7LLGDGHSYSPRAIHSW	Beta 7	0.0722114	0.0740835	-1.52929e-05	0.00147763	-0.0028945	-0.00265593	-0.0055076	-0.00163703	i20S	i20S + PA28g	0.982536	0.984618	LLGDGHSYSPRAIHSW	76	91	77	FALSE
-0.0380064	i20S + PA28g Vs i20S	Beta 7MLGSY	Beta 7	0.0647481	0.0710827	-1.17048e-06	-0.00865275	-0.00046667	-0.00700184	-0.00859709	-0.013288	i20S	i20S + PA28g	0.443705	0.505716	MLGSY	26	30	27	FALSE
0.0587164	i20S + PA28g Vs i20S	Beta 7MRVNNSTML	Beta 7	0.0636733	0.0538992	-7.17648e-05	0.00334773	0.00635215	0.0166578	0.0159962	0.0163625	i20S	i20S + PA28g	4.31742e-05	0.000168772	MRVNNSTML	43	51	44	TRUE
0.022329	i20S + PA28g Vs i20S	Beta 7MVIGGYADGESF	Beta 7	0.103529	0.0997911	9.82387e-05	0.0180758	0.0178591	0.00452633	-0.00204191	-0.0160904	i20S	i20S + PA28g	0.00204322	0.00445366	MVIGGYADGESF	110	121	111	FALSE
0.044918	i20S + PA28g Vs i20S	Beta 7QYLKQVLGQM	Beta 7	0.0363647	0.0288967	-0.000109822	0.0122699	0.0110214	0.00507451	0.010274	0.00627815	i20S	i20S + PA28g	0.0423517	0.0620196	QYLKQVLGQM	61	70	62	FALSE
-0.0488113	i20S + PA28g Vs i20S	Beta 7QYLKQVL	Beta 7	0.0194806	0.0276176	-1.02912e-05	-0.00693894	-0.0134595	-0.00569614	-0.0042773	-0.0184393	i20S	i20S + PA28g	0.200811	0.251279	QYLKQVL	61	67	62	FALSE
0.201075	i20S + PA28g Vs i20S	Beta 7REVLEKQPVL	Beta 7	0.12632	0.0927705	0.000222486	0.00880599	0.0140887	0.0453347	0.0705291	0.0623162	i20S	i20S + PA28g	3.93663e-10	1.55169e-08	REVLEKQPVL	151	160	152	TRUE
0.0344851	i20S + PA28g Vs i20S	Beta 7TGTSVL	Beta 7	0.148772	0.142943	0.000485668	0.013656	0.0109824	0.0099859	0.0104329	-0.010572	i20S	i20S + PA28g	0.00954041	0.0169647	TGTSVL	7	12	8	FALSE
0.148782	i20S + PA28g Vs i20S	Beta 7TQNPMVTGTSVL	Beta 7	0.185081	0.160236	0.000292627	0.0252381	0.0143325	0.0297202	0.0343221	0.0451691	i20S	i20S + PA28g	0.000417569	0.00117566	TQNPMVTGTSVL	1	12	2	TRUE
0.0958338	i20S + PA28g Vs i20S	Beta 7VAYEAPSL	Beta 7	0.123843	0.107831	0.000236932	0.0194115	0.0179253	0.0201363	0.0225847	0.015776	i20S	i20S + PA28g	0.000747049	0.00191002	VAYEAPSL	130	137	131	TRUE
0.00128717	i20S + PA28g Vs i20S	Beta 7VIDEEL	Beta 7	0.0624668	0.0621888	0.000380967	0.0065125	-0.000421166	-0.0060651	0.000465967	0.000794967	i20S	i20S + PA28g	0.779971	0.814407	VIDEEL	71	76	72	FALSE
0.114977	i20S + PA28g Vs i20S	Beta 7VIGGYADGESF	Beta 7	0.237503	0.218329	6.85345e-05	0.0145664	0.0155818	0.0231444	0.0396929	0.0219916	i20S	i20S + PA28g	0.0166762	0.0279712	VIGGYADGESF	111	121	112	FALSE
0.0101481	i20S + PA28g Vs i20S	Beta 7YRDARSYNRF	Beta 7	0.15263	0.150922	0.000101807	0.0130046	0.0115277	0.00431658	-0.00522951	-0.0134713	i20S	i20S + PA28g	6.37075e-05	0.000233594	YRDARSYNRF	178	187	179	FALSE
0.00401321	i20S + PA28g Vs i20S	Beta 7YSRRSKMNPLWNT	Beta 7	0.0946606	0.0940413	-0.000297729	0.0119158	0.00594251	0.0123844	-0.0126866	-0.013543	i20S	i20S + PA28g	0.000692046	0.0018085	YSRRSKMNPLWNT	97	109	98	FALSE
-0.100489	i20S + PA28g Vs i20S	Beta 7YSRRSKMNPLWNTM	Beta 7	0.0566639	0.0734194	-4.45984e-05	0.000820799	-0.00878868	-0.016736	-0.0241673	-0.0516176	i20S	i20S + PA28g	8.77084e-06	4.27691e-05	YSRRSKMNPLWNTM	97	110	98	TRUE
-0.00102134	i20S Vs std20S	Alpha 1AEIDAHL	Alpha 1	0.123268	0.123435	1.89155e-05	0.00014954	0.00190915	0.000652874	-0.000721001	-0.0030119	i20S	std20S	0.73514	0.740467	AEIDAHL	233	239	234	FALSE
-0.0425434	i20S Vs std20S	Alpha 1AEIDA	Alpha 1	0.0828348	0.0899375	-7.2951e-05	-0.00476491	-0.00264299	-0.00416758	-0.012056	-0.018912	i20S	std20S	0.00043138	0.000705585	AEIDA	233	237	234	FALSE
0.20458	i20S Vs std20S	Alpha 1DRHITIF	Alpha 1	0.100156	0.0660564	1.7776e-05	0.0280425	0.0374459	0.051088	0.0373382	0.0506657	i20S	std20S	1.23224e-09	7.03895e-09	DRHITIF	10	16	11	TRUE
0.111624	i20S Vs std20S	Alpha 1DRHITIFSPEGRL	Alpha 1	0.171722	0.153126	-4.80952e-05	0.00621741	0.0116724	0.0300122	0.0284368	0.0352848	i20S	std20S	5.88995e-10	3.66583e-09	DRHITIFSPEGRL	10	22	11	TRUE
-0.046913	i20S Vs std20S	Alpha 1EAANWKYKYGYE	Alpha 1	0.078213	0.0860291	1.66855e-05	-0.00966198	-0.0165243	-0.0143488	-0.00986397	0.00348608	i20S	std20S	3.40542e-05	7.5535e-05	EAANWKYKYGYE	97	108	98	FALSE
-0.115951	i20S Vs std20S	Alpha 1EEQGPQV	Alpha 1	0.135628	0.15496	-4.06349e-05	-0.00544983	-0.0102709	-0.0269609	-0.053022	-0.0202472	i20S	std20S	6.1422e-08	2.53594e-07	EEQGPQV	145	151	146	TRUE
-0.115933	i20S Vs std20S	Alpha 1EEQGPQVY	Alpha 1	0.1312	0.150511	6.43941e-05	-0.00665449	-0.0116073	-0.0237633	-0.0374539	-0.0364538	i20S	std20S	1.06533e-07	4.1518e-07	EEQGPQVY	145	152	146	TRUE
-0.0591129	i20S Vs std20S	Alpha 1EEQGPQVYKCDPAGY	Alpha 1	0.0897515	0.0996072	-2.12281e-05	-0.00450053	-0.0129295	-0.0181848	-0.0210409	-0.0024572	i20S	std20S	5.55179e-05	0.000117084	EEQGPQVYKCDPAGY	145	159	146	FALSE
-0.0359984	i20S Vs std20S	Alpha 1EQTVETA	Alpha 1	0.0827975	0.0888785	-0.000487468	-0.000760399	0.00215138	-0.00449359	-0.00707172	-0.0258241	i20S	std20S	3.49174e-05	7.70399e-05	EQTVETA	192	198	193	FALSE
-0.00976555	i20S Vs std20S	Alpha 1FKAINQGGLTSV	Alpha 1	0.231925	0.233547	3.31397e-05	-0.0213311	-0.0318697	0.00990915	0.00923555	0.0242905	i20S	std20S	7.27239e-12	7.22044e-11	FKAINQGGLTSV	29	40	30	FALSE
-0.037903	i20S Vs std20S	Alpha 1FKITENIGC	Alpha 1	0.153561	0.159872	4.07665e-05	-0.0234192	-0.0272478	-0.00316494	0.000805605	0.0151233	i20S	std20S	3.74093e-12	4.33325e-11	FKITENIGC	70	78	71	FALSE
-0.0828998	i20S Vs std20S	Alpha 1FKITENIG	Alpha 1	0.154531	0.168351	-1.7608e-05	-0.0496174	-0.0451313	-0.006824	1.88288e-05	0.018654	i20S	std20S	9.45223e-17	9.85395e-15	FKITENIG	70	77	71	FALSE
0.00523686	i20S Vs std20S	Alpha 1IEVGVV	Alpha 1	0.0183557	0.0174915	-5.19052e-05	0.00107581	0.00734954	0.00614841	-0.00493699	-0.00439992	i20S	std20S	0.0051613	0.00694278	IEVGVV	215	220	216	FALSE
-0.00231065	i20S Vs std20S	Alpha 1IEVGVVT	Alpha 1	0.0317524	0.0321441	-3.97976e-05	-0.00153905	-0.0016546	-0.00145188	-0.00247369	0.00480856	i20S	std20S	0.296942	0.315076	IEVGVVT	215	221	216	FALSE
-0.0285585	i20S Vs std20S	Alpha 1ILIGID	Alpha 1	0.0416034	0.0463819	-0.000112916	-0.000914666	-0.00784193	-0.00744967	-0.0045589	-0.00779333	i20S	std20S	0.0613928	0.0701392	ILIGID	139	144	140	FALSE
-0.147786	i20S Vs std20S	Alpha 1IPVDML	Alpha 1	0.0989468	0.123587	-5.63007e-05	-0.0224694	-0.0463771	-0.0475423	-0.0363989	0.00500153	i20S	std20S	9.11482e-11	6.91069e-10	IPVDML	109	114	110	TRUE
0.0958629	i20S Vs std20S	Alpha 1ITIFSPEGR	Alpha 1	0.224883	0.208911	-3.0519e-05	0.0119835	0.0148328	0.0166582	0.0204258	0.0319627	i20S	std20S	1.08189e-09	6.53837e-09	ITIFSPEGR	13	21	14	TRUE
-0.0672562	i20S Vs std20S	Alpha 1IVTQKKVPDKL	Alpha 1	0.301853	0.313071	-4.77256e-05	-0.0291298	-0.0283952	-0.00767228	-0.00269861	0.000639716	i20S	std20S	1.58913e-07	5.96998e-07	IVTQKKVPDKL	50	60	51	FALSE
0.0392127	i20S Vs std20S	Alpha 1IVTQKKVPDKLLDSST	Alpha 1	0.242768	0.236229	1.75815e-05	-0.000570164	-0.00151059	0.012888	0.00907317	0.0193323	i20S	std20S	0.0136396	0.0171317	IVTQKKVPDKLLDSST	50	65	51	FALSE
-0.00617896	i20S Vs std20S	Alpha 1IVTQKKVPDKLLDSSTVTHL	Alpha 1	0.197572	0.198605	-1.94479e-05	-0.0111126	-0.00901606	0.00127654	0.00124602	0.0114271	i20S	std20S	0.000110349	0.000207981	IVTQKKVPDKLLDSSTVTHL	50	69	51	FALSE
-0.0208099	i20S Vs std20S	Alpha 1KAINQGGLTSV	Alpha 1	0.250697	0.254179	-7.80163e-05	-0.0201624	-0.0287704	0.00618941	0.00581591	0.0161175	i20S	std20S	6.50055e-09	3.11578e-08	KAINQGGLTSV	30	40	31	FALSE
-0.110595	i20S Vs std20S	Alpha 1KATAAGVKQTESTSF	Alpha 1	0.28516	0.303588	2.55834e-05	-0.00950867	-0.0203994	-0.0258524	-0.0333782	-0.0214565	i20S	std20S	0.000857285	0.00134394	KATAAGVKQTESTSF	164	178	165	TRUE
-0.0271782	i20S Vs std20S	Alpha 1LCKRIADISQ	Alpha 1	0.0569459	0.0614767	-6.45116e-06	-0.00990634	-0.010352	-0.00361458	-0.00483468	0.00152943	i20S	std20S	0.00176715	0.00255868	LCKRIADISQ	114	123	115	FALSE
-0.0503467	i20S Vs std20S	Alpha 1LEKKVKKKFDWTF	Alpha 1	0.226683	0.235085	-6.57388e-05	-0.0123442	-0.0156206	-0.0213631	-0.00921215	0.00819343	i20S	std20S	3.08727e-06	8.52578e-06	LEKKVKKKFDWTF	179	191	180	FALSE
0.0475524	i20S Vs std20S	Alpha 1RILTE	Alpha 1	0.178496	0.170544	0.000159401	-0.0061866	0.0076544	0.0165644	0.0118679	0.0176523	i20S	std20S	0.00133321	0.00199264	RILTE	228	232	229	FALSE
-0.000445268	i20S Vs std20S	Alpha 1SIDFKPSE	Alpha 1	0.199436	0.199506	2.67329e-05	-0.00270962	-0.00299538	0.00529956	-0.0026066	0.00256678	i20S	std20S	0.427804	0.44157	SIDFKPSE	207	214	208	FALSE
0.292231	i20S Vs std20S	Alpha 1SRGSSAGFAcetyl N-term (1)	Alpha 1	0.534169	0.485469	-3.02121e-05	0.0663177	0.0627616	0.0589441	0.0522872	0.0519202	i20S	std20S	1.78593e-16	1.29996e-14	SRGSSAGFAcetyl N-term (1)	2	9	3	TRUE
-0.0165787	i20S Vs std20S	Alpha 1TGMTADSRSQVQRARYEAAN	Alpha 1	0.0847111	0.0874735	4.06077e-06	-0.00904054	-0.00775069	-0.00246137	-0.00544763	0.00812152	i20S	std20S	7.0744e-05	0.000141828	TGMTADSRSQVQRARYEAAN	81	100	82	FALSE
0.0211907	i20S Vs std20S	Alpha 1TGMTADSRSQVQRARY	Alpha 1	0.112246	0.10872	-3.47937e-05	0.00483069	0.00526884	0.00571182	-0.000735091	0.00611447	i20S	std20S	0.0213172	0.0256175	TGMTADSRSQVQRARY	81	96	82	FALSE
0.129372	i20S Vs std20S	Alpha 1VAVRGKDCAV	Alpha 1	0.139242	0.118152	-0.00283661	0.032002	0.0287833	0.0295082	0.0153386	0.0237401	i20S	std20S	0.000514794	0.000827207	VAVRGKDCAV	40	49	41	TRUE
0.0867383	i20S Vs std20S	Alpha 1VENPKF	Alpha 1	0.0928971	0.0784428	-1.23246e-05	0.0128283	0.0172357	0.024785	0.0117654	0.0201239	i20S	std20S	0.000909713	0.00141549	VENPKF	222	227	223	FALSE
-0.0403321	i20S Vs std20S	Alpha 1VIVTQKKVPDKL	Alpha 1	0.275793	0.282514	2.74846e-06	-0.024407	-0.0203605	-0.0016206	-0.000658212	0.00671418	i20S	std20S	6.35702e-08	2.5989e-07	VIVTQKKVPDKL	49	60	50	FALSE
-0.00393451	i20S Vs std20S	Alpha 1VIVTQKKVPDKLLDSST	Alpha 1	0.227366	0.228057	-0.000210072	-0.00660946	-0.0109669	0.0076668	0.00308006	0.00289501	i20S	std20S	0.314709	0.332237	VIVTQKKVPDKLLDSST	49	65	50	FALSE
-0.0302752	i20S Vs std20S	Alpha 1VIVTQKKVPDKLLDSSTVTHL	Alpha 1	0.174645	0.179697	-3.12362e-05	-0.0134294	-0.0118272	-0.00697978	-0.00594899	0.00791026	i20S	std20S	0.00536273	0.00717157	VIVTQKKVPDKLLDSSTVTHL	49	69	50	FALSE
0.0152433	i20S Vs std20S	Alpha 1VMTGMTADSRSQVQRARY	Alpha 1	0.115439	0.112901	-1.44466e-05	0.0018541	-0.000875076	0.00231492	0.0025788	0.00937056	i20S	std20S	0.351833	0.369489	VMTGMTADSRSQVQRARY	79	96	80	FALSE
0.0682084	i20S Vs std20S	Alpha 1VYTQNA	Alpha 1	0.123126	0.111762	-2.41182e-05	-0.00492505	0.00516208	0.0193816	0.0170699	0.0315199	i20S	std20S	0.00440641	0.00602451	VYTQNA	124	129	125	TRUE
-0.120386	i20S Vs std20S	Alpha 1WKYKYGYEIPVDM	Alpha 1	0.0955539	0.115622	-2.32369e-05	-0.0280278	-0.0296319	-0.0386323	-0.0266941	0.00260038	i20S	std20S	6.48699e-11	5.30407e-10	WKYKYGYEIPVDM	101	113	102	TRUE
-0.124894	i20S Vs std20S	Alpha 1WKYKYGYEIPVDML	Alpha 1	0.0796569	0.100476	-1.83755e-05	-0.0225355	-0.0296612	-0.0397956	-0.0276653	-0.00523632	i20S	std20S	5.6287e-12	5.86792e-11	WKYKYGYEIPVDML	101	114	102	TRUE
-0.0340742	i20S Vs std20S	Alpha 1YAFKAINQGGLTSV	Alpha 1	0.200225	0.205905	-3.80051e-06	-0.0203533	-0.0258223	0.000795138	0.00201846	0.00928786	i20S	std20S	4.32519e-06	1.12725e-05	YAFKAINQGGLTSV	27	40	28	FALSE
0.0224694	i20S Vs std20S	Alpha 1YQVEYA	Alpha 1	0.0631855	0.0594385	1.25717e-05	0.0120288	-0.00272869	0.00263884	0.00154862	0.00898191	i20S	std20S	0.0940824	0.10661	YQVEYA	23	28	24	FALSE
0.0349285	i20S Vs std20S	Alpha 1YTQNAEM	Alpha 1	0.173354	0.167592	-0.000361237	0.000388388	0.00508994	0.00776661	-0.000781751	0.0224653	i20S	std20S	0.00054252	0.000866785	YTQNAEM	125	131	126	FALSE
0.0375992	i20S Vs std20S	Alpha 1YTQNAEMRPLGCC	Alpha 1	0.102363	0.0961029	-3.90276e-05	0.00287471	-0.00121286	0.00336787	0.0112968	0.0212727	i20S	std20S	7.68245e-06	1.94156e-05	YTQNAEMRPLGCC	125	137	126	FALSE
0.0464878	i20S Vs std20S	Alpha 1YTQNAEMRPLGCCM	Alpha 1	0.0785271	0.070779	5.81796e-07	0.0012192	0.00217891	0.00337613	0.0192407	0.0204728	i20S	std20S	0.00012065	0.000222616	YTQNAEMRPLGCCM	125	138	126	FALSE
0.0897702	i20S Vs std20S	Alpha 1YYCGF	Alpha 1	0.0946429	0.0797254	-0.000265321	0.00998162	0.0102455	0.0169278	0.0127695	0.0398457	i20S	std20S	2.03988e-05	4.6996e-05	YYCGF	159	163	160	FALSE
0.00975043	i20S Vs std20S	Alpha 2AAVAGGAPSVG	Alpha 2	0.168683	0.167064	-3.85434e-05	0.00396468	0.00317442	-0.00443321	-0.0060941	0.0131386	i20S	std20S	7.60269e-05	0.000149543	AAVAGGAPSVG	26	36	27	FALSE
0.0189927	i20S Vs std20S	Alpha 2AAVAGGAPSVGIKAANG	Alpha 2	0.149674	0.146504	2.5247e-05	0.000188699	-0.00160486	-0.00150849	-0.000296307	0.0222137	i20S	std20S	3.57007e-07	1.22026e-06	AAVAGGAPSVGIKAANG	26	42	27	FALSE
-0.00489618	i20S Vs std20S	Alpha 2AAVAGGAPSVGIKAANGVVL	Alpha 2	0.1082	0.109015	7.54528e-06	-0.00231555	-0.00563321	-0.00162724	-0.00373496	0.00841477	i20S	std20S	0.0111573	0.0141416	AAVAGGAPSVGIKAANGVVL	26	45	27	FALSE
0.332227	i20S Vs std20S	Alpha 2AERGYSAcetyl N-term (1)	Alpha 2	0.614753	0.559367	9.16841e-05	0.057583	0.0593003	0.068942	0.0760946	0.0703068	i20S	std20S	2.16614e-14	5.01822e-13	AERGYSAcetyl N-term (1)	1	6	2	TRUE
-0.00924621	i20S Vs std20S	Alpha 2AIHTAI	Alpha 2	0.0249208	0.0264831	-0.000127266	0.00190578	-0.00113068	-0.00393922	0.00330105	-0.00938315	i20S	std20S	0.0715663	0.0813164	AIHTAI	186	191	187	FALSE
0.0290785	i20S Vs std20S	Alpha 2AIHTAIL	Alpha 2	0.0209319	0.0160891	-2.18385e-05	0.00535816	0.00392322	0.00258044	0.00863711	0.00857955	i20S	std20S	0.140186	0.155886	AIHTAIL	186	192	187	FALSE
-0.0360483	i20S Vs std20S	Alpha 2ATEKKQKSIL	Alpha 2	0.274646	0.280666	-7.12666e-05	-0.00823512	-0.0127628	-0.00507607	-0.0076086	-0.00236576	i20S	std20S	0.000823744	0.00129623	ATEKKQKSIL	46	55	47	FALSE
0.238081	i20S Vs std20S	Alpha 2DERSVHKVEPITKHIGL	Alpha 2	0.153162	0.113498	-9.66944e-05	0.0270579	0.0308239	0.0513718	0.0546243	0.0742026	i20S	std20S	5.34285e-15	1.55013e-13	DERSVHKVEPITKHIGL	57	73	58	TRUE
0.0492238	i20S Vs std20S	Alpha 2EDAIHTAIL	Alpha 2	0.036877	0.0286708	1.31726e-05	0.00487247	0.00576846	0.00932244	0.0122662	0.0169942	i20S	std20S	1.29474e-05	3.10291e-05	EDAIHTAIL	184	192	185	FALSE
-0.0556622	i20S Vs std20S	Alpha 2FAWKATAMGKN	Alpha 2	0.197188	0.206447	0.000111403	-0.0160974	-0.0281065	-0.0101812	-0.00916084	0.00788365	i20S	std20S	1.18683e-09	6.97052e-09	FAWKATAMGKN	155	165	156	FALSE
0.0255198	i20S Vs std20S	Alpha 2FQSDPSGAY	Alpha 2	0.147688	0.143424	6.48221e-05	0.0103673	0.00547316	0.00840477	0.000270281	0.00100426	i20S	std20S	0.123995	0.138994	FQSDPSGAY	146	154	147	FALSE
-0.000560863	i20S Vs std20S	Alpha 2FRRLTPTEVKD	Alpha 2	0.10475	0.104842	5.85764e-06	9.79266e-05	-0.0102543	0.00156733	0.00338864	0.00463956	i20S	std20S	0.175451	0.191026	FRRLTPTEVKD	217	227	218	FALSE
-0.0417453	i20S Vs std20S	Alpha 2FRRLTPTEVKDYL	Alpha 2	0.102197	0.109152	1.1589e-05	-0.0191796	-0.0135204	0.00132532	0.00524704	-0.0156177	i20S	std20S	3.20639e-07	1.12358e-06	FRRLTPTEVKDYL	217	229	218	FALSE
0.047276	i20S Vs std20S	Alpha 2FSLTTFSPSGKL	Alpha 2	0.209126	0.20124	4.07028e-05	0.00394264	-0.000869953	0.018736	0.0172497	0.00821762	i20S	std20S	0.0271573	0.0324487	FSLTTFSPSGKL	7	18	8	FALSE
-0.0367009	i20S Vs std20S	Alpha 2FSLTTFSPSGKLVQ	Alpha 2	0.25954	0.265657	-8.10301e-07	-0.0185693	-0.0260794	0.000475995	0.00706116	0.000410717	i20S	std20S	0.00037559	0.000621511	FSLTTFSPSGKLVQ	7	20	8	FALSE
0.0433893	i20S Vs std20S	Alpha 2ICGWNEGRPYL	Alpha 2	0.152596	0.145363	5.25913e-06	0.000435216	0.00432214	0.0110089	0.0105281	0.0170949	i20S	std20S	0.0015884	0.00233227	ICGWNEGRPYL	135	145	136	FALSE
0.0635552	i20S Vs std20S	Alpha 2IEVGICNE	Alpha 2	0.133448	0.122862	-3.60311e-05	0.00277229	0.0102781	0.0190041	0.00863672	0.022864	i20S	std20S	0.0093208	0.0119962	IEVGICNE	207	214	208	FALSE
0.00682085	i20S Vs std20S	Alpha 2IEYAL	Alpha 2	0.0223369	0.0212012	-6.71312e-06	-0.00105396	-0.00156046	0.00457245	0.00229895	0.00256387	i20S	std20S	0.158895	0.175289	IEYAL	21	25	22	FALSE
0.0573993	i20S Vs std20S	Alpha 2KESFEGQM	Alpha 2	0.371598	0.362009	0.000133311	0.00686344	0.00107255	0.0125982	0.0113607	0.0255044	i20S	std20S	1.35664e-07	5.14288e-07	KESFEGQM	195	202	196	FALSE
0.0337497	i20S Vs std20S	Alpha 2LICGW	Alpha 2	0.0282169	0.0226251	-0.000199277	0.00552829	0.00287354	-0.00185163	0.011167	0.0160325	i20S	std20S	0.0066139	0.0087003	LICGW	134	138	135	FALSE
0.0482602	i20S Vs std20S	Alpha 2LICGWNEGRPYL	Alpha 2	0.146044	0.138003	-1.4751e-05	0.00353557	0.0025935	0.00513337	0.013681	0.0233168	i20S	std20S	2.02356e-05	4.68792e-05	LICGWNEGRPYL	134	145	135	FALSE
-0.000802293	i20S Vs std20S	Alpha 2LVYQEPIPTAQL	Alpha 2	0.198867	0.199	-9.11714e-08	-0.00598543	-0.00517581	0.00462351	0.000662134	0.00507331	i20S	std20S	0.179925	0.19488	LVYQEPIPTAQL	98	109	99	FALSE
-0.0408492	i20S Vs std20S	Alpha 2QEYTQSGGVRPFGVS	Alpha 2	0.132582	0.1394	-5.86543e-05	-0.0205396	-0.0120438	-0.00490828	-0.011002	0.00764446	i20S	std20S	6.07003e-05	0.000125307	QEYTQSGGVRPFGVS	118	132	119	FALSE
0.0724291	i20S Vs std20S	Alpha 2QEYTQSGGVRPFGVSL	Alpha 2	0.0971389	0.0850673	7.79096e-07	0.0145695	0.0139605	0.0152953	0.00994015	0.0186637	i20S	std20S	0.00127679	0.00192907	QEYTQSGGVRPFGVSL	118	133	119	FALSE
0.0238192	i20S Vs std20S	Alpha 2QEYTQSGGVRPFGVSLL	Alpha 2	0.0742468	0.0702774	-2.7396e-06	0.00772369	0.00449993	0.00579112	0.00224854	0.0035559	i20S	std20S	0.253132	0.271352	QEYTQSGGVRPFGVSLL	118	134	119	FALSE
0.0225744	i20S Vs std20S	Alpha 2RSVHKVEPITKHIGL	Alpha 2	0.0890753	0.0853231	-6.11024e-05	-0.000623114	-0.00169582	0.00492679	-0.00193799	0.0219045	i20S	std20S	0.000211962	0.000369825	RSVHKVEPITKHIGL	59	73	60	FALSE
-0.00362059	i20S Vs std20S	Alpha 2RVLVHRARKLAQQ	Alpha 2	0.0662695	0.0668771	-2.45689e-05	-0.00246702	-0.00494126	-0.00259701	-0.00368161	0.0100663	i20S	std20S	0.000104057	0.000198135	RVLVHRARKLAQQ	83	95	84	FALSE
0.0496491	i20S Vs std20S	Alpha 2RVLVHRARKLAQQYY	Alpha 2	0.0455719	0.0372987	-9.98666e-06	0.00627739	0.00396165	0.00803325	0.0113389	0.0200379	i20S	std20S	3.01028e-06	8.36857e-06	RVLVHRARKLAQQYY	83	97	84	FALSE
0.0260575	i20S Vs std20S	Alpha 2SLTTFSPSGKL	Alpha 2	0.237476	0.233129	2.6422e-05	0.00476231	-0.00558288	0.00976838	0.00743093	0.00967879	i20S	std20S	0.00153521	0.00226212	SLTTFSPSGKL	8	18	9	FALSE
-0.062936	i20S Vs std20S	Alpha 2SLTTFSPSGKLVQ	Alpha 2	0.289188	0.299692	-8.51173e-05	-0.0288362	-0.0381352	-0.0033443	0.000377351	0.00700233	i20S	std20S	1.14482e-09	6.81986e-09	SLTTFSPSGKLVQ	8	20	9	FALSE
0.0417603	i20S Vs std20S	Alpha 2TEDNIE	Alpha 2	0.0948084	0.0878505	-1.30818e-05	-0.000583848	0.00610068	0.0128153	0.0145757	0.00885248	i20S	std20S	0.000198855	0.000352862	TEDNIE	203	208	204	FALSE
-0.204349	i20S Vs std20S	Alpha 2TLKESFEGQM	Alpha 2	0.381459	0.415503	8.64286e-05	-0.0408087	-0.0464762	-0.0362344	-0.0364588	-0.044371	i20S	std20S	5.10963e-06	1.32343e-05	TLKESFEGQM	193	202	194	TRUE
0.00649125	i20S Vs std20S	Alpha 2VAGGAPSVGIKAANG	Alpha 2	0.152289	0.151206	6.38974e-06	-0.00235858	-0.00332529	-0.000748373	-0.00141346	0.0143369	i20S	std20S	0.000203059	0.000358794	VAGGAPSVGIKAANG	28	42	29	FALSE
0.0915841	i20S Vs std20S	Alpha 2VGICNE	Alpha 2	0.169646	0.154376	4.08683e-05	0.00407105	0.0129913	0.0243249	0.0224025	0.0277943	i20S	std20S	2.5477e-07	9.23817e-07	VGICNE	209	214	210	TRUE
0.0134265	i20S Vs std20S	Alpha 2VHKVEPITKHIGLVYSG	Alpha 2	0.0798785	0.0778462	-0.00123268	0.000699524	0.00146526	0.00173434	0.00193437	0.00759297	i20S	std20S	0.0157108	0.0196739	VHKVEPITKHIGLVYSG	61	77	62	FALSE
-0.0496367	i20S Vs std20S	Alpha 2VQRVASVMQE	Alpha 2	0.0531278	0.0613942	3.80103e-05	-0.00022527	-0.00384439	-0.0101725	-0.00863491	-0.0267596	i20S	std20S	2.22489e-08	9.66436e-08	VQRVASVMQE	110	119	111	FALSE
-0.0320546	i20S Vs std20S	Alpha 2VYQEPIPTAQL	Alpha 2	0.229581	0.234931	-4.46713e-05	-0.0139482	-0.00876196	0.000793964	-0.00446928	-0.00566916	i20S	std20S	0.0206844	0.0250738	VYQEPIPTAQL	99	109	100	FALSE
0.215591	i20S Vs std20S	Alpha 2VYSGMGPDY	Alpha 2	0.18508	0.149148	-4.11921e-07	0.0401182	0.0378408	0.0430317	0.0402038	0.0543961	i20S	std20S	5.27736e-13	7.58848e-12	VYSGMGPDY	74	82	75	TRUE
0.136204	i20S Vs std20S	Alpha 2WNEGRPYL	Alpha 2	0.193648	0.170948	-2.95765e-06	0.0226766	0.0237596	0.0368892	0.0271895	0.0256888	i20S	std20S	3.806e-06	1.01144e-05	WNEGRPYL	138	145	139	TRUE
0.0425657	i20S Vs std20S	Alpha 2YDERSVHKVEPITKHIGL	Alpha 2	0.155333	0.148237	1.39298e-05	-0.00553617	-0.0046051	0.0119671	0.0145983	0.0261416	i20S	std20S	2.53537e-14	5.56448e-13	YDERSVHKVEPITKHIGL	56	73	57	FALSE
0.110564	i20S Vs std20S	Alpha 2YLVYQEPIPTAQ	Alpha 2	0.12256	0.104132	8.28663e-07	0.0108643	0.0122141	0.0299147	0.0256546	0.0319168	i20S	std20S	2.08089e-07	7.74759e-07	YLVYQEPIPTAQ	97	108	98	TRUE
0.000697971	i20S Vs std20S	Alpha 2YQEPIPTAQL	Alpha 2	0.25152	0.25143	-0.000158528	-0.00788102	0.00302807	0.00100959	-0.00142096	0.00596229	i20S	std20S	0.158482	0.175289	YQEPIPTAQL	100	109	101	FALSE
0.0706736	i20S Vs std20S	Alpha 2YTQSGGVRPFGVSL	Alpha 2	0.0902149	0.0784277	4.9255e-05	0.0107398	0.0114632	0.0174407	0.0106225	0.0204073	i20S	std20S	0.000176383	0.000315672	YTQSGGVRPFGVSL	120	133	121	FALSE
0.0795777	i20S Vs std20S	Alpha 2YTQSGGVRPFGVSLL	Alpha 2	0.0756755	0.0624093	1.9918e-05	0.0128724	0.0154254	0.0166939	0.0129632	0.0216229	i20S	std20S	1.59033e-05	3.7467e-05	YTQSGGVRPFGVSLL	120	134	121	FALSE
-0.050691	i20S Vs std20S	Alpha 2YVNGKTFL	Alpha 2	0.202919	0.211369	-1.21275e-05	-0.00880593	-0.0213476	-0.0141989	-0.017742	0.0114035	i20S	std20S	0.00314676	0.00440335	YVNGKTFL	166	173	167	FALSE
0.133592	i20S Vs std20S	Alpha 3AAERRNIHKLLDEVF	Alpha 3	0.284647	0.262376	2.94266e-05	0.0229935	0.0261141	0.0296548	0.0279534	0.0268759	i20S	std20S	1.96521e-06	5.65169e-06	AAERRNIHKLLDEVF	46	60	47	TRUE
0.0481614	i20S Vs std20S	Alpha 3ACSVAGITSDA	Alpha 3	0.252958	0.244928	1.97492e-05	0.00625493	-0.00177683	0.0103158	0.014386	0.0189816	i20S	std20S	0.000370337	0.000615261	ACSVAGITSDA	73	83	74	FALSE
0.0463305	i20S Vs std20S	Alpha 3AIGHAGTCL	Alpha 3	0.101907	0.0941768	4.80889e-05	0.0093998	0.00223196	-0.00043708	-0.000181794	0.0353176	i20S	std20S	2.51329e-07	9.19334e-07	AIGHAGTCL	27	35	28	FALSE
-0.0265954	i20S Vs std20S	Alpha 3AIKVLNKTMD	Alpha 3	0.0812298	0.0856633	-5.18207e-06	0.00260256	0.00265894	-0.00148993	-0.00834752	-0.0220194	i20S	std20S	2.74984e-07	9.8852e-07	AIKVLNKTMD	193	202	194	FALSE
-0.0176721	i20S Vs std20S	Alpha 3AIKVLNKTMDVSKL	Alpha 3	0.184805	0.187748	9.76909e-06	-0.00659024	-0.00180333	0.00186962	-0.0021342	-0.00901396	i20S	std20S	4.05857e-05	8.76903e-05	AIKVLNKTMDVSKL	193	206	194	FALSE
-0.00882905	i20S Vs std20S	Alpha 3AIKVLNKTMDVSKLSA	Alpha 3	0.228085	0.229549	4.50941e-05	-0.00773401	-0.00155059	0.00437109	0.00124316	-0.00515871	i20S	std20S	0.00763415	0.00991727	AIKVLNKTMDVSKLSA	193	208	194	FALSE
-0.0753334	i20S Vs std20S	Alpha 3ALAIKVLNKTMD	Alpha 3	0.0632818	0.0758386	-7.12671e-06	-0.00696043	-0.0121269	-0.0134782	-0.0192049	-0.023563	i20S	std20S	1.68238e-06	4.97554e-06	ALAIKVLNKTMD	191	202	192	FALSE
0.0196462	i20S Vs std20S	Alpha 3ALAIKVLNKTMDVSKL	Alpha 3	0.153797	0.150535	-7.48573e-05	0.00500647	0.00924555	0.00970269	0.00618236	-0.0104909	i20S	std20S	6.77215e-05	0.000137755	ALAIKVLNKTMDVSKL	191	206	192	FALSE
-4.56568e-05	i20S Vs std20S	Alpha 3ANDGVL	Alpha 3	0.0349739	0.0349697	7.0662e-05	-0.00749504	-0.0036479	0.0030739	0.00143516	0.00658823	i20S	std20S	0.000254757	0.000433608	ANDGVL	39	44	40	FALSE
0.0976309	i20S Vs std20S	Alpha 3ANDGVLL	Alpha 3	0.0475922	0.0313184	1.19821e-05	0.0158939	0.0111723	0.0102001	0.0286643	0.0317003	i20S	std20S	4.34791e-13	6.47528e-12	ANDGVLL	39	45	40	FALSE
-0.00575534	i20S Vs std20S	Alpha 3CDIKQAYTQFGGKRPFGVSL	Alpha 3	0.120684	0.121643	4.32024e-06	-0.0114021	-0.00894761	-0.00259842	-0.00115727	0.01835	i20S	std20S	6.22301e-09	3.05293e-08	CDIKQAYTQFGGKRPFGVSL	115	134	116	FALSE
-0.057452	i20S Vs std20S	Alpha 3CDIKQAYTQFGGKRPFGVSLL	Alpha 3	0.0943533	0.10392	5.12527e-05	-0.0118418	-0.0101917	-0.0112554	-0.00712864	-0.0170344	i20S	std20S	0.117679	0.13227	CDIKQAYTQFGGKRPFGVSLL	115	135	116	FALSE
0.0310147	i20S Vs std20S	Alpha 3CDIKQAYTQF	Alpha 3	0.0982051	0.0930721	-0.000216444	-0.00437211	0.00237326	0.00783542	0.00377232	0.0214058	i20S	std20S	0.0045347	0.00615952	CDIKQAYTQF	115	124	116	FALSE
-0.0155961	i20S Vs std20S	Alpha 3CSVAGITSDA	Alpha 3	0.2603	0.262901	-6.2863e-06	-0.00683062	-0.00735955	0.00167431	-0.00548795	0.00240768	i20S	std20S	0.496867	0.509075	CSVAGITSDA	74	83	75	FALSE
0.0595039	i20S Vs std20S	Alpha 3EKIYKLNE	Alpha 3	0.0396916	0.029788	-8.22589e-05	0.0082839	0.0127345	0.0138306	0.00993091	0.0147239	i20S	std20S	0.000128264	0.000235621	EKIYKLNE	63	70	64	FALSE
0.0327381	i20S Vs std20S	Alpha 3EKVEIATL	Alpha 3	0.0342544	0.0288002	-1.26217e-05	-0.000198738	0.0031103	0.00695151	0.00974305	0.013132	i20S	std20S	0.00149449	0.00222572	EKVEIATL	209	216	210	FALSE
0.106187	i20S Vs std20S	Alpha 3ERRNIHKLLDEVF	Alpha 3	0.29821	0.280509	1.95649e-05	0.0129554	0.0198675	0.0224428	0.025047	0.0258747	i20S	std20S	1.56757e-06	4.66911e-06	ERRNIHKLLDEVF	48	60	49	TRUE
0.0192183	i20S Vs std20S	Alpha 3ERRNIHKLLD	Alpha 3	0.212055	0.208987	-0.000811925	0.005952	0.00756919	0.00450197	-0.00432626	0.00552141	i20S	std20S	0.585261	0.593805	ERRNIHKLLD	48	57	49	FALSE
0.10564	i20S Vs std20S	Alpha 3FSEKIYKLNEDM	Alpha 3	0.161179	0.143567	3.24922e-05	0.0102824	0.0126111	0.0246256	0.0249748	0.0331456	i20S	std20S	4.81186e-09	2.44701e-08	FSEKIYKLNEDM	61	72	62	TRUE
0.0469156	i20S Vs std20S	Alpha 3IAQRYLLQ	Alpha 3	0.0297406	0.0219577	-0.000218285	0.00462333	0.0119744	0.0130541	0.00946003	0.00780366	i20S	std20S	0.00993934	0.0127138	IAQRYLLQ	93	100	94	FALSE
-0.061573	i20S Vs std20S	Alpha 3IGWDKHYGFQL	Alpha 3	0.0615014	0.0717511	7.48851e-05	-0.0165803	-0.0217945	-0.0199623	-0.00986026	0.0066245	i20S	std20S	1.242e-07	4.75151e-07	IGWDKHYGFQL	137	147	138	TRUE
-0.0268625	i20S Vs std20S	Alpha 3IGWDKHYGFQLY	Alpha 3	0.0554414	0.059918	2.67615e-06	-0.0117235	-0.0149064	-0.00463203	0.00175358	0.00264585	i20S	std20S	4.91064e-09	2.46715e-08	IGWDKHYGFQLY	137	148	138	FALSE
-0.237625	i20S Vs std20S	Alpha 3IKKHEEEEAKAEREKKEKEQKEKDK	Alpha 3	0.305854	0.345461	-1.95759e-05	-0.0677993	-0.0647327	-0.048808	-0.0289803	-0.0273044	i20S	std20S	3.72625e-08	1.55385e-07	IKKHEEEEAKAEREKKEKEQKEKDK	237	261	238	TRUE
0.0409244	i20S Vs std20S	Alpha 3IKQAYTQFGGKRPFGVSL	Alpha 3	0.100068	0.0932495	-1.03982e-05	-0.000607775	-0.00110034	0.00869341	0.00978048	0.0241586	i20S	std20S	6.63257e-07	2.17778e-06	IKQAYTQFGGKRPFGVSL	117	134	118	FALSE
0.0075743	i20S Vs std20S	Alpha 3IKQAYTQFGGKRPFGVSLL	Alpha 3	0.0824444	0.0811838	-1.02756e-05	-0.00598302	-0.00485494	0.00310749	0.00410688	0.0111979	i20S	std20S	0.0135394	0.0170572	IKQAYTQFGGKRPFGVSLL	117	135	118	FALSE
-0.0448154	i20S Vs std20S	Alpha 3KQDYKEGEMTL	Alpha 3	0.29885	0.306313	3.58514e-05	-0.0381609	-0.032806	0.00591031	0.00962219	0.010619	i20S	std20S	4.74625e-12	5.20838e-11	KQDYKEGEMTL	176	186	177	FALSE
0.0349537	i20S Vs std20S	Alpha 3KSALAL	Alpha 3	0.0219091	0.0160622	0.000127428	-0.00250339	0.00490641	0.00897415	0.0116629	0.0119135	i20S	std20S	3.04699e-05	6.83115e-05	KSALAL	187	192	188	FALSE
0.0182652	i20S Vs std20S	Alpha 3KVEIATL	Alpha 3	0.0292476	0.0261968	3.92543e-05	-0.00451608	-0.00191791	0.00501292	0.00870942	0.0109768	i20S	std20S	8.67807e-05	0.000167548	KVEIATL	210	216	211	FALSE
0.0812362	i20S Vs std20S	Alpha 3LAAERRNIHKLLDEVF	Alpha 3	0.254275	0.240752	-9.78224e-05	0.00794113	0.0121914	0.016626	0.0205373	0.0239404	i20S	std20S	2.15088e-06	6.10147e-06	LAAERRNIHKLLDEVF	45	60	46	TRUE
-0.0292025	i20S Vs std20S	Alpha 3LKQDYKEGEMTL	Alpha 3	0.272528	0.277396	-4.99114e-06	-0.0394146	-0.0334256	0.00691578	0.0169293	0.0197927	i20S	std20S	2.26582e-11	2.05402e-10	LKQDYKEGEMTL	175	186	176	FALSE
-0.0534827	i20S Vs std20S	Alpha 3LTRENGKTVIRVLKQKEVEQL	Alpha 3	0.163087	0.172001	-1.9271e-06	-0.00607906	-0.0133156	-0.0123736	-0.0092729	-0.0124415	i20S	std20S	0.000966807	0.00149318	LTRENGKTVIRVLKQKEVEQL	216	236	217	FALSE
0.0110294	i20S Vs std20S	Alpha 3LYIGWDKHYGF	Alpha 3	0.0574897	0.0556267	0.000148522	0.00656218	-0.0026366	0.00313007	0.00380039	0.000173387	i20S	std20S	0.167958	0.183828	LYIGWDKHYGF	135	145	136	FALSE
0.0115564	i20S Vs std20S	Alpha 3SAEKVEIATL	Alpha 3	0.0858338	0.0839052	1.53084e-05	0.0029276	0.00759979	-0.00027884	0.00685098	-0.00554317	i20S	std20S	0.309299	0.327355	SAEKVEIATL	207	216	208	FALSE
0.111952	i20S Vs std20S	Alpha 3SVAGITSDA	Alpha 3	0.291609	0.272955	-2.60962e-05	0.0164956	0.016923	0.0326015	0.026188	0.0197435	i20S	std20S	5.59811e-06	1.43215e-05	SVAGITSDA	75	83	76	TRUE
-0.00431852	i20S Vs std20S	Alpha 3TQFGGKRPFGVSL	Alpha 3	0.151486	0.152184	0.000131584	-0.00821455	-0.00437673	0.00126551	0.0114479	-0.00444067	i20S	std20S	0.0477167	0.0552719	TQFGGKRPFGVSL	122	134	123	FALSE
-0.051882	i20S Vs std20S	Alpha 3TRENGKTVIRVLKQKEVEQL	Alpha 3	0.156986	0.165634	-5.5178e-06	-0.00701802	-0.013994	-0.0104405	-0.0112407	-0.00918891	i20S	std20S	0.00369556	0.00508597	TRENGKTVIRVLKQKEVEQL	217	236	218	FALSE
0.0505093	i20S Vs std20S	Alpha 3VAGITSDA	Alpha 3	0.0528672	0.0444501	-7.04262e-06	0.00733046	0.00854784	0.0141628	0.00896884	0.0114994	i20S	std20S	3.79961e-05	8.29549e-05	VAGITSDA	76	83	77	FALSE
-0.0202943	i20S Vs std20S	Alpha 3YAMEA	Alpha 3	0.0502132	0.0535879	4.62457e-05	-0.00456671	-0.00735855	-0.00252638	-0.000912963	-0.00492971	i20S	std20S	0.8051	0.8051	YAMEA	23	27	24	FALSE
-0.039106	i20S Vs std20S	Alpha 3YIGWDKHYGFQL	Alpha 3	0.0612157	0.0677326	4.43933e-06	-0.0158546	-0.0143479	-0.0104657	0.000811076	0.000751136	i20S	std20S	1.15904e-05	2.79376e-05	YIGWDKHYGFQL	136	147	137	FALSE
0.128801	i20S Vs std20S	Alpha 3YQEPIPCEQ	Alpha 3	0.126339	0.10485	0.000133106	0.0138517	0.016171	0.0287844	0.028855	0.0411385	i20S	std20S	7.65629e-08	3.04064e-07	YQEPIPCEQ	101	109	102	TRUE
0.0672547	i20S Vs std20S	Alpha 3YQEPIPCEQL	Alpha 3	0.0834368	0.0722833	-0.000333334	0.00890896	0.00760843	0.0123064	0.0188631	0.0195678	i20S	std20S	0.00205809	0.00295939	YQEPIPCEQL	101	110	102	FALSE
0.0222236	i20S Vs std20S	Alpha 3YQSDPSGNYGGW	Alpha 3	0.154971	0.151263	1.93068e-05	-0.00428673	-0.0107143	0.0029324	0.00707884	0.0272134	i20S	std20S	2.48888e-12	3.05254e-11	YQSDPSGNYGGW	148	159	149	FALSE
0.0753901	i20S Vs std20S	Alpha 3YQVEYA	Alpha 3	0.052136	0.0395738	-1.69616e-05	0.011374	0.00839499	0.00773126	0.0183351	0.0295547	i20S	std20S	1.42653e-06	4.34205e-06	YQVEYA	19	24	20	FALSE
-0.0188592	i20S Vs std20S	Alpha 4AFAGL	Alpha 4	0.164609	0.167761	-5.76077e-05	-0.0313319	-0.0370362	0.0146147	0.0128462	0.0220481	i20S	std20S	2.39776e-08	1.03079e-07	AFAGL	72	76	73	FALSE
0.187812	i20S Vs std20S	Alpha 4AIETDDL	Alpha 4	0.158132	0.126825	2.93053e-05	0.0389937	0.0378294	0.0461894	0.0300114	0.0347876	i20S	std20S	0.00013021	0.000238147	AIETDDL	180	186	181	TRUE
-0.0455408	i20S Vs std20S	Alpha 4ARIVINRARVEC	Alpha 4	0.0582882	0.0658819	-2.15428e-05	-0.011551	-0.0128359	-0.0197183	-0.0106163	0.00918068	i20S	std20S	2.99327e-05	6.74698e-05	ARIVINRARVEC	80	91	81	FALSE
0.0466159	i20S Vs std20S	Alpha 4ARIVINRARVECQSHRLTVEDPVT	Alpha 4	0.13192	0.124153	-8.3773e-06	0.00792425	0.00197322	0.00663527	0.009057	0.0210261	i20S	std20S	0.000299256	0.000503184	ARIVINRARVECQSHRLTVEDPVT	80	103	81	FALSE
0.0283272	i20S Vs std20S	Alpha 4AVMRRDQSL	Alpha 4	0.242507	0.237781	2.62649e-05	0.00214715	0.00116334	0.00649704	0.00964723	0.00887243	i20S	std20S	0.160667	0.176311	AVMRRDQSL	209	217	210	FALSE
-0.00438388	i20S Vs std20S	Alpha 4ERTVRKICAL	Alpha 4	0.270633	0.271356	4.08909e-05	-0.00663501	-0.00896216	-0.00806688	0.00822435	0.0110558	i20S	std20S	0.0576731	0.0664355	ERTVRKICAL	56	65	57	FALSE
0.0562651	i20S Vs std20S	Alpha 4EVVQSGGKNIE	Alpha 4	0.341796	0.332401	0.000102996	0.0239284	0.0189987	-0.00184825	-0.00583574	0.0210219	i20S	std20S	1.83557e-06	5.31551e-06	EVVQSGGKNIE	197	207	198	FALSE
0.0180356	i20S Vs std20S	Alpha 4FLEKNYTDEA	Alpha 4	0.176616	0.173612	-1.14127e-05	0.0114018	0.0102447	0.00543877	-0.000278099	-0.00877161	i20S	std20S	0.0001083	0.000205278	FLEKNYTDEA	171	180	172	FALSE
0.0511099	i20S Vs std20S	Alpha 4FLEKNYTDE	Alpha 4	0.159079	0.150556	2.99079e-05	0.0128426	0.0149679	0.015158	0.00560025	0.00254112	i20S	std20S	3.12826e-05	6.97585e-05	FLEKNYTDE	171	179	172	FALSE
0.0170698	i20S Vs std20S	Alpha 4GVEKKSVAKLQDERTVRKICA	Alpha 4	0.330054	0.327205	2.34954e-05	-0.0055238	-0.0124263	-0.00403626	0.00967666	0.0293795	i20S	std20S	3.90276e-07	1.32313e-06	GVEKKSVAKLQDERTVRKICA	44	64	45	FALSE
-0.041774	i20S Vs std20S	Alpha 4GVEKKSVAKLQDERTVRKICAL	Alpha 4	0.287535	0.294497	3.476e-06	-0.0193332	-0.0205521	-0.0134053	-0.00552446	0.0170411	i20S	std20S	3.29957e-07	1.1466e-06	GVEKKSVAKLQDERTVRKICAL	44	65	45	FALSE
-0.0571938	i20S Vs std20S	Alpha 4GVEKKSVAKLQD	Alpha 4	0.363736	0.373272	-2.4098e-05	-0.0106036	-0.0173871	-0.0148534	-0.00808755	-0.00626222	i20S	std20S	0.00504164	0.00680376	GVEKKSVAKLQD	44	55	45	FALSE
0.000762346	i20S Vs std20S	Alpha 4IEKYVAE	Alpha 4	0.0951852	0.0950703	-7.27251e-05	0.0131926	0.00111354	8.74229e-05	-0.0023262	-0.011305	i20S	std20S	7.47722e-05	0.000147773	IEKYVAE	225	231	226	FALSE
0.216582	i20S Vs std20S	Alpha 4IETDDL	Alpha 4	0.149793	0.113699	-1.93431e-05	0.0429272	0.0376975	0.0470225	0.0365511	0.0523834	i20S	std20S	0.000117573	0.000218874	IETDDL	181	186	182	TRUE
-0.00907917	i20S Vs std20S	Alpha 4ISALI	Alpha 4	0.0195512	0.0210727	-4.96093e-05	0.000314995	-0.00370626	-0.00418792	0.00101552	-0.00251551	i20S	std20S	0.449821	0.462008	ISALI	129	133	130	FALSE
0.0342882	i20S Vs std20S	Alpha 4ITRYIASL	Alpha 4	0.0418638	0.0361425	3.97472e-05	0.000530149	0.00407556	0.00743456	0.00598739	0.0162606	i20S	std20S	4.26311e-06	1.11806e-05	ITRYIASL	107	114	108	FALSE
0.0765055	i20S Vs std20S	Alpha 4ITVFSPDGH	Alpha 4	0.138697	0.125922	0.00014278	0.0184542	0.0123991	0.0169128	0.010763	0.0179764	i20S	std20S	0.132001	0.147178	ITVFSPDGH	7	15	8	FALSE
0.0527356	i20S Vs std20S	Alpha 4ITVFSPDGHL	Alpha 4	0.134764	0.125979	-2.64487e-05	0.00756472	0.00758994	0.0123716	0.0101446	0.0150647	i20S	std20S	0.00322437	0.00449686	ITVFSPDGHL	7	16	8	FALSE
0.150749	i20S Vs std20S	Alpha 4IVGFDF	Alpha 4	0.146505	0.121383	-1.96721e-05	0.0261043	0.0241276	0.0297556	0.0277438	0.043018	i20S	std20S	0.000434826	0.00070829	IVGFDF	133	138	134	TRUE
0.0176474	i20S Vs std20S	Alpha 4KILNPEE	Alpha 4	0.228714	0.22576	7.39528e-05	0.00641909	-0.000667374	0.00269988	0.00106466	0.00813114	i20S	std20S	0.357736	0.373874	KILNPEE	218	224	219	FALSE
0.0475451	i20S Vs std20S	Alpha 4KQRYTQSNGRRPFGISAL	Alpha 4	0.0614072	0.0534815	8.65819e-06	0.00509029	0.00793145	0.0111258	0.00757469	0.0158228	i20S	std20S	1.00592e-05	2.46747e-05	KQRYTQSNGRRPFGISAL	115	132	116	FALSE
0.0455607	i20S Vs std20S	Alpha 4KQRYTQSNGRRPFGIS	Alpha 4	0.0791096	0.07152	-2.31857e-05	0.00849962	0.00185458	0.010102	0.00425898	0.0208456	i20S	std20S	4.88561e-05	0.000104477	KQRYTQSNGRRPFGIS	115	130	116	FALSE
0.0946475	i20S Vs std20S	Alpha 4LIVGF	Alpha 4	0.0439896	0.0282282	-7.90876e-05	0.0173856	0.0143458	0.00840591	0.0175988	0.0369114	i20S	std20S	9.57961e-05	0.000183243	LIVGF	132	136	133	FALSE
-0.00780762	i20S Vs std20S	Alpha 4MAFAGL	Alpha 4	0.112772	0.114079	-3.45775e-05	-0.0245095	-0.0190125	0.0139725	0.00906569	0.0126762	i20S	std20S	5.89445e-09	2.92617e-08	MAFAGL	71	76	72	FALSE
0.00371206	i20S Vs std20S	Alpha 4RIVINRA	Alpha 4	0.0652762	0.0646605	-1.75714e-05	0.00866462	-0.0021265	-0.00548325	-0.00729343	0.00995061	i20S	std20S	0.0535997	0.0619143	RIVINRA	81	87	82	FALSE
-0.0372214	i20S Vs std20S	Alpha 4RIVINRARVEC	Alpha 4	0.0609284	0.0671386	-3.98412e-05	-0.00593992	-0.00560796	-0.00583809	-0.00964105	-0.0101944	i20S	std20S	0.0195355	0.0239598	RIVINRARVEC	81	91	82	FALSE
0.0136555	i20S Vs std20S	Alpha 4RIVINRARVECQSHRLTVED	Alpha 4	0.156	0.15372	2.05373e-05	0.00360407	0.000622307	0.00154654	-0.000511226	0.0083938	i20S	std20S	0.0338683	0.0400088	RIVINRARVECQSHRLTVED	81	100	82	FALSE
0.0840437	i20S Vs std20S	Alpha 4RIVINRARVECQSHRLTVEDPVT	Alpha 4	0.134125	0.120114	2.73431e-05	0.00995729	0.0101537	0.0101776	0.0173065	0.0364486	i20S	std20S	5.57602e-15	1.55013e-13	RIVINRARVECQSHRLTVEDPVT	81	103	82	FALSE
0.0281696	i20S Vs std20S	Alpha 4RVECQSHRLTVEDPVT	Alpha 4	0.153516	0.148814	4.23804e-05	0.00789873	0.00579382	0.00844245	0.00914554	-0.00311099	i20S	std20S	2.3072e-05	5.28004e-05	RVECQSHRLTVEDPVT	88	103	89	FALSE
0.00335309	i20S Vs std20S	Alpha 4TADARI	Alpha 4	0.0989336	0.0984071	-0.00019403	0.0119423	0.0070772	0.000380337	0.000874737	-0.0169215	i20S	std20S	0.00128614	0.00192921	TADARI	77	82	78	FALSE
0.132482	i20S Vs std20S	Alpha 4VFSPDGHL	Alpha 4	0.173169	0.151094	-3.38048e-05	0.0166158	0.0168193	0.0283883	0.0337646	0.0368936	i20S	std20S	3.45847e-07	1.19189e-06	VFSPDGHL	9	16	10	TRUE
-0.137168	i20S Vs std20S	Alpha 4VIKALLE	Alpha 4	0.0369666	0.0598267	7.34075e-06	-0.0180794	-0.0219886	-0.0299321	-0.0366089	-0.0305592	i20S	std20S	2.41012e-12	3.04552e-11	VIKALLE	191	197	192	TRUE
-0.00381768	i20S Vs std20S	Alpha 4VIKALL	Alpha 4	0.0185062	0.0191435	-6.19029e-06	-0.0100339	-0.00745259	0.00192354	0.00329908	0.00844614	i20S	std20S	0.000219743	0.00038022	VIKALL	191	196	192	FALSE
-0.000561026	i20S Vs std20S	Alpha 4VRKICAL	Alpha 4	0.210128	0.210216	3.48504e-05	-0.00791871	-0.00703848	-9.15941e-05	0.000225573	0.0142622	i20S	std20S	0.00312836	0.00439235	VRKICAL	59	65	60	FALSE
0.00421235	i20S Vs std20S	Alpha 4WKANAIGRGAKSVRE	Alpha 4	0.159043	0.158346	-3.4961e-05	0.00540002	0.00422443	0.00201793	0.00036376	-0.00779378	i20S	std20S	0.0202689	0.0247138	WKANAIGRGAKSVRE	156	170	157	FALSE
0.0936368	i20S Vs std20S	Alpha 4YQTDPSGTYHA	Alpha 4	0.20447	0.188843	0.000125508	0.0214252	0.0162605	0.0112771	0.0160309	0.0286431	i20S	std20S	6.31799e-07	2.09095e-06	YQTDPSGTYHA	145	155	146	FALSE
0.0136972	i20S Vs std20S	Alpha 4YQTDPSGTYHAWKANA	Alpha 4	0.171857	0.169576	-9.86473e-06	0.00252716	-0.00131451	0.00090854	-0.0008894	0.0124654	i20S	std20S	0.00175981	0.00255693	YQTDPSGTYHAWKANA	145	160	146	FALSE
0.0385804	i20S Vs std20S	Alpha 4YQTDPSGTYHAWKANAIGRGAKSVRE	Alpha 4	0.181561	0.175128	1.98283e-05	0.00648791	0.00508299	0.00501977	0.00559176	0.0163979	i20S	std20S	0.0208516	0.0251303	YQTDPSGTYHAWKANAIGRGAKSVRE	145	170	146	FALSE
0.0330221	i20S Vs std20S	Alpha 5AIGIQTSEGVCLAVE	Alpha 5	0.0587391	0.0532348	4.07478e-06	-0.00243598	0.00807844	0.00613292	0.0143478	0.00689887	i20S	std20S	0.416541	0.432083	AIGIQTSEGVCLAVE	37	51	38	FALSE
-0.020153	i20S Vs std20S	Alpha 5AIKLGSTAIG	Alpha 5	0.12354	0.126912	-7.66397e-05	0.00666957	0.00296602	-0.000717293	-0.0137448	-0.0153265	i20S	std20S	0.000119368	0.000221229	AIKLGSTAIG	30	39	31	FALSE
0.0811635	i20S Vs std20S	Alpha 5ATVQPGQNFHM	Alpha 5	0.233107	0.219576	2.47946e-05	0.00129694	0.0120862	0.0269586	0.0240004	0.0168215	i20S	std20S	0.00474422	0.00642318	ATVQPGQNFHM	218	228	219	TRUE
0.0894976	i20S Vs std20S	Alpha 5ATVQPGQN	Alpha 5	0.346472	0.331545	6.63921e-05	0.00305067	0.0133261	0.0236418	0.0279591	0.0215199	i20S	std20S	1.32769e-08	6.01792e-08	ATVQPGQN	218	225	219	TRUE
0.0770267	i20S Vs std20S	Alpha 5AVEKRITSPLMEPSS	Alpha 5	0.314212	0.301377	-1.41302e-05	0.0131007	0.0114658	0.014754	0.00802127	0.029685	i20S	std20S	5.55941e-05	0.000117084	AVEKRITSPLMEPSS	49	63	50	FALSE
0.242239	i20S Vs std20S	Alpha 5DADPGAMSRPFGVAL	Alpha 5	0.159682	0.119309	1.44883e-06	0.0384909	0.0393396	0.0459443	0.0500619	0.0684018	i20S	std20S	4.27409e-13	6.47528e-12	DADPGAMSRPFGVAL	127	141	128	TRUE
0.0313293	i20S Vs std20S	Alpha 5DADPGAMSRPFGVALL	Alpha 5	0.108824	0.103611	-5.04594e-05	0.00262994	0.00225547	0.00869311	0.0100114	0.00773934	i20S	std20S	0.00536578	0.00717157	DADPGAMSRPFGVALL	127	142	128	FALSE
-0.143895	i20S Vs std20S	Alpha 5DARAIGSASEGAQSSL	Alpha 5	0.272954	0.296936	5.43994e-06	-0.0192428	-0.0329804	-0.0211509	-0.0417836	-0.0287377	i20S	std20S	4.03099e-05	8.7548e-05	DARAIGSASEGAQSSL	166	181	167	TRUE
0.141838	i20S Vs std20S	Alpha 5EEVIKDI	Alpha 5	0.107704	0.0840764	-7.14289e-05	0.0227846	0.0226613	0.0426762	0.029258	0.0244577	i20S	std20S	2.8054e-07	9.99875e-07	EEVIKDI	235	241	236	TRUE
0.037812	i20S Vs std20S	Alpha 5FHMDPSGTF	Alpha 5	0.108197	0.10189	2.91835e-05	-0.000627797	-0.00193961	0.00855906	0.0147132	0.0171071	i20S	std20S	3.78883e-09	1.97493e-08	FHMDPSGTF	154	162	155	FALSE
-0.0782135	i20S Vs std20S	Alpha 5FTKEELEE	Alpha 5	0.116009	0.129051	-3.91893e-05	-0.0124402	-0.0203977	-0.0175141	-0.0162678	-0.0115937	i20S	std20S	0.000871558	0.0013612	FTKEELEE	229	236	230	TRUE
0.241816	i20S Vs std20S	Alpha 5FTYNETM	Alpha 5	0.255759	0.215462	-3.15225e-05	0.0201598	0.0325815	0.0573107	0.0596293	0.0721344	i20S	std20S	5.97893e-16	2.49321e-14	FTYNETM	101	107	102	TRUE
-0.0157417	i20S Vs std20S	Alpha 5IADAKTLIDKA	Alpha 5	0.169168	0.171806	-8.70366e-05	-0.0121148	-0.0194931	-0.00577908	-0.00135911	0.0230044	i20S	std20S	3.68209e-09	1.94358e-08	IADAKTLIDKA	82	92	83	FALSE
-0.0232747	i20S Vs std20S	Alpha 5IADAKTLIDKARVETQNHW	Alpha 5	0.132255	0.136134	2.19277e-06	-0.00570132	-0.0125877	-0.00603626	-0.00340319	0.00445378	i20S	std20S	0.0015096	0.00223902	IADAKTLIDKARVETQNHW	82	100	83	FALSE
0.0498699	i20S Vs std20S	Alpha 5IDAHIGCA	Alpha 5	0.104392	0.0960783	1.2458e-05	0.00214434	0.0135788	0.0118139	0.00979101	0.0125419	i20S	std20S	0.0010965	0.00167487	IDAHIGCA	70	77	71	FALSE
0.094551	i20S Vs std20S	Alpha 5IEKIVE	Alpha 5	0.138302	0.122533	6.7402e-05	0.0102224	0.0154519	0.0207495	0.0225797	0.0255475	i20S	std20S	0.019905	0.0243413	IEKIVE	64	69	65	FALSE
0.0480868	i20S Vs std20S	Alpha 5IGIQTSEG	Alpha 5	0.158992	0.150971	3.6939e-05	0.00350647	0.00617886	0.00506705	0.0121646	0.0211698	i20S	std20S	0.153152	0.169852	IGIQTSEG	38	45	39	FALSE
-0.0411428	i20S Vs std20S	Alpha 5IGIQTSEGVC	Alpha 5	0.128566	0.135421	1.54989e-05	-0.0177708	-0.0121694	-0.00866266	-0.00994246	0.00740249	i20S	std20S	0.0429549	0.050034	IGIQTSEGVC	38	47	39	FALSE
-0.0464599	i20S Vs std20S	Alpha 5IKLGSTA	Alpha 5	0.210158	0.217892	5.30771e-05	0.00819479	-0.000716437	-0.0187592	-0.0298112	-0.00536788	i20S	std20S	0.000239882	0.000409963	IKLGSTA	31	37	32	FALSE
0.00348671	i20S Vs std20S	Alpha 5IQTSEGVC	Alpha 5	0.140436	0.139855	-1.78468e-06	-0.00388349	-0.0101977	0.00195266	0.00372413	0.0118911	i20S	std20S	1.71545e-06	5.03761e-06	IQTSEGVC	40	47	41	FALSE
0.0117522	i20S Vs std20S	Alpha 5KARVETQNHW	Alpha 5	0.0690067	0.0670607	-7.66093e-05	-0.00158845	0.0032483	0.0109944	7.65673e-05	-0.000978682	i20S	std20S	0.352653	0.369489	KARVETQNHW	91	100	92	FALSE
-0.0114051	i20S Vs std20S	Alpha 5KEAIKSSL	Alpha 5	0.0196268	0.0215308	-1.88882e-05	-0.00564734	-0.00381013	-0.00080441	-0.00192458	0.000781378	i20S	std20S	0.0179477	0.0221426	KEAIKSSL	192	199	193	FALSE
-0.0180169	i20S Vs std20S	Alpha 5KLGSTAIGI	Alpha 5	0.128215	0.131228	-6.34033e-05	0.00878499	0.00416811	-0.00511897	-0.0137081	-0.012143	i20S	std20S	8.64402e-05	0.000167548	KLGSTAIGI	32	40	33	FALSE
0.0622864	i20S Vs std20S	Alpha 5LALQF	Alpha 5	0.0409394	0.0305805	-0.00013294	0.00534041	0.0130713	0.00929075	0.0170778	0.0175061	i20S	std20S	0.00918666	0.0118602	LALQF	119	123	120	FALSE
0.0574618	i20S Vs std20S	Alpha 5LAVEKRITSPLMEPSS	Alpha 5	0.291527	0.281951	-2.97937e-06	0.00543642	0.00594028	0.0126358	0.0138864	0.0195628	i20S	std20S	1.26714e-08	5.87107e-08	LAVEKRITSPLMEPSS	48	63	49	FALSE
-0.0290453	i20S Vs std20S	Alpha 5LFGGVDEKGPQL	Alpha 5	0.126524	0.131369	-2.4019e-05	-0.0132264	-0.00972063	0.00219477	-0.00669286	-0.00160017	i20S	std20S	0.00101857	0.00156155	LFGGVDEKGPQL	142	153	143	FALSE
0.0111384	i20S Vs std20S	Alpha 5LLFGGVDEKGPQL	Alpha 5	0.049975	0.0481071	6.8828e-05	0.000525631	-0.00630207	-0.00550225	0.00565563	0.0167614	i20S	std20S	0.00151416	0.00223902	LLFGGVDEKGPQL	141	153	142	FALSE
0.0668544	i20S Vs std20S	Alpha 5LTRSEYDRGVN	Alpha 5	0.423105	0.411958	2.96584e-05	-0.00604759	0.00470238	0.0222502	0.0233165	0.022633	i20S	std20S	3.3744e-06	9.25739e-06	LTRSEYDRGVN	3	13	4	TRUE
0.0546923	i20S Vs std20S	Alpha 5LTRSEYDRGVNTFSPEGRL	Alpha 5	0.303363	0.294246	8.72133e-06	-0.0133093	-0.00477481	0.0186653	0.0221227	0.0319884	i20S	std20S	7.83037e-11	6.16087e-10	LTRSEYDRGVNTFSPEGRL	3	21	4	TRUE
-0.0320772	i20S Vs std20S	Alpha 5QEVYHKSMTL	Alpha 5	0.128015	0.133362	-1.16229e-06	-0.00295083	-0.00775411	-0.00217254	-0.0161484	-0.0030514	i20S	std20S	0.0159305	0.0198892	QEVYHKSMTL	182	191	183	FALSE
-0.22666	i20S Vs std20S	Alpha 5RAIGSASEGAQSSL	Alpha 5	0.276945	0.314715	4.38044e-05	-0.0345995	-0.0473626	-0.0487765	-0.0535224	-0.0423989	i20S	std20S	3.64945e-08	1.53719e-07	RAIGSASEGAQSSL	168	181	169	TRUE
-0.0615003	i20S Vs std20S	Alpha 5SVTQAVSNL	Alpha 5	0.119288	0.12954	-8.27367e-06	-0.00567586	-0.0115857	-0.0174905	-0.018315	-0.00843334	i20S	std20S	8.22596e-07	2.63864e-06	SVTQAVSNL	111	119	112	FALSE
-0.0697967	i20S Vs std20S	Alpha 5TVESVT	Alpha 5	0.0474151	0.0590505	-1.59974e-05	-0.0107001	-0.0137831	-0.0115975	-0.0276376	-0.0060784	i20S	std20S	0.00324236	0.00450688	TVESVT	108	113	109	FALSE
-0.0902159	i20S Vs std20S	Alpha 5TVESVTQA	Alpha 5	0.0446266	0.0596543	4.97536e-05	-0.0144536	-0.016735	-0.0180154	-0.0107921	-0.0302197	i20S	std20S	0.000154514	0.000278928	TVESVTQA	108	115	109	FALSE
-0.103641	i20S Vs std20S	Alpha 5TVESVTQAVSNL	Alpha 5	0.101956	0.119226	1.9104e-05	-0.0258323	-0.0332063	-0.0314127	-0.0172883	0.00409901	i20S	std20S	4.19059e-10	2.77377e-09	TVESVTQAVSNL	108	119	109	TRUE
0.14816	i20S Vs std20S	Alpha 5TVESVTQ	Alpha 5	0.079838	0.0551611	-9.91017e-05	0.0297726	0.0305436	0.027018	0.0269882	0.033838	i20S	std20S	2.21092e-06	6.22943e-06	TVESVTQ	108	114	109	TRUE
0.0372306	i20S Vs std20S	Alpha 5VIKDI	Alpha 5	0.0958332	0.0896526	-0.000146673	0.0119247	0.0108268	0.018434	0.0100325	-0.0139875	i20S	std20S	0.000115838	0.000216612	VIKDI	237	241	238	FALSE
0.0609102	i20S Vs std20S	Alpha 5YAIEA	Alpha 5	0.0494744	0.0393182	2.73221e-05	0.00914645	0.00945328	0.0127268	0.0122689	0.0173147	i20S	std20S	0.00407739	0.00559301	YAIEA	26	30	27	FALSE
0.0310916	i20S Vs std20S	Alpha 6AAHQKKILHVDNHIGIS	Alpha 6	0.0714793	0.0662943	1.83701e-05	0.0037944	0.00503621	0.00679684	0.00458232	0.0108819	i20S	std20S	3.85244e-10	2.67745e-09	AAHQKKILHVDNHIGIS	57	73	58	FALSE
0.0569783	i20S Vs std20S	Alpha 6DVSPFL	Alpha 6	0.123587	0.114078	7.49574e-05	0.00642483	0.0155902	0.0184684	0.00492867	0.0115662	i20S	std20S	0.00735717	0.00958731	DVSPFL	228	233	229	FALSE
-0.0339022	i20S Vs std20S	Alpha 6EAVKQGSATVGLKSKTHAVL	Alpha 6	0.116781	0.122429	1.08056e-05	-0.00358868	-0.00572196	-0.0108958	-0.00988449	-0.00381138	i20S	std20S	0.00306649	0.00432002	EAVKQGSATVGLKSKTHAVL	27	46	28	FALSE
-0.0171982	i20S Vs std20S	Alpha 6ERHMSEF	Alpha 6	0.07162	0.0744995	-7.88828e-05	0.00199587	-0.000110582	-0.00823391	-0.00362423	-0.00722535	i20S	std20S	0.233626	0.251088	ERHMSEF	173	179	174	FALSE
0.0201835	i20S Vs std20S	Alpha 6FRNQYDND	Alpha 6	0.352026	0.348672	-6.08834e-05	-0.00967555	-0.0143299	0.0126519	0.017136	0.0144011	i20S	std20S	9.88282e-06	2.43854e-05	FRNQYDND	2	9	3	FALSE
0.158135	i20S Vs std20S	Alpha 6FTIYDDD	Alpha 6	0.097	0.0706442	-5.93826e-07	0.0251519	0.0266099	0.0317725	0.0353016	0.039299	i20S	std20S	8.43745e-12	8.18236e-11	FTIYDDD	221	227	222	TRUE
0.0237439	i20S Vs std20S	Alpha 6GSATVGLKSKTHAV	Alpha 6	0.0494873	0.0455384	-5.08017e-05	0.00060398	0.00338757	0.00719318	0.00575179	0.00680741	i20S	std20S	0.366248	0.380861	GSATVGLKSKTHAV	32	45	33	FALSE
0.106129	i20S Vs std20S	Alpha 6IAGLTA	Alpha 6	0.384677	0.366986	1.87575e-05	-0.00312686	0.000753241	0.0256015	0.0317886	0.051112	i20S	std20S	6.11933e-07	2.04141e-06	IAGLTA	74	79	75	TRUE
0.0838017	i20S Vs std20S	Alpha 6IAGYDDMGPHIF	Alpha 6	0.0704345	0.0564677	-6.26827e-07	0.00968851	0.0116815	0.018712	0.017834	0.0258856	i20S	std20S	1.45689e-06	4.38715e-06	IAGYDDMGPHIF	134	145	135	TRUE
-0.003914	i20S Vs std20S	Alpha 6IAGYDDMGPHIFQTC	Alpha 6	0.146568	0.147236	-9.03348e-05	0.0102067	0.0125576	0.00415828	-0.000904079	-0.0299325	i20S	std20S	3.80797e-06	1.01144e-05	IAGYDDMGPHIFQTC	134	148	135	FALSE
0.033481	i20S Vs std20S	Alpha 6IGIVGKDLE	Alpha 6	0.156864	0.151299	-8.83795e-05	0.0064625	0.00412183	0.00854983	0.0084865	0.00586033	i20S	std20S	0.797408	0.801251	IGIVGKDLE	212	220	213	FALSE
-0.00559246	i20S Vs std20S	Alpha 6IGSKTQIPTQRYGRRPYGVG	Alpha 6	0.0782596	0.0792011	-5.60818e-05	8.27551e-05	0.000672459	-0.004478	-0.0042166	0.00234693	i20S	std20S	0.36408	0.379553	IGSKTQIPTQRYGRRPYGVG	112	131	113	FALSE
0.0287791	i20S Vs std20S	Alpha 6IGSKTQIPTQRYGRRPYGVGL	Alpha 6	0.0914332	0.0866337	1.80736e-05	0.00256475	-0.000588361	0.00817148	-0.000774593	0.0194058	i20S	std20S	0.000292046	0.000493049	IGSKTQIPTQRYGRRPYGVGL	112	132	113	FALSE
0.0244638	i20S Vs std20S	Alpha 6LEERPQRKAQPAQPADEPAE	Alpha 6	0.418856	0.41478	-9.84834e-06	-0.00585332	0.00119901	0.00670447	0.00622389	0.0161898	i20S	std20S	0.0011268	0.00171487	LEERPQRKAQPAQPADEPAE	236	255	237	FALSE
0.105812	i20S Vs std20S	Alpha 6LEERPQRKAQPAQPADEPAEKADEPMEH	Alpha 6	0.369856	0.352556	-0.00201074	0.0123883	0.0158198	0.0184229	0.0266291	0.032552	i20S	std20S	1.80287e-05	4.22357e-05	LEERPQRKAQPAQPADEPAEKADEPMEH	236	263	237	TRUE
0.0724587	i20S Vs std20S	Alpha 6LIGSKTQIPTQRYGRRPYGVGL	Alpha 6	0.0842576	0.0721801	6.08163e-06	0.00557899	0.0062156	0.0164031	0.0153542	0.0289068	i20S	std20S	9.68753e-11	7.21375e-10	LIGSKTQIPTQRYGRRPYGVGL	111	132	112	FALSE
-0.0813659	i20S Vs std20S	Alpha 6LLIAG	Alpha 6	0.041349	0.0549219	-7.1778e-05	-0.0179693	-0.020505	-0.0109469	-0.018696	-0.0132486	i20S	std20S	0.00659989	0.0087003	LLIAG	132	136	133	FALSE
-0.0482321	i20S Vs std20S	Alpha 6LRETLPAEQDL	Alpha 6	0.275557	0.283584	7.1463e-05	-0.0327919	-0.0336689	-0.0125059	-0.000106095	0.0308407	i20S	std20S	1.06031e-13	2.00976e-12	LRETLPAEQDL	195	205	196	FALSE
-0.0807655	i20S Vs std20S	Alpha 6LRETLPAEQDLTTKNVS	Alpha 6	0.262163	0.275625	-9.27685e-07	-0.0275046	-0.0341147	-0.0186151	-0.0118969	0.0113657	i20S	std20S	1.89871e-08	8.423e-08	LRETLPAEQDLTTKNVS	195	211	196	TRUE
-0.0544763	i20S Vs std20S	Alpha 6LRETLPAEQ	Alpha 6	0.248141	0.257227	-4.44168e-05	-0.00799936	-0.01585	-0.018921	-0.0142193	0.00251343	i20S	std20S	8.57067e-07	2.70755e-06	LRETLPAEQ	195	203	196	FALSE
0.13987	i20S Vs std20S	Alpha 6MECNL	Alpha 6	0.34652	0.323217	-5.29314e-05	0.0279078	0.0309225	0.0311825	0.0268149	0.0230426	i20S	std20S	0.00277134	0.0039442	MECNL	180	184	181	TRUE
0.103126	i20S Vs std20S	Alpha 6MFRNQYDNDAcetyl N-term (1)Oxidation M (1)	Alpha 6	0.46876	0.45157	1.42485e-05	0.0039892	0.00610103	0.0345908	0.0302035	0.0282417	i20S	std20S	6.82094e-05	0.000138074	MFRNQYDNDAcetyl N-term (1)Oxidation M (1)	1	9	2	TRUE
0.0339064	i20S Vs std20S	Alpha 6MRQECL	Alpha 6	0.0692446	0.0635915	1.25178e-05	0.00375631	-0.00105136	-0.00294508	0.00886513	0.0252814	i20S	std20S	3.53791e-06	9.57991e-06	MRQECL	88	93	89	FALSE
-0.0407702	i20S Vs std20S	Alpha 6MSIGARSQSART	Alpha 6	0.271105	0.277418	0.00288855	0.0165811	0.00220513	-0.00963203	-0.0228554	-0.0270691	i20S	std20S	0.000287501	0.000487348	MSIGARSQSART	159	170	160	FALSE
-0.0164823	i20S Vs std20S	Alpha 6NELVKHGLRA	Alpha 6	0.046783	0.0495265	2.09055e-05	-0.00830671	-0.00282049	-0.000988012	-0.0030147	-0.00135242	i20S	std20S	0.129671	0.144967	NELVKHGLRA	185	194	186	FALSE
-0.00795913	i20S Vs std20S	Alpha 6TIYDDDDVSPFL	Alpha 6	0.0587066	0.060019	8.48139e-05	0.00101291	0.00635587	-0.00450289	-0.00244574	-0.00837928	i20S	std20S	0.320303	0.337288	TIYDDDDVSPFL	222	233	223	FALSE
0.159032	i20S Vs std20S	Alpha 6TIYDDD	Alpha 6	0.190848	0.16434	1.52042e-05	0.0311141	0.0348983	0.0295882	0.0305174	0.0329145	i20S	std20S	6.79583e-11	5.44973e-10	TIYDDD	222	227	223	TRUE
0.0192749	i20S Vs std20S	Alpha 6TTKNVSIGIVGKDLE	Alpha 6	0.117037	0.113825	1.56809e-06	0.00311191	-0.00464056	0.00869068	0.00388429	0.00822863	i20S	std20S	0.419786	0.434369	TTKNVSIGIVGKDLE	206	220	207	FALSE
0.142549	i20S Vs std20S	Alpha 6TVWSPQGRIHQIE	Alpha 6	0.189835	0.166072	3.05634e-05	0.0153371	0.0189771	0.0265342	0.0440595	0.0376413	i20S	std20S	8.09683e-05	0.000158515	TVWSPQGRIHQIE	11	23	12	TRUE
0.0381789	i20S Vs std20S	Alpha 6VALKRAQSEL	Alpha 6	0.388039	0.381674	1.00846e-05	0.0171717	0.0156541	0.0119585	0.00309408	-0.00969938	i20S	std20S	1.3673e-09	7.70492e-09	VALKRAQSEL	47	56	48	FALSE
0.176703	i20S Vs std20S	Alpha 6VFDRPLPVSRL	Alpha 6	0.109493	0.0800509	-4.95313e-05	0.0211264	0.0225984	0.0399654	0.0439536	0.0490595	i20S	std20S	2.2732e-12	2.96226e-11	VFDRPLPVSRL	98	108	99	TRUE
-0.0517246	i20S Vs std20S	Alpha 6VGLKSKTHAVL	Alpha 6	0.0860217	0.0947891	-0.000879636	-0.0159731	-0.0145174	-0.0165819	-0.0133641	0.008712	i20S	std20S	0.00665993	0.00873331	VGLKSKTHAVL	36	46	37	FALSE
-0.0421682	i20S Vs std20S	Alpha 6VSIGIVGKD	Alpha 6	0.136825	0.143861	-5.05899e-05	-0.0102381	-0.00139908	-0.00798285	-0.00812145	-0.0144267	i20S	std20S	0.0279204	0.0332652	VSIGIVGKD	210	218	211	FALSE
0.0834859	i20S Vs std20S	Alpha 6VTVWSPQGRIHQ	Alpha 6	0.228628	0.214636	0.000463139	0.00780827	0.0177589	0.0191464	0.0138856	0.0248867	i20S	std20S	0.0401421	0.0471528	VTVWSPQGRIHQ	10	21	11	FALSE
0.123573	i20S Vs std20S	Alpha 6VTVWSPQGRIHQIE	Alpha 6	0.178141	0.157543	1.71876e-05	0.0160614	0.0179216	0.023422	0.0255256	0.0406422	i20S	std20S	2.1286e-13	3.5505e-12	VTVWSPQGRIHQIE	10	23	11	TRUE
0.119182	i20S Vs std20S	Alpha 6VTVWSPQGRIHQIEY	Alpha 6	0.152495	0.132632	8.68828e-07	0.0157526	0.016156	0.0236256	0.027636	0.0360119	i20S	std20S	1.56893e-10	1.1478e-09	VTVWSPQGRIHQIEY	10	24	11	TRUE
-0.0202943	i20S Vs std20S	Alpha 6YAMEA	Alpha 6	0.0502132	0.0535879	4.62457e-05	-0.00456671	-0.00735855	-0.00252638	-0.000912963	-0.00492971	i20S	std20S	0.8051	0.8051	YAMEA	24	28	25	FALSE
-0.00972593	i20S Vs std20S	Alpha 7ADARSLAD	Alpha 7	0.0721609	0.0737837	-1.06851e-05	-0.0024079	-0.00748228	-0.0048428	0.00280039	0.00220667	i20S	std20S	0.0405833	0.0475372	ADARSLAD	82	89	83	FALSE
0.0123546	i20S Vs std20S	Alpha 7AVAGL	Alpha 7	0.157173	0.155107	3.81569e-05	-0.0267618	-0.0159852	0.0166351	0.0167272	0.0217394	i20S	std20S	4.48694e-15	1.55013e-13	AVAGL	76	80	77	TRUE
-0.161976	i20S Vs std20S	Alpha 7EAEKYAKESL	Alpha 7	0.19465	0.221638	4.90355e-05	-0.0366039	-0.0390897	-0.0156824	-0.0281416	-0.0424585	i20S	std20S	4.51267e-09	2.32319e-08	EAEKYAKESL	234	243	235	FALSE
-0.0714004	i20S Vs std20S	Alpha 7FELEL	Alpha 7	0.261486	0.27342	-0.00020449	-0.0258783	-0.0279922	-0.00674459	-0.0128955	0.00211016	i20S	std20S	1.04493e-06	3.27621e-06	FELEL	209	213	210	FALSE
0.0184953	i20S Vs std20S	Alpha 7FMLGSY	Alpha 7	0.0565636	0.0534886	-4.53989e-05	0.00158925	-0.00308155	-0.000483616	0.00298325	0.0174879	i20S	std20S	0.000327719	0.00054883	FMLGSY	135	140	136	FALSE
0.0623328	i20S Vs std20S	Alpha 7FRSNFGYNIPLKHLAD	Alpha 7	0.124657	0.114269	-6.53678e-06	0.00320115	0.00749583	0.012199	0.0141693	0.0252675	i20S	std20S	5.20062e-06	1.33868e-05	FRSNFGYNIPLKHLAD	98	113	99	FALSE
0.0115716	i20S Vs std20S	Alpha 7FRSNFGYNIPLKHLADRVAM	Alpha 7	0.101093	0.0991788	-8.8426e-05	-0.00176462	-0.00028996	0.00244802	0.00299311	0.00818507	i20S	std20S	0.0419981	0.0490566	FRSNFGYNIPLKHLADRVAM	98	117	99	FALSE
0.0197932	i20S Vs std20S	Alpha 7GKARQAAKTEIEKLQM	Alpha 7	0.183059	0.179768	-4.53681e-05	-0.00107581	0.000681799	0.00628235	0.0112889	0.00261602	i20S	std20S	0.430055	0.442798	GKARQAAKTEIEKLQM	166	181	167	FALSE
-0.0301041	i20S Vs std20S	Alpha 7GVEKLVL	Alpha 7	0.319252	0.324273	-1.73099e-05	-0.0107372	-0.0221688	-0.0095143	-0.000605796	0.012922	i20S	std20S	6.03964e-05	0.0001253	GVEKLVL	48	54	49	FALSE
-0.0116267	i20S Vs std20S	Alpha 7GYNIPLKHLADRVAM	Alpha 7	0.132018	0.133958	-1.01954e-05	-0.00484371	-0.00167785	0.00104749	-0.000593023	-0.0055596	i20S	std20S	0.172793	0.188625	GYNIPLKHLADRVAM	103	117	104	FALSE
0.082971	i20S Vs std20S	Alpha 7GYWGCA	Alpha 7	0.160899	0.147096	-0.000150747	-0.00163711	0.00238102	0.0278336	0.0236862	0.0307074	i20S	std20S	2.94584e-07	1.04103e-06	GYWGCA	159	164	160	TRUE
0.0376359	i20S Vs std20S	Alpha 7IAREEASNF	Alpha 7	0.0769236	0.0706465	2.65949e-05	0.00303038	0.00763712	0.00689194	0.00518416	0.0148923	i20S	std20S	0.000452724	0.000731728	IAREEASNF	90	98	91	FALSE
-0.0457029	i20S Vs std20S	Alpha 7IGKARQAAKTEIE	Alpha 7	0.172815	0.180425	4.03415e-05	-0.014387	-0.011214	-0.00982538	-0.0100477	-0.000228881	i20S	std20S	0.0175353	0.021698	IGKARQAAKTEIE	165	177	166	FALSE
0.0126555	i20S Vs std20S	Alpha 7IGKARQAAKTEIEKL	Alpha 7	0.126747	0.124647	-5.55482e-05	0.00467115	0.00281864	0.00314185	0.00379877	-0.00177491	i20S	std20S	0.111024	0.125127	IGKARQAAKTEIEKL	165	179	166	FALSE
-0.00915987	i20S Vs std20S	Alpha 7IGKARQAAKTEIEKLQM	Alpha 7	0.186975	0.188523	-0.000130292	-0.00702392	-0.00469697	-0.00264252	-0.00139934	0.00660289	i20S	std20S	0.000787385	0.00124371	IGKARQAAKTEIEKLQM	165	181	166	FALSE
-0.0301258	i20S Vs std20S	Alpha 7IGKARQAAKTEIEKLQMKE	Alpha 7	0.204591	0.209616	-2.51534e-05	-0.0138831	-0.0164235	-0.00875996	-0.00604066	0.0149814	i20S	std20S	2.20351e-07	8.13153e-07	IGKARQAAKTEIEKLQMKE	165	183	166	FALSE
-0.0130183	i20S Vs std20S	Alpha 7IVHDEVKDKAFE	Alpha 7	0.218036	0.220203	1.87511e-05	-0.024732	-0.0220158	0.00204046	0.0126496	0.0190395	i20S	std20S	9.07669e-11	6.91069e-10	IVHDEVKDKAFE	199	210	200	FALSE
0.0266745	i20S Vs std20S	Alpha 7IVKEVAKIIY	Alpha 7	0.0423795	0.0379343	-3.26499e-06	0.000452194	0.00397795	0.00470799	0.0036121	0.0139243	i20S	std20S	0.00014384	0.000261927	IVKEVAKIIY	189	198	190	FALSE
0.0768242	i20S Vs std20S	Alpha 7KEEDESDDDNM	Alpha 7	0.222309	0.2095	2.88409e-05	0.0125604	0.00881253	0.0142659	0.0183628	0.0228226	i20S	std20S	1.96972e-05	4.58867e-05	KEEDESDDDNM	244	254	245	FALSE
0.0373011	i20S Vs std20S	Alpha 7LADARSLAD	Alpha 7	0.0789454	0.0727444	-9.46757e-05	-9.85707e-05	0.00345012	0.0102953	0.00764919	0.016005	i20S	std20S	5.86506e-05	0.000122287	LADARSLAD	81	89	82	FALSE
-0.0328525	i20S Vs std20S	Alpha 7LELSW	Alpha 7	0.183249	0.18875	-0.000153606	-0.0206311	-0.0107532	0.00182746	-0.00124846	-0.00204713	i20S	std20S	7.29494e-05	0.00014555	LELSW	211	215	212	FALSE
-0.0115741	i20S Vs std20S	Alpha 7LSWVGELTNGRHEIVPKDIRE	Alpha 7	0.130965	0.132899	-2.79354e-05	-0.00579822	-0.00737832	-0.000560649	0.00309634	-0.000933249	i20S	std20S	0.523818	0.534064	LSWVGELTNGRHEIVPKDIRE	213	233	214	FALSE
-0.0195529	i20S Vs std20S	Alpha 7LTNGRHEIVPKDIRE	Alpha 7	0.106817	0.110092	-9.78899e-05	-0.00209207	-0.00295405	0.000360489	-0.00405829	-0.0108089	i20S	std20S	0.0628318	0.0715871	LTNGRHEIVPKDIRE	219	233	220	FALSE
0.0116459	i20S Vs std20S	Alpha 7MLGSY	Alpha 7	0.0710827	0.0691683	-0.00015972	-0.00183034	-0.00627118	0.0101938	0.00212966	0.00742399	i20S	std20S	0.256808	0.273885	MLGSY	136	140	137	FALSE
0.0466275	i20S Vs std20S	Alpha 7MLGSYSVNDGAQL	Alpha 7	0.184632	0.176858	1.29079e-05	0.00913867	0.00796895	0.00269596	0.00787864	0.0189453	i20S	std20S	0.00279734	0.00395909	MLGSYSVNDGAQL	136	148	137	FALSE
0.0222651	i20S Vs std20S	Alpha 7NSSTAIG	Alpha 7	0.14157	0.137872	-7.96436e-05	0.00455052	0.00337058	0.0102729	-0.00134625	0.00541736	i20S	std20S	0.274489	0.291995	NSSTAIG	32	38	33	FALSE
0.0916983	i20S Vs std20S	Alpha 7PLKHLADRVAM	Alpha 7	0.123544	0.108272	-6.79323e-05	0.0202061	0.0183469	0.0248819	0.020207	0.00805636	i20S	std20S	8.96192e-06	2.22448e-05	PLKHLADRVAM	107	117	108	TRUE
0.0267436	i20S Vs std20S	Alpha 7RSNFGYNIPLKHLAD	Alpha 7	0.136566	0.132115	-3.89643e-05	-0.00432374	-0.000956398	0.00867592	0.00535846	0.0179894	i20S	std20S	0.0010082	0.00155136	RSNFGYNIPLKHLAD	99	113	100	FALSE
-0.00470767	i20S Vs std20S	Alpha 7RSNFGYNIPLKHLADRVAM	Alpha 7	0.105591	0.106373	1.23954e-05	-0.00638701	-0.00838451	-0.00209213	-0.00488754	0.0170435	i20S	std20S	7.70963e-07	2.49218e-06	RSNFGYNIPLKHLADRVAM	99	117	100	FALSE
0.284846	i20S Vs std20S	Alpha 7SASTFSPDGRVF	Alpha 7	0.138081	0.0933957	-0.0167357	0.0496643	0.0540788	0.0669659	0.0561594	0.057978	i20S	std20S	2.58379e-11	2.29242e-10	SASTFSPDGRVF	10	21	11	TRUE
-0.0547596	i20S Vs std20S	Alpha 7SAVRPFGCSF	Alpha 7	0.0705024	0.0796404	-6.84245e-05	-0.00854361	-0.0156206	-0.0161895	-0.0146899	0.000283962	i20S	std20S	1.15722e-05	2.79376e-05	SAVRPFGCSF	126	135	127	FALSE
0.217257	i20S Vs std20S	Alpha 7SSIGTGYDLAcetyl N-term (1)	Alpha 7	0.408169	0.371952	4.82307e-05	0.0434615	0.0429794	0.0480411	0.0431286	0.0396462	i20S	std20S	1.21675e-09	7.03895e-09	SSIGTGYDLAcetyl N-term (1)	1	9	2	TRUE
0.174445	i20S Vs std20S	Alpha 7SSIGTGYDLSAAcetyl N-term (1)	Alpha 7	0.40567	0.376599	-1.93188e-05	0.0330889	0.0334766	0.0323668	0.0379416	0.037571	i20S	std20S	0.000211622	0.000369825	SSIGTGYDLSAAcetyl N-term (1)	1	11	2	TRUE
-0.0165014	i20S Vs std20S	Alpha 7STFSPDGRVF	Alpha 7	0.138944	0.141698	-2.02877e-05	-0.0221957	-0.023021	0.00647079	0.00900929	0.0132353	i20S	std20S	4.40983e-12	4.96999e-11	STFSPDGRVF	12	21	13	FALSE
0.0432226	i20S Vs std20S	Alpha 7STFSPDGRVFQ	Alpha 7	0.170097	0.162908	-8.81063e-05	-0.00889581	-0.0134298	0.00633161	0.0156288	0.0435878	i20S	std20S	3.01913e-13	4.84221e-12	STFSPDGRVFQ	12	22	13	FALSE
-0.0375803	i20S Vs std20S	Alpha 7SWVGELTNGRHEIVPKD	Alpha 7	0.177731	0.183994	1.28991e-06	-0.00914977	-0.0130136	-0.00874783	-0.00714584	0.000476748	i20S	std20S	0.000932232	0.00144513	SWVGELTNGRHEIVPKD	214	230	215	FALSE
0.00406696	i20S Vs std20S	Alpha 7SWVGELTNGRHEIVPKDIRE	Alpha 7	0.154258	0.15358	-3.70999e-06	-0.00126743	-0.00533517	0.00353193	0.00360909	0.00352855	i20S	std20S	0.176086	0.191219	SWVGELTNGRHEIVPKDIRE	214	233	215	FALSE
-0.0286562	i20S Vs std20S	Alpha 7VAKIIY	Alpha 7	0.0194713	0.0242317	9.35919e-05	-0.0132908	-0.00982627	-0.00386067	-0.00232192	0.000643447	i20S	std20S	0.00128282	0.00192921	VAKIIY	193	198	194	FALSE
0.00367313	i20S Vs std20S	Alpha 7YAMKAVENSSTA	Alpha 7	0.169475	0.168842	0.000124996	-0.00510774	-0.00730039	0.00372834	0.00413174	0.00822117	i20S	std20S	0.0123645	0.0156242	YAMKAVENSSTA	25	36	26	FALSE
0.081502	i20S Vs std20S	Alpha 7YEEGSNKRLFNVDRHVGMA	Alpha 7	0.0922635	0.0786796	8.31867e-07	0.014142	0.0125612	0.0159812	0.016004	0.0228135	i20S	std20S	9.53216e-09	4.46619e-08	YEEGSNKRLFNVDRHVGMA	58	76	59	TRUE
0.0905474	i20S Vs std20S	Alpha 7YEEGSNKRLFNVDRHVGM	Alpha 7	0.0972928	0.0822031	-8.88847e-06	0.0148996	0.0152615	0.019182	0.0169641	0.0242402	i20S	std20S	2.92939e-09	1.5661e-08	YEEGSNKRLFNVDRHVGM	58	75	59	TRUE
-0.0673646	i20S Vs std20S	Alpha 7YGYWGCA	Alpha 7	0.119943	0.131171	-3.08192e-06	-0.0261027	-0.0192516	-0.00331154	-0.00267971	-0.016019	i20S	std20S	8.70484e-06	2.1736e-05	YGYWGCA	158	164	159	FALSE
0.0247267	i20S Vs std20S	Alpha 7YMIDPSGVS	Alpha 7	0.110069	0.105953	-3.19621e-05	0.00627065	0.00228848	0.00233444	0.00035111	0.013482	i20S	std20S	0.0190444	0.0234263	YMIDPSGVS	149	157	150	FALSE
0.0207367	i20S Vs std20S	Alpha 7YMIDPSGVSY	Alpha 7	0.0951566	0.091708	-4.54695e-05	0.00147383	-0.00127163	0.000107967	0.00480379	0.0156227	i20S	std20S	0.000515764	0.000827207	YMIDPSGVSY	149	158	150	FALSE
0.0618652	i20S Vs std20S	Alpha 7YSAVRPFGCSF	Alpha 7	0.100888	0.0905638	7.82121e-05	0.00312828	0.00579826	0.0155908	0.0133065	0.0240413	i20S	std20S	8.67875e-05	0.000167548	YSAVRPFGCSF	125	135	126	FALSE
0.0603526	i20S Vs std20S	Alpha 7YSAVRPFGCS	Alpha 7	0.125569	0.115524	-8.03463e-05	0.000353643	0.00340368	0.0085722	0.0114414	0.0365817	i20S	std20S	1.28329e-08	5.88055e-08	YSAVRPFGCS	125	134	126	FALSE
0.037157	i20S Vs std20S	Alpha 7YSVNDGAQL	Alpha 7	0.285524	0.279335	-2.68987e-05	0.00976557	0.00318275	0.00980316	0.00847448	0.00593105	i20S	std20S	0.016088	0.0200259	YSVNDGAQL	140	148	141	FALSE
0.0453105	i20S Vs std20S	Alpha 7YVHAYTL	Alpha 7	0.0412947	0.0337448	-1.15606e-05	0.00407549	0.00951372	0.00855838	0.0103024	0.0128605	i20S	std20S	0.0284841	0.03384	YVHAYTL	118	124	119	FALSE
0.0326314	i20S Vs std20S	Beta 3ATDVQTVAQRLKF	Beta 3	0.0397942	0.0343596	-2.40445e-05	0.00608379	0.00475071	0.004148	0.00705368	0.0105953	i20S	std20S	0.0220642	0.026439	ATDVQTVAQRLKF	56	68	57	FALSE
0.0760448	i20S Vs std20S	Beta 3DLIGCPMVTDD	Beta 3	0.0852794	0.0726135	-4.95341e-05	0.00595132	0.010015	0.0194304	0.0198074	0.0208407	i20S	std20S	7.14424e-08	2.86457e-07	DLIGCPMVTDD	124	134	125	TRUE
0.0379824	i20S Vs std20S	Beta 3DVQTVAQRLKF	Beta 3	0.0432859	0.0369269	0.000171342	-0.00686271	-0.00443731	0.0156763	0.00772539	0.0258807	i20S	std20S	1.46238e-06	4.38715e-06	DVQTVAQRLKF	58	68	59	FALSE
0.140382	i20S Vs std20S	Beta 3FETISQ	Beta 3	0.058487	0.0350996	-5.78138e-05	0.0246468	0.0221804	0.031185	0.0244642	0.0379055	i20S	std20S	0.0443235	0.0514844	FETISQ	163	168	164	FALSE
0.0696254	i20S Vs std20S	Beta 3FVVSGTC	Beta 3	0.109726	0.0981234	-7.53736e-06	0.015806	0.00904068	0.012446	0.0102527	0.02208	i20S	std20S	0.000431473	0.000705585	FVVSGTC	135	141	136	FALSE
0.0262048	i20S Vs std20S	Beta 3GVIVHIIE	Beta 3	0.0397797	0.0354162	-2.41407e-05	0.00789703	0.00485282	-8.70499e-05	3.69531e-05	0.0135051	i20S	std20S	0.0208474	0.0251303	GVIVHIIE	183	190	184	FALSE
0.205356	i20S Vs std20S	Beta 3IGCPMVTDD	Beta 3	0.153041	0.118813	1.3759e-05	0.0258073	0.0269959	0.0448637	0.0508771	0.0568117	i20S	std20S	1.97563e-13	3.43266e-12	IGCPMVTDD	126	134	127	TRUE
-0.0865293	i20S Vs std20S	Beta 3LATDVQTVA	Beta 3	0.199908	0.214338	-5.09208e-05	-0.041672	-0.0361258	-0.00385256	-0.00698446	0.00210546	i20S	std20S	1.75666e-06	5.12256e-06	LATDVQTVA	55	63	56	FALSE
0.0554761	i20S Vs std20S	Beta 3LWEPNMDPDHL	Beta 3	0.103853	0.0945984	5.11567e-05	0.00356725	0.00448033	0.0154023	0.0146485	0.0173777	i20S	std20S	0.00705688	0.00922482	LWEPNMDPDHL	152	162	153	FALSE
0.0898663	i20S Vs std20S	Beta 3LYEKRFGPYYTE	Beta 3	0.166637	0.151667	-4.88522e-05	0.00542571	0.00513238	0.0199321	0.0218686	0.0375075	i20S	std20S	2.88919e-09	1.56467e-08	LYEKRFGPYYTE	94	105	95	TRUE
0.420628	i20S Vs std20S	Beta 3NAVDRDAVSGMG	Beta 3	0.162868	0.0927828	-0.000115968	0.0682209	0.0799986	0.093955	0.0888453	0.0896086	i20S	std20S	1.87045e-16	1.29996e-14	NAVDRDAVSGMG	172	183	173	TRUE
0.469785	i20S Vs std20S	Beta 3NAVDRDAVSGMGV	Beta 3	0.159676	0.0813876	-5.38057e-05	0.0737222	0.0869679	0.101473	0.104264	0.103358	i20S	std20S	4.46174e-23	9.30272e-21	NAVDRDAVSGMGV	172	184	173	TRUE
0.166646	i20S Vs std20S	Beta 3NAVDRDAVSGMGVIVHIIEKDKITTRTLKARMD	Beta 3	0.102116	0.0743452	-2.23698e-05	0.0247899	0.0296271	0.0359382	0.0377272	0.0385635	i20S	std20S	9.33185e-13	1.29713e-11	NAVDRDAVSGMGVIVHIIEKDKITTRTLKARMD	172	204	173	TRUE
0.438882	i20S Vs std20S	Beta 3NAVDRDAVSGM	Beta 3	0.165508	0.0923676	-3.69456e-05	0.0690796	0.0809495	0.0977346	0.0915557	0.0995625	i20S	std20S	3.69929e-23	9.30272e-21	NAVDRDAVSGM	172	182	173	TRUE
-0.00150121	i20S Vs std20S	Beta 3NGGAVMAMKGKNCVOxidation M (8)	Beta 3	0.0394094	0.0396704	-6.44593e-05	-0.00312253	-0.00287644	0.0044491	-0.00206371	0.00211237	i20S	std20S	0.206482	0.222489	NGGAVMAMKGKNCVOxidation M (8)	6	19	7	FALSE
0.0955475	i20S Vs std20S	Beta 3PNMDPDHL	Beta 3	0.115816	0.0998766	9.02968e-05	-0.00101444	0.00565223	0.0222377	0.0280994	0.0405726	i20S	std20S	9.1266e-05	0.000175382	PNMDPDHL	155	162	156	TRUE
-0.101069	i20S Vs std20S	Beta 3PVIAGLDPKTFKPFICS	Beta 3	0.100899	0.117769	-0.000155622	-0.023849	-0.021484	-0.0136308	-0.0185115	-0.0235936	i20S	std20S	7.777e-10	4.76913e-09	PVIAGLDPKTFKPFICS	106	122	107	FALSE
-0.00698921	i20S Vs std20S	Beta 3PVIAGLDPKTFKPFICSL	Beta 3	0.0165029	0.0174329	0.0014091	0.00297385	0.00113527	-0.00332468	-0.00362536	-0.00414829	i20S	std20S	0.508336	0.519549	PVIAGLDPKTFKPFICSL	106	123	107	FALSE
0.00666519	i20S Vs std20S	Beta 3QKIFPMGDRL	Beta 3	0.0820901	0.0809612	0.000108063	-0.019681	-0.00494562	0.0163846	-0.00220419	0.0171114	i20S	std20S	0.00115965	0.00175845	QKIFPMGDRL	39	48	40	FALSE
0.0828812	i20S Vs std20S	Beta 3SLWEPNMDPDHL	Beta 3	0.0878467	0.0740281	3.05914e-05	0.00891061	0.0116508	0.0161112	0.0214013	0.0248073	i20S	std20S	7.43955e-06	1.89164e-05	SLWEPNMDPDHL	151	162	152	TRUE
0.209464	i20S Vs std20S	Beta 3SYNGGAVM	Beta 3	0.212976	0.178063	1.57584e-05	0.049891	0.0262559	0.0457599	0.0335804	0.0539765	i20S	std20S	5.92169e-12	6.02279e-11	SYNGGAVM	4	11	5	TRUE
0.0717685	i20S Vs std20S	Beta 3VHIIEKDKITTRTLKARMD	Beta 3	0.129069	0.117123	-9.08564e-05	0.00915962	0.010296	0.0196494	0.0155901	0.0170734	i20S	std20S	0.00599025	0.0079552	VHIIEKDKITTRTLKARMD	186	204	187	FALSE
0.276075	i20S Vs std20S	Beta 3VTTDF	Beta 3	0.277297	0.231271	8.60611e-05	0.0678698	0.0683142	0.0590591	0.0390911	0.0417411	i20S	std20S	3.79249e-10	2.67745e-09	VTTDF	34	38	35	TRUE
0.0510106	i20S Vs std20S	Beta 3WEPNMDPDHLFE	Beta 3	0.0886047	0.0800913	6.96543e-05	0.0025026	0.00461475	0.0114335	0.0184664	0.0139934	i20S	std20S	5.85727e-05	0.000122287	WEPNMDPDHLFE	153	164	154	FALSE
0.0528086	i20S Vs std20S	Beta 3WEPNMDPDHLF	Beta 3	0.0879978	0.0791798	9.93851e-05	0.0060993	0.0109132	0.00544597	0.0112476	0.0191026	i20S	std20S	0.00449635	0.00612738	WEPNMDPDHLF	153	163	154	FALSE
0.150909	i20S Vs std20S	Beta 3WEPNMDPDHL	Beta 3	0.135881	0.110746	-9.48679e-05	0.0222018	0.0216076	0.0310478	0.0368421	0.0392099	i20S	std20S	4.9936e-10	3.20359e-09	WEPNMDPDHL	153	162	154	TRUE
0.0460072	i20S Vs std20S	Beta 3YELKEGRQIKPYTL	Beta 3	0.162655	0.15498	4.44626e-05	-0.0040511	0.00124188	0.015257	0.0124003	0.0211592	i20S	std20S	1.47017e-05	3.4833e-05	YELKEGRQIKPYTL	73	86	74	FALSE
0.117758	i20S Vs std20S	Beta 3YIGLAG	Beta 3	0.0958122	0.0761793	3.91689e-05	0.0187324	0.0182596	0.031546	0.0247773	0.0244428	i20S	std20S	4.85078e-05	0.000104267	YIGLAG	49	54	50	TRUE
0.111817	i20S Vs std20S	Beta 3YIGLAGL	Beta 3	0.0845541	0.0659176	2.44244e-06	0.0208896	0.0265077	0.0208918	0.0171227	0.0264049	i20S	std20S	2.31714e-05	5.28004e-05	YIGLAGL	49	55	50	TRUE
0.0322768	i20S Vs std20S	Beta 4AAANFTRRNLADCLR	Beta 4	0.0703415	0.0649665	-2.66276e-05	0.00368812	0.00468241	0.0106741	0.00857055	0.00466169	i20S	std20S	0.00172556	0.00251593	AAANFTRRNLADCLR	79	93	80	FALSE
0.153568	i20S Vs std20S	Beta 4AGYDEHEGPAL	Beta 4	0.115812	0.0902116	3.70447e-05	0.0283972	0.0303826	0.0307968	0.0301544	0.033837	i20S	std20S	1.45033e-13	2.62951e-12	AGYDEHEGPAL	105	115	106	TRUE
0.102311	i20S Vs std20S	Beta 4AKAPFAAHGYGAF	Beta 4	0.109287	0.0922339	8.23777e-06	0.014797	0.0178066	0.0199416	0.0219236	0.0278425	i20S	std20S	2.03239e-09	1.11514e-08	AKAPFAAHGYGAF	125	137	126	TRUE
0.16614	i20S Vs std20S	Beta 4DEHEGPAL	Beta 4	0.113983	0.0863436	-0.000305816	0.0364657	0.038966	0.0377188	0.0294612	0.0235278	i20S	std20S	7.41162e-05	0.000147174	DEHEGPAL	108	115	109	TRUE
-0.0471708	i20S Vs std20S	Beta 4DRYYTPTISRE	Beta 4	0.22923	0.237087	2.83766e-05	-0.0329478	-0.0124326	0.0141978	0.00141899	-0.0174072	i20S	std20S	2.96319e-11	2.57427e-10	DRYYTPTISRE	144	154	145	FALSE
-0.0302319	i20S Vs std20S	Beta 4DRYYTPTISRERA	Beta 4	0.174692	0.179737	-4.10834e-05	-0.0124741	-0.00417756	0.00127613	-0.00363361	-0.0112228	i20S	std20S	0.000336501	0.000561284	DRYYTPTISRERA	144	156	145	FALSE
0.0170918	i20S Vs std20S	Beta 4EELQKRFILNL	Beta 4	0.0725149	0.0696658	2.7236e-06	0.0108214	0.0130325	0.00719739	-0.00085597	-0.0131035	i20S	std20S	3.39964e-06	9.26567e-06	EELQKRFILNL	165	175	166	FALSE
0.0206733	i20S Vs std20S	Beta 4ELQKRFILNL	Beta 4	0.0684675	0.0650333	-6.82169e-05	0.00938001	0.00294815	0.00777008	0.000348005	0.000227042	i20S	std20S	0.0205283	0.0249572	ELQKRFILNL	166	175	167	FALSE
0.0674101	i20S Vs std20S	Beta 4FKMSE	Beta 4	0.239324	0.228084	3.44517e-05	0.00848206	0.0176453	0.0227821	0.0112554	0.00724531	i20S	std20S	0.000206056	0.000362555	FKMSE	36	40	37	FALSE
0.0501606	i20S Vs std20S	Beta 4FKMSEKILL	Beta 4	0.132822	0.124443	0.000111146	-0.00559844	0.00154798	0.0164829	0.0150751	0.022653	i20S	std20S	0.00268489	0.00383424	FKMSEKILL	36	44	37	FALSE
-0.014651	i20S Vs std20S	Beta 4FTRRNLADCL	Beta 4	0.101748	0.104197	-4.73079e-05	-0.00220503	0.00162608	0.00273393	-0.00213159	-0.0146744	i20S	std20S	0.000381071	0.00062809	FTRRNLADCL	83	92	84	FALSE
0.0729805	i20S Vs std20S	Beta 4IGIQGPDYVL	Beta 4	0.0280913	0.0159312	-1.99626e-05	0.00891378	0.00894125	0.0154121	0.0189914	0.0207219	i20S	std20S	3.36047e-12	4.00376e-11	IGIQGPDYVL	5	14	6	FALSE
0.0413113	i20S Vs std20S	Beta 4IQGPDYVL	Beta 4	0.0507803	0.0438969	-1.08744e-05	0.00303717	0.00677906	-0.00209411	-0.000167833	0.033757	i20S	std20S	1.16373e-06	3.59464e-06	IQGPDYVL	7	14	8	FALSE
0.125624	i20S Vs std20S	Beta 4IQKNVQL	Beta 4	0.0796199	0.0586737	5.27085e-05	0.0211455	0.02293	0.0231401	0.0241615	0.0342473	i20S	std20S	1.55777e-12	2.09546e-11	IQKNVQL	60	66	61	TRUE
0.0601852	i20S Vs std20S	Beta 4ISFPKQGS	Beta 4	0.442916	0.432895	-5.74144e-05	0.00927816	-0.00036159	0.0134945	0.0179746	0.0197996	i20S	std20S	6.45206e-05	0.000132537	ISFPKQGS	194	201	195	FALSE
0.0025951	i20S Vs std20S	Beta 4IVQMKDDHDKM	Beta 4	0.0972361	0.0967994	2.50683e-05	0.00456393	0.00284694	0.00111402	-0.00576278	-0.000167007	i20S	std20S	0.0607647	0.0696124	IVQMKDDHDKM	25	35	26	FALSE
-0.00470638	i20S Vs std20S	Beta 4KILLL	Beta 4	0.0110046	0.0118045	-9.28139e-05	-0.00345179	-0.0115436	-0.00214171	0.00380946	0.00862129	i20S	std20S	0.00848013	0.010982	KILLL	41	45	42	FALSE
0.146192	i20S Vs std20S	Beta 4LAGYDEHEGPAL	Beta 4	0.107243	0.0828729	3.05662e-05	0.0265824	0.0266446	0.0286725	0.0304619	0.0338301	i20S	std20S	3.44894e-16	1.79776e-14	LAGYDEHEGPAL	104	115	105	TRUE
0.0802489	i20S Vs std20S	Beta 4LAKAPFAAHGYGAF	Beta 4	0.127238	0.113863	-3.23769e-06	0.00583465	0.00707385	0.0230932	0.0197997	0.0244475	i20S	std20S	6.91275e-08	2.79866e-07	LAKAPFAAHGYGAF	124	137	125	TRUE
-0.102012	i20S Vs std20S	Beta 4LCVGEAGD	Beta 4	0.21477	0.231779	-4.51569e-05	-0.0018826	-0.0137628	-0.0246968	-0.0326544	-0.0290157	i20S	std20S	3.05339e-11	2.59849e-10	LCVGEAGD	45	52	46	TRUE
0.216372	i20S Vs std20S	Beta 4LCVGEAGDTVQF	Beta 4	0.2416	0.205534	2.33685e-05	0.0360623	0.0326119	0.0526932	0.0497735	0.045231	i20S	std20S	9.22664e-12	8.74434e-11	LCVGEAGDTVQF	45	56	46	TRUE
0.210763	i20S Vs std20S	Beta 4LCVGEAGDTVQ	Beta 4	0.26656	0.231436	-1.65801e-05	0.0335929	0.0301539	0.0517173	0.0481751	0.0471242	i20S	std20S	5.47619e-10	3.45996e-09	LCVGEAGDTVQ	45	55	46	TRUE
0.104411	i20S Vs std20S	Beta 4LLAGYDEHEGPAL	Beta 4	0.0848893	0.0674875	-2.38894e-07	0.0155519	0.0188598	0.0233755	0.0209251	0.0256991	i20S	std20S	4.07825e-11	3.40126e-10	LLAGYDEHEGPAL	103	115	104	TRUE
0.0958895	i20S Vs std20S	Beta 4LQKRFILNL	Beta 4	0.0813157	0.0653308	2.02026e-05	0.0156958	0.0140659	0.0151888	0.0215233	0.0294157	i20S	std20S	0.00578198	0.00770314	LQKRFILNL	167	175	168	FALSE
-0.00204662	i20S Vs std20S	Beta 4LRKCLEEL	Beta 4	0.0222274	0.0225362	0.000193966	-0.00684558	-0.00713081	0.00411223	0.00285838	0.00495916	i20S	std20S	0.00652405	0.0086366	LRKCLEEL	160	167	161	FALSE
0.181137	i20S Vs std20S	Beta 4PTFSV	Beta 4	0.147018	0.116837	-5.40827e-05	0.0324824	0.0316719	0.0200473	0.0417375	0.055198	i20S	std20S	4.11403e-06	1.08579e-05	PTFSV	176	180	177	TRUE
0.0444196	i20S Vs std20S	Beta 4QKNVQL	Beta 4	0.0644351	0.0570274	2.6801e-05	0.0106368	0.0108667	0.00628508	0.00710275	0.00952828	i20S	std20S	0.576859	0.586708	QKNVQL	61	66	62	FALSE
0.124629	i20S Vs std20S	Beta 4QKRFILNL	Beta 4	0.0766616	0.0559005	-6.1821e-05	0.0205255	0.0226803	0.0266031	0.0290812	0.0257387	i20S	std20S	9.53143e-08	3.74963e-07	QKRFILNL	168	175	169	TRUE
-0.0081483	i20S Vs std20S	Beta 4QKRFILNLPTF	Beta 4	0.0594044	0.0607505	7.11257e-05	0.000208002	0.00189672	0.00356154	-0.00642877	-0.0073858	i20S	std20S	0.0594642	0.0683101	QKRFILNLPTF	168	178	169	FALSE
0.140712	i20S Vs std20S	Beta 4RSRTPYHVNL	Beta 4	0.103608	0.0801578	-1.02524e-05	0.016706	0.0224659	0.0286224	0.0296035	0.0433143	i20S	std20S	4.67209e-10	3.04416e-09	RSRTPYHVNL	93	102	94	TRUE
0.0563493	i20S Vs std20S	Beta 4RSRTPYHVNLL	Beta 4	0.0716747	0.0623201	-0.000221789	0.00395108	0.0122415	0.000850341	0.0183986	0.0209077	i20S	std20S	0.000620531	0.000983883	RSRTPYHVNLL	93	103	94	FALSE
0.0479582	i20S Vs std20S	Beta 4SVRIIDKNGIHDLDN	Beta 4	0.0830559	0.0750624	2.61715e-06	0.00599049	0.00693395	0.0100027	0.0119163	0.0131148	i20S	std20S	2.77132e-10	1.99248e-09	SVRIIDKNGIHDLDN	179	193	180	FALSE
0.0476418	i20S Vs std20S	Beta 4SVRIIDKNGIHDLDNISFPKQGS	Beta 4	0.178128	0.17019	-1.63817e-05	-0.00157902	0.000918758	0.0132694	0.0165562	0.0184765	i20S	std20S	2.35245e-05	5.33137e-05	SVRIIDKNGIHDLDNISFPKQGS	179	201	180	FALSE
0.0371415	i20S Vs std20S	Beta 4VRIIDKNGIHDLDN	Beta 4	0.0919794	0.0857949	-3.4626e-05	0.00673324	0.00471401	0.011218	0.00761293	0.00686332	i20S	std20S	1.44523e-05	3.44378e-05	VRIIDKNGIHDLDN	180	193	181	FALSE
0.122929	i20S Vs std20S	Beta 4YDEHEGPAL	Beta 4	0.123746	0.103258	-2.76894e-06	0.0267764	0.0247341	0.0260882	0.0215087	0.0238218	i20S	std20S	4.10002e-10	2.75759e-09	YDEHEGPAL	107	115	108	TRUE
0.077529	i20S Vs std20S	Beta 4YIQKNVQL	Beta 4	0.06268	0.049737	0.000129067	0.0135192	0.0118725	0.0176663	0.0187195	0.0157514	i20S	std20S	0.0109932	0.0139761	YIQKNVQL	59	66	60	FALSE
0.0368903	i20S Vs std20S	Beta 4YKMRNGYELSPTAAAN	Beta 4	0.16515	0.158995	3.68167e-05	0.00666758	0.00252335	0.00811379	0.00285013	0.0167355	i20S	std20S	0.000213087	0.000370238	YKMRNGYELSPTAAAN	67	82	68	FALSE
0.148088	i20S Vs std20S	Beta 4YMDYL	Beta 4	0.0566575	0.0319858	-5.76131e-05	0.0131765	0.0165393	0.0305975	0.0399292	0.0478455	i20S	std20S	1.38968e-09	7.72662e-09	YMDYL	117	121	118	TRUE
0.0452235	i20S Vs std20S	Beta 4YYMDY	Beta 4	0.0615745	0.0540672	-0.000179685	0.000829857	0.00256852	0.0181205	0.00888744	0.0148172	i20S	std20S	0.00983896	0.0126241	YYMDY	116	120	117	FALSE
0.161318	i20S Vs std20S	Beta 4YYMDYL	Beta 4	0.0609416	0.0340447	6.28834e-05	0.0136238	0.0227815	0.0256701	0.0492165	0.0500265	i20S	std20S	6.49467e-09	3.11578e-08	YYMDYL	116	121	117	TRUE
0.187375	i20S Vs std20S	Beta 6AERDVYTGDAL	Beta 6	0.0894902	0.0582721	-6.57888e-05	0.0345424	0.0258758	0.0335389	0.0400198	0.0533977	i20S	std20S	1.01503e-05	2.47524e-05	AERDVYTGDAL	183	193	184	TRUE
0.00326171	i20S Vs std20S	Beta 6AIAGED	Beta 6	0.168962	0.168539	-0.000724185	-0.0094741	-0.00332704	0.00206563	0.00739505	0.00660216	i20S	std20S	0.0334265	0.039599	AIAGED	14	19	15	FALSE
0.0914035	i20S Vs std20S	Beta 6CSGFHGDCLTLT	Beta 6	0.08647	0.0712461	-6.03706e-05	0.0141284	0.0137503	0.0197577	0.0188153	0.0249518	i20S	std20S	6.89405e-05	0.00013888	CSGFHGDCLTLT	54	65	55	TRUE
0.14934	i20S Vs std20S	Beta 6DNQVGFKNMQ	Beta 6	0.326324	0.301505	-0.000426787	0.0414293	0.048181	0.0277876	0.0161562	0.0157862	i20S	std20S	0.000110724	0.000207981	DNQVGFKNMQ	150	159	151	TRUE
0.0483679	i20S Vs std20S	Beta 6DNQVGFKNMQNVEHVPLSL	Beta 6	0.341566	0.333504	5.49891e-06	-0.00809259	0.00153612	0.0132478	0.0180217	0.0236549	i20S	std20S	0.00247698	0.00354949	DNQVGFKNMQNVEHVPLSL	150	168	151	FALSE
0.0977635	i20S Vs std20S	Beta 6FAIVASDTRL	Beta 6	0.0557326	0.0394344	2.53987e-05	0.0183112	0.0145777	0.0207145	0.0163034	0.0278567	i20S	std20S	0.000156652	0.000281569	FAIVASDTRL	20	29	21	TRUE
0.014088	i20S Vs std20S	Beta 6FSIHTRDSPKC	Beta 6	0.109388	0.107051	-6.56052e-05	0.00662476	-0.00141414	0.0010374	0.000482892	0.00735705	i20S	std20S	0.181556	0.196137	FSIHTRDSPKC	33	43	34	FALSE
0.0637736	i20S Vs std20S	Beta 6IIGGLDEEGKGAVY	Beta 6	0.115913	0.105354	-0.000424406	0.000928775	0.0054432	0.0202303	0.0156909	0.0214804	i20S	std20S	5.02546e-07	1.69001e-06	IIGGLDEEGKGAVY	109	122	110	FALSE
0.0396509	i20S Vs std20S	Beta 6LSTIL	Beta 6	0.0140284	0.00741107	5.31354e-05	0.000876635	0.00565322	0.00968347	0.000749552	0.0226881	i20S	std20S	0.00356616	0.00494049	LSTIL	92	96	93	FALSE
-0.0117896	i20S Vs std20S	Beta 6LTKIIE	Beta 6	0.00934242	0.011309	-1.0089e-05	-0.00387629	0.00202224	-0.00818562	-0.00300949	0.00125951	i20S	std20S	0.159334	0.17531	LTKIIE	64	69	65	FALSE
0.273843	i20S Vs std20S	Beta 6MLQPLL	Beta 6	0.0604641	0.0148255	-1.12733e-05	0.0305301	0.0402284	0.053665	0.0631954	0.0862241	i20S	std20S	7.33644e-14	1.45681e-12	MLQPLL	144	149	145	TRUE
0.0443717	i20S Vs std20S	Beta 6NIIGGLDEEGKGAVY	Beta 6	0.0644431	0.057048	-1.55207e-06	0.0109543	0.0132033	0.0045398	0.00179828	0.0138761	i20S	std20S	0.010267	0.0130928	NIIGGLDEEGKGAVY	108	122	109	FALSE
0.033824	i20S Vs std20S	Beta 6NIIGGL	Beta 6	0.0408807	0.035242	8.28365e-06	0.00218203	0.0048505	0.00753957	0.007235	0.0120169	i20S	std20S	0.000591108	0.000940809	NIIGGL	108	113	109	FALSE
0.0721703	i20S Vs std20S	Beta 6NVEHVPLSL	Beta 6	0.358621	0.346578	8.76086e-05	-0.00303125	0.00846263	0.0234276	0.0139943	0.029317	i20S	std20S	0.0341359	0.040211	NVEHVPLSL	160	168	161	FALSE
0.145085	i20S Vs std20S	Beta 6RFSPYVFNGGTIL	Beta 6	0.199222	0.175038	1.56966e-05	0.0182478	0.0222612	0.0358513	0.0346217	0.0341027	i20S	std20S	2.00971e-06	5.74006e-06	RFSPYVFNGGTIL	1	13	2	TRUE
-0.0941294	i20S Vs std20S	Beta 6RICIVTKEGIRE	Beta 6	0.185211	0.200908	-5.27071e-05	-0.0533045	-0.0259867	-0.00533907	0.00349357	-0.0129927	i20S	std20S	1.13392e-06	3.52869e-06	RICIVTKEGIRE	194	205	195	FALSE
-0.0248124	i20S Vs std20S	Beta 6SEGFSIHTRDSPKC	Beta 6	0.145213	0.149346	1.46855e-05	0.00349662	-0.00883896	-0.0126763	-0.010879	0.00408521	i20S	std20S	0.000196709	0.000350545	SEGFSIHTRDSPKC	30	43	31	FALSE
-0.0408546	i20S Vs std20S	Beta 6SFDPVGSYQRDSF	Beta 6	0.187516	0.194329	-2.6332e-05	0.003688	0.00155099	-0.000622954	-0.0163636	-0.029107	i20S	std20S	1.35865e-06	4.16586e-06	SFDPVGSYQRDSF	123	135	124	FALSE
0.0521503	i20S Vs std20S	Beta 6VGFKNMQNVEHVPLSL	Beta 6	0.32938	0.320695	-3.67918e-05	-0.0112125	0.00511984	0.0152586	0.0217804	0.021204	i20S	std20S	0.00163975	0.00239922	VGFKNMQNVEHVPLSL	153	168	154	FALSE
0.233422	i20S Vs std20S	Beta 6VYTGDA	Beta 6	0.120539	0.0816394	-2.3949e-05	0.0445272	0.0442666	0.0471944	0.0520886	0.0453455	i20S	std20S	8.39755e-09	3.9793e-08	VYTGDA	187	192	188	TRUE
0.194983	i20S Vs std20S	Beta 6YKLTDKTVIG	Beta 6	0.0597758	0.0271922	0.000518913	0.020004	0.0233498	0.0405813	0.0490068	0.0620409	i20S	std20S	4.89607e-16	2.26851e-14	YKLTDKTVIG	44	53	45	TRUE
-0.0629128	i20S Vs std20S	Beta 6YSFDPVGSY	Beta 6	0.0910134	0.101485	8.5429e-05	0.00777469	-0.000316161	-0.0114006	-0.0257189	-0.0332518	i20S	std20S	0.000438803	0.000711989	YSFDPVGSY	122	130	123	FALSE
-0.00424011	i20S Vs std20S	Beta 6YSFDPVGSYQRDSF	Beta 6	0.158782	0.159505	-9.78627e-05	0.0110572	0.0136041	0.0045048	-0.000979473	-0.0324268	i20S	std20S	3.80805e-06	1.01144e-05	YSFDPVGSYQRDSF	122	135	123	FALSE
0.0179982	i20S Vs std20S	Beta 6YSRRFFPYYVY	Beta 6	0.124948	0.121949	-4.87192e-07	-0.00392091	-0.00862569	0.0082344	0.013077	0.00923343	i20S	std20S	0.000235969	0.000406608	YSRRFFPYYVY	97	107	98	FALSE
0.200083	i20S Vs std20S	Beta 7ADMLGSYGSL	Beta 7	0.177361	0.14401	2.55576e-05	0.0331049	0.0292129	0.0374315	0.0410359	0.059298	i20S	std20S	9.48839e-15	2.47291e-13	ADMLGSYGSL	24	33	25	TRUE
-0.00376449	i20S Vs std20S	Beta 7ARFRNISRI	Beta 7	0.113102	0.113762	-0.000195039	-0.0242198	-0.0139535	0.0174099	0.0109634	0.00603557	i20S	std20S	5.4897e-05	0.000116796	ARFRNISRI	34	42	35	FALSE
0.243232	i20S Vs std20S	Beta 7ATGYGAY	Beta 7	0.252574	0.212035	1.81305e-06	0.0357317	0.0453921	0.0523775	0.0532462	0.0564843	i20S	std20S	1.0917e-14	2.67789e-13	ATGYGAY	138	144	139	TRUE
-0.15082	i20S Vs std20S	Beta 7EKQPVLSQTEARD	Beta 7	0.147165	0.172326	-0.000148588	-0.0221738	-0.0218592	-0.0172471	-0.0396507	-0.0498893	i20S	std20S	8.49258e-06	2.13338e-05	EKQPVLSQTEARD	155	167	156	TRUE
0.0802115	i20S Vs std20S	Beta 7ELLGDGHSYSPRAIHSWL	Beta 7	0.0757143	0.0623467	-5.82246e-06	0.0121117	0.0126951	0.0152481	0.0197156	0.020441	i20S	std20S	6.70528e-05	0.000137064	ELLGDGHSYSPRAIHSWL	75	92	76	FALSE
0.0136273	i20S Vs std20S	Beta 7ETNWDIAHM	Beta 7	0.299928	0.29766	-1.85424e-05	-0.00138855	-0.00802102	-0.00124196	0.00722898	0.0170498	i20S	std20S	0.0166832	0.020705	ETNWDIAHM	206	214	207	FALSE
-0.00114298	i20S Vs std20S	Beta 7FQYLKQVL	Beta 7	0.0137735	0.0139639	7.41117e-07	0.00366581	-0.00368704	-0.00463012	-0.00253179	0.00604016	i20S	std20S	0.689353	0.696029	FQYLKQVL	60	67	61	FALSE
0.105525	i20S Vs std20S	Beta 7FRNISRIMRVN	Beta 7	0.23209	0.214518	-9.0588e-05	0.0153596	0.0188548	0.0258915	0.0235553	0.0218637	i20S	std20S	7.57948e-07	2.46925e-06	FRNISRIMRVN	36	46	37	TRUE
0.0338586	i20S Vs std20S	Beta 7GDGHSYSPRAIHSWL	Beta 7	0.0746625	0.0690313	-7.11851e-05	-0.00291745	-0.00191907	0.0104626	0.0101704	0.0180621	i20S	std20S	0.100329	0.11338	GDGHSYSPRAIHSWL	78	92	79	FALSE
0.286255	i20S Vs std20S	Beta 7GGYADGESF	Beta 7	0.078196	0.0304868	5.59858e-07	0.0446996	0.0462285	0.061841	0.0591033	0.0743827	i20S	std20S	6.12694e-14	1.27747e-12	GGYADGESF	113	121	114	TRUE
0.032871	i20S Vs std20S	Beta 7IEGPLSTETNW	Beta 7	0.281065	0.275584	1.85215e-05	-0.0121032	-0.0134107	0.0109445	0.0215004	0.0259401	i20S	std20S	1.12746e-07	4.35324e-07	IEGPLSTETNW	199	209	200	FALSE
0.0527605	i20S Vs std20S	Beta 7IGGYADGESF	Beta 7	0.117193	0.108401	-3.08989e-06	-0.00164412	-0.000447932	0.0144756	0.0233312	0.0170458	i20S	std20S	0.000146958	0.000266442	IGGYADGESF	112	121	113	FALSE
0.13379	i20S Vs std20S	Beta 7LAQPLL	Beta 7	0.033993	0.0117091	-8.61848e-05	0.018852	0.0173978	0.0256735	0.0303436	0.0415228	i20S	std20S	3.49108e-17	4.8526e-15	LAQPLL	145	150	146	TRUE
0.0617114	i20S Vs std20S	Beta 7LGDGHSYSPRAIHSWL	Beta 7	0.062913	0.0526334	-3.39032e-05	0.00800505	0.00902247	0.0119223	0.0143859	0.0183757	i20S	std20S	2.14113e-08	9.39844e-08	LGDGHSYSPRAIHSWL	77	92	78	FALSE
0.0701825	i20S Vs std20S	Beta 7LGVAYEAPSL	Beta 7	0.196646	0.184887	0.000368902	0.00786645	0.0103595	0.0119568	0.0154118	0.0245879	i20S	std20S	3.11032e-08	1.32347e-07	LGVAYEAPSL	128	137	129	FALSE
0.124516	i20S Vs std20S	Beta 7LGYVDM	Beta 7	0.0541098	0.0333631	-3.57916e-05	0.0164276	0.0168878	0.0235867	0.0277101	0.0399034	i20S	std20S	2.56572e-15	9.72641e-14	LGYVDM	122	127	123	TRUE
0.017351	i20S Vs std20S	Beta 7LLGDGHSYSPRAIHSW	Beta 7	0.0740835	0.071207	-9.21258e-05	0.00237738	0.00473562	-0.00162256	0.0112853	0.00057527	i20S	std20S	0.665522	0.673598	LLGDGHSYSPRAIHSW	76	91	77	FALSE
0.0116459	i20S Vs std20S	Beta 7MLGSY	Beta 7	0.0710827	0.0691683	-0.000159719	-0.00183034	-0.00627118	0.0101938	0.00212966	0.00742399	i20S	std20S	0.256808	0.273885	MLGSY	26	30	27	FALSE
-0.0100674	i20S Vs std20S	Beta 7MRVNNSTML	Beta 7	0.0538992	0.0555976	-0.000122921	0.0052014	0.000324173	-0.000317371	-0.00742694	-0.00784864	i20S	std20S	0.00369353	0.00508597	MRVNNSTML	43	51	44	FALSE
-0.0390947	i20S Vs std20S	Beta 7MVIGGYADGESF	Beta 7	0.0997911	0.1063	3.81292e-05	-0.0214186	-0.0216016	-0.00760755	0.0078113	0.00372181	i20S	std20S	8.45496e-07	2.69139e-06	MVIGGYADGESF	110	121	111	FALSE
0.0720608	i20S Vs std20S	Beta 7QYLKQVLGQM	Beta 7	0.0288967	0.0168809	3.42498e-05	0.011011	0.0151883	0.0208695	0.0137177	0.0112743	i20S	std20S	0.000237493	0.00040755	QYLKQVLGQM	61	70	62	FALSE
0.0830371	i20S Vs std20S	Beta 7QYLKQVL	Beta 7	0.0276176	0.0137773	4.28615e-06	0.0103107	0.0119504	0.0140654	0.0195595	0.0271511	i20S	std20S	0.0020251	0.00292203	QYLKQVL	61	67	62	FALSE
-0.194407	i20S Vs std20S	Beta 7REVLEKQPVL	Beta 7	0.0927705	0.125175	-1.84797e-05	-0.000591667	-0.0157778	-0.0377325	-0.0749837	-0.0653216	i20S	std20S	5.08084e-12	5.43259e-11	REVLEKQPVL	151	160	152	TRUE
0.227885	i20S Vs std20S	Beta 7TGTSVL	Beta 7	0.142943	0.105003	-0.00024702	0.0451355	0.041348	0.0499088	0.0476485	0.0438446	i20S	std20S	1.35037e-08	6.05489e-08	TGTSVL	7	12	8	TRUE
0.330163	i20S Vs std20S	Beta 7TQNPMVTGTSVL	Beta 7	0.160236	0.105216	-4.28467e-05	0.0490849	0.0481921	0.0757773	0.0694871	0.0876214	i20S	std20S	3.36272e-16	1.79776e-14	TQNPMVTGTSVL	1	12	2	TRUE
0.136748	i20S Vs std20S	Beta 7VAYEAPSL	Beta 7	0.107831	0.085034	3.63978e-05	0.0271581	0.0243862	0.0296561	0.0252289	0.030319	i20S	std20S	2.34806e-06	6.57142e-06	VAYEAPSL	130	137	131	TRUE
0.240191	i20S Vs std20S	Beta 7VIDEEL	Beta 7	0.0621888	0.0221502	4.06322e-05	0.0328995	0.0447615	0.0501241	0.0514152	0.0609907	i20S	std20S	1.05323e-11	9.75998e-11	VIDEEL	71	76	72	TRUE
0.133612	i20S Vs std20S	Beta 7VIGGYADGESF	Beta 7	0.218329	0.196054	3.52048e-05	0.0213422	0.0244506	0.0245193	0.0308868	0.032413	i20S	std20S	0.0028008	0.00395909	VIGGYADGESF	111	121	112	TRUE
0.203726	i20S Vs std20S	Beta 7YRDARSYNRF	Beta 7	0.150922	0.116961	4.0521e-05	0.0250105	0.0298976	0.0472991	0.0501344	0.0513843	i20S	std20S	5.17005e-15	1.55013e-13	YRDARSYNRF	178	187	179	TRUE
0.141803	i20S Vs std20S	Beta 7YSRRSKMNPLWNT	Beta 7	0.0940413	0.0704103	-1.70753e-05	0.0144409	0.0195316	0.0268895	0.0395822	0.0413588	i20S	std20S	4.05533e-10	2.75759e-09	YSRRSKMNPLWNT	97	109	98	TRUE
0.099276	i20S Vs std20S	Beta 7YSRRSKMNPLWNTM	Beta 7	0.0734194	0.0568841	-6.40247e-05	0.0135933	0.0161155	0.0292648	0.018704	0.0215984	i20S	std20S	3.73722e-05	8.20222e-05	YSRRSKMNPLWNTM	97	110	98	TRUE
0.0513004	std20S + PA28ab Vs i20S	Alpha 1AEIDAHL	Alpha 1	0.131805	0.123268	-7.87357e-05	0.00809724	-0.00110285	0.00539457	0.0110788	0.0278326	i20S	std20S + PA28ab	4.16759e-05	0.000217236	AEIDAHL	233	239	234	FALSE
0.0630009	std20S + PA28ab Vs i20S	Alpha 1AEIDA	Alpha 1	0.093335	0.0828348	1.17645e-07	0.011203	0.0112942	0.00991916	0.0133182	0.0172664	i20S	std20S + PA28ab	0.0480648	0.0789096	AEIDA	233	237	234	FALSE
-0.064446	std20S + PA28ab Vs i20S	Alpha 1DRHITIF	Alpha 1	0.0894275	0.100156	7.46467e-05	-0.0192955	-0.0124795	-0.0109844	-0.0112194	-0.0104672	i20S	std20S + PA28ab	0.146759	0.199344	DRHITIF	10	16	11	FALSE
-0.0403421	std20S + PA28ab Vs i20S	Alpha 1DRHITIFSPEGRL	Alpha 1	0.165058	0.171722	0.000361783	-0.00267237	-0.0106376	-0.0112886	-0.0154282	-0.000315278	i20S	std20S + PA28ab	0.000129248	0.000580328	DRHITIFSPEGRL	10	22	11	FALSE
0.0928346	std20S + PA28ab Vs i20S	Alpha 1EAANWKYKYGYE	Alpha 1	0.0936885	0.078213	1.84129e-05	0.0221495	0.0193026	0.0198919	0.0144815	0.0170091	i20S	std20S + PA28ab	0.0187482	0.0350583	EAANWKYKYGYE	97	108	98	FALSE
0.168081	std20S + PA28ab Vs i20S	Alpha 1EEQGPQV	Alpha 1	0.163378	0.135628	-0.00158108	0.0223699	0.0230965	0.0439224	0.0561845	0.0225075	i20S	std20S + PA28ab	3.69063e-07	4.80936e-06	EEQGPQV	145	151	146	TRUE
0.243408	std20S + PA28ab Vs i20S	Alpha 1EEQGPQVY	Alpha 1	0.171726	0.1312	-0.00024958	0.0274684	0.0438323	0.0532486	0.0619117	0.0569468	i20S	std20S + PA28ab	3.82903e-08	1.06447e-06	EEQGPQVY	145	152	146	TRUE
0.0991256	std20S + PA28ab Vs i20S	Alpha 1EEQGPQVYKCDPAGY	Alpha 1	0.106169	0.0897515	-0.000622673	0.0117941	0.00981263	0.0149198	0.0348496	0.0277495	i20S	std20S + PA28ab	2.59245e-05	0.000148089	EEQGPQVYKCDPAGY	145	159	146	FALSE
0.0275056	std20S + PA28ab Vs i20S	Alpha 1EQTVETA	Alpha 1	0.0878256	0.0827975	0.00266321	-0.00286065	-0.00863904	0.00360743	0.0124221	0.0229758	i20S	std20S + PA28ab	0.00630237	0.013617	EQTVETA	192	198	193	FALSE
0.0571779	std20S + PA28ab Vs i20S	Alpha 1FKAINQGGLTSV	Alpha 1	0.241443	0.231925	-6.61849e-05	0.024522	0.0205365	0.00569935	0.00138951	0.00503058	i20S	std20S + PA28ab	0.000917893	0.00294432	FKAINQGGLTSV	29	40	30	FALSE
0.0641164	std20S + PA28ab Vs i20S	Alpha 1FKITENIGC	Alpha 1	0.164142	0.153561	-0.000630775	0.0267982	0.0270531	0.00495634	0.00596169	-0.000652854	i20S	std20S + PA28ab	8.41657e-08	1.94984e-06	FKITENIGC	70	78	71	FALSE
0.0642725	std20S + PA28ab Vs i20S	Alpha 1FKITENIG	Alpha 1	0.165052	0.154531	-0.00115009	0.0326037	0.0279523	0.00685324	-0.000100189	-0.00303647	i20S	std20S + PA28ab	2.93395e-10	2.44691e-08	FKITENIG	70	77	71	FALSE
0.00534188	std20S + PA28ab Vs i20S	Alpha 1IEVGVV	Alpha 1	0.0194233	0.0183557	0.00106355	0.00146848	0.000886016	-0.000726117	0.00145422	0.00225928	i20S	std20S + PA28ab	0.990403	0.990403	IEVGVV	215	220	216	FALSE
0.0114952	std20S + PA28ab Vs i20S	Alpha 1IEVGVVT	Alpha 1	0.0338149	0.0317524	0.000879938	0.00467922	0.00298647	-0.00174184	0.00129966	0.00427172	i20S	std20S + PA28ab	0.420849	0.478186	IEVGVVT	215	221	216	FALSE
0.045332	std20S + PA28ab Vs i20S	Alpha 1ILIGID	Alpha 1	0.0491228	0.0416034	-0.000215286	0.00762305	0.00593318	0.0103022	0.00941725	0.0120563	i20S	std20S + PA28ab	0.105598	0.152368	ILIGID	139	144	140	FALSE
0.187743	std20S + PA28ab Vs i20S	Alpha 1IPVDML	Alpha 1	0.130661	0.0989468	0.00254177	0.0219093	0.0429958	0.056233	0.0504059	0.0161991	i20S	std20S + PA28ab	2.21301e-06	1.77466e-05	IPVDML	109	114	110	TRUE
-0.0308093	std20S + PA28ab Vs i20S	Alpha 1ITIFSPEGR	Alpha 1	0.219821	0.224883	0.000436528	-0.00938172	-0.00877662	-0.00609118	-0.00666513	0.000105361	i20S	std20S + PA28ab	0.00907421	0.0186401	ITIFSPEGR	13	21	14	FALSE
0.0606295	std20S + PA28ab Vs i20S	Alpha 1IVTQKKVPDKL	Alpha 1	0.311904	0.301853	-0.00032572	0.0190657	0.0215581	0.00217829	0.00516462	0.0126628	i20S	std20S + PA28ab	0.000965503	0.00305011	IVTQKKVPDKL	50	60	51	FALSE
0.0252267	std20S + PA28ab Vs i20S	Alpha 1IVTQKKVPDKLLDSST	Alpha 1	0.247055	0.242768	0.000495337	0.00943048	0.00763251	0.000755626	0.000335299	0.00707274	i20S	std20S + PA28ab	0.000410758	0.00157143	IVTQKKVPDKLLDSST	50	65	51	FALSE
0.0357777	std20S + PA28ab Vs i20S	Alpha 1IVTQKKVPDKLLDSSTVTHL	Alpha 1	0.203576	0.197572	0.000242207	0.00992514	0.00910252	0.00419642	0.00205145	0.0105022	i20S	std20S + PA28ab	0.00128237	0.00390326	IVTQKKVPDKLLDSSTVTHL	50	69	51	FALSE
0.0738705	std20S + PA28ab Vs i20S	Alpha 1KAINQGGLTSV	Alpha 1	0.263051	0.250697	0.00025319	0.0321532	0.0328528	0.0103635	-0.00175727	0.00025833	i20S	std20S + PA28ab	1.2071e-06	1.14463e-05	KAINQGGLTSV	30	40	31	FALSE
0.141941	std20S + PA28ab Vs i20S	Alpha 1KATAAGVKQTESTSF	Alpha 1	0.308822	0.28516	3.33958e-05	0.015789	0.0223687	0.033927	0.0382116	0.0316444	i20S	std20S + PA28ab	2.13961e-06	1.74944e-05	KATAAGVKQTESTSF	164	178	165	TRUE
0.0176147	std20S + PA28ab Vs i20S	Alpha 1LCKRIADISQ	Alpha 1	0.0599689	0.0569459	0.000523642	0.0101921	8.03017e-05	0.00216993	-0.00153487	0.0067072	i20S	std20S + PA28ab	0.277124	0.339884	LCKRIADISQ	114	123	115	FALSE
0.242112	std20S + PA28ab Vs i20S	Alpha 1LEKKVKKKFDWTF	Alpha 1	0.266951	0.226683	-0.000502645	0.0441596	0.0430044	0.0538782	0.0543287	0.0467409	i20S	std20S + PA28ab	6.07712e-09	3.1677e-07	LEKKVKKKFDWTF	179	191	180	TRUE
0.0125793	std20S + PA28ab Vs i20S	Alpha 1RILTE	Alpha 1	0.181002	0.178496	0.00246008	0.00940653	0.00287828	-0.0035233	0.00301949	0.000798326	i20S	std20S + PA28ab	0.569998	0.614184	RILTE	228	232	229	FALSE
0.0812834	std20S + PA28ab Vs i20S	Alpha 1SIDFKPSE	Alpha 1	0.213141	0.199436	0.000944609	0.0182361	0.0199742	0.00939312	0.014317	0.019363	i20S	std20S + PA28ab	0.000177006	0.000768869	SIDFKPSE	207	214	208	FALSE
-0.0920949	std20S + PA28ab Vs i20S	Alpha 1SRGSSAGFAcetyl N-term (1)	Alpha 1	0.519312	0.534169	0.00295408	-0.0190291	-0.018873	-0.0202914	-0.0183067	-0.0155947	i20S	std20S + PA28ab	0.00877278	0.0181101	SRGSSAGFAcetyl N-term (1)	2	9	3	FALSE
0.0596691	std20S + PA28ab Vs i20S	Alpha 1TGMTADSRSQVQRARYEAAN	Alpha 1	0.094179	0.0847111	-0.00286174	0.00985196	0.00883129	0.00779034	0.00848543	0.0247101	i20S	std20S + PA28ab	0.000117951	0.000543835	TGMTADSRSQVQRARYEAAN	81	100	82	FALSE
0.0301638	std20S + PA28ab Vs i20S	Alpha 1TGMTADSRSQVQRARY	Alpha 1	0.117183	0.112246	-0.000538147	0.0042627	0.00309811	0.00383248	0.00513402	0.0138365	i20S	std20S + PA28ab	2.84922e-05	0.000154302	TGMTADSRSQVQRARY	81	96	82	FALSE
-0.10341	std20S + PA28ab Vs i20S	Alpha 1VAVRGKDCAV	Alpha 1	0.122782	0.139242	0.00465375	-0.0298568	-0.0302047	-0.0196271	-0.00372466	-0.0199972	i20S	std20S + PA28ab	0.0330974	0.0572682	VAVRGKDCAV	40	49	41	FALSE
-0.029935	std20S + PA28ab Vs i20S	Alpha 1VENPKF	Alpha 1	0.087907	0.0928971	-5.59297e-06	0.0059172	-0.00949184	-0.0118597	-0.00770072	-0.00679997	i20S	std20S + PA28ab	0.0590665	0.093653	VENPKF	222	227	223	FALSE
0.0503264	std20S + PA28ab Vs i20S	Alpha 1VIVTQKKVPDKL	Alpha 1	0.284262	0.275793	0.000489368	0.0153978	0.0154897	0.00786539	0.00463028	0.00694324	i20S	std20S + PA28ab	0.0357443	0.060591	VIVTQKKVPDKL	49	60	50	FALSE
0.0366206	std20S + PA28ab Vs i20S	Alpha 1VIVTQKKVPDKLLDSST	Alpha 1	0.233451	0.227366	-0.000106302	0.0117578	0.0125635	0.00185114	0.00264153	0.00780665	i20S	std20S + PA28ab	0.00144036	0.00420021	VIVTQKKVPDKLLDSST	49	65	50	FALSE
0.0602241	std20S + PA28ab Vs i20S	Alpha 1VIVTQKKVPDKLLDSSTVTHL	Alpha 1	0.184736	0.174645	0.000316987	0.0142601	0.0128728	0.0114299	0.00671067	0.0149507	i20S	std20S + PA28ab	0.000705205	0.00237154	VIVTQKKVPDKLLDSSTVTHL	49	69	50	FALSE
0.00684121	std20S + PA28ab Vs i20S	Alpha 1VMTGMTADSRSQVQRARY	Alpha 1	0.116448	0.115439	-0.000784836	-0.00136425	0.00379337	0.00161583	-0.00513693	0.00793319	i20S	std20S + PA28ab	0.118208	0.167663	VMTGMTADSRSQVQRARY	79	96	80	FALSE
0.0063129	std20S + PA28ab Vs i20S	Alpha 1VYTQNA	Alpha 1	0.123849	0.123126	-0.00197001	0.000904452	-0.00687258	0.0189948	0.00431185	-0.0110256	i20S	std20S + PA28ab	0.231314	0.290536	VYTQNA	124	129	125	FALSE
0.149997	std20S + PA28ab Vs i20S	Alpha 1WKYKYGYEIPVDM	Alpha 1	0.120612	0.0955539	0.00035389	0.027559	0.0369803	0.0377997	0.0266905	0.020968	i20S	std20S + PA28ab	1.23521e-06	1.14463e-05	WKYKYGYEIPVDM	101	113	102	TRUE
0.108351	std20S + PA28ab Vs i20S	Alpha 1WKYKYGYEIPVDML	Alpha 1	0.097303	0.0796569	-0.00247452	0.0167184	0.0227672	0.0328763	0.0254074	0.0105819	i20S	std20S + PA28ab	1.7194e-07	2.59265e-06	WKYKYGYEIPVDML	101	114	102	TRUE
0.0948785	std20S + PA28ab Vs i20S	Alpha 1YAFKAINQGGLTSV	Alpha 1	0.216074	0.200225	0.000212273	0.0292685	0.0282608	0.0166005	0.0091855	0.0115633	i20S	std20S + PA28ab	0.000620735	0.00213923	YAFKAINQGGLTSV	27	40	28	TRUE
0.0417158	std20S + PA28ab Vs i20S	Alpha 1YQVEYA	Alpha 1	0.0703306	0.0631855	0.00115503	-0.00286777	0.00620793	0.00908756	0.0153966	0.0138915	i20S	std20S + PA28ab	0.194908	0.253139	YQVEYA	23	28	24	FALSE
0.0660641	std20S + PA28ab Vs i20S	Alpha 1YTQNAEM	Alpha 1	0.184645	0.173354	0.001681	0.0139532	0.0104994	0.00611233	0.0119353	0.0235638	i20S	std20S + PA28ab	0.131572	0.182884	YTQNAEM	125	131	126	FALSE
0.0420193	std20S + PA28ab Vs i20S	Alpha 1YTQNAEMRPLGCC	Alpha 1	0.109173	0.102363	-0.0011609	0.00907498	0.00542016	0.0135842	-0.00305326	0.0169932	i20S	std20S + PA28ab	0.00156787	0.00444764	YTQNAEMRPLGCC	125	137	126	FALSE
-0.0415291	std20S + PA28ab Vs i20S	Alpha 1YTQNAEMRPLGCCM	Alpha 1	0.071204	0.0785271	-0.00240952	-0.000576516	-0.0144122	-0.0117744	-0.0187785	0.00401254	i20S	std20S + PA28ab	0.284186	0.344312	YTQNAEMRPLGCCM	125	138	126	FALSE
-0.119536	std20S + PA28ab Vs i20S	Alpha 1YYCGF	Alpha 1	0.0752431	0.0946429	0.00313673	-0.012424	-0.0247763	-0.023295	-0.0201185	-0.0389219	i20S	std20S + PA28ab	0.00416619	0.00976012	YYCGF	159	163	160	TRUE
0.141596	std20S + PA28ab Vs i20S	Alpha 2AAVAGGAPSVG	Alpha 2	0.192376	0.168683	0.000561616	0.0233821	0.0247063	0.0312908	0.0314183	0.0307982	i20S	std20S + PA28ab	1.09455e-06	1.08673e-05	AAVAGGAPSVG	26	36	27	TRUE
0.0690005	std20S + PA28ab Vs i20S	Alpha 2AAVAGGAPSVGIKAANG	Alpha 2	0.161257	0.149674	0.000499472	0.0149642	0.0139885	0.0156076	0.013436	0.0110043	i20S	std20S + PA28ab	0.00251507	0.00663789	AAVAGGAPSVGIKAANG	26	42	27	FALSE
0.0610602	std20S + PA28ab Vs i20S	Alpha 2AAVAGGAPSVGIKAANGVVL	Alpha 2	0.118392	0.1082	9.09418e-05	0.0129359	0.0134887	0.0140586	0.00929098	0.011286	i20S	std20S + PA28ab	0.00434379	0.0100631	AAVAGGAPSVGIKAANGVVL	26	45	27	FALSE
-0.307211	std20S + PA28ab Vs i20S	Alpha 2AERGYSAcetyl N-term (1)	Alpha 2	0.564105	0.614753	0.0033179	-0.0582645	-0.0461335	-0.0682519	-0.0698884	-0.0646726	i20S	std20S + PA28ab	1.03526e-07	2.10627e-06	AERGYSAcetyl N-term (1)	1	6	2	TRUE
-0.0424494	std20S + PA28ab Vs i20S	Alpha 2AIHTAI	Alpha 2	0.0180925	0.0249208	0.00147965	-0.018277	-0.00402519	-0.00761299	-0.0111091	-0.00142519	i20S	std20S + PA28ab	0.22655	0.286277	AIHTAI	186	191	187	FALSE
-0.0484369	std20S + PA28ab Vs i20S	Alpha 2AIHTAIL	Alpha 2	0.0125701	0.0209319	-0.00173398	-0.0131713	-0.00972642	-0.010861	-0.00526298	-0.0094152	i20S	std20S + PA28ab	0.16741	0.221849	AIHTAIL	186	192	187	FALSE
0.0103511	std20S + PA28ab Vs i20S	Alpha 2ATEKKQKSIL	Alpha 2	0.276398	0.274646	0.000163355	0.00477175	0.00416289	0.000110409	0.00259835	-0.00129233	i20S	std20S + PA28ab	0.578843	0.617334	ATEKKQKSIL	46	55	47	FALSE
-0.00160827	std20S + PA28ab Vs i20S	Alpha 2DERSVHKVEPITKHIGL	Alpha 2	0.15295	0.153162	0.000331174	0.0176406	-0.00168682	-0.00150539	-0.00664869	-0.00940791	i20S	std20S + PA28ab	0.432741	0.485089	DERSVHKVEPITKHIGL	57	73	58	FALSE
-0.0183564	std20S + PA28ab Vs i20S	Alpha 2EDAIHTAIL	Alpha 2	0.0339822	0.036877	0.000987598	-0.0032645	-0.00480365	-0.00343275	-0.00387684	-0.00297864	i20S	std20S + PA28ab	0.638477	0.66728	EDAIHTAIL	184	192	185	FALSE
0.096196	std20S + PA28ab Vs i20S	Alpha 2FAWKATAMGKN	Alpha 2	0.213543	0.197188	0.00192811	0.022775	0.0241697	0.0166695	0.0126745	0.0199072	i20S	std20S + PA28ab	0.00198264	0.00543923	FAWKATAMGKN	155	165	156	TRUE
0.0705202	std20S + PA28ab Vs i20S	Alpha 2FQSDPSGAY	Alpha 2	0.159619	0.147688	0.00106897	0.0111445	0.00657741	0.0140267	0.0174022	0.0213693	i20S	std20S + PA28ab	0.000578811	0.00204546	FQSDPSGAY	146	154	147	FALSE
0.0862458	std20S + PA28ab Vs i20S	Alpha 2FRRLTPTEVKD	Alpha 2	0.118426	0.10475	-0.00419126	0.02039	0.0205967	0.0162358	0.0141986	0.0148247	i20S	std20S + PA28ab	0.0230719	0.0421974	FRRLTPTEVKD	217	227	218	FALSE
0.173943	std20S + PA28ab Vs i20S	Alpha 2FRRLTPTEVKDYL	Alpha 2	0.131372	0.102197	0.00110906	0.0562407	0.0281621	0.0360716	0.0321691	0.0212992	i20S	std20S + PA28ab	0.00238691	0.00633976	FRRLTPTEVKDYL	217	229	218	TRUE
0.0666905	std20S + PA28ab Vs i20S	Alpha 2FSLTTFSPSGKL	Alpha 2	0.220368	0.209126	0.000764869	0.0144455	0.0233147	0.0113999	-0.00170615	0.0192366	i20S	std20S + PA28ab	0.00264466	0.0067588	FSLTTFSPSGKL	7	18	8	FALSE
0.0840505	std20S + PA28ab Vs i20S	Alpha 2FSLTTFSPSGKLVQ	Alpha 2	0.273672	0.25954	0.000744663	0.0208493	0.0353584	0.0147716	-0.00373933	0.0168107	i20S	std20S + PA28ab	0.000256047	0.0010785	FSLTTFSPSGKLVQ	7	20	8	FALSE
0.0604309	std20S + PA28ab Vs i20S	Alpha 2ICGWNEGRPYL	Alpha 2	0.162759	0.152596	0.000547539	0.0146607	0.0100276	0.014834	0.00606887	0.0148398	i20S	std20S + PA28ab	0.00858147	0.0178033	ICGWNEGRPYL	135	145	136	FALSE
-0.071281	std20S + PA28ab Vs i20S	Alpha 2IEVGICNE	Alpha 2	0.121569	0.133448	2.91084e-06	-0.0339792	-0.0376679	-0.00294987	0.00863793	-0.00532197	i20S	std20S + PA28ab	2.7567e-05	0.000151295	IEVGICNE	207	214	208	FALSE
0.0142595	std20S + PA28ab Vs i20S	Alpha 2IEYAL	Alpha 2	0.0247599	0.0223369	0.000278933	0.00601293	0.0011786	0.00149943	0.00239568	0.00317285	i20S	std20S + PA28ab	0.789053	0.802524	IEYAL	21	25	22	FALSE
0.0454074	std20S + PA28ab Vs i20S	Alpha 2KESFEGQM	Alpha 2	0.379086	0.371598	-0.000481076	0.0125442	0.0124833	0.00984911	0.00962553	0.00090527	i20S	std20S + PA28ab	0.284103	0.344312	KESFEGQM	195	202	196	FALSE
0.131439	std20S + PA28ab Vs i20S	Alpha 2LICGW	Alpha 2	0.0501744	0.0282169	0.000306415	0.0261012	0.0234875	0.024053	0.0304045	0.0273925	i20S	std20S + PA28ab	0.000471966	0.00175723	LICGW	134	138	135	TRUE
0.0126839	std20S + PA28ab Vs i20S	Alpha 2LICGWNEGRPYL	Alpha 2	0.148267	0.146044	0.000653507	0.00443577	0.00379224	0.00495691	-0.00224629	0.00174531	i20S	std20S + PA28ab	0.304196	0.363467	LICGWNEGRPYL	134	145	135	FALSE
0.00106754	std20S + PA28ab Vs i20S	Alpha 2LVYQEPIPTAQL	Alpha 2	0.199015	0.198867	-0.000176206	0.00813194	0.00315607	0.000960984	-0.0046651	-0.00651635	i20S	std20S + PA28ab	0.149954	0.201712	LVYQEPIPTAQL	98	109	99	FALSE
0.156491	std20S + PA28ab Vs i20S	Alpha 2QEYTQSGGVRPFGVS	Alpha 2	0.158783	0.132582	0.000719538	0.0353533	0.0247063	0.0436432	0.0391104	0.0136776	i20S	std20S + PA28ab	1.66265e-08	6.30294e-07	QEYTQSGGVRPFGVS	118	132	119	TRUE
0.0630239	std20S + PA28ab Vs i20S	Alpha 2QEYTQSGGVRPFGVSL	Alpha 2	0.10775	0.0971389	0.000641847	0.0105442	0.00448846	0.0178601	0.0109558	0.0191753	i20S	std20S + PA28ab	0.00392416	0.00940445	QEYTQSGGVRPFGVSL	118	133	119	FALSE
0.0320544	std20S + PA28ab Vs i20S	Alpha 2QEYTQSGGVRPFGVSLL	Alpha 2	0.0792194	0.0742468	-0.00221864	0.00298371	0.00360094	0.0108929	0.00425766	0.0103192	i20S	std20S + PA28ab	0.00398776	0.00943789	QEYTQSGGVRPFGVSLL	118	134	119	FALSE
0.0460968	std20S + PA28ab Vs i20S	Alpha 2RSVHKVEPITKHIGL	Alpha 2	0.095695	0.0890753	-0.0063787	0.0156359	0.0050732	0.00998489	0.014723	0.00067976	i20S	std20S + PA28ab	0.220047	0.279448	RSVHKVEPITKHIGL	59	73	60	FALSE
-0.0252076	std20S + PA28ab Vs i20S	Alpha 2RVLVHRARKLAQQ	Alpha 2	0.061951	0.0662695	-0.000703434	-0.009191	-0.00571977	-0.00374864	-0.00852614	0.00197799	i20S	std20S + PA28ab	0.064503	0.100148	RVLVHRARKLAQQ	83	95	84	FALSE
-0.0256526	std20S + PA28ab Vs i20S	Alpha 2RVLVHRARKLAQQYY	Alpha 2	0.0412576	0.0455719	-0.000233292	-0.00424324	0.00346554	-0.00371052	-0.00698455	-0.0141799	i20S	std20S + PA28ab	0.110506	0.157371	RVLVHRARKLAQQYY	83	97	84	FALSE
0.112135	std20S + PA28ab Vs i20S	Alpha 2SLTTFSPSGKL	Alpha 2	0.256238	0.237476	0.000437762	0.0194634	0.0288133	0.018565	0.0187284	0.0265652	i20S	std20S + PA28ab	0.000801042	0.00263903	SLTTFSPSGKL	8	18	9	TRUE
0.172114	std20S + PA28ab Vs i20S	Alpha 2SLTTFSPSGKLVQ	Alpha 2	0.317878	0.289188	2.33261e-05	0.034809	0.0500977	0.0300882	0.0272791	0.0298402	i20S	std20S + PA28ab	0.00018923	0.000813492	SLTTFSPSGKLVQ	8	20	9	TRUE
-0.00586862	std20S + PA28ab Vs i20S	Alpha 2TEDNIE	Alpha 2	0.0941834	0.0948084	0.00211902	0.00246222	0.000909756	-0.00395698	-0.00470298	-0.000580644	i20S	std20S + PA28ab	0.424818	0.479743	TEDNIE	203	208	204	FALSE
0.172649	std20S + PA28ab Vs i20S	Alpha 2TLKESFEGQM	Alpha 2	0.410216	0.381459	-0.00011176	0.0383775	0.0302827	0.0385502	0.0331443	0.0322947	i20S	std20S + PA28ab	0.0143983	0.0275417	TLKESFEGQM	193	202	194	FALSE
0.0914506	std20S + PA28ab Vs i20S	Alpha 2VAGGAPSVGIKAANG	Alpha 2	0.167648	0.152289	0.000707025	0.0197879	0.0172144	0.0205441	0.0164101	0.0174941	i20S	std20S + PA28ab	0.034304	0.0586564	VAGGAPSVGIKAANG	28	42	29	FALSE
0.0183532	std20S + PA28ab Vs i20S	Alpha 2VGICNE	Alpha 2	0.173108	0.169646	0.00241649	0.0136119	0.00182242	0.000318685	0.00315789	-0.000557648	i20S	std20S + PA28ab	0.144126	0.196407	VGICNE	209	214	210	FALSE
0.0370577	std20S + PA28ab Vs i20S	Alpha 2VHKVEPITKHIGLVYSG	Alpha 2	0.0860575	0.0798785	1.65262e-05	0.00564393	0.00340356	0.00757159	0.00688235	0.0135563	i20S	std20S + PA28ab	3.49112e-07	4.69612e-06	VHKVEPITKHIGLVYSG	61	77	62	FALSE
0.0838204	std20S + PA28ab Vs i20S	Alpha 2VQRVASVMQE	Alpha 2	0.066781	0.0531278	-0.00190118	0.00836136	0.00907255	0.0166713	0.018019	0.0316961	i20S	std20S + PA28ab	6.09715e-05	0.000295641	VQRVASVMQE	110	119	111	TRUE
0.0123079	std20S + PA28ab Vs i20S	Alpha 2VYQEPIPTAQL	Alpha 2	0.231628	0.229581	-2.60007e-05	0.00992185	0.00207907	-0.000464087	-0.0017043	0.00247539	i20S	std20S + PA28ab	0.194142	0.252991	VYQEPIPTAQL	99	109	100	FALSE
0.0171773	std20S + PA28ab Vs i20S	Alpha 2VYSGMGPDY	Alpha 2	0.188273	0.18508	0.00198308	0.00651211	0.00604456	0.00278389	0.00063551	0.00120127	i20S	std20S + PA28ab	0.609294	0.641605	VYSGMGPDY	74	82	75	FALSE
0.0514607	std20S + PA28ab Vs i20S	Alpha 2WNEGRPYL	Alpha 2	0.20238	0.193648	0.000930599	0.00976697	0.00615446	0.0135936	0.010271	0.0116746	i20S	std20S + PA28ab	0.251749	0.311512	WNEGRPYL	138	145	139	FALSE
0.0162942	std20S + PA28ab Vs i20S	Alpha 2YDERSVHKVEPITKHIGL	Alpha 2	0.158	0.155333	-0.000291638	0.011434	0.00690436	0.000348115	-0.00319932	0.000807049	i20S	std20S + PA28ab	0.000566191	0.00203536	YDERSVHKVEPITKHIGL	56	73	57	FALSE
-0.0212188	std20S + PA28ab Vs i20S	Alpha 2YLVYQEPIPTAQ	Alpha 2	0.119159	0.12256	0.000817232	-0.00330965	-0.00535118	-0.00466856	-0.0105956	0.00270621	i20S	std20S + PA28ab	0.174837	0.230718	YLVYQEPIPTAQ	97	108	98	FALSE
0.0755205	std20S + PA28ab Vs i20S	Alpha 2YQEPIPTAQL	Alpha 2	0.264292	0.25152	0.00110693	0.0177008	0.00212059	0.0152508	0.0236907	0.0167576	i20S	std20S + PA28ab	0.0130322	0.0253946	YQEPIPTAQL	100	109	101	FALSE
0.0652446	std20S + PA28ab Vs i20S	Alpha 2YTQSGGVRPFGVSL	Alpha 2	0.101088	0.0902149	-3.20758e-06	0.0125022	0.00569735	0.0175711	0.0123878	0.0170861	i20S	std20S + PA28ab	0.0155107	0.029534	YTQSGGVRPFGVSL	120	133	121	FALSE
-0.0232557	std20S + PA28ab Vs i20S	Alpha 2YTQSGGVRPFGVSLL	Alpha 2	0.0718029	0.0756755	2.02205e-05	-0.00175612	-0.00658395	-0.00116562	-0.00886804	-0.00488194	i20S	std20S + PA28ab	0.0852613	0.126078	YTQSGGVRPFGVSLL	120	134	121	FALSE
0.130881	std20S + PA28ab Vs i20S	Alpha 2YVNGKTFL	Alpha 2	0.224684	0.202919	-0.000291197	0.0215654	0.0317693	0.0376996	0.0341242	0.00572256	i20S	std20S + PA28ab	1.78387e-05	0.000112342	YVNGKTFL	166	173	167	TRUE
-0.0408193	std20S + PA28ab Vs i20S	Alpha 3AAERRNIHKLLDEVF	Alpha 3	0.277839	0.284647	-2.66346e-05	-0.00612152	-0.0173994	-0.011617	-0.0104833	0.00480192	i20S	std20S + PA28ab	0.107998	0.155294	AAERRNIHKLLDEVF	46	60	47	FALSE
-0.00402456	std20S + PA28ab Vs i20S	Alpha 3ACSVAGITSDA	Alpha 3	0.252669	0.252958	0.00229043	3.31046e-07	0.0038305	-0.00209047	-0.00826739	0.00250246	i20S	std20S + PA28ab	0.334278	0.394884	ACSVAGITSDA	73	83	74	FALSE
0.11016	std20S + PA28ab Vs i20S	Alpha 3AIGHAGTCL	Alpha 3	0.120262	0.101907	-2.98125e-05	0.00481682	0.00281837	0.0494774	0.0492882	0.00375932	i20S	std20S + PA28ab	1.90896e-08	6.63364e-07	AIGHAGTCL	27	35	28	FALSE
0.0452704	std20S + PA28ab Vs i20S	Alpha 3AIKVLNKTMD	Alpha 3	0.0886346	0.0812298	-0.000841629	0.000320693	0.00801744	0.00703066	0.00913407	0.0207676	i20S	std20S + PA28ab	0.018451	0.0347751	AIKVLNKTMD	193	202	194	FALSE
0.0410242	std20S + PA28ab Vs i20S	Alpha 3AIKVLNKTMDVSKL	Alpha 3	0.191702	0.184805	0.000358121	0.00926344	0.00379034	0.00421465	0.00637604	0.0173797	i20S	std20S + PA28ab	0.0016351	0.00460701	AIKVLNKTMDVSKL	193	206	194	FALSE
0.0699256	std20S + PA28ab Vs i20S	Alpha 3AIKVLNKTMDVSKLSA	Alpha 3	0.239804	0.228085	0.000385543	0.0185345	0.00763628	0.0104855	0.0116072	0.0216621	i20S	std20S + PA28ab	0.00400601	0.00943789	AIKVLNKTMDVSKLSA	193	208	194	FALSE
0.0380497	std20S + PA28ab Vs i20S	Alpha 3ALAIKVLNKTMD	Alpha 3	0.0697443	0.0632818	0.000725074	0.00212592	-0.00354866	0.00538846	0.0164859	0.017598	i20S	std20S + PA28ab	0.0638217	0.0996767	ALAIKVLNKTMD	191	202	192	FALSE
-0.0018359	std20S + PA28ab Vs i20S	Alpha 3ALAIKVLNKTMDVSKL	Alpha 3	0.152969	0.153797	-0.00313133	-0.000694914	-0.0075807	-0.00355144	-0.00431999	0.0143112	i20S	std20S + PA28ab	0.00125588	0.00385074	ALAIKVLNKTMDVSKL	191	206	192	FALSE
0.041364	std20S + PA28ab Vs i20S	Alpha 3ANDGVL	Alpha 3	0.0418673	0.0349739	-3.73922e-06	0.00638263	0.00743676	0.00941959	0.00971926	0.00840579	i20S	std20S + PA28ab	0.387333	0.447001	ANDGVL	39	44	40	FALSE
-0.0138829	std20S + PA28ab Vs i20S	Alpha 3ANDGVLL	Alpha 3	0.045705	0.0475922	0.00255949	0.00169005	-0.00945904	0.00251557	0.00141669	-0.0100462	i20S	std20S + PA28ab	0.520228	0.567892	ANDGVLL	39	45	40	FALSE
0.0462513	std20S + PA28ab Vs i20S	Alpha 3CDIKQAYTQFGGKRPFGVSL	Alpha 3	0.128397	0.120684	2.56658e-05	0.0118933	0.00706094	0.0103323	0.00315575	0.013809	i20S	std20S + PA28ab	0.00639275	0.0136706	CDIKQAYTQFGGKRPFGVSL	115	134	116	FALSE
0.0797817	std20S + PA28ab Vs i20S	Alpha 3CDIKQAYTQFGGKRPFGVSLL	Alpha 3	0.107526	0.0943533	-0.000747364	0.00985084	0.00587239	0.0161265	0.00742976	0.0405023	i20S	std20S + PA28ab	2.64542e-05	0.000149073	CDIKQAYTQFGGKRPFGVSLL	115	135	116	FALSE
0.0455411	std20S + PA28ab Vs i20S	Alpha 3CDIKQAYTQF	Alpha 3	0.105972	0.0982051	0.00105794	0.0127409	0.00843835	0.00386827	0.000185569	0.020308	i20S	std20S + PA28ab	0.0105592	0.021068	CDIKQAYTQF	115	124	116	FALSE
0.0254376	std20S + PA28ab Vs i20S	Alpha 3CSVAGITSDA	Alpha 3	0.26439	0.2603	-0.000899314	0.0106195	0.00781346	0.0046098	0.00295606	-0.000561221	i20S	std20S + PA28ab	0.603727	0.63897	CSVAGITSDA	74	83	75	FALSE
-0.0427668	std20S + PA28ab Vs i20S	Alpha 3EKIYKLNE	Alpha 3	0.0326267	0.0396916	0.000377427	-0.00784628	-0.0109726	-0.00962564	-0.0057934	-0.00852891	i20S	std20S + PA28ab	0.0228817	0.0420337	EKIYKLNE	63	70	64	FALSE
-0.0379993	std20S + PA28ab Vs i20S	Alpha 3EKVEIATL	Alpha 3	0.0281089	0.0342544	0.00112619	-0.00317896	-0.0102053	-0.00700668	-0.00643745	-0.0111709	i20S	std20S + PA28ab	0.110288	0.157371	EKVEIATL	209	216	210	FALSE
0.000182847	std20S + PA28ab Vs i20S	Alpha 3ERRNIHKLLDEVF	Alpha 3	0.298375	0.29821	0.000804989	0.00212662	-0.0123635	-0.00158896	0.00140637	0.0106024	i20S	std20S + PA28ab	0.0294354	0.0517914	ERRNIHKLLDEVF	48	60	49	FALSE
0.0186295	std20S + PA28ab Vs i20S	Alpha 3ERRNIHKLLD	Alpha 3	0.21519	0.212055	0.000182934	-0.00115399	-0.00496003	-0.00227788	0.0198435	0.00717797	i20S	std20S + PA28ab	0.161361	0.214977	ERRNIHKLLD	48	57	49	FALSE
0.0343261	std20S + PA28ab Vs i20S	Alpha 3FSEKIYKLNEDM	Alpha 3	0.166909	0.161179	5.19995e-05	0.0120423	0.0100237	0.00276007	0.000724084	0.00877592	i20S	std20S + PA28ab	0.00189091	0.00522191	FSEKIYKLNEDM	61	72	62	FALSE
-0.0239934	std20S + PA28ab Vs i20S	Alpha 3IAQRYLLQ	Alpha 3	0.0258014	0.0297406	0.00035829	0.00545621	-0.00484393	-0.0106016	-0.0133556	-0.000648385	i20S	std20S + PA28ab	0.189519	0.247741	IAQRYLLQ	93	100	94	FALSE
0.0683239	std20S + PA28ab Vs i20S	Alpha 3IGWDKHYGFQL	Alpha 3	0.0726767	0.0615014	-0.0012725	0.0194601	0.0184745	0.0154074	0.0134128	0.0015692	i20S	std20S + PA28ab	1.35925e-07	2.31617e-06	IGWDKHYGFQL	137	147	138	FALSE
0.0566637	std20S + PA28ab Vs i20S	Alpha 3IGWDKHYGFQLY	Alpha 3	0.0649804	0.0554414	0.000570307	0.0149022	0.0157688	0.01401	0.00445598	0.00752672	i20S	std20S + PA28ab	4.31466e-05	0.000222125	IGWDKHYGFQLY	137	148	138	FALSE
-0.0432489	std20S + PA28ab Vs i20S	Alpha 3IKKHEEEEAKAEREKKEKEQKEKDK	Alpha 3	0.298656	0.305854	6.18281e-05	0.0102119	0.0041129	-0.0173638	-0.0284267	-0.0117833	i20S	std20S + PA28ab	0.000982361	0.00308004	IKKHEEEEAKAEREKKEKEQKEKDK	237	261	238	FALSE
0.0423769	std20S + PA28ab Vs i20S	Alpha 3IKQAYTQFGGKRPFGVSL	Alpha 3	0.107457	0.100068	0.00195192	0.011365	0.0122401	0.0126169	0.00216064	0.00399425	i20S	std20S + PA28ab	0.0249088	0.0451606	IKQAYTQFGGKRPFGVSL	117	134	118	FALSE
0.00518162	std20S + PA28ab Vs i20S	Alpha 3IKQAYTQFGGKRPFGVSLL	Alpha 3	0.0826219	0.0824444	-0.00411702	0.00625946	0.00646417	0.00335462	-0.00520167	-0.00569496	i20S	std20S + PA28ab	0.518043	0.566992	IKQAYTQFGGKRPFGVSLL	117	135	118	FALSE
0.105372	std20S + PA28ab Vs i20S	Alpha 3KQDYKEGEMTL	Alpha 3	0.316585	0.29885	0.00103954	0.0426401	0.0402892	0.00627769	0.00406223	0.0121026	i20S	std20S + PA28ab	1.44793e-08	6.03788e-07	KQDYKEGEMTL	176	186	177	FALSE
0.00956258	std20S + PA28ab Vs i20S	Alpha 3KSALAL	Alpha 3	0.0232634	0.0219091	-0.00143638	0.00787842	0.00273736	0.00173582	-0.00180584	-0.000983177	i20S	std20S + PA28ab	0.121146	0.170668	KSALAL	187	192	188	FALSE
-4.30842e-06	std20S + PA28ab Vs i20S	Alpha 3KVEIATL	Alpha 3	0.0292528	0.0292476	3.58661e-05	0.00433375	0.00198156	0.00109837	-0.00329763	-0.00412036	i20S	std20S + PA28ab	0.188497	0.247181	KVEIATL	210	216	211	FALSE
-0.0118107	std20S + PA28ab Vs i20S	Alpha 3LAAERRNIHKLLDEVF	Alpha 3	0.252013	0.254275	-0.00176528	-0.0006692	-0.00586911	-0.00279666	-0.00582344	0.00334769	i20S	std20S + PA28ab	0.585732	0.623088	LAAERRNIHKLLDEVF	45	60	46	FALSE
0.133171	std20S + PA28ab Vs i20S	Alpha 3LKQDYKEGEMTL	Alpha 3	0.294849	0.272528	0.00075859	0.0431178	0.0424921	0.0222042	0.0157264	0.00963012	i20S	std20S + PA28ab	1.22575e-06	1.14463e-05	LKQDYKEGEMTL	175	186	176	TRUE
0.0717172	std20S + PA28ab Vs i20S	Alpha 3LTRENGKTVIRVLKQKEVEQL	Alpha 3	0.175077	0.163087	0.00022206	0.00870186	0.0172116	0.0163804	0.0106112	0.0188122	i20S	std20S + PA28ab	0.00263564	0.0067588	LTRENGKTVIRVLKQKEVEQL	216	236	217	FALSE
0.0563976	std20S + PA28ab Vs i20S	Alpha 3LYIGWDKHYGF	Alpha 3	0.0664867	0.0574897	-0.00241547	0.00841578	0.012883	0.0159336	0.00575366	0.0134115	i20S	std20S + PA28ab	0.0491653	0.0803998	LYIGWDKHYGF	135	145	136	FALSE
-0.0369983	std20S + PA28ab Vs i20S	Alpha 3SAEKVEIATL	Alpha 3	0.0796486	0.0858338	-0.00011287	-0.00862363	-0.0102723	0.00027363	-0.013119	-0.00525696	i20S	std20S + PA28ab	0.388044	0.447001	SAEKVEIATL	207	216	208	FALSE
0.0177939	std20S + PA28ab Vs i20S	Alpha 3SVAGITSDA	Alpha 3	0.294763	0.291609	0.00112843	0.0115007	0.0100147	-0.000708695	-0.00377494	0.000762055	i20S	std20S + PA28ab	0.00478363	0.0108803	SVAGITSDA	75	83	76	FALSE
0.0653957	std20S + PA28ab Vs i20S	Alpha 3TQFGGKRPFGVSL	Alpha 3	0.162878	0.151486	0.00295532	0.0100979	0.012666	0.0161124	0.00392944	0.0225899	i20S	std20S + PA28ab	0.0917917	0.133836	TQFGGKRPFGVSL	122	134	123	FALSE
0.0705895	std20S + PA28ab Vs i20S	Alpha 3TRENGKTVIRVLKQKEVEQL	Alpha 3	0.168789	0.156986	0.000224171	0.00611027	0.0162664	0.0136793	0.0172079	0.0173256	i20S	std20S + PA28ab	0.00138575	0.00412756	TRENGKTVIRVLKQKEVEQL	217	236	218	FALSE
-0.010091	std20S + PA28ab Vs i20S	Alpha 3VAGITSDA	Alpha 3	0.0510994	0.0528672	-0.000515904	0.00072962	-0.0031714	-0.00582562	-0.00148676	-0.000336857	i20S	std20S + PA28ab	0.31399	0.374096	VAGITSDA	76	83	77	FALSE
-0.00762087	std20S + PA28ab Vs i20S	Alpha 3YAMEA	Alpha 3	0.0489352	0.0502132	-4.70491e-05	-0.011678	-0.0102622	-0.00561301	-0.00994647	0.0298788	i20S	std20S + PA28ab	0.000688795	0.00233518	YAMEA	23	27	24	FALSE
0.0973786	std20S + PA28ab Vs i20S	Alpha 3YIGWDKHYGFQL	Alpha 3	0.0779106	0.0612157	0.00279095	0.0255925	0.0170628	0.0237159	0.0150319	0.0159755	i20S	std20S + PA28ab	0.0103579	0.0208659	YIGWDKHYGFQL	136	147	137	FALSE
-0.0603609	std20S + PA28ab Vs i20S	Alpha 3YQEPIPCEQ	Alpha 3	0.116793	0.126339	0.00308055	-0.00624406	-0.0106948	-0.0153672	-0.0170409	-0.011014	i20S	std20S + PA28ab	0.0293693	0.0517914	YQEPIPCEQ	101	109	102	FALSE
-0.123302	std20S + PA28ab Vs i20S	Alpha 3YQEPIPCEQL	Alpha 3	0.0628893	0.0834368	1.64297e-05	-0.0222382	-0.0191931	-0.0195773	-0.0332882	-0.029005	i20S	std20S + PA28ab	0.000662406	0.00226413	YQEPIPCEQL	101	110	102	TRUE
0.049274	std20S + PA28ab Vs i20S	Alpha 3YQSDPSGNYGGW	Alpha 3	0.163296	0.154971	0.000681036	0.015194	0.0150437	0.00907301	0.00718244	0.00278086	i20S	std20S + PA28ab	0.000221137	0.000940963	YQSDPSGNYGGW	148	159	149	FALSE
0.182404	std20S + PA28ab Vs i20S	Alpha 3YQVEYA	Alpha 3	0.0827289	0.052136	0.00115323	0.0408069	0.0309882	0.0374838	0.0388598	0.0342655	i20S	std20S + PA28ab	4.5748e-07	5.29915e-06	YQVEYA	19	24	20	TRUE
0.0290039	std20S + PA28ab Vs i20S	Alpha 4AFAGL	Alpha 4	0.16923	0.164609	-0.00127697	0.027893	0.0264417	-0.00930197	-0.0115197	-0.00450914	i20S	std20S + PA28ab	4.4961e-05	0.000227998	AFAGL	72	76	73	FALSE
-0.128831	std20S + PA28ab Vs i20S	Alpha 4AIETDDL	Alpha 4	0.136641	0.158132	-0.000115742	-0.0209416	-0.0291565	-0.0245015	-0.0251794	-0.0290518	i20S	std20S + PA28ab	0.0026495	0.0067588	AIETDDL	180	186	181	TRUE
0.0016584	std20S + PA28ab Vs i20S	Alpha 4ARIVINRARVEC	Alpha 4	0.0585632	0.0582882	-8.52914e-06	0.00529429	0.00429238	0.00795752	0.00429152	-0.0201773	i20S	std20S + PA28ab	0.000442951	0.00167919	ARIVINRARVEC	80	91	81	FALSE
-0.0156596	std20S + PA28ab Vs i20S	Alpha 4ARIVINRARVECQSHRLTVEDPVT	Alpha 4	0.129314	0.13192	2.06456e-05	-0.00525402	-0.00739078	-0.00431308	-0.00572338	0.00702171	i20S	std20S + PA28ab	0.0403612	0.0670542	ARIVINRARVECQSHRLTVEDPVT	80	103	81	FALSE
0.0362299	std20S + PA28ab Vs i20S	Alpha 4AVMRRDQSL	Alpha 4	0.248471	0.242507	-0.000446211	0.00866371	0.00267306	0.00230786	0.00766919	0.014916	i20S	std20S + PA28ab	0.0505832	0.0823953	AVMRRDQSL	209	217	210	FALSE
0.132763	std20S + PA28ab Vs i20S	Alpha 4ERTVRKICAL	Alpha 4	0.292817	0.270633	0.000340932	0.0317155	0.0250864	0.0273642	0.0192204	0.0293768	i20S	std20S + PA28ab	0.247374	0.307925	ERTVRKICAL	56	65	57	FALSE
0.056188	std20S + PA28ab Vs i20S	Alpha 4EVVQSGGKNIE	Alpha 4	0.351143	0.341796	-0.000108374	0.00426413	0.00186843	0.0142034	0.0242682	0.0115839	i20S	std20S + PA28ab	0.00114258	0.00355566	EVVQSGGKNIE	197	207	198	FALSE
0.0605833	std20S + PA28ab Vs i20S	Alpha 4FLEKNYTDEA	Alpha 4	0.186854	0.176616	0.000844452	0.00504871	0.00233912	0.00843834	0.0149393	0.0298178	i20S	std20S + PA28ab	3.30462e-07	4.59342e-06	FLEKNYTDEA	171	180	172	FALSE
0.0100275	std20S + PA28ab Vs i20S	Alpha 4FLEKNYTDE	Alpha 4	0.160961	0.159079	0.00126363	-0.00270773	-0.00399082	-0.0015486	0.00588729	0.0123873	i20S	std20S + PA28ab	0.00976568	0.0198648	FLEKNYTDE	171	179	172	FALSE
0.131887	std20S + PA28ab Vs i20S	Alpha 4GVEKKSVAKLQDERTVRKICA	Alpha 4	0.35196	0.330054	-0.000446362	0.0230624	0.0303511	0.0241351	0.0321556	0.0221833	i20S	std20S + PA28ab	0.000130588	0.000580328	GVEKKSVAKLQDERTVRKICA	44	64	45	TRUE
0.062978	std20S + PA28ab Vs i20S	Alpha 4GVEKKSVAKLQDERTVRKICAL	Alpha 4	0.297909	0.287535	-0.000738062	0.0167445	0.0158951	0.0124105	0.00951542	0.00841253	i20S	std20S + PA28ab	0.010454	0.0209583	GVEKKSVAKLQDERTVRKICAL	44	65	45	FALSE
-0.0844731	std20S + PA28ab Vs i20S	Alpha 4GVEKKSVAKLQD	Alpha 4	0.349648	0.363736	-5.16648e-05	-0.0183701	-0.017038	-0.0148017	-0.0173815	-0.0168819	i20S	std20S + PA28ab	0.110575	0.157371	GVEKKSVAKLQD	44	55	45	FALSE
0.0570191	std20S + PA28ab Vs i20S	Alpha 4IEKYVAE	Alpha 4	0.104954	0.0951852	0.00159227	-0.00380842	0.0131301	0.0116454	0.016527	0.0195249	i20S	std20S + PA28ab	0.00438089	0.010093	IEKYVAE	225	231	226	FALSE
-0.0772083	std20S + PA28ab Vs i20S	Alpha 4IETDDL	Alpha 4	0.137284	0.149793	0.00215231	-0.00457236	-0.0193822	-0.0144956	-0.0155712	-0.023187	i20S	std20S + PA28ab	0.0401449	0.0669617	IETDDL	181	186	182	FALSE
0.0294898	std20S + PA28ab Vs i20S	Alpha 4ISALI	Alpha 4	0.0243739	0.0195512	-0.00055351	0.00674899	0.00235991	0.00736966	0.00660716	0.00640407	i20S	std20S + PA28ab	0.229884	0.289612	ISALI	129	133	130	FALSE
-0.000343264	std20S + PA28ab Vs i20S	Alpha 4ITRYIASL	Alpha 4	0.0416043	0.0418638	-0.00121402	0.00199018	0.000673742	-0.00103883	-0.00063874	-0.00132962	i20S	std20S + PA28ab	0.862491	0.875083	ITRYIASL	107	114	108	FALSE
-0.0301925	std20S + PA28ab Vs i20S	Alpha 4ITVFSPDGH	Alpha 4	0.133451	0.138697	-0.0012833	-0.0155809	-0.0102031	-0.0141863	-0.00266253	0.0124403	i20S	std20S + PA28ab	0.0647684	0.100148	ITVFSPDGH	7	15	8	FALSE
0.0356838	std20S + PA28ab Vs i20S	Alpha 4ITVFSPDGHL	Alpha 4	0.140796	0.134764	0.000507486	0.00314108	0.00089725	0.00630586	0.0085976	0.0167421	i20S	std20S + PA28ab	0.00122868	0.00379524	ITVFSPDGHL	7	16	8	FALSE
-0.0630564	std20S + PA28ab Vs i20S	Alpha 4IVGFDF	Alpha 4	0.136343	0.146505	0.00208452	-0.00914295	-0.0105295	-0.0105965	-0.0189985	-0.0137889	i20S	std20S + PA28ab	0.00265814	0.0067588	IVGFDF	133	138	134	FALSE
0.0476744	std20S + PA28ab Vs i20S	Alpha 4KILNPEE	Alpha 4	0.236558	0.228714	-0.000605906	0.00281058	0.00807188	0.0101181	0.0196343	0.00703951	i20S	std20S + PA28ab	0.0256846	0.0463658	KILNPEE	218	224	219	FALSE
0.00553692	std20S + PA28ab Vs i20S	Alpha 4KQRYTQSNGRRPFGISAL	Alpha 4	0.0623691	0.0614072	0.000234594	-0.000390863	-0.00355666	0.00143368	0.000487963	0.0075628	i20S	std20S + PA28ab	0.012037	0.0236766	KQRYTQSNGRRPFGISAL	115	132	116	FALSE
2.8258e-05	std20S + PA28ab Vs i20S	Alpha 4KQRYTQSNGRRPFGIS	Alpha 4	0.0790789	0.0791096	-0.000212451	-0.00367278	0.00392742	0.00017442	0.00156644	-0.00196724	i20S	std20S + PA28ab	0.426822	0.479743	KQRYTQSNGRRPFGIS	115	130	116	FALSE
-0.0692464	std20S + PA28ab Vs i20S	Alpha 4LIVGF	Alpha 4	0.0322205	0.0439896	-0.00136839	-0.0102386	-0.0114465	-0.00672364	-0.0148863	-0.0259514	i20S	std20S + PA28ab	0.0214729	0.0396204	LIVGF	132	136	133	FALSE
0.0419494	std20S + PA28ab Vs i20S	Alpha 4MAFAGL	Alpha 4	0.119451	0.112772	-0.00187633	0.0274699	0.0173929	0.00133747	-0.00177493	-0.00247599	i20S	std20S + PA28ab	7.50642e-05	0.00035979	MAFAGL	71	76	72	FALSE
-0.0450772	std20S + PA28ab Vs i20S	Alpha 4RIVINRA	Alpha 4	0.0577511	0.0652762	-7.36283e-05	-0.0220252	-0.00687696	-0.00886585	-0.00181185	-0.00549729	i20S	std20S + PA28ab	0.124203	0.174386	RIVINRA	81	87	82	FALSE
0.0223883	std20S + PA28ab Vs i20S	Alpha 4RIVINRARVEC	Alpha 4	0.0644841	0.0609284	-0.0010537	-0.000180485	-0.00390245	0.00246718	0.00156921	0.0224348	i20S	std20S + PA28ab	0.00385278	0.0093166	RIVINRARVEC	81	91	82	FALSE
-0.0229425	std20S + PA28ab Vs i20S	Alpha 4RIVINRARVECQSHRLTVED	Alpha 4	0.152223	0.156	0.000281363	-0.0126023	-0.0101585	-0.00556106	-0.00341667	0.00879601	i20S	std20S + PA28ab	5.67085e-05	0.000278205	RIVINRARVECQSHRLTVED	81	100	82	FALSE
-0.0434831	std20S + PA28ab Vs i20S	Alpha 4RIVINRARVECQSHRLTVEDPVT	Alpha 4	0.126861	0.134125	-0.000102382	-0.0120502	-0.0133037	-0.00392885	-0.00980512	-0.00439522	i20S	std20S + PA28ab	0.00037135	0.00149176	RIVINRARVECQSHRLTVEDPVT	81	103	82	FALSE
-0.0226701	std20S + PA28ab Vs i20S	Alpha 4RVECQSHRLTVEDPVT	Alpha 4	0.149676	0.153516	-0.000366532	-0.00983974	-0.00745956	-0.00208475	-0.00860242	0.00531636	i20S	std20S + PA28ab	0.0158131	0.0299729	RVECQSHRLTVEDPVT	88	103	89	FALSE
-0.109813	std20S + PA28ab Vs i20S	Alpha 4TADARI	Alpha 4	0.0805276	0.0989336	-0.000622694	-0.0212382	-0.0136794	-0.0275	-0.0267744	-0.020621	i20S	std20S + PA28ab	0.0139975	0.0268984	TADARI	77	82	78	FALSE
-0.0304858	std20S + PA28ab Vs i20S	Alpha 4VFSPDGHL	Alpha 4	0.16829	0.173169	0.00121522	-0.00572156	-0.00270512	-0.00682778	-0.0111916	-0.00403978	i20S	std20S + PA28ab	0.426296	0.479743	VFSPDGHL	9	16	10	FALSE
0.135558	std20S + PA28ab Vs i20S	Alpha 4VIKALLE	Alpha 4	0.0592907	0.0369666	-0.00161331	0.0191841	0.0188353	0.0258477	0.0370073	0.0346837	i20S	std20S + PA28ab	6.14421e-07	6.92469e-06	VIKALLE	191	197	192	TRUE
0.023819	std20S + PA28ab Vs i20S	Alpha 4VIKALL	Alpha 4	0.0226117	0.0185062	0.000813655	0.00921322	0.00730145	0.00334179	0.00229005	0.00167245	i20S	std20S + PA28ab	0.206666	0.265169	VIKALL	191	196	192	FALSE
0.0548277	std20S + PA28ab Vs i20S	Alpha 4VRKICAL	Alpha 4	0.219276	0.210128	5.70041e-05	0.0137866	0.00840217	0.0135623	0.00780106	0.0112756	i20S	std20S + PA28ab	0.643122	0.669449	VRKICAL	59	65	60	FALSE
0.0589416	std20S + PA28ab Vs i20S	Alpha 4WKANAIGRGAKSVRE	Alpha 4	0.16887	0.159043	1.93755e-05	0.00617383	0.00294631	0.00918899	0.0142503	0.0263822	i20S	std20S + PA28ab	0.000392109	0.00151398	WKANAIGRGAKSVRE	156	170	157	FALSE
-0.0432276	std20S + PA28ab Vs i20S	Alpha 4YQTDPSGTYHA	Alpha 4	0.19721	0.20447	-0.000331544	-0.00923406	-0.0133388	-0.00814932	-0.00932917	-0.00317628	i20S	std20S + PA28ab	0.0271756	0.0488459	YQTDPSGTYHA	145	155	146	FALSE
0.00361432	std20S + PA28ab Vs i20S	Alpha 4YQTDPSGTYHAWKANA	Alpha 4	0.172454	0.171857	-2.93509e-05	-0.00388799	-0.00218678	0.0024676	0.00218389	0.0050376	i20S	std20S + PA28ab	0.0938651	0.135909	YQTDPSGTYHAWKANA	145	160	146	FALSE
0.0493844	std20S + PA28ab Vs i20S	Alpha 4YQTDPSGTYHAWKANAIGRGAKSVRE	Alpha 4	0.18982	0.181561	0.000169122	-0.000366809	0.00134129	0.0129292	0.00982362	0.0256571	i20S	std20S + PA28ab	2.05313e-07	2.95226e-06	YQTDPSGTYHAWKANAIGRGAKSVRE	145	170	146	FALSE
0.0938797	std20S + PA28ab Vs i20S	Alpha 5AIGIQTSEGVCLAVE	Alpha 5	0.0739216	0.0587391	-0.00278507	0.0178529	-0.00654822	0.0107507	0.0156684	0.056156	i20S	std20S + PA28ab	1.79625e-05	0.000112342	AIGIQTSEGVCLAVE	37	51	38	FALSE
0.0205126	std20S + PA28ab Vs i20S	Alpha 5AIKLGSTAIG	Alpha 5	0.12702	0.12354	0.000363825	0.0010366	0.00160767	0.00398002	0.00668481	0.00720346	i20S	std20S + PA28ab	0.531993	0.579219	AIKLGSTAIG	30	39	31	FALSE
0.0482195	std20S + PA28ab Vs i20S	Alpha 5ATVQPGQNFHM	Alpha 5	0.241042	0.233107	-0.000611133	0.00944557	0.0144855	0.000693127	0.0125658	0.0110295	i20S	std20S + PA28ab	0.558696	0.605133	ATVQPGQNFHM	218	228	219	FALSE
0.00704476	std20S + PA28ab Vs i20S	Alpha 5ATVQPGQN	Alpha 5	0.34771	0.346472	0.000377825	0.0167484	-0.00625843	0.0050151	-0.0111469	0.00268655	i20S	std20S + PA28ab	0.0905281	0.132457	ATVQPGQN	218	225	219	FALSE
-0.0217181	std20S + PA28ab Vs i20S	Alpha 5AVEKRITSPLMEPSS	Alpha 5	0.310466	0.314212	-0.000757304	-0.00119453	-0.0110604	-0.0023122	-0.00162562	-0.0055254	i20S	std20S + PA28ab	0.573042	0.615872	AVEKRITSPLMEPSS	49	63	50	FALSE
-0.145447	std20S + PA28ab Vs i20S	Alpha 5DADPGAMSRPFGVAL	Alpha 5	0.135735	0.159682	0.00176375	-0.0190994	-0.0226968	-0.0244156	-0.0383918	-0.0408438	i20S	std20S + PA28ab	4.06922e-07	4.84818e-06	DADPGAMSRPFGVAL	127	141	128	TRUE
0.00490148	std20S + PA28ab Vs i20S	Alpha 5DADPGAMSRPFGVALL	Alpha 5	0.108566	0.108824	-0.00644831	0.00620817	0.00292332	0.00073634	-0.00657572	0.00160936	i20S	std20S + PA28ab	0.133889	0.185488	DADPGAMSRPFGVALL	127	142	128	FALSE
0.136926	std20S + PA28ab Vs i20S	Alpha 5DARAIGSASEGAQSSL	Alpha 5	0.295903	0.272954	0.000764861	0.0289318	0.0315603	0.0236698	0.0298321	0.0229319	i20S	std20S + PA28ab	0.00509544	0.0113626	DARAIGSASEGAQSSL	166	181	167	FALSE
-0.0241246	std20S + PA28ab Vs i20S	Alpha 5EEVIKDI	Alpha 5	0.103681	0.107704	-1.68259e-05	-0.0065758	0.000868035	-0.0111327	0.00151265	-0.0087968	i20S	std20S + PA28ab	0.319368	0.37942	EEVIKDI	235	241	236	FALSE
-0.0100229	std20S + PA28ab Vs i20S	Alpha 5FHMDPSGTF	Alpha 5	0.106683	0.108197	0.000939322	0.00672779	0.00200024	-0.00406029	-0.00824375	-0.00644691	i20S	std20S + PA28ab	0.00322922	0.00796797	FHMDPSGTF	154	162	155	FALSE
0.116599	std20S + PA28ab Vs i20S	Alpha 5FTKEELEE	Alpha 5	0.135533	0.116009	0.000545511	0.0193273	0.0165025	0.0218649	0.0232848	0.0356199	i20S	std20S + PA28ab	0.0343217	0.0586564	FTKEELEE	229	236	230	FALSE
-0.0508991	std20S + PA28ab Vs i20S	Alpha 5FTYNETM	Alpha 5	0.247513	0.255759	0.00142458	0.00842853	-0.0190378	-0.0159812	-0.0238137	-0.000494943	i20S	std20S + PA28ab	0.0298989	0.05232	FTYNETM	101	107	102	FALSE
-0.0138399	std20S + PA28ab Vs i20S	Alpha 5IADAKTLIDKA	Alpha 5	0.166753	0.169168	-0.000651139	0.00367418	0.0036271	0.00093844	-0.00120758	-0.0208721	i20S	std20S + PA28ab	0.00357255	0.00876325	IADAKTLIDKA	82	92	83	FALSE
-0.0184485	std20S + PA28ab Vs i20S	Alpha 5IADAKTLIDKARVETQNHW	Alpha 5	0.12917	0.132255	-6.13915e-05	-0.000594836	0.00699873	-0.00421486	-0.0106995	-0.00993795	i20S	std20S + PA28ab	0.00559266	0.0122744	IADAKTLIDKARVETQNHW	82	100	83	FALSE
-0.000797627	std20S + PA28ab Vs i20S	Alpha 5IDAHIGCA	Alpha 5	0.103908	0.104392	-0.00210729	0.000384379	-0.00456081	0.00337224	-0.00118338	0.00118995	i20S	std20S + PA28ab	0.650706	0.671644	IDAHIGCA	70	77	71	FALSE
-0.0415643	std20S + PA28ab Vs i20S	Alpha 5IEKIVE	Alpha 5	0.131922	0.138302	0.00328549	-0.00313734	-0.0113867	-0.00705191	-0.00901637	-0.010972	i20S	std20S + PA28ab	0.56532	0.610721	IEKIVE	64	69	65	FALSE
-0.0674573	std20S + PA28ab Vs i20S	Alpha 5IGIQTSEG	Alpha 5	0.147798	0.158992	0.000291944	0.00213823	-0.00796953	-0.0127009	-0.0219075	-0.0270176	i20S	std20S + PA28ab	0.0548464	0.0872937	IGIQTSEG	38	45	39	FALSE
0.100997	std20S + PA28ab Vs i20S	Alpha 5IGIQTSEGVC	Alpha 5	0.145152	0.128566	-0.00148425	0.0258395	0.0221264	0.0166605	0.0243262	0.0120441	i20S	std20S + PA28ab	0.060948	0.0959069	IGIQTSEGVC	38	47	39	FALSE
-0.0317706	std20S + PA28ab Vs i20S	Alpha 5IKLGSTA	Alpha 5	0.204852	0.210158	-6.16313e-05	-0.0108161	-0.00581527	0.000959563	0.0048844	-0.0209832	i20S	std20S + PA28ab	0.02052	0.0382002	IKLGSTA	31	37	32	FALSE
0.100854	std20S + PA28ab Vs i20S	Alpha 5IQTSEGVC	Alpha 5	0.157904	0.140436	0.00395292	0.0253194	0.0239782	0.0207983	0.0183994	0.0123591	i20S	std20S + PA28ab	0.039471	0.0661021	IQTSEGVC	40	47	41	FALSE
-0.0143833	std20S + PA28ab Vs i20S	Alpha 5KARVETQNHW	Alpha 5	0.0666241	0.0690067	8.80411e-05	0.0041862	-0.00636416	-0.0171688	-0.00785678	0.0128202	i20S	std20S + PA28ab	0.0131107	0.0254286	KARVETQNHW	91	100	92	FALSE
0.0283625	std20S + PA28ab Vs i20S	Alpha 5KEAIKSSL	Alpha 5	0.0241678	0.0196268	-0.001116	0.00741846	0.00582758	0.00422007	0.00562576	0.00527059	i20S	std20S + PA28ab	0.0599815	0.0947435	KEAIKSSL	192	199	193	FALSE
0.0470034	std20S + PA28ab Vs i20S	Alpha 5KLGSTAIGI	Alpha 5	0.13623	0.128215	0.00108838	0.00213536	0.00284108	0.0157795	0.0138728	0.0123746	i20S	std20S + PA28ab	0.00180761	0.00502516	KLGSTAIGI	32	40	33	FALSE
0.023441	std20S + PA28ab Vs i20S	Alpha 5LALQF	Alpha 5	0.0447761	0.0409394	-0.000420659	0.00911822	-0.00325974	0.00664792	0.00313834	0.00779626	i20S	std20S + PA28ab	0.444248	0.496604	LALQF	119	123	120	FALSE
0.0314702	std20S + PA28ab Vs i20S	Alpha 5LAVEKRITSPLMEPSS	Alpha 5	0.296791	0.291527	0.000114098	0.00932996	0.00100681	0.0060126	0.0091625	0.00595833	i20S	std20S + PA28ab	0.366193	0.425355	LAVEKRITSPLMEPSS	48	63	49	FALSE
0.00388189	std20S + PA28ab Vs i20S	Alpha 5LFGGVDEKGPQL	Alpha 5	0.127184	0.126524	7.35924e-05	0.00731554	-0.00218781	-0.00282109	-0.000483771	0.00205902	i20S	std20S + PA28ab	0.341965	0.402823	LFGGVDEKGPQL	142	153	143	FALSE
0.0392134	std20S + PA28ab Vs i20S	Alpha 5LLFGGVDEKGPQL	Alpha 5	0.0564872	0.049975	-0.00014023	0.0101651	0.0146087	0.0121581	0.0024765	-0.000194957	i20S	std20S + PA28ab	0.137867	0.189113	LLFGGVDEKGPQL	141	153	142	FALSE
-0.0250571	std20S + PA28ab Vs i20S	Alpha 5LTRSEYDRGVN	Alpha 5	0.419173	0.423105	0.00146412	0.00180951	-0.00758141	-0.00725266	-0.00787204	-0.00416051	i20S	std20S + PA28ab	0.649295	0.671644	LTRSEYDRGVN	3	13	4	FALSE
0.0536643	std20S + PA28ab Vs i20S	Alpha 5LTRSEYDRGVNTFSPEGRL	Alpha 5	0.312421	0.303363	0.000684526	0.024669	0.0126965	0.00773106	0.0011705	0.00739719	i20S	std20S + PA28ab	0.00709815	0.0151017	LTRSEYDRGVNTFSPEGRL	3	21	4	FALSE
0.117367	std20S + PA28ab Vs i20S	Alpha 5QEVYHKSMTL	Alpha 5	0.147825	0.128015	0.00148797	0.0225497	0.0328296	0.0211708	0.0268949	0.0139225	i20S	std20S + PA28ab	0.00142737	0.00419165	QEVYHKSMTL	182	191	183	TRUE
0.149205	std20S + PA28ab Vs i20S	Alpha 5RAIGSASEGAQSSL	Alpha 5	0.301892	0.276945	0.000477556	0.0306725	0.0390588	0.0295162	0.0284753	0.0214822	i20S	std20S + PA28ab	3.89645e-05	0.000205673	RAIGSASEGAQSSL	168	181	169	TRUE
0.0917611	std20S + PA28ab Vs i20S	Alpha 5SVTQAVSNL	Alpha 5	0.134878	0.119288	0.00177587	0.00845363	0.0299637	0.023599	0.0201662	0.00957847	i20S	std20S + PA28ab	0.00797544	0.0167968	SVTQAVSNL	111	119	112	FALSE
0.0039807	std20S + PA28ab Vs i20S	Alpha 5TVESVT	Alpha 5	0.0480787	0.0474151	1.16061e-06	0.00169896	0.00422693	-0.0159347	0.00784979	0.00613976	i20S	std20S + PA28ab	0.0185134	0.0347751	TVESVT	108	113	109	FALSE
0.122398	std20S + PA28ab Vs i20S	Alpha 5TVESVTQA	Alpha 5	0.0646094	0.0446266	-0.00250117	0.0154659	0.024353	0.0225765	0.0275954	0.0324073	i20S	std20S + PA28ab	0.00367111	0.00895235	TVESVTQA	108	115	109	TRUE
0.0890034	std20S + PA28ab Vs i20S	Alpha 5TVESVTQAVSNL	Alpha 5	0.116919	0.101956	0.000779906	0.0162612	0.0264602	0.0295634	0.016507	0.000211747	i20S	std20S + PA28ab	8.11256e-05	0.000384425	TVESVTQAVSNL	108	119	109	TRUE
-0.123457	std20S + PA28ab Vs i20S	Alpha 5TVESVTQ	Alpha 5	0.0596056	0.079838	0.00206304	-0.0240576	-0.0259995	-0.024487	-0.0206344	-0.0282789	i20S	std20S + PA28ab	0.00151167	0.00431758	TVESVTQ	108	114	109	TRUE
-0.0732767	std20S + PA28ab Vs i20S	Alpha 5VIKDI	Alpha 5	0.0833075	0.0958332	-0.00187729	-0.0103275	-0.010866	-0.0260849	-0.0170395	-0.00895888	i20S	std20S + PA28ab	0.0334745	0.0576813	VIKDI	237	241	238	FALSE
0.150007	std20S + PA28ab Vs i20S	Alpha 5YAIEA	Alpha 5	0.0740573	0.0494744	-0.00251018	0.0280797	0.0323224	0.0260382	0.0282583	0.0353086	i20S	std20S + PA28ab	1.93507e-05	0.000116945	YAIEA	26	30	27	TRUE
-0.017882	std20S + PA28ab Vs i20S	Alpha 6AAHQKKILHVDNHIGIS	Alpha 6	0.068553	0.0714793	0.000323832	-0.00540938	-0.00725143	-0.00344928	-0.00438385	0.00261189	i20S	std20S + PA28ab	2.59346e-06	2.04051e-05	AAHQKKILHVDNHIGIS	57	73	58	FALSE
-0.0818359	std20S + PA28ab Vs i20S	Alpha 6DVSPFL	Alpha 6	0.110165	0.123587	0.00130612	-0.0131164	-0.0178867	-0.0200629	-0.015855	-0.014915	i20S	std20S + PA28ab	0.0026194	0.0067588	DVSPFL	228	233	229	TRUE
0.0386197	std20S + PA28ab Vs i20S	Alpha 6EAVKQGSATVGLKSKTHAVL	Alpha 6	0.123169	0.116781	-0.000287629	0.00476154	-0.00164183	0.00856327	0.00778136	0.0191554	i20S	std20S + PA28ab	0.000344676	0.00140912	EAVKQGSATVGLKSKTHAVL	27	46	28	FALSE
0.0575795	std20S + PA28ab Vs i20S	Alpha 6ERHMSEF	Alpha 6	0.0805015	0.07162	-0.00429075	0.00621336	0.00761625	0.0144485	0.0130826	0.0162188	i20S	std20S + PA28ab	0.0841096	0.125109	ERHMSEF	173	179	174	FALSE
-0.0269332	std20S + PA28ab Vs i20S	Alpha 6FRNQYDND	Alpha 6	0.347047	0.352026	-0.00294126	0.00491022	0.00179993	-0.0149349	-0.0123801	-0.00632836	i20S	std20S + PA28ab	0.149692	0.201712	FRNQYDND	2	9	3	FALSE
-0.0378572	std20S + PA28ab Vs i20S	Alpha 6FTIYDDD	Alpha 6	0.0909034	0.097	0.00127773	-0.00708188	-0.00816905	-0.00911716	-0.00994299	-0.0035461	i20S	std20S + PA28ab	0.0526309	0.0844119	FTIYDDD	221	227	222	FALSE
-0.00612096	std20S + PA28ab Vs i20S	Alpha 6GSATVGLKSKTHAV	Alpha 6	0.0483432	0.0494873	-0.000743904	0.00688563	-0.00406734	-0.00570765	-0.00344888	0.000217275	i20S	std20S + PA28ab	0.590697	0.62677	GSATVGLKSKTHAV	32	45	33	FALSE
-0.308118	std20S + PA28ab Vs i20S	Alpha 6IAGLTA	Alpha 6	0.333321	0.384677	-2.27399e-05	-0.0491406	-0.0175204	-0.0835928	-0.0690212	-0.0888426	i20S	std20S + PA28ab	1.06478e-07	2.10627e-06	IAGLTA	74	79	75	TRUE
-0.0591489	std20S + PA28ab Vs i20S	Alpha 6IAGYDDMGPHIF	Alpha 6	0.0606465	0.0704345	0.000420699	-0.00700607	-0.00711843	-0.013646	-0.0159294	-0.015449	i20S	std20S + PA28ab	0.000803733	0.00263903	IAGYDDMGPHIF	134	145	135	FALSE
0.126179	std20S + PA28ab Vs i20S	Alpha 6IAGYDDMGPHIFQTC	Alpha 6	0.167024	0.146568	-0.00344346	0.0135957	0.014897	0.026046	0.0215296	0.0501108	i20S	std20S + PA28ab	3.99766e-07	4.84818e-06	IAGYDDMGPHIFQTC	134	148	135	TRUE
0.0350042	std20S + PA28ab Vs i20S	Alpha 6IGIVGKDLE	Alpha 6	0.162594	0.156864	-0.000624327	0.000718882	0.00296401	0.0101211	0.00481276	0.0163875	i20S	std20S + PA28ab	0.365378	0.425355	IGIVGKDLE	212	220	213	FALSE
0.0509141	std20S + PA28ab Vs i20S	Alpha 6IGSKTQIPTQRYGRRPYGVG	Alpha 6	0.0866972	0.0782596	-0.000288739	0.0119402	0.0103778	0.0120387	0.0168029	-0.000245599	i20S	std20S + PA28ab	0.00130665	0.00394837	IGSKTQIPTQRYGRRPYGVG	112	131	113	FALSE
0.0288316	std20S + PA28ab Vs i20S	Alpha 6IGSKTQIPTQRYGRRPYGVGL	Alpha 6	0.096272	0.0914332	0.000201525	0.000973389	0.00321776	0.00632158	0.00803752	0.0102814	i20S	std20S + PA28ab	0.297217	0.357174	IGSKTQIPTQRYGRRPYGVGL	112	132	113	FALSE
0.0285553	std20S + PA28ab Vs i20S	Alpha 6LEERPQRKAQPAQPADEPAE	Alpha 6	0.423617	0.418856	9.71898e-06	0.0147019	0.00601276	0.00891043	0.0047941	-0.00586391	i20S	std20S + PA28ab	0.347169	0.407801	LEERPQRKAQPAQPADEPAE	236	255	237	FALSE
0.00358792	std20S + PA28ab Vs i20S	Alpha 6LEERPQRKAQPAQPADEPAEKADEPMEH	Alpha 6	0.370772	0.369856	0.00190704	0.00345736	-0.0112898	0.0018929	0.00157551	0.00795197	i20S	std20S + PA28ab	0.497534	0.547419	LEERPQRKAQPAQPADEPAEKADEPMEH	236	263	237	FALSE
-0.00343988	std20S + PA28ab Vs i20S	Alpha 6LIGSKTQIPTQRYGRRPYGVGL	Alpha 6	0.0837365	0.0842576	0.000313212	0.00130425	-0.00499997	-0.0011437	-0.00655795	0.0079575	i20S	std20S + PA28ab	0.0277962	0.0497468	LIGSKTQIPTQRYGRRPYGVGL	111	132	112	FALSE
-0.00303713	std20S + PA28ab Vs i20S	Alpha 6LLIAG	Alpha 6	0.0408164	0.041349	-0.000158085	-0.000300127	0.0057015	-0.00347409	-0.00150692	-0.0034575	i20S	std20S + PA28ab	0.908531	0.915115	LLIAG	132	136	133	FALSE
0.118837	std20S + PA28ab Vs i20S	Alpha 6LRETLPAEQDL	Alpha 6	0.295594	0.275557	0.00138651	0.0272345	0.0309965	0.0244254	0.0256085	0.010572	i20S	std20S + PA28ab	0.000522134	0.0018933	LRETLPAEQDL	195	205	196	TRUE
0.0917656	std20S + PA28ab Vs i20S	Alpha 6LRETLPAEQDLTTKNVS	Alpha 6	0.277566	0.262163	0.000647179	0.0253255	0.0310086	0.0170642	0.0147854	0.00358191	i20S	std20S + PA28ab	0.00132117	0.00396352	LRETLPAEQDLTTKNVS	195	211	196	TRUE
0.000960803	std20S + PA28ab Vs i20S	Alpha 6LRETLPAEQ	Alpha 6	0.248636	0.248141	0.00201002	-0.00317581	0.00174596	0.00394441	-1.85593e-05	-0.0015352	i20S	std20S + PA28ab	0.874998	0.883473	LRETLPAEQ	195	203	196	FALSE
0.00893785	std20S + PA28ab Vs i20S	Alpha 6MECNL	Alpha 6	0.348194	0.34652	0.00110364	5.00199e-05	-0.00124561	0.00281906	0.000986645	0.00632773	i20S	std20S + PA28ab	0.955478	0.957775	MECNL	180	184	181	FALSE
-0.0321073	std20S + PA28ab Vs i20S	Alpha 6MFRNQYDNDAcetyl N-term (1)Oxidation M (1)	Alpha 6	0.463404	0.46876	-2.79066e-05	0.011495	-0.00691043	-0.014138	-0.00953906	-0.0130148	i20S	std20S + PA28ab	0.137429	0.189113	MFRNQYDNDAcetyl N-term (1)Oxidation M (1)	1	9	2	FALSE
0.00303075	std20S + PA28ab Vs i20S	Alpha 6MRQECL	Alpha 6	0.0697305	0.0692446	-0.000115755	-0.00387493	-0.00394018	0.00147305	-0.00578338	0.0151562	i20S	std20S + PA28ab	0.00399556	0.00943789	MRQECL	88	93	89	FALSE
0.0962298	std20S + PA28ab Vs i20S	Alpha 6MSIGARSQSART	Alpha 6	0.286781	0.271105	-0.0021727	-0.00905273	0.00723385	0.0237348	0.0199489	0.0543651	i20S	std20S + PA28ab	1.90698e-05	0.000116943	MSIGARSQSART	159	170	160	TRUE
0.0365028	std20S + PA28ab Vs i20S	Alpha 6NELVKHGLRA	Alpha 6	0.0529156	0.046783	0.000292954	0.0051423	0.00382897	0.0050131	0.00627467	0.0162437	i20S	std20S + PA28ab	0.0109342	0.0216759	NELVKHGLRA	185	194	186	FALSE
0.00548499	std20S + PA28ab Vs i20S	Alpha 6TIYDDDDVSPFL	Alpha 6	0.0596067	0.0587066	-8.42747e-05	-0.000974641	-0.00504057	0.00877656	0.00526869	-0.00254504	i20S	std20S + PA28ab	0.667951	0.686048	TIYDDDDVSPFL	222	233	223	FALSE
-0.0959494	std20S + PA28ab Vs i20S	Alpha 6TIYDDD	Alpha 6	0.174892	0.190848	0.000213006	-0.0219189	-0.0278525	-0.0165087	-0.0150655	-0.0146039	i20S	std20S + PA28ab	0.000481305	0.00177614	TIYDDD	222	227	223	TRUE
0.0156655	std20S + PA28ab Vs i20S	Alpha 6TTKNVSIGIVGKDLE	Alpha 6	0.119686	0.117037	0.000224112	0.000329636	0.0126287	0.00506921	0.00183449	-0.00419651	i20S	std20S + PA28ab	0.606721	0.640514	TTKNVSIGIVGKDLE	206	220	207	FALSE
-0.0552333	std20S + PA28ab Vs i20S	Alpha 6TVWSPQGRIHQIE	Alpha 6	0.180066	0.189835	-0.00338316	-0.00822203	-0.00811213	-0.00883594	-0.0281287	-0.00193449	i20S	std20S + PA28ab	0.0888727	0.130493	TVWSPQGRIHQIE	11	23	12	FALSE
0.03658	std20S + PA28ab Vs i20S	Alpha 6VALKRAQSEL	Alpha 6	0.394214	0.388039	0.000471538	0.00497434	-0.00387084	0.00396697	0.0114869	0.0200226	i20S	std20S + PA28ab	0.00229962	0.00618673	VALKRAQSEL	47	56	48	FALSE
-0.132927	std20S + PA28ab Vs i20S	Alpha 6VFDRPLPVSRL	Alpha 6	0.0873652	0.109493	0.000158468	-0.0178796	-0.0222473	-0.029014	-0.0354211	-0.0283645	i20S	std20S + PA28ab	1.24515e-07	2.25751e-06	VFDRPLPVSRL	98	108	99	TRUE
-0.0487913	std20S + PA28ab Vs i20S	Alpha 6VGLKSKTHAVL	Alpha 6	0.0780431	0.0860217	0.000919166	-0.00732617	-0.00403057	-0.00689083	-0.000531134	-0.0300126	i20S	std20S + PA28ab	0.39849	0.457769	VGLKSKTHAVL	36	46	37	FALSE
0.0479203	std20S + PA28ab Vs i20S	Alpha 6VSIGIVGKD	Alpha 6	0.144804	0.136825	-4.34053e-05	0.0138723	0.00199114	0.00598626	0.0116406	0.01443	i20S	std20S + PA28ab	0.0699846	0.107293	VSIGIVGKD	210	218	211	FALSE
-0.0619662	std20S + PA28ab Vs i20S	Alpha 6VTVWSPQGRIHQ	Alpha 6	0.218306	0.228628	3.32267e-05	-0.00839729	-0.0159153	-0.0159092	-0.0164242	-0.00532027	i20S	std20S + PA28ab	8.04379e-06	5.59044e-05	VTVWSPQGRIHQ	10	21	11	TRUE
-0.0713446	std20S + PA28ab Vs i20S	Alpha 6VTVWSPQGRIHQIE	Alpha 6	0.166397	0.178141	0.000880095	-0.0158271	-0.0199585	-0.0118161	-0.0157653	-0.00797748	i20S	std20S + PA28ab	0.000263783	0.00109997	VTVWSPQGRIHQIE	10	23	11	FALSE
-0.0326439	std20S + PA28ab Vs i20S	Alpha 6VTVWSPQGRIHQIEY	Alpha 6	0.147044	0.152495	-6.66203e-05	-0.00423674	-0.0112538	-0.00437211	-0.0147048	0.00192351	i20S	std20S + PA28ab	0.148936	0.201643	VTVWSPQGRIHQIEY	10	24	11	FALSE
-0.00843758	std20S + PA28ab Vs i20S	Alpha 6YAMEA	Alpha 6	0.0487991	0.0502132	-4.70491e-05	-0.011678	-0.0102622	-0.00561301	-0.0107632	0.0298788	i20S	std20S + PA28ab	0.000390409	0.00151398	YAMEA	24	28	25	FALSE
0.0471289	std20S + PA28ab Vs i20S	Alpha 7ADARSLAD	Alpha 7	0.0793066	0.0721609	-0.00425521	0.0112722	0.00817269	0.00534172	0.00141679	0.0209255	i20S	std20S + PA28ab	0.12685	0.177505	ADARSLAD	82	89	83	FALSE
-0.0283616	std20S + PA28ab Vs i20S	Alpha 7AVAGL	Alpha 7	0.152373	0.157173	-0.000439316	0.0184636	0.00566202	-0.0208549	-0.0200271	-0.0116052	i20S	std20S + PA28ab	4.00224e-10	2.78155e-08	AVAGL	76	80	77	FALSE
0.0658579	std20S + PA28ab Vs i20S	Alpha 7EAEKYAKESL	Alpha 7	0.205693	0.19465	0.000395157	0.0226127	0.0313452	0.00252719	0.00281163	0.0065611	i20S	std20S + PA28ab	1.71966e-06	1.49396e-05	EAEKYAKESL	234	243	235	FALSE
0.121271	std20S + PA28ab Vs i20S	Alpha 7FELEL	Alpha 7	0.28128	0.261486	-0.00250589	0.0402304	0.0327196	0.0216348	0.0221349	0.00455098	i20S	std20S + PA28ab	0.00221434	0.00599597	FELEL	209	213	210	TRUE
0.107948	std20S + PA28ab Vs i20S	Alpha 7FMLGSY	Alpha 7	0.0747634	0.0565636	0.00125017	0.0202709	0.0146716	0.0206424	0.0281673	0.0241962	i20S	std20S + PA28ab	0.00386516	0.0093166	FMLGSY	135	140	136	TRUE
-0.0219903	std20S + PA28ab Vs i20S	Alpha 7FRSNFGYNIPLKHLAD	Alpha 7	0.121008	0.124657	9.85245e-05	0.000831794	-0.00799222	-0.00327597	-0.0106181	-0.000935795	i20S	std20S + PA28ab	0.240952	0.300868	FRSNFGYNIPLKHLAD	98	113	99	FALSE
-0.00764062	std20S + PA28ab Vs i20S	Alpha 7FRSNFGYNIPLKHLADRVAM	Alpha 7	0.0996879	0.101093	-0.00078845	-0.00220519	-0.00893515	-0.0039579	-0.00601113	0.0134687	i20S	std20S + PA28ab	0.000904327	0.00292329	FRSNFGYNIPLKHLADRVAM	98	117	99	FALSE
-0.0160648	std20S + PA28ab Vs i20S	Alpha 7GKARQAAKTEIEKLQM	Alpha 7	0.179846	0.183059	-0.00321145	0.00355535	-0.0118006	-0.000532581	0.00562909	-0.012916	i20S	std20S + PA28ab	0.449594	0.498619	GKARQAAKTEIEKLQM	166	181	167	FALSE
-0.025221	std20S + PA28ab Vs i20S	Alpha 7GVEKLVL	Alpha 7	0.315356	0.319252	0.00184605	-0.0211578	0.0181701	-0.011382	-0.00625367	-0.00459767	i20S	std20S + PA28ab	0.00808144	0.0169345	GVEKLVL	48	54	49	FALSE
0.00674592	std20S + PA28ab Vs i20S	Alpha 7GYNIPLKHLADRVAM	Alpha 7	0.132947	0.132018	-0.00117736	0.00271778	-0.00585221	0.00119119	-0.00463182	0.013321	i20S	std20S + PA28ab	0.00299963	0.00749009	GYNIPLKHLADRVAM	103	117	104	FALSE
-0.0694127	std20S + PA28ab Vs i20S	Alpha 7GYWGCA	Alpha 7	0.149979	0.160899	0.00388905	0.000680617	-0.00622265	-0.0197012	-0.0244477	-0.0197218	i20S	std20S + PA28ab	0.002985	0.00749009	GYWGCA	159	164	160	TRUE
0.0240159	std20S + PA28ab Vs i20S	Alpha 7IAREEASNF	Alpha 7	0.0809161	0.0769236	-6.11753e-05	0.00361773	-0.000298713	0.0048895	0.00222047	0.013587	i20S	std20S + PA28ab	0.0139109	0.0268557	IAREEASNF	90	98	91	FALSE
-7.82692e-05	std20S + PA28ab Vs i20S	Alpha 7IGKARQAAKTEIE	Alpha 7	0.172773	0.172815	-0.000170388	-0.00159824	0.00562737	-0.00140334	-0.00337671	0.000672644	i20S	std20S + PA28ab	0.741682	0.758043	IGKARQAAKTEIE	165	177	166	FALSE
0.070335	std20S + PA28ab Vs i20S	Alpha 7IGKARQAAKTEIEKL	Alpha 7	0.138463	0.126747	-3.62777e-05	0.00999691	2.2751e-05	0.00677652	0.0195318	0.0340071	i20S	std20S + PA28ab	0.00140561	0.00415703	IGKARQAAKTEIEKL	165	179	166	FALSE
0.0238202	std20S + PA28ab Vs i20S	Alpha 7IGKARQAAKTEIEKLQM	Alpha 7	0.191102	0.186975	0.000945812	0.00173397	-0.00635512	0.00253687	0.00579963	0.0201049	i20S	std20S + PA28ab	0.00314072	0.00779573	IGKARQAAKTEIEKLQM	165	181	166	FALSE
0.0616909	std20S + PA28ab Vs i20S	Alpha 7IGKARQAAKTEIEKLQMKE	Alpha 7	0.214876	0.204591	1.94145e-05	0.0038606	0.00316153	0.0148702	0.0189095	0.020889	i20S	std20S + PA28ab	3.23836e-05	0.000173128	IGKARQAAKTEIEKLQMKE	165	183	166	FALSE
0.0546023	std20S + PA28ab Vs i20S	Alpha 7IVHDEVKDKAFE	Alpha 7	0.227198	0.218036	0.000365447	0.0181768	0.0317261	0.00448045	0.00249216	-0.00227316	i20S	std20S + PA28ab	1.86322e-06	1.58564e-05	IVHDEVKDKAFE	199	210	200	FALSE
-0.0218996	std20S + PA28ab Vs i20S	Alpha 7IVKEVAKIIY	Alpha 7	0.0386744	0.0423795	-0.000330919	-0.00332948	-0.00663367	-0.00246069	-0.0052417	-0.00423406	i20S	std20S + PA28ab	0.405596	0.463379	IVKEVAKIIY	189	198	190	FALSE
-0.045734	std20S + PA28ab Vs i20S	Alpha 7KEEDESDDDNM	Alpha 7	0.214697	0.222309	6.21999e-05	-0.00259363	-0.00562406	-0.0118844	-0.0102118	-0.01542	i20S	std20S + PA28ab	0.151363	0.202953	KEEDESDDDNM	244	254	245	FALSE
0.000384327	std20S + PA28ab Vs i20S	Alpha 7LADARSLAD	Alpha 7	0.07897	0.0789454	-0.000236791	0.00287739	-0.000146612	-0.00299966	-0.00329549	0.0039487	i20S	std20S + PA28ab	0.327034	0.387423	LADARSLAD	81	89	82	FALSE
0.0533554	std20S + PA28ab Vs i20S	Alpha 7LELSW	Alpha 7	0.191701	0.183249	-0.00264738	0.0273992	0.0114799	0.0014722	0.00184878	0.0111554	i20S	std20S + PA28ab	0.00292668	0.00739652	LELSW	211	215	212	FALSE
0.0680632	std20S + PA28ab Vs i20S	Alpha 7LSWVGELTNGRHEIVPKDIRE	Alpha 7	0.141898	0.130965	-0.00247031	0.00784818	0.00650346	0.0157072	0.00597599	0.0320284	i20S	std20S + PA28ab	0.00254856	0.00668396	LSWVGELTNGRHEIVPKDIRE	213	233	214	FALSE
0.0461586	std20S + PA28ab Vs i20S	Alpha 7LTNGRHEIVPKDIRE	Alpha 7	0.114475	0.106817	-0.000215507	0.00826405	0.000984956	0.00588161	0.0128009	0.0182271	i20S	std20S + PA28ab	0.00531195	0.01172	LTNGRHEIVPKDIRE	219	233	220	FALSE
0.0368758	std20S + PA28ab Vs i20S	Alpha 7MLGSY	Alpha 7	0.0768969	0.0710827	-0.00199082	0.0109695	0.00360893	9.91836e-05	0.00183493	0.0203633	i20S	std20S + PA28ab	0.285685	0.344312	MLGSY	136	140	137	FALSE
0.00299957	std20S + PA28ab Vs i20S	Alpha 7MLGSYSVNDGAQL	Alpha 7	0.185048	0.184632	-0.000502126	0.00207432	-0.00805145	0.00905456	0.000755759	-0.000833627	i20S	std20S + PA28ab	0.202147	0.26017	MLGSYSVNDGAQL	136	148	137	FALSE
-0.0653575	std20S + PA28ab Vs i20S	Alpha 7NSSTAIG	Alpha 7	0.130314	0.14157	-0.00217864	-0.00992891	-0.0179289	-0.0216012	-0.0109067	-0.0049918	i20S	std20S + PA28ab	0.0625979	0.0981328	NSSTAIG	32	38	33	FALSE
-0.0711495	std20S + PA28ab Vs i20S	Alpha 7PLKHLADRVAM	Alpha 7	0.111997	0.123544	0.00186424	-0.016259	-0.0220771	-0.0165658	-0.0188864	0.00263883	i20S	std20S + PA28ab	0.000118679	0.000543835	PLKHLADRVAM	107	117	108	TRUE
0.0108227	std20S + PA28ab Vs i20S	Alpha 7RSNFGYNIPLKHLAD	Alpha 7	0.138287	0.136566	-0.000496345	0.00573013	-0.00285048	0.00247491	-0.00350669	0.00897479	i20S	std20S + PA28ab	0.137633	0.189113	RSNFGYNIPLKHLAD	99	113	100	FALSE
0.0020171	std20S + PA28ab Vs i20S	Alpha 7RSNFGYNIPLKHLADRVAM	Alpha 7	0.105989	0.105591	0.000375047	0.00788218	0.00149926	0.00287072	-0.000958317	-0.00927674	i20S	std20S + PA28ab	0.054227	0.0866386	RSNFGYNIPLKHLADRVAM	99	117	100	FALSE
0.0105814	std20S + PA28ab Vs i20S	Alpha 7SASTFSPDGRVF	Alpha 7	0.139881	0.138081	0.000221295	0.0187101	0.00639383	-0.00360508	-0.00838585	-0.00253159	i20S	std20S + PA28ab	0.00234994	0.00628156	SASTFSPDGRVF	10	21	11	FALSE
0.0547861	std20S + PA28ab Vs i20S	Alpha 7SAVRPFGCSF	Alpha 7	0.0795443	0.0705024	-0.00053491	0.0082857	0.0114147	0.0153625	0.00915048	0.0105726	i20S	std20S + PA28ab	0.0510189	0.0827816	SAVRPFGCSF	126	135	127	FALSE
-0.0342703	std20S + PA28ab Vs i20S	Alpha 7SSIGTGYDLAcetyl N-term (1)	Alpha 7	0.402799	0.408169	0.00204767	-0.00584321	-0.0119763	-0.00786686	-0.0094194	0.000835394	i20S	std20S + PA28ab	0.19547	0.253139	SSIGTGYDLAcetyl N-term (1)	1	9	2	FALSE
-0.0602198	std20S + PA28ab Vs i20S	Alpha 7SSIGTGYDLSAAcetyl N-term (1)	Alpha 7	0.395829	0.40567	0.00117542	-0.0068846	-0.0252756	-0.00707158	-0.0177768	-0.00321118	i20S	std20S + PA28ab	0.219643	0.279448	SSIGTGYDLSAAcetyl N-term (1)	1	11	2	FALSE
0.150148	std20S + PA28ab Vs i20S	Alpha 7STFSPDGRVF	Alpha 7	0.163986	0.138944	0.000103936	0.0436219	0.0291265	0.0228717	0.0190445	0.0354832	i20S	std20S + PA28ab	1.2428e-05	8.49588e-05	STFSPDGRVF	12	21	13	TRUE
-0.0150705	std20S + PA28ab Vs i20S	Alpha 7STFSPDGRVFQ	Alpha 7	0.167229	0.170097	-0.00213943	0.0145879	0.012804	-0.00710462	-0.0103344	-0.0250234	i20S	std20S + PA28ab	1.57153e-06	1.40685e-05	STFSPDGRVFQ	12	22	13	FALSE
0.0274731	std20S + PA28ab Vs i20S	Alpha 7SWVGELTNGRHEIVPKD	Alpha 7	0.182432	0.177731	0.000731893	0.00845869	0.0111282	0.00721351	-0.0015326	0.00220529	i20S	std20S + PA28ab	0.000739257	0.00246616	SWVGELTNGRHEIVPKD	214	230	215	FALSE
0.0200981	std20S + PA28ab Vs i20S	Alpha 7SWVGELTNGRHEIVPKDIRE	Alpha 7	0.157654	0.154258	0.000278573	0.00107612	0.000763265	0.00694101	-0.00102936	0.0123471	i20S	std20S + PA28ab	0.0345276	0.0587673	SWVGELTNGRHEIVPKDIRE	214	233	215	FALSE
0.0230231	std20S + PA28ab Vs i20S	Alpha 7VAKIIY	Alpha 7	0.0235063	0.0194713	0.00118711	0.00763698	0.00510057	0.00107999	0.00584064	0.00336494	i20S	std20S + PA28ab	0.464086	0.513326	VAKIIY	193	198	194	FALSE
-0.0189336	std20S + PA28ab Vs i20S	Alpha 7YAMKAVENSSTA	Alpha 7	0.166413	0.169475	0.000563746	-0.00143224	-0.0155714	-0.00383449	-0.0110163	0.0129209	i20S	std20S + PA28ab	0.000176154	0.000768869	YAMKAVENSSTA	25	36	26	FALSE
-0.00523735	std20S + PA28ab Vs i20S	Alpha 7YEEGSNKRLFNVDRHVGMA	Alpha 7	0.0913981	0.0922635	4.55231e-05	-0.00655709	-0.00917198	0.00115315	-0.00100581	0.0103444	i20S	std20S + PA28ab	4.5381e-05	0.000227998	YEEGSNKRLFNVDRHVGMA	58	76	59	FALSE
-0.0108351	std20S + PA28ab Vs i20S	Alpha 7YEEGSNKRLFNVDRHVGM	Alpha 7	0.0955373	0.0972928	0.000302017	-0.00626889	-0.00889701	-0.0010022	-0.00175903	0.00709202	i20S	std20S + PA28ab	2.75741e-05	0.000151295	YEEGSNKRLFNVDRHVGM	58	75	59	FALSE
0.0485026	std20S + PA28ab Vs i20S	Alpha 7YGYWGCA	Alpha 7	0.12828	0.119943	0.00151974	0.0209819	0.0193932	-0.000885589	0.000429911	0.00858322	i20S	std20S + PA28ab	0.0519618	0.0836606	YGYWGCA	158	164	159	FALSE
0.0288546	std20S + PA28ab Vs i20S	Alpha 7YMIDPSGVS	Alpha 7	0.115051	0.110069	0.00103803	0.00106171	0.000704255	0.00805022	0.00858279	0.0104556	i20S	std20S + PA28ab	0.381212	0.44157	YMIDPSGVS	149	157	150	FALSE
0.0125567	std20S + PA28ab Vs i20S	Alpha 7YMIDPSGVSY	Alpha 7	0.0973476	0.0951566	0.000589479	0.00120795	0.00165735	0.00560638	-0.000349874	0.00443488	i20S	std20S + PA28ab	0.577667	0.617334	YMIDPSGVSY	149	158	150	FALSE
0.0350807	std20S + PA28ab Vs i20S	Alpha 7YSAVRPFGCSF	Alpha 7	0.106945	0.100888	0.00126041	0.0087476	0.00727951	0.00694046	-0.00108186	0.013195	i20S	std20S + PA28ab	0.0285901	0.0507322	YSAVRPFGCSF	125	135	126	FALSE
-0.00839417	std20S + PA28ab Vs i20S	Alpha 7YSAVRPFGCS	Alpha 7	0.124226	0.125569	0.000331952	0.0028612	-0.00244991	0.00278078	-0.00776252	-0.00382372	i20S	std20S + PA28ab	0.139603	0.190867	YSAVRPFGCS	125	134	126	FALSE
0.06522	std20S + PA28ab Vs i20S	Alpha 7YSVNDGAQL	Alpha 7	0.296786	0.285524	0.00235733	0.0143237	0.00781694	0.0124967	0.0140941	0.0164885	i20S	std20S + PA28ab	0.447469	0.497585	YSVNDGAQL	140	148	141	FALSE
0.0384926	std20S + PA28ab Vs i20S	Alpha 7YVHAYTL	Alpha 7	0.0470283	0.0412947	-0.00409066	0.00613778	0.00229667	0.00814745	0.00574567	0.016165	i20S	std20S + PA28ab	0.078001	0.117849	YVHAYTL	118	124	119	FALSE
-0.0103415	std20S + PA28ab Vs i20S	Beta 3ATDVQTVAQRLKF	Beta 3	0.038039	0.0397942	-0.000190007	0.00253072	-0.0062528	-0.00133243	-0.00475506	-0.000531964	i20S	std20S + PA28ab	0.544992	0.591827	ATDVQTVAQRLKF	56	68	57	FALSE
-0.00049611	std20S + PA28ab Vs i20S	Beta 3DLIGCPMVTDD	Beta 3	0.0854581	0.0852794	0.00156823	0.00726405	-0.0016366	-0.0010816	-0.00670144	0.00165948	i20S	std20S + PA28ab	0.0882395	0.130021	DLIGCPMVTDD	124	134	125	FALSE
-0.0106141	std20S + PA28ab Vs i20S	Beta 3DVQTVAQRLKF	Beta 3	0.0414665	0.0432859	-0.000302022	0.00789348	-0.00324452	-0.00532052	-0.00162592	-0.00831662	i20S	std20S + PA28ab	0.272071	0.334672	DVQTVAQRLKF	58	68	59	FALSE
-0.108497	std20S + PA28ab Vs i20S	Beta 3FETISQ	Beta 3	0.0415859	0.058487	0.00709047	-0.02187	-0.0202955	-0.0211144	-0.020103	-0.0251143	i20S	std20S + PA28ab	0.197367	0.254805	FETISQ	163	168	164	FALSE
-0.0424384	std20S + PA28ab Vs i20S	Beta 3FVVSGTC	Beta 3	0.102862	0.109726	0.00125488	-0.0133509	-0.0123392	-0.00363095	-0.00728845	-0.00582889	i20S	std20S + PA28ab	0.0801746	0.120696	FVVSGTC	135	141	136	FALSE
-0.0287837	std20S + PA28ab Vs i20S	Beta 3GVIVHIIE	Beta 3	0.0349052	0.0397797	-0.000463374	-0.0113453	-0.00717739	-0.00333287	-0.00223127	-0.00469687	i20S	std20S + PA28ab	0.57727	0.617334	GVIVHIIE	183	190	184	FALSE
-0.0480471	std20S + PA28ab Vs i20S	Beta 3IGCPMVTDD	Beta 3	0.145426	0.153041	0.00235535	0.00165355	-0.00818112	-0.0110025	-0.0181134	-0.0124036	i20S	std20S + PA28ab	0.0843058	0.125109	IGCPMVTDD	126	134	127	FALSE
0.153855	std20S + PA28ab Vs i20S	Beta 3LATDVQTVA	Beta 3	0.22557	0.199908	0.00011705	0.0480539	0.0484459	0.0207507	0.02427	0.0123346	i20S	std20S + PA28ab	2.2876e-05	0.000134356	LATDVQTVA	55	63	56	TRUE
0.00856328	std20S + PA28ab Vs i20S	Beta 3LWEPNMDPDHL	Beta 3	0.105207	0.103853	-0.000437511	-0.00100018	0.00170532	0.00672766	-0.00480151	0.00593199	i20S	std20S + PA28ab	0.691706	0.708702	LWEPNMDPDHL	152	162	153	FALSE
-0.0339574	std20S + PA28ab Vs i20S	Beta 3LYEKRFGPYYTE	Beta 3	0.161067	0.166637	0.000536916	-0.00238762	-0.00237831	-0.00756913	-0.00863226	-0.01299	i20S	std20S + PA28ab	0.167584	0.221849	LYEKRFGPYYTE	94	105	95	FALSE
-0.346396	std20S + PA28ab Vs i20S	Beta 3NAVDRDAVSGMG	Beta 3	0.105302	0.162868	0.000999027	-0.0552269	-0.0648924	-0.0777406	-0.0819709	-0.0665653	i20S	std20S + PA28ab	1.57337e-11	2.18699e-09	NAVDRDAVSGMG	172	183	173	TRUE
-0.437991	std20S + PA28ab Vs i20S	Beta 3NAVDRDAVSGMGV	Beta 3	0.0867724	0.159676	0.000568866	-0.0831148	-0.0965107	-0.0857395	-0.0817195	-0.0909068	i20S	std20S + PA28ab	1.9616e-17	8.17986e-15	NAVDRDAVSGMGV	172	184	173	TRUE
-0.123095	std20S + PA28ab Vs i20S	Beta 3NAVDRDAVSGMGVIVHIIEKDKITTRTLKARMD	Beta 3	0.0814965	0.102116	-0.000620265	-0.0200295	-0.0297679	-0.0280376	-0.0293525	-0.0159077	i20S	std20S + PA28ab	1.50269e-07	2.41009e-06	NAVDRDAVSGMGVIVHIIEKDKITTRTLKARMD	172	204	173	TRUE
-0.388861	std20S + PA28ab Vs i20S	Beta 3NAVDRDAVSGM	Beta 3	0.100684	0.165508	-8.33063e-05	-0.0618794	-0.0780254	-0.0866418	-0.0848642	-0.0774506	i20S	std20S + PA28ab	2.66368e-15	5.55377e-13	NAVDRDAVSGM	172	182	173	TRUE
-0.00581034	std20S + PA28ab Vs i20S	Beta 3NGGAVMAMKGKNCVOxidation M (8)	Beta 3	0.0384209	0.0394094	-0.000120758	0.000148024	0.00108828	-0.00534454	-0.0139907	0.0122886	i20S	std20S + PA28ab	3.71536e-06	2.86908e-05	NGGAVMAMKGKNCVOxidation M (8)	6	19	7	FALSE
-0.0514303	std20S + PA28ab Vs i20S	Beta 3PNMDPDHL	Beta 3	0.107212	0.115816	-0.00019458	0.010006	-0.0157922	-0.0131448	-0.013996	-0.0185032	i20S	std20S + PA28ab	0.0771753	0.117026	PNMDPDHL	155	162	156	FALSE
0.0848952	std20S + PA28ab Vs i20S	Beta 3PVIAGLDPKTFKPFICS	Beta 3	0.114783	0.100899	-0.00158782	0.0205158	0.0110854	0.0133944	0.0154108	0.0244887	i20S	std20S + PA28ab	0.000375596	0.00149176	PVIAGLDPKTFKPFICS	106	122	107	FALSE
0.0532345	std20S + PA28ab Vs i20S	Beta 3PVIAGLDPKTFKPFICSL	Beta 3	0.0251631	0.0165029	-0.00127345	0.00655466	0.0121882	0.0101835	0.013093	0.011215	i20S	std20S + PA28ab	0.513819	0.563849	PVIAGLDPKTFKPFICSL	106	123	107	FALSE
0.0174168	std20S + PA28ab Vs i20S	Beta 3QKIFPMGDRL	Beta 3	0.0849171	0.0820901	-0.000454659	0.0151195	-0.00927135	-0.00253947	0.0119291	0.00217903	i20S	std20S + PA28ab	0.153325	0.204925	QKIFPMGDRL	39	48	40	FALSE
0.00586341	std20S + PA28ab Vs i20S	Beta 3SLWEPNMDPDHL	Beta 3	0.0891315	0.0878467	0.00184516	0.0036716	0.000152786	0.00458671	-0.00612107	0.00357338	i20S	std20S + PA28ab	0.283141	0.344312	SLWEPNMDPDHL	151	162	152	FALSE
-0.0864362	std20S + PA28ab Vs i20S	Beta 3SYNGGAVM	Beta 3	0.198695	0.212976	0.000747742	-0.0375422	-0.00418507	-0.0149438	-0.00385388	-0.0259113	i20S	std20S + PA28ab	9.54429e-05	0.000447187	SYNGGAVM	4	11	5	FALSE
-0.0573963	std20S + PA28ab Vs i20S	Beta 3VHIIEKDKITTRTLKARMD	Beta 3	0.118942	0.129069	-0.0033661	-0.0118101	-0.0132856	-0.013295	-0.0158375	-0.0031681	i20S	std20S + PA28ab	0.209154	0.267537	VHIIEKDKITTRTLKARMD	186	204	187	FALSE
-0.0904499	std20S + PA28ab Vs i20S	Beta 3VTTDF	Beta 3	0.261659	0.277297	-0.00337916	-0.0522214	-0.0270844	-0.0174999	-0.00171424	0.00807001	i20S	std20S + PA28ab	0.000375622	0.00149176	VTTDF	34	38	35	TRUE
-0.0252604	std20S + PA28ab Vs i20S	Beta 3WEPNMDPDHLFE	Beta 3	0.08408	0.0886047	-0.00188768	0.0020561	-0.0018929	-0.00773686	-0.0151712	-0.00251553	i20S	std20S + PA28ab	0.00482697	0.0108803	WEPNMDPDHLFE	153	164	154	FALSE
0.00971661	std20S + PA28ab Vs i20S	Beta 3WEPNMDPDHLF	Beta 3	0.0890394	0.0879978	-0.00346679	-0.00304129	-0.00160113	0.00871487	0.00250512	0.00313904	i20S	std20S + PA28ab	0.75074	0.765425	WEPNMDPDHLF	153	163	154	FALSE
-0.0162922	std20S + PA28ab Vs i20S	Beta 3WEPNMDPDHL	Beta 3	0.133205	0.135881	0.000235573	0.00186201	-0.00859642	-0.00151156	-0.00446414	-0.00358205	i20S	std20S + PA28ab	0.634438	0.664732	WEPNMDPDHL	153	162	154	FALSE
-0.00775369	std20S + PA28ab Vs i20S	Beta 3YELKEGRQIKPYTL	Beta 3	0.161398	0.162655	0.000208848	-0.00522192	0.000512045	-0.00218753	-0.00228053	0.00142425	i20S	std20S + PA28ab	0.936347	0.94086	YELKEGRQIKPYTL	73	86	74	FALSE
-0.03258	std20S + PA28ab Vs i20S	Beta 3YIGLAG	Beta 3	0.0903666	0.0958122	-9.35242e-05	-0.00478126	-0.00585652	-0.00808226	-0.0144501	0.000590209	i20S	std20S + PA28ab	0.643762	0.669449	YIGLAG	49	54	50	FALSE
-0.0511285	std20S + PA28ab Vs i20S	Beta 3YIGLAGL	Beta 3	0.0760306	0.0845541	-1.28515e-05	-0.011662	-0.0173183	-0.0113055	-0.00779063	-0.00305213	i20S	std20S + PA28ab	0.0714806	0.109185	YIGLAGL	49	55	50	FALSE
0.0150682	std20S + PA28ab Vs i20S	Beta 4AAANFTRRNLADCLR	Beta 4	0.0728503	0.0703415	-1.58795e-05	0.00481958	0.0028458	-0.00373767	0.00153991	0.00960062	i20S	std20S + PA28ab	0.0121336	0.0237544	AAANFTRRNLADCLR	79	93	80	FALSE
-0.0245992	std20S + PA28ab Vs i20S	Beta 4AGYDEHEGPAL	Beta 4	0.111804	0.115812	0.000548374	-0.00528295	-0.00545758	-0.00635881	-0.00266976	-0.0048301	i20S	std20S + PA28ab	0.424155	0.479743	AGYDEHEGPAL	105	115	106	FALSE
-0.0191415	std20S + PA28ab Vs i20S	Beta 4AKAPFAAHGYGAF	Beta 4	0.105826	0.109287	-0.00162718	-0.00544871	-0.00800476	-0.00433491	-0.00556668	0.00421357	i20S	std20S + PA28ab	0.12863	0.179393	AKAPFAAHGYGAF	125	137	126	FALSE
-0.0408672	std20S + PA28ab Vs i20S	Beta 4DEHEGPAL	Beta 4	0.107193	0.113983	0.000131578	-0.00833717	-0.0115848	-0.0159743	-0.00742217	0.00245116	i20S	std20S + PA28ab	0.285689	0.344312	DEHEGPAL	108	115	109	FALSE
0.145161	std20S + PA28ab Vs i20S	Beta 4DRYYTPTISRE	Beta 4	0.25492	0.22923	0.00897942	0.0510598	0.0271499	0.0120521	0.0186708	0.0362283	i20S	std20S + PA28ab	0.000925618	0.00294643	DRYYTPTISRE	144	154	145	FALSE
0.137669	std20S + PA28ab Vs i20S	Beta 4DRYYTPTISRERA	Beta 4	0.19768	0.174692	0.000259452	0.0381551	0.0206363	0.0218392	0.0242153	0.0328229	i20S	std20S + PA28ab	1.61484e-05	0.000105217	DRYYTPTISRERA	144	156	145	TRUE
0.0353398	std20S + PA28ab Vs i20S	Beta 4EELQKRFILNL	Beta 4	0.0785391	0.0725149	0.000804985	-0.0071406	-0.0132369	0.00754757	0.0171029	0.0310668	i20S	std20S + PA28ab	1.38859e-07	2.31617e-06	EELQKRFILNL	165	175	166	FALSE
0.00708005	std20S + PA28ab Vs i20S	Beta 4ELQKRFILNL	Beta 4	0.0696628	0.0684675	9.20108e-05	-0.00552143	-0.000702471	-0.00109621	0.00201401	0.0123862	i20S	std20S + PA28ab	0.000614841	0.00213657	ELQKRFILNL	166	175	167	FALSE
-0.0390002	std20S + PA28ab Vs i20S	Beta 4FKMSE	Beta 4	0.232799	0.239324	-0.00015239	-0.0116828	-0.0122507	-0.0173359	-0.0150539	0.017323	i20S	std20S + PA28ab	0.000609124	0.00213449	FKMSE	36	40	37	FALSE
-0.0397177	std20S + PA28ab Vs i20S	Beta 4FKMSEKILL	Beta 4	0.125699	0.132822	-0.00301996	0.00327229	-0.00709283	-0.01189	-0.0107664	-0.0132408	i20S	std20S + PA28ab	0.445396	0.496604	FKMSEKILL	36	44	37	FALSE
0.0506424	std20S + PA28ab Vs i20S	Beta 4FTRRNLADCL	Beta 4	0.10974	0.101748	-0.00268626	0.000880071	-0.00262648	0.0242226	0.00323907	0.0249271	i20S	std20S + PA28ab	1.94323e-06	1.62065e-05	FTRRNLADCL	83	92	84	FALSE
-0.0305224	std20S + PA28ab Vs i20S	Beta 4IGIQGPDYVL	Beta 4	0.0231752	0.0280913	0.00102586	-0.00182893	-0.0053169	-0.00630376	-0.00940218	-0.00767061	i20S	std20S + PA28ab	0.00516022	0.0114458	IGIQGPDYVL	5	14	6	FALSE
0.0603801	std20S + PA28ab Vs i20S	Beta 4IQGPDYVL	Beta 4	0.0610029	0.0507803	0.000955521	0.0255999	0.0112743	0.0192924	0.0193143	-0.0151008	i20S	std20S + PA28ab	4.94313e-08	1.22281e-06	IQGPDYVL	7	14	8	FALSE
-0.114035	std20S + PA28ab Vs i20S	Beta 4IQKNVQL	Beta 4	0.0606844	0.0796199	0.0004216	-0.0206118	-0.0224071	-0.021401	-0.0258973	-0.0237174	i20S	std20S + PA28ab	1.11122e-07	2.10627e-06	IQKNVQL	60	66	61	TRUE
0.02554	std20S + PA28ab Vs i20S	Beta 4ISFPKQGS	Beta 4	0.44717	0.442916	-1.75321e-05	0.00749513	0.0182588	0.000780135	-0.00132509	0.000331023	i20S	std20S + PA28ab	0.0214445	0.0396204	ISFPKQGS	194	201	195	FALSE
0.00585171	std20S + PA28ab Vs i20S	Beta 4IVQMKDDHDKM	Beta 4	0.0982707	0.0972361	0.000356382	-0.00912398	-0.00395881	0.000821986	0.00898687	0.00912565	i20S	std20S + PA28ab	0.000876548	0.00285563	IVQMKDDHDKM	25	35	26	FALSE
0.0459384	std20S + PA28ab Vs i20S	Beta 4KILLL	Beta 4	0.0188677	0.0110046	0.0012399	0.0217018	0.0104734	0.0113337	0.00928065	-0.0068511	i20S	std20S + PA28ab	0.0648439	0.100148	KILLL	41	45	42	FALSE
-0.042778	std20S + PA28ab Vs i20S	Beta 4LAGYDEHEGPAL	Beta 4	0.100248	0.107243	0.00080463	-0.0106535	-0.00879375	-0.00935939	-0.0077379	-0.00623353	i20S	std20S + PA28ab	0.00726852	0.0153856	LAGYDEHEGPAL	104	115	105	FALSE
-0.00137207	std20S + PA28ab Vs i20S	Beta 4LAKAPFAAHGYGAF	Beta 4	0.127184	0.127238	0.00104918	0.00225179	0.000585355	-0.00145831	-0.00688018	0.00412928	i20S	std20S + PA28ab	0.0929972	0.135121	LAKAPFAAHGYGAF	124	137	125	FALSE
0.125938	std20S + PA28ab Vs i20S	Beta 4LCVGEAGD	Beta 4	0.235831	0.21477	0.000430498	0.00595355	0.0173853	0.02097	0.0302325	0.0513963	i20S	std20S + PA28ab	1.01635e-06	1.0337e-05	LCVGEAGD	45	52	46	TRUE
-0.147454	std20S + PA28ab Vs i20S	Beta 4LCVGEAGDTVQF	Beta 4	0.217265	0.2416	0.00144414	-0.02186	-0.0214238	-0.0346461	-0.0399256	-0.0295984	i20S	std20S + PA28ab	2.10948e-08	6.76658e-07	LCVGEAGDTVQF	45	56	46	TRUE
-0.156086	std20S + PA28ab Vs i20S	Beta 4LCVGEAGDTVQ	Beta 4	0.24067	0.26656	0.000743437	-0.0271754	-0.0166677	-0.0402848	-0.0364533	-0.0355049	i20S	std20S + PA28ab	6.29863e-06	4.60795e-05	LCVGEAGDTVQ	45	55	46	TRUE
-0.014532	std20S + PA28ab Vs i20S	Beta 4LLAGYDEHEGPAL	Beta 4	0.0825661	0.0848893	0.000592761	-0.00141433	-0.00395382	-0.00428618	-0.00481929	-5.83387e-05	i20S	std20S + PA28ab	0.0656369	0.100998	LLAGYDEHEGPAL	103	115	104	FALSE
-0.0571337	std20S + PA28ab Vs i20S	Beta 4LQKRFILNL	Beta 4	0.0718891	0.0813157	0.000574166	-0.0131263	-0.0111053	-0.0087442	-0.0159667	-0.00819118	i20S	std20S + PA28ab	0.357448	0.418696	LQKRFILNL	167	175	168	FALSE
0.0160617	std20S + PA28ab Vs i20S	Beta 4LRKCLEEL	Beta 4	0.0247959	0.0222274	-0.000650706	0.00693311	0.00902861	-0.000837519	0.00206811	-0.00113059	i20S	std20S + PA28ab	0.220476	0.279448	LRKCLEEL	160	167	161	FALSE
-0.0911944	std20S + PA28ab Vs i20S	Beta 4PTFSV	Beta 4	0.131666	0.147018	-0.000917621	-0.0107616	-0.0101614	-0.0172374	-0.0281847	-0.0248493	i20S	std20S + PA28ab	0.120624	0.17051	PTFSV	176	180	177	FALSE
0.150473	std20S + PA28ab Vs i20S	Beta 4QKNVQL	Beta 4	0.0897125	0.0644351	0.00119194	0.0110095	0.0228617	0.0418795	0.0390275	0.0356944	i20S	std20S + PA28ab	5.4045e-05	0.000268295	QKNVQL	61	66	62	TRUE
-0.093235	std20S + PA28ab Vs i20S	Beta 4QKRFILNL	Beta 4	0.0609157	0.0766616	-0.00124084	-0.0173294	-0.0217417	-0.021096	-0.0242688	-0.00879921	i20S	std20S + PA28ab	0.000505977	0.00185081	QKRFILNL	168	175	169	TRUE
0.0348072	std20S + PA28ab Vs i20S	Beta 4QKRFILNLPTF	Beta 4	0.0651944	0.0594044	-6.6764e-05	0.00243353	0.000137755	0.00580101	0.00981079	0.0166241	i20S	std20S + PA28ab	0.0326927	0.0568036	QKRFILNLPTF	168	178	169	FALSE
-0.0798042	std20S + PA28ab Vs i20S	Beta 4RSRTPYHVNL	Beta 4	0.0902525	0.103608	-0.000329582	-0.0115375	-0.0147053	-0.0161266	-0.0182385	-0.0191964	i20S	std20S + PA28ab	0.000314752	0.00129952	RSRTPYHVNL	93	102	94	TRUE
-0.0259303	std20S + PA28ab Vs i20S	Beta 4RSRTPYHVNLL	Beta 4	0.0671426	0.0716747	-0.00126249	0.00276584	-0.0073899	0.00175788	-0.0165915	-0.00647264	i20S	std20S + PA28ab	0.0813482	0.122022	RSRTPYHVNLL	93	103	94	FALSE
0.0191162	std20S + PA28ab Vs i20S	Beta 4SVRIIDKNGIHDLDN	Beta 4	0.0862805	0.0830559	0.00023138	0.00616491	0.00479349	0.0018063	0.00278115	0.00357034	i20S	std20S + PA28ab	0.046453	0.0765649	SVRIIDKNGIHDLDN	179	193	180	FALSE
0.00472853	std20S + PA28ab Vs i20S	Beta 4SVRIIDKNGIHDLDNISFPKQGS	Beta 4	0.178939	0.178128	0.000134592	0.0113572	0.0103033	0.00216333	-0.0128094	-0.00628583	i20S	std20S + PA28ab	7.09555e-07	7.78643e-06	SVRIIDKNGIHDLDNISFPKQGS	179	201	180	FALSE
-0.00201429	std20S + PA28ab Vs i20S	Beta 4VRIIDKNGIHDLDN	Beta 4	0.0916018	0.0919794	-0.000251465	0.00419642	-0.00370139	-0.00513747	0.00142669	0.00120146	i20S	std20S + PA28ab	0.00504319	0.0113065	VRIIDKNGIHDLDN	180	193	181	FALSE
-0.027552	std20S + PA28ab Vs i20S	Beta 4YDEHEGPAL	Beta 4	0.119029	0.123746	-0.000751408	-0.00499763	-0.00723357	-0.00641763	-0.00225345	-0.00664972	i20S	std20S + PA28ab	0.248659	0.308603	YDEHEGPAL	107	115	108	FALSE
-0.0773721	std20S + PA28ab Vs i20S	Beta 4YIQKNVQL	Beta 4	0.0496709	0.06268	-0.000682991	-0.0157743	-0.0145618	-0.0158776	-0.0183589	-0.0127994	i20S	std20S + PA28ab	0.0515187	0.0832686	YIQKNVQL	59	66	60	FALSE
0.0341756	std20S + PA28ab Vs i20S	Beta 4YKMRNGYELSPTAAAN	Beta 4	0.170935	0.16515	0.00053417	-0.0013156	0.00617452	0.00798274	0.0112974	0.0100365	i20S	std20S + PA28ab	0.024078	0.0438451	YKMRNGYELSPTAAAN	67	82	68	FALSE
-0.0941899	std20S + PA28ab Vs i20S	Beta 4YMDYL	Beta 4	0.0411377	0.0566575	0.00107053	-0.0078216	-0.0152699	-0.0210288	-0.0214272	-0.0286424	i20S	std20S + PA28ab	0.00150215	0.00431758	YMDYL	117	121	118	TRUE
0.0309739	std20S + PA28ab Vs i20S	Beta 4YYMDY	Beta 4	0.0671101	0.0615745	0.00223966	0.0101442	0.00476383	0.00156299	0.00750874	0.00699416	i20S	std20S + PA28ab	0.873839	0.883473	YYMDY	116	120	117	FALSE
-0.0220548	std20S + PA28ab Vs i20S	Beta 4YYMDYL	Beta 4	0.0574647	0.0609416	0.00119321	0.0139444	-0.010015	0.000375613	-0.0245421	-0.00181779	i20S	std20S + PA28ab	0.00146771	0.00425023	YYMDYL	116	121	117	FALSE
-0.0926371	std20S + PA28ab Vs i20S	Beta 6AERDVYTGDAL	Beta 6	0.0742514	0.0894902	0.00120429	-0.0141806	-0.00642261	-0.0182423	-0.0263988	-0.0273928	i20S	std20S + PA28ab	0.00433476	0.0100631	AERDVYTGDAL	183	193	184	FALSE
0.0457797	std20S + PA28ab Vs i20S	Beta 6AIAGED	Beta 6	0.176758	0.168962	0.00099585	0.0185145	0.00734535	0.0149141	0.00602282	-0.00101698	i20S	std20S + PA28ab	0.259584	0.320255	AIAGED	14	19	15	FALSE
-0.0103679	std20S + PA28ab Vs i20S	Beta 6CSGFHGDCLTLT	Beta 6	0.084767	0.08647	0.00014991	0.00118483	-0.00547045	-0.000961905	-0.00284081	-0.00227954	i20S	std20S + PA28ab	0.634444	0.664732	CSGFHGDCLTLT	54	65	55	FALSE
-0.0481998	std20S + PA28ab Vs i20S	Beta 6DNQVGFKNMQ	Beta 6	0.318336	0.326324	0.000272452	-0.0243234	-0.014968	-0.00656623	-0.0032426	0.000900368	i20S	std20S + PA28ab	0.300044	0.359535	DNQVGFKNMQ	150	159	151	FALSE
-0.00458043	std20S + PA28ab Vs i20S	Beta 6DNQVGFKNMQNVEHVPLSL	Beta 6	0.340924	0.341566	0.000726599	0.00908646	0.000209308	-0.000270175	-0.0144007	0.00079471	i20S	std20S + PA28ab	0.036865	0.0619867	DNQVGFKNMQNVEHVPLSL	150	168	151	FALSE
-0.0785261	std20S + PA28ab Vs i20S	Beta 6FAIVASDTRL	Beta 6	0.0424744	0.0557326	-0.00102278	-0.0191464	-0.0187522	-0.0121099	-0.0123106	-0.016207	i20S	std20S + PA28ab	0.0368476	0.0619867	FAIVASDTRL	20	29	21	FALSE
0.0367274	std20S + PA28ab Vs i20S	Beta 6FSIHTRDSPKC	Beta 6	0.1158	0.109388	0.00174422	0.00075547	0.00473443	0.00792396	0.00686123	0.0164523	i20S	std20S + PA28ab	0.0299868	0.05232	FSIHTRDSPKC	33	43	34	FALSE
0.00753655	std20S + PA28ab Vs i20S	Beta 6IIGGLDEEGKGAVY	Beta 6	0.1174	0.115913	0.00138989	0.00653563	0.00162683	-0.00025963	-0.00526443	0.00489815	i20S	std20S + PA28ab	0.0761261	0.115856	IIGGLDEEGKGAVY	109	122	110	FALSE
-0.0206289	std20S + PA28ab Vs i20S	Beta 6LSTIL	Beta 6	0.010802	0.0140284	0.00127026	-0.000361653	0.000402514	-0.00519165	-0.00126415	-0.014214	i20S	std20S + PA28ab	0.00630009	0.013617	LSTIL	92	96	93	FALSE
0.0643162	std20S + PA28ab Vs i20S	Beta 6LTKIIE	Beta 6	0.0192255	0.00934242	-0.00501793	0.010732	0.00889327	0.0159529	0.0134497	0.0152884	i20S	std20S + PA28ab	0.0426712	0.0706106	LTKIIE	64	69	65	FALSE
-0.183488	std20S + PA28ab Vs i20S	Beta 6MLQPLL	Beta 6	0.0303242	0.0604641	0.00264867	-0.0134597	-0.0294591	-0.0394	-0.0450652	-0.0561037	i20S	std20S + PA28ab	5.11182e-09	3.04518e-07	MLQPLL	144	149	145	TRUE
0.0874503	std20S + PA28ab Vs i20S	Beta 6NIIGGLDEEGKGAVY	Beta 6	0.0791673	0.0644431	0.000895026	0.0135997	0.0113387	0.0257274	0.0248402	0.0119443	i20S	std20S + PA28ab	0.000577534	0.00204546	NIIGGLDEEGKGAVY	108	122	109	FALSE
0.0547041	std20S + PA28ab Vs i20S	Beta 6NIIGGL	Beta 6	0.0499233	0.0408807	-0.000448133	0.0156325	0.0121408	0.0131006	0.00792493	0.00590527	i20S	std20S + PA28ab	0.00204667	0.00557819	NIIGGL	108	113	109	FALSE
0.0310664	std20S + PA28ab Vs i20S	Beta 6NVEHVPLSL	Beta 6	0.363814	0.358621	9.04695e-05	0.024972	0.00661482	0.000132153	0.00343184	-0.00408441	i20S	std20S + PA28ab	0.0281976	0.0502495	NVEHVPLSL	160	168	161	FALSE
-0.0877086	std20S + PA28ab Vs i20S	Beta 6RFSPYVFNGGTIL	Beta 6	0.184945	0.199222	0.00205044	-0.0112626	-0.0143925	-0.0222073	-0.0270108	-0.0128354	i20S	std20S + PA28ab	1.58566e-06	1.40685e-05	RFSPYVFNGGTIL	1	13	2	FALSE
0.140066	std20S + PA28ab Vs i20S	Beta 6RICIVTKEGIRE	Beta 6	0.20857	0.185211	9.04488e-05	0.0568916	0.0352576	0.0147182	0.00699136	0.0262075	i20S	std20S + PA28ab	6.03364e-06	4.4929e-05	RICIVTKEGIRE	194	205	195	FALSE
0.0793031	std20S + PA28ab Vs i20S	Beta 6SEGFSIHTRDSPKC	Beta 6	0.158344	0.145213	-0.000517988	0.00205005	0.0160966	0.0204392	0.0176807	0.0230366	i20S	std20S + PA28ab	1.4047e-05	9.33174e-05	SEGFSIHTRDSPKC	30	43	31	TRUE
0.0840207	std20S + PA28ab Vs i20S	Beta 6SFDPVGSYQRDSF	Beta 6	0.201539	0.187516	0.000120154	0.00935427	0.0057365	0.0164244	0.0194081	0.0330974	i20S	std20S + PA28ab	2.22583e-05	0.000132596	SFDPVGSYQRDSF	123	135	124	TRUE
0.0280097	std20S + PA28ab Vs i20S	Beta 6VGFKNMQNVEHVPLSL	Beta 6	0.333938	0.32938	-0.000660704	0.0298716	0.0114465	0.00538783	-0.0156719	-0.00302435	i20S	std20S + PA28ab	0.000469413	0.00175723	VGFKNMQNVEHVPLSL	153	168	154	FALSE
-0.304523	std20S + PA28ab Vs i20S	Beta 6VYTGDA	Beta 6	0.0697708	0.120539	-8.69313e-05	-0.0538424	-0.0549196	-0.077946	-0.0616804	-0.0561342	i20S	std20S + PA28ab	1.74087e-07	2.59265e-06	VYTGDA	187	192	188	TRUE
0.0539466	std20S + PA28ab Vs i20S	Beta 6YKLTDKTVIG	Beta 6	0.068667	0.0597758	-0.000599489	0.00847291	0.00842429	0.0147201	0.0119922	0.010337	i20S	std20S + PA28ab	0.00635461	0.0136591	YKLTDKTVIG	44	53	45	FALSE
0.181469	std20S + PA28ab Vs i20S	Beta 6YSFDPVGSY	Beta 6	0.121421	0.0910134	0.000978907	0.0109563	0.0187929	0.0362027	0.0504344	0.0650828	i20S	std20S + PA28ab	7.15949e-06	5.06018e-05	YSFDPVGSY	122	130	123	TRUE
0.136694	std20S + PA28ab Vs i20S	Beta 6YSFDPVGSYQRDSF	Beta 6	0.180943	0.158782	-0.00373042	0.0147286	0.0161384	0.0282165	0.0233237	0.0542867	i20S	std20S + PA28ab	3.99766e-07	4.84818e-06	YSFDPVGSYQRDSF	122	135	123	TRUE
0.00445784	std20S + PA28ab Vs i20S	Beta 6YSRRFFPYYVY	Beta 6	0.125624	0.124948	-0.000403751	0.00602382	0.0086318	0.000552684	-0.00968717	-0.0010633	i20S	std20S + PA28ab	0.010011	0.0202649	YSRRFFPYYVY	97	107	98	FALSE
-0.0796701	std20S + PA28ab Vs i20S	Beta 7ADMLGSYGSL	Beta 7	0.16448	0.177361	0.00238018	-0.0128844	-0.0104422	-0.0129514	-0.0193625	-0.0240297	i20S	std20S + PA28ab	2.52522e-05	0.000146252	ADMLGSYGSL	24	33	25	FALSE
0.0571129	std20S + PA28ab Vs i20S	Beta 7ARFRNISRI	Beta 7	0.12258	0.113102	-0.000244719	0.0388148	0.0354441	-0.00219496	-0.00676396	-0.00818704	i20S	std20S + PA28ab	7.07535e-06	5.06018e-05	ARFRNISRI	34	42	35	FALSE
-0.113023	std20S + PA28ab Vs i20S	Beta 7ATGYGAY	Beta 7	0.233931	0.252574	0.00116547	-0.0108999	-0.028443	-0.0260143	-0.029765	-0.0179004	i20S	std20S + PA28ab	0.000388921	0.00151398	ATGYGAY	138	144	139	TRUE
0.219322	std20S + PA28ab Vs i20S	Beta 7EKQPVLSQTEARD	Beta 7	0.183734	0.147165	9.64346e-05	0.0362809	0.0270962	0.0428166	0.0474824	0.0656457	i20S	std20S + PA28ab	8.32538e-07	8.6792e-06	EKQPVLSQTEARD	155	167	156	TRUE
-0.0320813	std20S + PA28ab Vs i20S	Beta 7ELLGDGHSYSPRAIHSWL	Beta 7	0.0704331	0.0757143	0.000393921	-0.00451736	-0.00517563	-0.00321238	-0.0133479	-0.005828	i20S	std20S + PA28ab	0.00938397	0.0191819	ELLGDGHSYSPRAIHSWL	75	92	76	FALSE
0.0386392	std20S + PA28ab Vs i20S	Beta 7ETNWDIAHM	Beta 7	0.306227	0.299928	-0.000846742	0.0120712	0.00458992	-0.00352516	0.00349659	0.0220066	i20S	std20S + PA28ab	0.00600861	0.0131183	ETNWDIAHM	206	214	207	FALSE
0.00524174	std20S + PA28ab Vs i20S	Beta 7FQYLKQVL	Beta 7	0.0146405	0.0137735	-3.94291e-05	-0.00714292	0.00326089	0.0052129	0.00677071	-0.00285986	i20S	std20S + PA28ab	0.660587	0.68016	FQYLKQVL	60	67	61	FALSE
0.0359845	std20S + PA28ab Vs i20S	Beta 7FRNISRIMRVN	Beta 7	0.23804	0.23209	-0.000285468	0.00538618	0.0053618	0.00224304	0.00538966	0.0176039	i20S	std20S + PA28ab	0.0109679	0.0216759	FRNISRIMRVN	36	46	37	FALSE
-0.00682241	std20S + PA28ab Vs i20S	Beta 7GDGHSYSPRAIHSWL	Beta 7	0.0734033	0.0746625	-0.000732958	0.00624943	0.0061462	-0.00221804	-0.00889357	-0.00810642	i20S	std20S + PA28ab	0.403135	0.461833	GDGHSYSPRAIHSWL	78	92	79	FALSE
-0.231828	std20S + PA28ab Vs i20S	Beta 7GGYADGESF	Beta 7	0.0394128	0.078196	-0.000870951	-0.0368015	-0.0447639	-0.0455537	-0.0509232	-0.053786	i20S	std20S + PA28ab	3.06216e-08	9.12085e-07	GGYADGESF	113	121	114	TRUE
0.0912754	std20S + PA28ab Vs i20S	Beta 7IEGPLSTETNW	Beta 7	0.296171	0.281065	-0.00064413	0.0308583	0.0354315	0.0198681	0.00461552	0.000501993	i20S	std20S + PA28ab	1.35096e-08	6.03788e-07	IEGPLSTETNW	199	209	200	TRUE
0.0532435	std20S + PA28ab Vs i20S	Beta 7IGGYADGESF	Beta 7	0.126079	0.117193	6.81244e-05	0.0161154	0.00360718	0.014487	0.00428948	0.0147444	i20S	std20S + PA28ab	0.418	0.476246	IGGYADGESF	112	121	113	FALSE
-0.0908922	std20S + PA28ab Vs i20S	Beta 7LAQPLL	Beta 7	0.0188392	0.033993	-3.0395e-05	-0.00968785	-0.016386	-0.015363	-0.0185024	-0.030953	i20S	std20S + PA28ab	7.70421e-07	8.23757e-06	LAQPLL	145	150	146	FALSE
-0.00482847	std20S + PA28ab Vs i20S	Beta 7LGDGHSYSPRAIHSWL	Beta 7	0.0620919	0.062913	-9.78859e-05	-0.000562153	-0.00263679	0.00136363	-0.00376435	0.000771203	i20S	std20S + PA28ab	0.083812	0.125109	LGDGHSYSPRAIHSWL	77	92	78	FALSE
-0.0293492	std20S + PA28ab Vs i20S	Beta 7LGVAYEAPSL	Beta 7	0.191818	0.196646	0.000381962	-0.008209	-0.0108308	-0.00532978	-0.00583199	0.00085246	i20S	std20S + PA28ab	0.00458772	0.0105114	LGVAYEAPSL	128	137	129	FALSE
-0.0626952	std20S + PA28ab Vs i20S	Beta 7LGYVDM	Beta 7	0.0441066	0.0541098	0.00267647	-0.00742283	-0.0079079	-0.0127303	-0.0154134	-0.0192207	i20S	std20S + PA28ab	1.40983e-05	9.33174e-05	LGYVDM	122	127	123	FALSE
0.019865	std20S + PA28ab Vs i20S	Beta 7LLGDGHSYSPRAIHSW	Beta 7	0.0771927	0.0740835	-0.00120963	0.000893297	0.000473952	0.0103252	-0.00445826	0.0126307	i20S	std20S + PA28ab	0.363925	0.425089	LLGDGHSYSPRAIHSW	76	91	77	FALSE
0.0368758	std20S + PA28ab Vs i20S	Beta 7MLGSY	Beta 7	0.0768969	0.0710827	-0.00199082	0.0109695	0.00360893	9.91836e-05	0.00183493	0.0203633	i20S	std20S + PA28ab	0.285685	0.344312	MLGSY	26	30	27	FALSE
0.0403847	std20S + PA28ab Vs i20S	Beta 7MRVNNSTML	Beta 7	0.0606736	0.0538992	0.000261522	0.00324814	0.00507435	0.00832967	0.00967827	0.0140543	i20S	std20S + PA28ab	0.00481418	0.0108803	MRVNNSTML	43	51	44	FALSE
0.0887961	std20S + PA28ab Vs i20S	Beta 7MVIGGYADGESF	Beta 7	0.1147	0.0997911	0.000655562	0.030578	0.0348726	0.0167384	0.000387047	0.00622005	i20S	std20S + PA28ab	4.62587e-06	3.50725e-05	MVIGGYADGESF	110	121	111	TRUE
-0.0413156	std20S + PA28ab Vs i20S	Beta 7QYLKQVLGQM	Beta 7	0.0223054	0.0288967	0.00176795	-0.0110397	-0.0131025	-0.00758113	-0.00672905	-0.00286321	i20S	std20S + PA28ab	0.240983	0.300868	QYLKQVLGQM	61	70	62	FALSE
-0.0401772	std20S + PA28ab Vs i20S	Beta 7QYLKQVL	Beta 7	0.0212897	0.0276176	0.00221029	-0.00418383	-0.00927832	-0.00069271	-0.0127126	-0.0133097	i20S	std20S + PA28ab	0.187071	0.246085	QYLKQVL	61	67	62	FALSE
0.219111	std20S + PA28ab Vs i20S	Beta 7REVLEKQPVL	Beta 7	0.128288	0.0927705	-0.00600313	0.0111665	0.0249257	0.0445488	0.0704035	0.0680661	i20S	std20S + PA28ab	9.90733e-08	2.10627e-06	REVLEKQPVL	151	160	152	TRUE
-0.173925	std20S + PA28ab Vs i20S	Beta 7TGTSVL	Beta 7	0.113966	0.142943	5.9202e-05	-0.0234294	-0.0294305	-0.0384267	-0.0388076	-0.043831	i20S	std20S + PA28ab	0.00176428	0.00493762	TGTSVL	7	12	8	TRUE
-0.203348	std20S + PA28ab Vs i20S	Beta 7TQNPMVTGTSVL	Beta 7	0.126856	0.160236	0.00307159	-0.0300708	-0.0353792	-0.0475002	-0.0406645	-0.0497329	i20S	std20S + PA28ab	4.98508e-08	1.22281e-06	TQNPMVTGTSVL	1	12	2	TRUE
-0.0328806	std20S + PA28ab Vs i20S	Beta 7VAYEAPSL	Beta 7	0.102348	0.107831	-1.7831e-05	-0.00460611	-0.010732	-0.00608144	-0.00559533	-0.00586578	i20S	std20S + PA28ab	0.466851	0.515018	VAYEAPSL	130	137	131	FALSE
-0.154255	std20S + PA28ab Vs i20S	Beta 7VIDEEL	Beta 7	0.0368233	0.0621888	0.00206218	-0.0185328	-0.0327946	-0.0310349	-0.0351662	-0.0367266	i20S	std20S + PA28ab	1.80502e-05	0.000112342	VIDEEL	71	76	72	TRUE
-0.00320542	std20S + PA28ab Vs i20S	Beta 7VIGGYADGESF	Beta 7	0.218088	0.218329	0.00175842	-0.000604234	-0.00638543	0.00377045	-0.00796585	0.00797965	i20S	std20S + PA28ab	0.649404	0.671644	VIGGYADGESF	111	121	112	FALSE
-0.15144	std20S + PA28ab Vs i20S	Beta 7YRDARSYNRF	Beta 7	0.125751	0.150922	0.000412005	-0.0135982	-0.0267462	-0.037642	-0.0474265	-0.0260271	i20S	std20S + PA28ab	2.77865e-10	2.44691e-08	YRDARSYNRF	178	187	179	TRUE
-0.100775	std20S + PA28ab Vs i20S	Beta 7YSRRSKMNPLWNT	Beta 7	0.0770681	0.0940413	-0.00106471	-0.0132941	-0.0230012	-0.0152145	-0.0277654	-0.0214995	i20S	std20S + PA28ab	0.000130817	0.000580328	YSRRSKMNPLWNT	97	109	98	FALSE
-0.0688035	std20S + PA28ab Vs i20S	Beta 7YSRRSKMNPLWNTM	Beta 7	0.0619661	0.0734194	8.31863e-05	-0.0163026	-0.0189306	-0.0146438	-0.0155413	-0.00338517	i20S	std20S + PA28ab	0.00827802	0.0172597	YSRRSKMNPLWNTM	97	110	98	FALSE
0.0315084	std20S + PA28g Vs i20S	Alpha 1AEIDAHL	Alpha 1	0.128499	0.123268	-0.000121223	0.00182961	0.00441111	0.00505269	0.00954378	0.0106712	i20S	std20S + PA28g	0.0258373	0.0327482	AEIDAHL	233	239	234	FALSE
0.0387425	std20S + PA28g Vs i20S	Alpha 1AEIDA	Alpha 1	0.0892553	0.0828348	-0.000219345	-0.000568679	0.00511815	0.0156141	0.00926015	0.00931882	i20S	std20S + PA28g	0.40746	0.433446	AEIDA	233	237	234	FALSE
-0.225883	std20S + PA28g Vs i20S	Alpha 1DRHITIF	Alpha 1	0.0625167	0.100156	4.65167e-05	-0.0274598	-0.0369637	-0.0523217	-0.0515729	-0.0575645	i20S	std20S + PA28g	1.13157e-11	1.09736e-10	DRHITIF	10	16	11	TRUE
-0.130663	std20S + PA28g Vs i20S	Alpha 1DRHITIFSPEGRL	Alpha 1	0.149944	0.171722	-3.65771e-06	-0.00894161	-0.014235	-0.0311081	-0.0384924	-0.0378862	i20S	std20S + PA28g	1.2972e-10	9.65947e-10	DRHITIFSPEGRL	10	22	11	TRUE
0.0830036	std20S + PA28g Vs i20S	Alpha 1EAANWKYKYGYE	Alpha 1	0.0920086	0.078213	-0.000230324	0.0160889	0.0231472	0.0242573	0.0153124	0.00419768	i20S	std20S + PA28g	1.93717e-07	6.16641e-07	EAANWKYKYGYE	97	108	98	TRUE
0.237387	std20S + PA28g Vs i20S	Alpha 1EEQGPQV	Alpha 1	0.175188	0.135628	-2.59001e-05	0.0302078	0.0404012	0.0578034	0.0772398	0.0317346	i20S	std20S + PA28g	7.52711e-10	4.6377e-09	EEQGPQV	145	151	146	TRUE
0.229976	std20S + PA28g Vs i20S	Alpha 1EEQGPQVY	Alpha 1	0.169533	0.1312	2.11526e-05	0.0223715	0.0307436	0.0532174	0.0696939	0.05395	i20S	std20S + PA28g	4.51478e-10	2.94166e-09	EEQGPQVY	145	152	146	TRUE
0.0754992	std20S + PA28g Vs i20S	Alpha 1EEQGPQVYKCDPAGY	Alpha 1	0.102326	0.0897515	-5.42248e-05	0.0100977	0.00994122	0.0184574	0.0257597	0.0112431	i20S	std20S + PA28g	0.000170022	0.00029665	EEQGPQVYKCDPAGY	145	159	146	FALSE
0.124298	std20S + PA28g Vs i20S	Alpha 1EQTVETA	Alpha 1	0.10359	0.0827975	0.000455051	0.0105093	0.0144106	0.0207362	0.0277977	0.0508439	i20S	std20S + PA28g	1.78048e-08	7.13903e-08	EQTVETA	192	198	193	TRUE
0.0805892	std20S + PA28g Vs i20S	Alpha 1FKAINQGGLTSV	Alpha 1	0.245346	0.231925	-5.93815e-05	0.0399491	0.0427091	0.00522886	0.0021454	-0.00944325	i20S	std20S + PA28g	5.9886e-12	6.5717e-11	FKAINQGGLTSV	29	40	30	FALSE
0.0909322	std20S + PA28g Vs i20S	Alpha 1FKITENIGC	Alpha 1	0.168719	0.153561	1.42705e-05	0.0446422	0.0360987	0.0101822	0.00610603	-0.00609692	i20S	std20S + PA28g	1.56158e-12	1.97327e-11	FKITENIGC	70	78	71	FALSE
0.0602946	std20S + PA28g Vs i20S	Alpha 1FKITENIG	Alpha 1	0.164574	0.154531	-3.76222e-05	0.0389349	0.0362269	0.00348771	-0.00602	-0.012335	i20S	std20S + PA28g	7.98014e-18	1.10924e-15	FKITENIG	70	77	71	FALSE
0.0243483	std20S + PA28g Vs i20S	Alpha 1IEVGVV	Alpha 1	0.0224087	0.0183557	-3.01563e-05	0.00393044	-0.00229256	-0.00308789	0.00973964	0.0160586	i20S	std20S + PA28g	0.000127027	0.000230306	IEVGVV	215	220	216	FALSE
0.00693021	std20S + PA28g Vs i20S	Alpha 1IEVGVVT	Alpha 1	0.0328962	0.0317524	-6.72248e-05	0.00461111	-0.00095578	0.000680386	-0.00211628	0.00471078	i20S	std20S + PA28g	0.194369	0.216716	IEVGVVT	215	221	216	FALSE
0.0369197	std20S + PA28g Vs i20S	Alpha 1ILIGID	Alpha 1	0.0477505	0.0416034	-3.70361e-05	0.0033803	0.0042023	0.00783283	0.0105374	0.0109669	i20S	std20S + PA28g	0.0117436	0.0156457	ILIGID	139	144	140	FALSE
0.219706	std20S + PA28g Vs i20S	Alpha 1IPVDML	Alpha 1	0.135624	0.0989468	0.000355049	0.0461823	0.0724573	0.0618355	0.043219	-0.00398787	i20S	std20S + PA28g	1.86391e-12	2.28603e-11	IPVDML	109	114	110	TRUE
-0.0754964	std20S + PA28g Vs i20S	Alpha 1ITIFSPEGR	Alpha 1	0.2123	0.224883	-3.33042e-06	-0.00786761	-0.0115795	-0.0165789	-0.0135101	-0.0259603	i20S	std20S + PA28g	1.68476e-06	4.44649e-06	ITIFSPEGR	13	21	14	FALSE
0.064716	std20S + PA28g Vs i20S	Alpha 1IVTQKKVPDKL	Alpha 1	0.312615	0.301853	-0.000143883	0.0341843	0.0432133	1.40636e-05	-0.00957797	-0.0031177	i20S	std20S + PA28g	1.6533e-13	4.05544e-12	IVTQKKVPDKL	50	60	51	FALSE
-0.0218379	std20S + PA28g Vs i20S	Alpha 1IVTQKKVPDKLLDSST	Alpha 1	0.239124	0.242768	-2.43523e-05	0.0094304	0.00910559	-0.0144999	-0.014448	-0.0114261	i20S	std20S + PA28g	2.48316e-09	1.31073e-08	IVTQKKVPDKLLDSST	50	65	51	FALSE
0.00676098	std20S + PA28g Vs i20S	Alpha 1IVTQKKVPDKLLDSSTVTHL	Alpha 1	0.198704	0.197572	3.12208e-05	0.0107978	0.01165	-0.00377491	-0.0047798	-0.00713212	i20S	std20S + PA28g	1.16568e-06	3.17706e-06	IVTQKKVPDKLLDSSTVTHL	50	69	51	FALSE
0.0999662	std20S + PA28g Vs i20S	Alpha 1KAINQGGLTSV	Alpha 1	0.267381	0.250697	0.000134151	0.0493441	0.0547243	0.00535003	0.00560945	-0.0150617	i20S	std20S + PA28g	1.31908e-11	1.25013e-10	KAINQGGLTSV	30	40	31	FALSE
0.213861	std20S + PA28g Vs i20S	Alpha 1KATAAGVKQTESTSF	Alpha 1	0.320802	0.28516	-8.45455e-06	0.0314087	0.0536255	0.0501924	0.0488163	0.0298185	i20S	std20S + PA28g	1.49155e-08	6.09781e-08	KATAAGVKQTESTSF	164	178	165	TRUE
0.0335838	std20S + PA28g Vs i20S	Alpha 1LCKRIADISQ	Alpha 1	0.0625313	0.0569459	-7.15621e-05	0.0105685	0.00926704	0.00741453	0.00519492	0.00113874	i20S	std20S + PA28g	0.0515813	0.062166	LCKRIADISQ	114	123	115	FALSE
0.0601297	std20S + PA28g Vs i20S	Alpha 1LEKKVKKKFDWTF	Alpha 1	0.236707	0.226683	1.4034e-05	0.0159379	0.0250731	0.0206976	0.00920612	-0.010785	i20S	std20S + PA28g	5.91728e-07	1.75e-06	LEKKVKKKFDWTF	179	191	180	TRUE
-0.0298002	std20S + PA28g Vs i20S	Alpha 1RILTE	Alpha 1	0.173501	0.178496	-0.000171723	0.00666703	-0.00272414	-0.0112256	-0.0114749	-0.0110426	i20S	std20S + PA28g	1.83997e-05	3.85562e-05	RILTE	228	232	229	FALSE
0.117584	std20S + PA28g Vs i20S	Alpha 1SIDFKPSE	Alpha 1	0.219023	0.199436	-6.33552e-05	0.0281141	0.0325451	0.016252	0.0224273	0.0182454	i20S	std20S + PA28g	8.2183e-05	0.000155069	SIDFKPSE	207	214	208	TRUE
-0.277939	std20S + PA28g Vs i20S	Alpha 1SRGSSAGFAcetyl N-term (1)	Alpha 1	0.48784	0.534169	-3.83928e-05	-0.0573663	-0.0565816	-0.0602164	-0.0541843	-0.0495902	i20S	std20S + PA28g	7.56268e-10	4.6377e-09	SRGSSAGFAcetyl N-term (1)	2	9	3	TRUE
0.0212417	std20S + PA28g Vs i20S	Alpha 1TGMTADSRSQVQRARYEAAN	Alpha 1	0.0882633	0.0847111	7.18252e-05	0.00983966	0.00927411	0.000441399	0.00430874	-0.00262224	i20S	std20S + PA28g	0.106759	0.12264	TGMTADSRSQVQRARYEAAN	81	100	82	FALSE
-0.00725943	std20S + PA28g Vs i20S	Alpha 1TGMTADSRSQVQRARY	Alpha 1	0.111032	0.112246	-2.50584e-05	-0.00224263	-0.00210027	-0.00217127	0.000356596	-0.00110186	i20S	std20S + PA28g	0.845861	0.847895	TGMTADSRSQVQRARY	81	96	82	FALSE
-0.0858163	std20S + PA28g Vs i20S	Alpha 1VAVRGKDCAV	Alpha 1	0.125422	0.139242	0.00289636	-0.0211899	-0.0115773	-0.0186356	-0.0157185	-0.018695	i20S	std20S + PA28g	0.0388637	0.0476652	VAVRGKDCAV	40	49	41	FALSE
-0.0259051	std20S + PA28g Vs i20S	Alpha 1VENPKF	Alpha 1	0.088586	0.0928971	3.86433e-05	-0.011056	-0.0107769	-0.00562186	5.87266e-05	0.00149098	i20S	std20S + PA28g	0.00980439	0.0131885	VENPKF	222	227	223	FALSE
0.0501932	std20S + PA28g Vs i20S	Alpha 1VIVTQKKVPDKL	Alpha 1	0.28415	0.275793	-4.72572e-05	0.0311249	0.023917	-0.000200461	-0.00500744	0.000359282	i20S	std20S + PA28g	2.25331e-08	8.70027e-08	VIVTQKKVPDKL	49	60	50	FALSE
-0.00610456	std20S + PA28g Vs i20S	Alpha 1VIVTQKKVPDKLLDSST	Alpha 1	0.226358	0.227366	5.82551e-05	0.0135656	0.0147107	-0.0129254	-0.0130156	-0.00843981	i20S	std20S + PA28g	2.74808e-06	6.78075e-06	VIVTQKKVPDKLLDSST	49	65	50	FALSE
0.0240785	std20S + PA28g Vs i20S	Alpha 1VIVTQKKVPDKLLDSSTVTHL	Alpha 1	0.178657	0.174645	-7.3205e-06	0.012978	0.0123938	-0.00141177	-0.00060886	0.00072728	i20S	std20S + PA28g	0.0002426	0.000416314	VIVTQKKVPDKLLDSSTVTHL	49	69	50	FALSE
-0.0129673	std20S + PA28g Vs i20S	Alpha 1VMTGMTADSRSQVQRARY	Alpha 1	0.113279	0.115439	1.1592e-05	-0.00294878	0.00137915	-0.00393685	-0.0053239	-0.00213692	i20S	std20S + PA28g	0.635457	0.650622	VMTGMTADSRSQVQRARY	79	96	80	FALSE
-0.0314267	std20S + PA28g Vs i20S	Alpha 1VYTQNA	Alpha 1	0.117879	0.123126	-5.19794e-05	0.00679892	0.00464252	-0.00138921	-0.019713	-0.021766	i20S	std20S + PA28g	0.042446	0.0519061	VYTQNA	124	129	125	FALSE
0.196776	std20S + PA28g Vs i20S	Alpha 1WKYKYGYEIPVDM	Alpha 1	0.128355	0.0955539	3.11343e-05	0.0431337	0.0533747	0.046862	0.0304465	0.0229588	i20S	std20S + PA28g	8.78075e-12	9.15393e-11	WKYKYGYEIPVDM	101	113	102	TRUE
0.166771	std20S + PA28g Vs i20S	Alpha 1WKYKYGYEIPVDML	Alpha 1	0.107488	0.0796569	0.000216622	0.0320133	0.0469694	0.0450419	0.031717	0.011029	i20S	std20S + PA28g	1.11563e-12	1.50071e-11	WKYKYGYEIPVDML	101	114	102	TRUE
0.0906177	std20S + PA28g Vs i20S	Alpha 1YAFKAINQGGLTSV	Alpha 1	0.215329	0.200225	8.78582e-06	0.0374183	0.0435186	0.0097044	0.00490392	-0.0049275	i20S	std20S + PA28g	4.2212e-08	1.51745e-07	YAFKAINQGGLTSV	27	40	28	FALSE
-0.0136767	std20S + PA28g Vs i20S	Alpha 1YQVEYA	Alpha 1	0.0608844	0.0631855	-0.00012958	-0.00676371	-0.000830446	-0.00394758	0.00124642	-0.00338138	i20S	std20S + PA28g	0.700725	0.707512	YQVEYA	23	28	24	FALSE
0.0408952	std20S + PA28g Vs i20S	Alpha 1YTQNAEM	Alpha 1	0.18014	0.173354	-0.000178191	0.0168806	0.0213316	0.0116969	0.00946537	-0.0184794	i20S	std20S + PA28g	0.000112465	0.000207514	YTQNAEM	125	131	126	FALSE
0.0165111	std20S + PA28g Vs i20S	Alpha 1YTQNAEMRPLGCC	Alpha 1	0.105109	0.102363	-3.50893e-05	0.0105021	0.0124766	0.00784437	-0.00519969	-0.00911224	i20S	std20S + PA28g	5.38326e-06	1.25409e-05	YTQNAEMRPLGCC	125	137	126	FALSE
-0.00857711	std20S + PA28g Vs i20S	Alpha 1YTQNAEMRPLGCCM	Alpha 1	0.0770981	0.0785271	3.36712e-06	0.00657387	0.00873192	0.00307798	-0.0116986	-0.0152623	i20S	std20S + PA28g	4.13727e-05	8.25474e-05	YTQNAEMRPLGCCM	125	138	126	FALSE
-0.135162	std20S + PA28g Vs i20S	Alpha 1YYCGF	Alpha 1	0.0721452	0.0946429	0.000175542	-0.019499	-0.0224975	-0.0249535	-0.0220857	-0.0461259	i20S	std20S + PA28g	2.49168e-05	5.09329e-05	YYCGF	159	163	160	TRUE
0.0443884	std20S + PA28g Vs i20S	Alpha 2AAVAGGAPSVG	Alpha 2	0.176077	0.168683	-2.26813e-05	0.00592121	0.0077451	0.0169867	0.0136404	9.50224e-05	i20S	std20S + PA28g	0.000299442	0.00050759	AAVAGGAPSVG	26	36	27	FALSE
0.043021	std20S + PA28g Vs i20S	Alpha 2AAVAGGAPSVGIKAANG	Alpha 2	0.156826	0.149674	-0.000109717	0.0134092	0.0153514	0.0104696	0.00986879	-0.00607799	i20S	std20S + PA28g	1.84363e-06	4.74565e-06	AAVAGGAPSVGIKAANG	26	42	27	FALSE
0.0489308	std20S + PA28g Vs i20S	Alpha 2AAVAGGAPSVGIKAANGVVL	Alpha 2	0.116351	0.1082	-2.48066e-05	0.0100215	0.0182897	0.0115338	0.0095489	-0.000463112	i20S	std20S + PA28g	0.000163758	0.000290583	AAVAGGAPSVGIKAANGVVL	26	45	27	FALSE
-0.268765	std20S + PA28g Vs i20S	Alpha 2AERGYSAcetyl N-term (1)	Alpha 2	0.569966	0.614753	4.0378e-05	-0.042035	-0.0340057	-0.0570214	-0.076272	-0.0594314	i20S	std20S + PA28g	8.77539e-11	7.03719e-10	AERGYSAcetyl N-term (1)	1	6	2	TRUE
0.0254125	std20S + PA28g Vs i20S	Alpha 2AIHTAI	Alpha 2	0.0291868	0.0249208	0.000183462	0.00166256	-0.000348638	0.00112536	0.00388336	0.0190899	i20S	std20S + PA28g	0.0301521	0.0376449	AIHTAI	186	191	187	FALSE
0.0139405	std20S + PA28g Vs i20S	Alpha 2AIHTAIL	Alpha 2	0.0232451	0.0209319	-6.1085e-05	0.00362858	0.00145142	0.00184933	0.0032798	0.00373136	i20S	std20S + PA28g	0.818423	0.822367	AIHTAIL	186	192	187	FALSE
0.0295578	std20S + PA28g Vs i20S	Alpha 2ATEKKQKSIL	Alpha 2	0.279567	0.274646	-3.23907e-05	0.0103924	0.0184042	0.00124754	0.00248832	-0.00297462	i20S	std20S + PA28g	5.86273e-05	0.00011371	ATEKKQKSIL	46	55	47	FALSE
-0.242357	std20S + PA28g Vs i20S	Alpha 2DERSVHKVEPITKHIGL	Alpha 2	0.112798	0.153162	0.000169284	-0.0273731	-0.0350126	-0.0535579	-0.0545564	-0.071857	i20S	std20S + PA28g	1.53759e-12	1.97327e-11	DERSVHKVEPITKHIGL	57	73	58	TRUE
-0.0188512	std20S + PA28g Vs i20S	Alpha 2EDAIHTAIL	Alpha 2	0.0337318	0.036877	-1.98818e-05	-0.00075551	-0.00179565	-0.00633461	-0.00682518	-0.00314025	i20S	std20S + PA28g	0.0590621	0.0709767	EDAIHTAIL	184	192	185	FALSE
0.108088	std20S + PA28g Vs i20S	Alpha 2FAWKATAMGKN	Alpha 2	0.215176	0.197188	-0.000161522	0.0377085	0.0534794	0.0169728	0.00672085	-0.00679374	i20S	std20S + PA28g	3.75853e-13	7.46336e-12	FAWKATAMGKN	155	165	156	TRUE
0.0705176	std20S + PA28g Vs i20S	Alpha 2FQSDPSGAY	Alpha 2	0.159416	0.147688	-0.000145561	0.00477624	0.00688019	0.0159833	0.0256498	0.017228	i20S	std20S + PA28g	0.000117182	0.000215264	FQSDPSGAY	146	154	147	TRUE
0.0150995	std20S + PA28g Vs i20S	Alpha 2FRRLTPTEVKD	Alpha 2	0.107256	0.10475	-5.90154e-05	0.00112717	0.00913861	-0.00155909	0.00260387	0.00378894	i20S	std20S + PA28g	0.527099	0.553574	FRRLTPTEVKD	217	227	218	FALSE
0.214209	std20S + PA28g Vs i20S	Alpha 2FRRLTPTEVKDYL	Alpha 2	0.137884	0.102197	-8.66422e-05	0.0678388	0.065279	0.0434545	0.0199947	0.0176415	i20S	std20S + PA28g	1.8168e-10	1.26301e-09	FRRLTPTEVKDYL	217	229	218	TRUE
0.00516494	std20S + PA28g Vs i20S	Alpha 2FSLTTFSPSGKL	Alpha 2	0.209992	0.209126	3.40857e-05	0.0168461	0.021915	-0.0134721	-0.0159592	-0.00416492	i20S	std20S + PA28g	1.73726e-06	4.52775e-06	FSLTTFSPSGKL	7	18	8	FALSE
0.0801433	std20S + PA28g Vs i20S	Alpha 2FSLTTFSPSGKLVQ	Alpha 2	0.272915	0.25954	0.000109181	0.0443382	0.0490589	-0.00161912	-0.00636864	-0.00526601	i20S	std20S + PA28g	1.57633e-09	9.00452e-09	FSLTTFSPSGKLVQ	7	20	8	FALSE
0.00318353	std20S + PA28g Vs i20S	Alpha 2ICGWNEGRPYL	Alpha 2	0.153119	0.152596	-4.08352e-05	0.00693613	0.00861072	-0.00106817	-0.00497106	-0.00632409	i20S	std20S + PA28g	0.00456297	0.00649406	ICGWNEGRPYL	135	145	136	FALSE
-0.022383	std20S + PA28g Vs i20S	Alpha 2IEVGICNE	Alpha 2	0.129716	0.133448	-8.96844e-06	0.00183565	-0.000833111	-0.0125172	-0.00462692	-0.00624149	i20S	std20S + PA28g	0.294022	0.317635	IEVGICNE	207	214	208	FALSE
-0.0169507	std20S + PA28g Vs i20S	Alpha 2IEYAL	Alpha 2	0.019489	0.0223369	-0.00013633	-0.00592291	-0.00250908	-0.00282258	-0.003048	-0.00264816	i20S	std20S + PA28g	0.43265	0.457906	IEYAL	21	25	22	FALSE
-0.0228042	std20S + PA28g Vs i20S	Alpha 2KESFEGQM	Alpha 2	0.367781	0.371598	-0.000100438	0.00477566	0.00535048	-0.0112357	-0.00370178	-0.0179929	i20S	std20S + PA28g	0.000495464	0.000816634	KESFEGQM	195	202	196	FALSE
-0.00400055	std20S + PA28g Vs i20S	Alpha 2LICGW	Alpha 2	0.0275317	0.0282169	-0.00011021	0.00352454	-0.00396704	-0.00287454	0.00191687	-0.00260038	i20S	std20S + PA28g	0.62877	0.645806	LICGW	134	138	135	FALSE
-0.00255422	std20S + PA28g Vs i20S	Alpha 2LICGWNEGRPYL	Alpha 2	0.145613	0.146044	-3.13646e-05	0.00910564	0.00563617	-0.00381116	-0.00428476	-0.0092001	i20S	std20S + PA28g	0.00323619	0.00470207	LICGWNEGRPYL	134	145	135	FALSE
0.049712	std20S + PA28g Vs i20S	Alpha 2LVYQEPIPTAQL	Alpha 2	0.207148	0.198867	-2.27582e-05	0.0128748	0.0144782	0.00882154	0.0104507	0.00308675	i20S	std20S + PA28g	0.0494634	0.05996	LVYQEPIPTAQL	98	109	99	FALSE
0.0711921	std20S + PA28g Vs i20S	Alpha 2QEYTQSGGVRPFGVS	Alpha 2	0.144454	0.132582	4.23651e-05	0.0229973	0.0210164	0.00659452	0.021653	-0.0010691	i20S	std20S + PA28g	0.000450025	0.000748343	QEYTQSGGVRPFGVS	118	132	119	FALSE
-0.0509501	std20S + PA28g Vs i20S	Alpha 2QEYTQSGGVRPFGVSL	Alpha 2	0.088649	0.0971389	1.05382e-05	-0.00787311	-0.010409	-0.0104966	-0.0111161	-0.0110553	i20S	std20S + PA28g	0.00220816	0.00331223	QEYTQSGGVRPFGVSL	118	133	119	FALSE
-0.0124131	std20S + PA28g Vs i20S	Alpha 2QEYTQSGGVRPFGVSLL	Alpha 2	0.072206	0.0742468	0.000168757	-0.00339997	-0.00190316	-0.00137844	-0.00309737	-0.00263415	i20S	std20S + PA28g	0.565114	0.5862	QEYTQSGGVRPFGVSLL	118	134	119	FALSE
-0.0290683	std20S + PA28g Vs i20S	Alpha 2RSVHKVEPITKHIGL	Alpha 2	0.0842156	0.0890753	-8.9832e-05	0.00180849	0.00172523	-0.00622857	-0.00080428	-0.0255692	i20S	std20S + PA28g	0.000695521	0.00112853	RSVHKVEPITKHIGL	59	73	60	FALSE
0.0253031	std20S + PA28g Vs i20S	Alpha 2RVLVHRARKLAQQ	Alpha 2	0.0704811	0.0662695	-3.38809e-05	0.00468486	0.00681902	0.00812184	0.00507806	0.000599343	i20S	std20S + PA28g	0.0846016	0.0988204	RVLVHRARKLAQQ	83	95	84	FALSE
-0.0764519	std20S + PA28g Vs i20S	Alpha 2RVLVHRARKLAQQYY	Alpha 2	0.0328484	0.0455719	0.000110909	-0.012065	-0.0121128	-0.012522	-0.0153169	-0.0244351	i20S	std20S + PA28g	2.0965e-05	4.32377e-05	RVLVHRARKLAQQYY	83	97	84	FALSE
0.0247649	std20S + PA28g Vs i20S	Alpha 2SLTTFSPSGKL	Alpha 2	0.241598	0.237476	-3.17161e-05	0.018162	0.0252048	-0.00895339	-0.00546475	-0.00418375	i20S	std20S + PA28g	2.81891e-07	8.7073e-07	SLTTFSPSGKL	8	18	9	FALSE
0.100679	std20S + PA28g Vs i20S	Alpha 2SLTTFSPSGKLVQ	Alpha 2	0.305969	0.289188	8.87077e-06	0.0518915	0.0577227	0.00160436	-0.00190027	-0.0086397	i20S	std20S + PA28g	1.36636e-13	3.56108e-12	SLTTFSPSGKLVQ	8	20	9	FALSE
-0.000744745	std20S + PA28g Vs i20S	Alpha 2TEDNIE	Alpha 2	0.0946746	0.0948084	-5.76957e-05	0.00249377	0.00538037	-0.0038267	-0.0109405	0.0061483	i20S	std20S + PA28g	0.00118276	0.00184722	TEDNIE	203	208	204	FALSE
0.254854	std20S + PA28g Vs i20S	Alpha 2TLKESFEGQM	Alpha 2	0.423954	0.381459	0.000115355	0.0558164	0.0723499	0.0490357	0.0442628	0.0333893	i20S	std20S + PA28g	5.45861e-06	1.26458e-05	TLKESFEGQM	193	202	194	TRUE
0.0582787	std20S + PA28g Vs i20S	Alpha 2VAGGAPSVGIKAANG	Alpha 2	0.162002	0.152289	4.80941e-06	0.014239	0.0249348	0.0139636	0.00858919	-0.00344799	i20S	std20S + PA28g	1.47239e-07	4.79678e-07	VAGGAPSVGIKAANG	28	42	29	FALSE
-0.046901	std20S + PA28g Vs i20S	Alpha 2VGICNE	Alpha 2	0.161817	0.169646	-7.31506e-05	0.00585205	-0.00263522	-0.0138009	-0.0180557	-0.0182613	i20S	std20S + PA28g	6.0673e-05	0.000116593	VGICNE	209	214	210	FALSE
-0.0391362	std20S + PA28g Vs i20S	Alpha 2VHKVEPITKHIGLVYSG	Alpha 2	0.0733548	0.0798785	-6.33253e-06	-0.00552346	-0.00555358	-0.0054559	-0.00912334	-0.0134799	i20S	std20S + PA28g	1.69735e-10	1.22034e-09	VHKVEPITKHIGLVYSG	61	77	62	FALSE
0.127518	std20S + PA28g Vs i20S	Alpha 2VQRVASVMQE	Alpha 2	0.0744013	0.0531278	0.000122491	0.00719197	0.0135143	0.0285103	0.0314507	0.0468511	i20S	std20S + PA28g	3.70178e-11	3.21592e-10	VQRVASVMQE	110	119	111	TRUE
0.091067	std20S + PA28g Vs i20S	Alpha 2VYQEPIPTAQL	Alpha 2	0.244779	0.229581	0.000123277	0.0172371	0.0164711	0.0161983	0.022691	0.0184695	i20S	std20S + PA28g	0.000506063	0.00083082	VYQEPIPTAQL	99	109	100	TRUE
-0.161538	std20S + PA28g Vs i20S	Alpha 2VYSGMGPDY	Alpha 2	0.158138	0.18508	-0.000113956	-0.0286502	-0.0316892	-0.0370747	-0.0297277	-0.0343961	i20S	std20S + PA28g	2.84456e-05	5.73035e-05	VYSGMGPDY	74	82	75	TRUE
-0.0252857	std20S + PA28g Vs i20S	Alpha 2WNEGRPYL	Alpha 2	0.189415	0.193648	-0.000112667	0.00572498	0.00164993	-0.01394	-0.00720091	-0.0115197	i20S	std20S + PA28g	0.0465221	0.0565589	WNEGRPYL	138	145	139	FALSE
-0.0212443	std20S + PA28g Vs i20S	Alpha 2YDERSVHKVEPITKHIGL	Alpha 2	0.151791	0.155333	-9.90567e-06	0.0135606	0.0106206	-0.0101786	-0.0140793	-0.0211676	i20S	std20S + PA28g	1.56257e-15	9.30844e-14	YDERSVHKVEPITKHIGL	56	73	57	FALSE
-0.0724725	std20S + PA28g Vs i20S	Alpha 2YLVYQEPIPTAQ	Alpha 2	0.110478	0.12256	-1.49903e-05	-0.00121221	0.00154908	-0.0226364	-0.0256594	-0.0245136	i20S	std20S + PA28g	6.4838e-07	1.86465e-06	YLVYQEPIPTAQ	97	108	98	TRUE
0.125859	std20S + PA28g Vs i20S	Alpha 2YQEPIPTAQL	Alpha 2	0.272476	0.25152	-0.000125586	0.025296	0.0180133	0.0308602	0.0289643	0.0227248	i20S	std20S + PA28g	0.000100981	0.000188829	YQEPIPTAQL	100	109	101	TRUE
-0.0672682	std20S + PA28g Vs i20S	Alpha 2YTQSGGVRPFGVSL	Alpha 2	0.079001	0.0902149	-1.46988e-05	-0.00997475	-0.0109846	-0.0150591	-0.0136549	-0.0175949	i20S	std20S + PA28g	6.19444e-06	1.39626e-05	YTQSGGVRPFGVSL	120	133	121	FALSE
-0.0567477	std20S + PA28g Vs i20S	Alpha 2YTQSGGVRPFGVSLL	Alpha 2	0.0662112	0.0756755	-3.8537e-05	-0.00757588	-0.0102028	-0.0118951	-0.0142613	-0.0128126	i20S	std20S + PA28g	7.12505e-05	0.000135322	YTQSGGVRPFGVSLL	120	134	121	FALSE
0.204611	std20S + PA28g Vs i20S	Alpha 2YVNGKTFL	Alpha 2	0.237007	0.202919	-8.26913e-05	0.0412781	0.063327	0.048685	0.0464738	0.00484665	i20S	std20S + PA28g	1.4619e-07	4.79678e-07	YVNGKTFL	166	173	167	TRUE
-0.147622	std20S + PA28g Vs i20S	Alpha 3AAERRNIHKLLDEVF	Alpha 3	0.260023	0.284647	-0.000118144	-0.0212971	-0.0278654	-0.0370439	-0.0337402	-0.0276756	i20S	std20S + PA28g	1.56896e-07	5.07175e-07	AAERRNIHKLLDEVF	46	60	47	TRUE
0.0113243	std20S + PA28g Vs i20S	Alpha 3ACSVAGITSDA	Alpha 3	0.254841	0.252958	-2.35543e-05	0.00889538	0.0135334	-0.000883854	-0.00764672	-0.00257389	i20S	std20S + PA28g	0.00159235	0.00244121	ACSVAGITSDA	73	83	74	FALSE
0.0854103	std20S + PA28g Vs i20S	Alpha 3AIGHAGTCL	Alpha 3	0.116149	0.101907	4.72122e-05	0.0131483	0.015627	0.0291402	0.0310451	-0.00355026	i20S	std20S + PA28g	0.000438769	0.000734806	AIGHAGTCL	27	35	28	FALSE
0.0898452	std20S + PA28g Vs i20S	Alpha 3AIKVLNKTMD	Alpha 3	0.0962066	0.0812298	1.54082e-05	0.00541015	0.00645997	0.0137484	0.0231736	0.0410532	i20S	std20S + PA28g	5.26124e-11	4.38788e-10	AIKVLNKTMD	193	202	194	FALSE
0.038642	std20S + PA28g Vs i20S	Alpha 3AIKVLNKTMDVSKL	Alpha 3	0.191246	0.184805	6.4737e-06	0.00768608	0.00497785	0.000640724	0.00611252	0.0192249	i20S	std20S + PA28g	9.92857e-08	3.31217e-07	AIKVLNKTMDVSKL	193	206	194	FALSE
0.0227551	std20S + PA28g Vs i20S	Alpha 3AIKVLNKTMDVSKLSA	Alpha 3	0.23189	0.228085	7.07422e-05	0.00898768	0.00370383	-0.00448154	0.00133367	0.0132115	i20S	std20S + PA28g	0.000130257	0.000234126	AIKVLNKTMDVSKLSA	193	208	194	FALSE
0.0182191	std20S + PA28g Vs i20S	Alpha 3ALAIKVLNKTMD	Alpha 3	0.0663176	0.0632818	-4.65729e-06	-0.00586708	-0.00621209	0.00202466	0.00635466	0.021919	i20S	std20S + PA28g	1.7259e-09	9.72565e-09	ALAIKVLNKTMD	191	202	192	FALSE
-0.0160119	std20S + PA28g Vs i20S	Alpha 3ALAIKVLNKTMDVSKL	Alpha 3	0.151146	0.153797	0.000107133	-0.00569509	-0.00941329	-0.0100683	-0.00428895	0.0134537	i20S	std20S + PA28g	6.37928e-06	1.43019e-05	ALAIKVLNKTMDVSKL	191	206	192	FALSE
0.043858	std20S + PA28g Vs i20S	Alpha 3ANDGVL	Alpha 3	0.0422817	0.0349739	-1.13401e-05	0.00940779	0.00922839	0.00888079	0.00592933	0.0104117	i20S	std20S + PA28g	0.0384393	0.0473056	ANDGVL	39	44	40	FALSE
-0.0776631	std20S + PA28g Vs i20S	Alpha 3ANDGVLL	Alpha 3	0.0346175	0.0475922	-0.000184987	-0.00586226	-0.0178075	-0.0201138	-0.00988007	-0.0239995	i20S	std20S + PA28g	0.000121585	0.000222372	ANDGVLL	39	45	40	FALSE
0.0207658	std20S + PA28g Vs i20S	Alpha 3CDIKQAYTQFGGKRPFGVSL	Alpha 3	0.124146	0.120684	4.16478e-06	0.0120493	0.0117554	0.00508295	0.00163075	-0.00975267	i20S	std20S + PA28g	3.72094e-06	8.96897e-06	CDIKQAYTQFGGKRPFGVSL	115	134	116	FALSE
0.0671974	std20S + PA28g Vs i20S	Alpha 3CDIKQAYTQFGGKRPFGVSLL	Alpha 3	0.105524	0.0943533	-0.000172743	0.012608	0.0111122	0.0139626	0.00730733	0.0222072	i20S	std20S + PA28g	0.0339668	0.0421552	CDIKQAYTQFGGKRPFGVSLL	115	135	116	FALSE
0.0247979	std20S + PA28g Vs i20S	Alpha 3CDIKQAYTQF	Alpha 3	0.102546	0.0982051	0.00124495	0.0114396	0.00771027	0.00519504	0.00529267	-0.00483969	i20S	std20S + PA28g	0.0790608	0.0936601	CDIKQAYTQF	115	124	116	FALSE
0.0784595	std20S + PA28g Vs i20S	Alpha 3CSVAGITSDA	Alpha 3	0.273426	0.2603	0.00029195	0.0219196	0.0246425	0.0100389	0.0112171	0.0106413	i20S	std20S + PA28g	0.0180202	0.0237798	CSVAGITSDA	74	83	75	FALSE
[truncated: 5,364 more rows]
