# Supplementary material for: Conformational maps of human 20S proteasomes reveal PA28- and immuno-dependent inter-ring crosstalks
Source: Nat Commun. 2020 Dec 1;11:6140. doi: 10.1038/s41467-020-19934-z (PMC7708635; doi:10.1038/s41467-020-19934-z)
Supplement: Supplementary file 18 — Dataset 16 [file 41467_2020_19934_MOESM18_ESM.xlsx]

## Sheet: Supplementary Data 16
Supplementary Data 16. Relative deuterium uptakes calculated for each peptide in the data set of the proteins alone and in complex
Protein	Start	End	Sequence	Modification	Fragment	MaxUptake	MHP	State	Exposure	File	z	RT	Inten	Center	Replicate	PeptideID	Centerwoz	DeuteriumUptake	RDU
Alpha 1	233	239	AEIDAHL		NA	6	768.389	i20S + PA28ab	0	SYJLN180316-06	1	7.43473	422548	768.789	Rep.1	Alpha 1AEIDAHL	767.782	0	0
Alpha 1	233	239	AEIDAHL		NA	6	768.389	i20S + PA28ab	0.5	SYJLN180316-08	1	7.47062	357296	769.386	Rep.1	Alpha 1AEIDAHL	768.379	0.596448	0.099408
Alpha 1	233	239	AEIDAHL		NA	6	768.389	i20S + PA28ab	0.5	SYJLN180316-18	1	7.47372	488500	769.328	Rep.2	Alpha 1AEIDAHL	768.32	0.538081	0.0896802
Alpha 1	233	239	AEIDAHL		NA	6	768.389	i20S + PA28ab	0.5	SYJLN180316-28	1	7.47613	262250	769.433	Rep.3	Alpha 1AEIDAHL	768.426	0.643645	0.107274
Alpha 1	233	239	AEIDAHL		NA	6	768.389	i20S + PA28ab	1	SYJLN180316-10	1	7.47916	385594	769.419	Rep.1	Alpha 1AEIDAHL	768.411	0.62919	0.104865
Alpha 1	233	239	AEIDAHL		NA	6	768.389	i20S + PA28ab	1	SYJLN180316-20	1	7.47375	419727	769.366	Rep.2	Alpha 1AEIDAHL	768.359	0.576767	0.0961278
Alpha 1	233	239	AEIDAHL		NA	6	768.389	i20S + PA28ab	1	SYJLN180316-30	1	7.47289	243155	769.444	Rep.3	Alpha 1AEIDAHL	768.437	0.654973	0.109162
Alpha 1	233	239	AEIDAHL		NA	6	768.389	i20S + PA28ab	5	SYJLN180316-12	1	7.47489	366303	769.596	Rep.1	Alpha 1AEIDAHL	768.589	0.806468	0.134411
Alpha 1	233	239	AEIDAHL		NA	6	768.389	i20S + PA28ab	5	SYJLN180316-22	1	7.48312	301471	769.59	Rep.2	Alpha 1AEIDAHL	768.583	0.801063	0.133511
Alpha 1	233	239	AEIDAHL		NA	6	768.389	i20S + PA28ab	5	SYJLN180316-32	1	7.47508	205761	769.63	Rep.3	Alpha 1AEIDAHL	768.623	0.840497	0.140083
Alpha 1	233	239	AEIDAHL		NA	6	768.389	i20S + PA28ab	10	SYJLN180316-14	1	7.4708	373282	769.754	Rep.1	Alpha 1AEIDAHL	768.747	0.964778	0.160796
Alpha 1	233	239	AEIDAHL		NA	6	768.389	i20S + PA28ab	30	SYJLN180316-16	1	7.47158	270492	770.206	Rep.1	Alpha 1AEIDAHL	769.199	1.41669	0.236115
Alpha 1	233	239	AEIDAHL		NA	6	768.389	i20S + PA28ab	30	SYJLN180316-26	1	7.47071	186435	770.269	Rep.2	Alpha 1AEIDAHL	769.262	1.47973	0.246621
Alpha 1	233	239	AEIDAHL		NA	6	768.389	i20S + PA28g	0	SYJLN180305-03	1	7.47211	715433	768.688	Rep.1	Alpha 1AEIDAHL	767.681	-0.00252789	-0.000421316
Alpha 1	233	239	AEIDAHL		NA	6	768.389	i20S + PA28g	0	SYJLN180305-05	1	7.46103	664285	768.697	Rep.2	Alpha 1AEIDAHL	767.69	0.00631111	0.00105185
Alpha 1	233	239	AEIDAHL		NA	6	768.389	i20S + PA28g	0	SYJLN180305-07	1	7.45926	462890	768.685	Rep.3	Alpha 1AEIDAHL	767.678	-0.00514989	-0.000858316
Alpha 1	233	239	AEIDAHL		NA	6	768.389	i20S + PA28g	0.5	SYJLN180305-09	1	7.45109	268395	769.354	Rep.1	Alpha 1AEIDAHL	768.347	0.663355	0.110559
Alpha 1	233	239	AEIDAHL		NA	6	768.389	i20S + PA28g	0.5	SYJLN180305-11	1	7.45397	261648	769.326	Rep.2	Alpha 1AEIDAHL	768.319	0.635333	0.105889
Alpha 1	233	239	AEIDAHL		NA	6	768.389	i20S + PA28g	0.5	SYJLN180305-13	1	7.44837	287054	769.333	Rep.3	Alpha 1AEIDAHL	768.326	0.642371	0.107062
Alpha 1	233	239	AEIDAHL		NA	6	768.389	i20S + PA28g	1	SYJLN180305-15	1	7.44984	242972	769.384	Rep.1	Alpha 1AEIDAHL	768.377	0.693828	0.115638
Alpha 1	233	239	AEIDAHL		NA	6	768.389	i20S + PA28g	1	SYJLN180305-17	1	7.44904	233287	769.395	Rep.2	Alpha 1AEIDAHL	768.388	0.704593	0.117432
Alpha 1	233	239	AEIDAHL		NA	6	768.389	i20S + PA28g	1	SYJLN180305-19	1	7.44935	238519	769.392	Rep.3	Alpha 1AEIDAHL	768.385	0.701449	0.116908
Alpha 1	233	239	AEIDAHL		NA	6	768.389	i20S + PA28g	5	SYJLN180305-21	1	7.44722	207637	769.56	Rep.1	Alpha 1AEIDAHL	768.552	0.869128	0.144855
Alpha 1	233	239	AEIDAHL		NA	6	768.389	i20S + PA28g	5	SYJLN180305-23	1	7.4437	200066	769.544	Rep.2	Alpha 1AEIDAHL	768.537	0.853249	0.142208
Alpha 1	233	239	AEIDAHL		NA	6	768.389	i20S + PA28g	5	SYJLN180305-25	1	7.44999	209697	769.568	Rep.3	Alpha 1AEIDAHL	768.56	0.877095	0.146183
Alpha 1	233	239	AEIDAHL		NA	6	768.389	i20S + PA28g	10	SYJLN180305-27	1	7.44027	183141	769.716	Rep.1	Alpha 1AEIDAHL	768.709	1.0255	0.170917
Alpha 1	233	239	AEIDAHL		NA	6	768.389	i20S + PA28g	10	SYJLN180305-29	1	7.44149	165263	769.735	Rep.2	Alpha 1AEIDAHL	768.727	1.0441	0.174016
Alpha 1	233	239	AEIDAHL		NA	6	768.389	i20S + PA28g	10	SYJLN180305-31	1	7.44299	92662	769.744	Rep.3	Alpha 1AEIDAHL	768.737	1.05372	0.17562
Alpha 1	233	239	AEIDAHL		NA	6	768.389	i20S + PA28g	30	SYJLN180306-03	1	7.44928	152414	770.049	Rep.1	Alpha 1AEIDAHL	769.042	1.35871	0.226452
Alpha 1	233	239	AEIDAHL		NA	6	768.389	i20S + PA28g	30	SYJLN180306-05	1	7.45886	89551	769.942	Rep.2	Alpha 1AEIDAHL	768.935	1.25153	0.208588
Alpha 1	233	239	AEIDAHL		NA	6	768.389	i20S + PA28g	30	SYJLN180306-07	1	7.4653	69934	769.956	Rep.3	Alpha 1AEIDAHL	768.948	1.26514	0.210857
Alpha 1	233	239	AEIDAHL		NA	6	768.389	i20S	0	SYJLN180306-09	1	7.4589	704578	768.676	Rep.1	Alpha 1AEIDAHL	767.669	0.00339458	0.000565763
Alpha 1	233	239	AEIDAHL		NA	6	768.389	i20S	0	SYJLN180306-11	1	7.45954	712250	768.676	Rep.2	Alpha 1AEIDAHL	767.669	0.00348458	0.000580763
Alpha 1	233	239	AEIDAHL		NA	6	768.389	i20S	0	SYJLN180306-13	1	7.45674	763006	768.667	Rep.3	Alpha 1AEIDAHL	767.659	-0.00638742	-0.00106457
Alpha 1	233	239	AEIDAHL		NA	6	768.389	i20S	0.5	SYJLN180306-15	1	7.45059	620986	769.27	Rep.1	Alpha 1AEIDAHL	768.263	0.597173	0.0995288
Alpha 1	233	239	AEIDAHL		NA	6	768.389	i20S	0.5	SYJLN180306-25	1	7.45453	552020	769.283	Rep.2	Alpha 1AEIDAHL	768.275	0.609753	0.101625
Alpha 1	233	239	AEIDAHL		NA	6	768.389	i20S	0.5	SYJLN180306-35	1	7.45311	428888	769.293	Rep.3	Alpha 1AEIDAHL	768.285	0.619597	0.103266
Alpha 1	233	239	AEIDAHL		NA	6	768.389	i20S	1	SYJLN180306-17	1	7.45499	580502	769.308	Rep.1	Alpha 1AEIDAHL	768.301	0.635306	0.105884
Alpha 1	233	239	AEIDAHL		NA	6	768.389	i20S	1	SYJLN180306-27	1	7.4537	506653	769.323	Rep.2	Alpha 1AEIDAHL	768.316	0.650104	0.108351
Alpha 1	233	239	AEIDAHL		NA	6	768.389	i20S	1	SYJLN180306-37	1	7.45616	385261	769.336	Rep.3	Alpha 1AEIDAHL	768.328	0.662595	0.110432
Alpha 1	233	239	AEIDAHL		NA	6	768.389	i20S	5	SYJLN180306-19	1	7.4508	448320	769.502	Rep.1	Alpha 1AEIDAHL	768.495	0.828914	0.138152
Alpha 1	233	239	AEIDAHL		NA	6	768.389	i20S	5	SYJLN180306-29	1	7.45663	368343	769.498	Rep.2	Alpha 1AEIDAHL	768.491	0.825201	0.137533
Alpha 1	233	239	AEIDAHL		NA	6	768.389	i20S	5	SYJLN180306-39	1	7.45981	259851	769.561	Rep.3	Alpha 1AEIDAHL	768.554	0.888343	0.148057
Alpha 1	233	239	AEIDAHL		NA	6	768.389	i20S	10	SYJLN180306-21	1	7.44678	427086	769.663	Rep.1	Alpha 1AEIDAHL	768.655	0.989672	0.164945
Alpha 1	233	239	AEIDAHL		NA	6	768.389	i20S	10	SYJLN180306-31	1	7.44989	352620	769.65	Rep.2	Alpha 1AEIDAHL	768.642	0.976672	0.162779
Alpha 1	233	239	AEIDAHL		NA	6	768.389	i20S	10	SYJLN180306-41	1	7.46148	234016	769.657	Rep.3	Alpha 1AEIDAHL	768.649	0.983695	0.163949
Alpha 1	233	239	AEIDAHL		NA	6	768.389	i20S	30	SYJLN180306-23	1	7.44797	287628	770.015	Rep.1	Alpha 1AEIDAHL	769.008	1.34242	0.223737
Alpha 1	233	239	AEIDAHL		NA	6	768.389	i20S	30	SYJLN180306-33	1	7.45086	235141	770.018	Rep.2	Alpha 1AEIDAHL	769.01	1.34457	0.224094
Alpha 1	233	239	AEIDAHL		NA	6	768.389	i20S	30	SYJLN180306-43	1	7.45565	147219	770.031	Rep.3	Alpha 1AEIDAHL	769.024	1.35844	0.226407
Alpha 1	233	239	AEIDAHL		NA	6	768.389	std20S + PA28ab	0	SYJLN180315-04	1	7.43296	382741	768.714	Rep.1	Alpha 1AEIDAHL	767.707	-0.003904	-0.000650667
Alpha 1	233	239	AEIDAHL		NA	6	768.389	std20S + PA28ab	0	SYJLN180315-06	1	7.42571	454585	768.721	Rep.2	Alpha 1AEIDAHL	767.714	0.003287	0.000547833
Alpha 1	233	239	AEIDAHL		NA	6	768.389	std20S + PA28ab	0.5	SYJLN180315-08	1	7.44958	302403	769.435	Rep.1	Alpha 1AEIDAHL	768.428	0.717316	0.119553
Alpha 1	233	239	AEIDAHL		NA	6	768.389	std20S + PA28ab	0.5	SYJLN180315-18	1	7.42787	457304	769.343	Rep.2	Alpha 1AEIDAHL	768.336	0.625073	0.104179
Alpha 1	233	239	AEIDAHL		NA	6	768.389	std20S + PA28ab	0.5	SYJLN180315-28	1	7.42213	382558	769.348	Rep.3	Alpha 1AEIDAHL	768.34	0.629883	0.10498
Alpha 1	233	239	AEIDAHL		NA	6	768.389	std20S + PA28ab	1	SYJLN180315-20	1	7.42062	425934	769.364	Rep.1	Alpha 1AEIDAHL	768.357	0.646403	0.107734
Alpha 1	233	239	AEIDAHL		NA	6	768.389	std20S + PA28ab	1	SYJLN180315-30	1	7.42521	376124	769.357	Rep.2	Alpha 1AEIDAHL	768.35	0.639032	0.106505
Alpha 1	233	239	AEIDAHL		NA	6	768.389	std20S + PA28ab	5	SYJLN180315-12	1	7.42552	418841	769.579	Rep.1	Alpha 1AEIDAHL	768.571	0.860916	0.143486
Alpha 1	233	239	AEIDAHL		NA	6	768.389	std20S + PA28ab	5	SYJLN180315-22	1	7.42478	331239	769.594	Rep.2	Alpha 1AEIDAHL	768.587	0.876578	0.146096
Alpha 1	233	239	AEIDAHL		NA	6	768.389	std20S + PA28ab	5	SYJLN180315-32	1	7.43253	321314	769.62	Rep.3	Alpha 1AEIDAHL	768.613	0.902065	0.150344
Alpha 1	233	239	AEIDAHL		NA	6	768.389	std20S + PA28ab	10	SYJLN180315-14	1	7.43844	349525	769.763	Rep.1	Alpha 1AEIDAHL	768.755	1.04491	0.174152
Alpha 1	233	239	AEIDAHL		NA	6	768.389	std20S + PA28ab	10	SYJLN180315-24	1	7.42317	349095	769.768	Rep.2	Alpha 1AEIDAHL	768.761	1.0504	0.175067
Alpha 1	233	239	AEIDAHL		NA	6	768.389	std20S + PA28ab	10	SYJLN180315-34	1	7.42511	301086	769.772	Rep.3	Alpha 1AEIDAHL	768.765	1.05414	0.17569
Alpha 1	233	239	AEIDAHL		NA	6	768.389	std20S + PA28ab	30	SYJLN180315-16	1	7.42216	283795	770.229	Rep.1	Alpha 1AEIDAHL	769.221	1.51082	0.251803
Alpha 1	233	239	AEIDAHL		NA	6	768.389	std20S + PA28ab	30	SYJLN180315-26	1	7.41816	288685	770.238	Rep.2	Alpha 1AEIDAHL	769.231	1.52013	0.253354
Alpha 1	233	239	AEIDAHL		NA	6	768.389	std20S + PA28g	0	SYJLN180302-02	1	7.47232	4271880	768.706	Rep.1	Alpha 1AEIDAHL	767.699	0.00571225	0.000952041
Alpha 1	233	239	AEIDAHL		NA	6	768.389	std20S + PA28g	0	SYJLN180302-04	1	7.46673	3836313	768.697	Rep.2	Alpha 1AEIDAHL	767.69	-0.00308775	-0.000514626
Alpha 1	233	239	AEIDAHL		NA	6	768.389	std20S + PA28g	0	SYJLN180302-06	1	7.47811	2910115	768.696	Rep.3	Alpha 1AEIDAHL	767.689	-0.00431475	-0.000719126
Alpha 1	233	239	AEIDAHL		NA	6	768.389	std20S + PA28g	0.5	SYJLN180302-08	1	7.48294	1792615	769.319	Rep.1	Alpha 1AEIDAHL	768.312	0.618345	0.103058
Alpha 1	233	239	AEIDAHL		NA	6	768.389	std20S + PA28g	0.5	SYJLN180302-10	1	7.47954	1609857	769.316	Rep.2	Alpha 1AEIDAHL	768.308	0.615186	0.102531
Alpha 1	233	239	AEIDAHL		NA	6	768.389	std20S + PA28g	0.5	SYJLN180302-12	1	7.49245	1426166	769.326	Rep.3	Alpha 1AEIDAHL	768.319	0.625923	0.104321
Alpha 1	233	239	AEIDAHL		NA	6	768.389	std20S + PA28g	1	SYJLN180302-14	1	7.48504	1503072	769.415	Rep.1	Alpha 1AEIDAHL	768.408	0.714485	0.119081
Alpha 1	233	239	AEIDAHL		NA	6	768.389	std20S + PA28g	1	SYJLN180302-16	1	7.48202	1534336	769.363	Rep.2	Alpha 1AEIDAHL	768.355	0.662085	0.110348
Alpha 1	233	239	AEIDAHL		NA	6	768.389	std20S + PA28g	1	SYJLN180302-18	1	7.48377	1452173	769.351	Rep.3	Alpha 1AEIDAHL	768.344	0.650833	0.108472
Alpha 1	233	239	AEIDAHL		NA	6	768.389	std20S + PA28g	5	SYJLN180302-20	1	7.48732	1383337	769.564	Rep.1	Alpha 1AEIDAHL	768.557	0.863909	0.143985
Alpha 1	233	239	AEIDAHL		NA	6	768.389	std20S + PA28g	5	SYJLN180302-25	1	7.48471	1622946	769.592	Rep.2	Alpha 1AEIDAHL	768.585	0.891694	0.148616
Alpha 1	233	239	AEIDAHL		NA	6	768.389	std20S + PA28g	10	SYJLN180302-27	1	7.46989	1378809	769.755	Rep.1	Alpha 1AEIDAHL	768.748	1.05445	0.175742
Alpha 1	233	239	AEIDAHL		NA	6	768.389	std20S + PA28g	10	SYJLN180302-29	1	7.45893	1080206	769.745	Rep.2	Alpha 1AEIDAHL	768.738	1.04501	0.174169
Alpha 1	233	239	AEIDAHL		NA	6	768.389	std20S + PA28g	10	SYJLN180302-31	1	7.46731	1373650	769.723	Rep.3	Alpha 1AEIDAHL	768.716	1.02236	0.170393
Alpha 1	233	239	AEIDAHL		NA	6	768.389	std20S + PA28g	30	SYJLN180302-33	1	7.47014	1077574	770.102	Rep.1	Alpha 1AEIDAHL	769.095	1.40163	0.233606
Alpha 1	233	239	AEIDAHL		NA	6	768.389	std20S + PA28g	30	SYJLN180302-35	1	7.46749	1054974	770.114	Rep.2	Alpha 1AEIDAHL	769.107	1.41359	0.235598
Alpha 1	233	239	AEIDAHL		NA	6	768.389	std20S + PA28g	30	SYJLN180302-37	1	7.46543	808602	770.123	Rep.3	Alpha 1AEIDAHL	769.116	1.42229	0.237048
Alpha 1	233	239	AEIDAHL		NA	6	768.389	std20S	0	SYJLN180228-02	1	7.45775	8626990	768.743	Rep.1	Alpha 1AEIDAHL	767.736	0.00290367	0.000483945
Alpha 1	233	239	AEIDAHL		NA	6	768.389	std20S	0	SYJLN180228-04	1	7.45351	7886656	768.734	Rep.2	Alpha 1AEIDAHL	767.727	-0.00591133	-0.000985221
Alpha 1	233	239	AEIDAHL		NA	6	768.389	std20S	0	SYJLN180228-06	1	7.45595	7238452	768.748	Rep.3	Alpha 1AEIDAHL	767.74	0.00745267	0.00124211
Alpha 1	233	239	AEIDAHL		NA	6	768.389	std20S	0	SYJLN180228-08	1	7.44999	7629653	768.736	Rep.4	Alpha 1AEIDAHL	767.729	-0.00424333	-0.000707221
Alpha 1	233	239	AEIDAHL		NA	6	768.389	std20S	0.5	SYJLN180228-10	1	7.45282	5945983	769.33	Rep.1	Alpha 1AEIDAHL	768.323	0.5899	0.0983166
Alpha 1	233	239	AEIDAHL		NA	6	768.389	std20S	0.5	SYJLN180228-12	1	7.45254	5512851	769.353	Rep.2	Alpha 1AEIDAHL	768.345	0.612393	0.102065
Alpha 1	233	239	AEIDAHL		NA	6	768.389	std20S	0.5	SYJLN180228-14	1	7.46156	5396969	769.362	Rep.3	Alpha 1AEIDAHL	768.354	0.621538	0.10359
Alpha 1	233	239	AEIDAHL		NA	6	768.389	std20S	1	SYJLN180228-16	1	7.45567	4152039	769.397	Rep.1	Alpha 1AEIDAHL	768.39	0.656728	0.109455
Alpha 1	233	239	AEIDAHL		NA	6	768.389	std20S	1	SYJLN180228-18	1	7.45728	4695551	769.361	Rep.2	Alpha 1AEIDAHL	768.354	0.620869	0.103478
Alpha 1	233	239	AEIDAHL		NA	6	768.389	std20S	1	SYJLN180228-20	1	7.46501	4575775	769.376	Rep.3	Alpha 1AEIDAHL	768.369	0.636043	0.106007
Alpha 1	233	239	AEIDAHL		NA	6	768.389	std20S	5	SYJLN180228-22	1	7.47243	4308664	769.594	Rep.1	Alpha 1AEIDAHL	768.586	0.85353	0.142255
Alpha 1	233	239	AEIDAHL		NA	6	768.389	std20S	5	SYJLN180228-24	1	7.47382	4216634	769.586	Rep.2	Alpha 1AEIDAHL	768.578	0.845572	0.140929
Alpha 1	233	239	AEIDAHL		NA	6	768.389	std20S	5	SYJLN180228-26	1	7.46789	4011953	769.572	Rep.3	Alpha 1AEIDAHL	768.564	0.831604	0.138601
Alpha 1	233	239	AEIDAHL		NA	6	768.389	std20S	10	SYJLN180228-28	1	7.47686	3312698	769.696	Rep.1	Alpha 1AEIDAHL	768.689	0.955611	0.159268
Alpha 1	233	239	AEIDAHL		NA	6	768.389	std20S	10	SYJLN180228-30	1	7.5132	194397	769.753	Rep.2	Alpha 1AEIDAHL	768.745	1.01257	0.168762
Alpha 1	233	239	AEIDAHL		NA	6	768.389	std20S	10	SYJLN180302-39	1	7.44699	2259462	769.73	Rep.3	Alpha 1AEIDAHL	768.723	0.990091	0.165015
Alpha 1	233	239	AEIDAHL		NA	6	768.389	std20S	10	SYJLN180302-41	1	7.45934	2017378	769.733	Rep.4	Alpha 1AEIDAHL	768.725	0.992412	0.165402
Alpha 1	233	239	AEIDAHL		NA	6	768.389	std20S	30	SYJLN180302-43	1	7.45625	1795126	770.095	Rep.1	Alpha 1AEIDAHL	769.088	1.35509	0.225849
Alpha 1	233	239	AEIDAHL		NA	6	768.389	std20S	30	SYJLN180302-45	1	7.46063	1573570	770.108	Rep.2	Alpha 1AEIDAHL	769.1	1.36754	0.227924
Alpha 1	233	239	AEIDAHL		NA	6	768.389	std20S	30	SYJLN180302-47	1	7.45468	1543378	770.117	Rep.3	Alpha 1AEIDAHL	769.11	1.37701	0.229501
Alpha 1	233	237	AEIDA		NA	4	518.246	i20S + PA28ab	0	SYJLN180316-06	1	5.3018	66497	518.432	Rep.1	Alpha 1AEIDA	517.425	0	0
Alpha 1	233	237	AEIDA		NA	4	518.246	i20S + PA28ab	0.5	SYJLN180316-08	1	5.32242	54205	518.811	Rep.1	Alpha 1AEIDA	517.804	0.378813	0.0947033
Alpha 1	233	237	AEIDA		NA	4	518.246	i20S + PA28ab	0.5	SYJLN180316-18	1	5.31816	72224	518.804	Rep.2	Alpha 1AEIDA	517.797	0.372017	0.0930043
Alpha 1	233	237	AEIDA		NA	4	518.246	i20S + PA28ab	0.5	SYJLN180316-28	1	5.32353	40292	518.854	Rep.3	Alpha 1AEIDA	517.847	0.42163	0.105408
Alpha 1	233	237	AEIDA		NA	4	518.246	i20S + PA28ab	1	SYJLN180316-10	1	5.33139	62581	518.817	Rep.1	Alpha 1AEIDA	517.81	0.384765	0.0961913
Alpha 1	233	237	AEIDA		NA	4	518.246	i20S + PA28ab	1	SYJLN180316-20	1	5.32287	66760	518.828	Rep.2	Alpha 1AEIDA	517.82	0.395318	0.0988295
Alpha 1	233	237	AEIDA		NA	4	518.246	i20S + PA28ab	1	SYJLN180316-30	1	5.32668	34315	518.804	Rep.3	Alpha 1AEIDA	517.796	0.371205	0.0928013
Alpha 1	233	237	AEIDA		NA	4	518.246	i20S + PA28ab	5	SYJLN180316-12	1	5.3221	59372	518.868	Rep.1	Alpha 1AEIDA	517.86	0.435298	0.108824
Alpha 1	233	237	AEIDA		NA	4	518.246	i20S + PA28ab	5	SYJLN180316-22	1	5.33634	48786	518.888	Rep.2	Alpha 1AEIDA	517.881	0.45549	0.113873
Alpha 1	233	237	AEIDA		NA	4	518.246	i20S + PA28ab	5	SYJLN180316-32	1	5.3164	31392	518.881	Rep.3	Alpha 1AEIDA	517.874	0.448548	0.112137
Alpha 1	233	237	AEIDA		NA	4	518.246	i20S + PA28ab	10	SYJLN180316-14	1	5.32441	55845	518.912	Rep.1	Alpha 1AEIDA	517.904	0.479287	0.119822
Alpha 1	233	237	AEIDA		NA	4	518.246	i20S + PA28ab	10	SYJLN180316-24	1	5.30804	22664	518.907	Rep.2	Alpha 1AEIDA	517.9	0.474699	0.118675
Alpha 1	233	237	AEIDA		NA	4	518.246	i20S + PA28ab	30	SYJLN180316-16	1	5.30373	38032	519.069	Rep.1	Alpha 1AEIDA	518.062	0.636599	0.15915
Alpha 1	233	237	AEIDA		NA	4	518.246	i20S + PA28ab	30	SYJLN180316-26	1	5.30342	25943	519.103	Rep.2	Alpha 1AEIDA	518.096	0.670531	0.167633
Alpha 1	233	237	AEIDA		NA	4	518.246	i20S + PA28g	0	SYJLN180305-03	1	5.32252	176797	518.472	Rep.1	Alpha 1AEIDA	517.465	0.00116986	0.000292464
Alpha 1	233	237	AEIDA		NA	4	518.246	i20S + PA28g	0	SYJLN180305-05	1	5.28862	157625	518.47	Rep.2	Alpha 1AEIDA	517.463	-0.00131214	-0.000328036
Alpha 1	233	237	AEIDA		NA	4	518.246	i20S + PA28g	0.5	SYJLN180305-09	1	5.28797	66889	518.803	Rep.1	Alpha 1AEIDA	517.796	0.332115	0.0830287
Alpha 1	233	237	AEIDA		NA	4	518.246	i20S + PA28g	0.5	SYJLN180305-11	1	5.3059	64588	518.814	Rep.2	Alpha 1AEIDA	517.806	0.34249	0.0856225
Alpha 1	233	237	AEIDA		NA	4	518.246	i20S + PA28g	0.5	SYJLN180305-13	1	5.30716	65621	518.767	Rep.3	Alpha 1AEIDA	517.76	0.295753	0.0739382
Alpha 1	233	237	AEIDA		NA	4	518.246	i20S + PA28g	1	SYJLN180305-15	1	5.30553	64247	518.789	Rep.1	Alpha 1AEIDA	517.782	0.318244	0.079561
Alpha 1	233	237	AEIDA		NA	4	518.246	i20S + PA28g	1	SYJLN180305-17	1	5.30537	65037	518.771	Rep.2	Alpha 1AEIDA	517.764	0.300207	0.0750517
Alpha 1	233	237	AEIDA		NA	4	518.246	i20S + PA28g	1	SYJLN180305-19	1	5.30397	58685	518.819	Rep.3	Alpha 1AEIDA	517.811	0.347491	0.0868727
Alpha 1	233	237	AEIDA		NA	4	518.246	i20S + PA28g	5	SYJLN180305-21	1	5.29907	54680	518.819	Rep.1	Alpha 1AEIDA	517.811	0.347415	0.0868537
Alpha 1	233	237	AEIDA		NA	4	518.246	i20S + PA28g	5	SYJLN180305-23	1	5.28601	50559	518.803	Rep.2	Alpha 1AEIDA	517.796	0.332095	0.0830237
Alpha 1	233	237	AEIDA		NA	4	518.246	i20S + PA28g	5	SYJLN180305-25	1	5.30398	52910	518.835	Rep.3	Alpha 1AEIDA	517.828	0.363892	0.090973
Alpha 1	233	237	AEIDA		NA	4	518.246	i20S + PA28g	10	SYJLN180305-27	1	5.29748	42579	518.993	Rep.1	Alpha 1AEIDA	517.986	0.522068	0.130517
Alpha 1	233	237	AEIDA		NA	4	518.246	i20S + PA28g	10	SYJLN180305-29	1	5.29664	38119	518.92	Rep.2	Alpha 1AEIDA	517.913	0.449346	0.112336
Alpha 1	233	237	AEIDA		NA	4	518.246	i20S + PA28g	30	SYJLN180306-03	1	5.28563	40137	519.033	Rep.1	Alpha 1AEIDA	518.026	0.561759	0.14044
Alpha 1	233	237	AEIDA		NA	4	518.246	i20S + PA28g	30	SYJLN180306-05	1	5.29094	25273	519.032	Rep.2	Alpha 1AEIDA	518.025	0.561359	0.14034
Alpha 1	233	237	AEIDA		NA	4	518.246	i20S + PA28g	30	SYJLN180306-07	1	5.31554	24780	519.014	Rep.3	Alpha 1AEIDA	518.007	0.543143	0.135786
Alpha 1	233	237	AEIDA		NA	4	518.246	i20S	0	SYJLN180306-09	1	5.31733	169478	518.467	Rep.1	Alpha 1AEIDA	517.46	0.00719073	0.00179768
Alpha 1	233	237	AEIDA		NA	4	518.246	i20S	0	SYJLN180306-11	1	5.31218	159206	518.481	Rep.2	Alpha 1AEIDA	517.473	0.0208947	0.00522368
Alpha 1	233	237	AEIDA		NA	4	518.246	i20S	0	SYJLN180306-13	1	5.28907	162062	518.432	Rep.3	Alpha 1AEIDA	517.424	-0.0280463	-0.00701157
Alpha 1	233	237	AEIDA		NA	4	518.246	i20S	0.5	SYJLN180306-15	1	5.30992	131413	518.775	Rep.1	Alpha 1AEIDA	517.768	0.315294	0.0788234
Alpha 1	233	237	AEIDA		NA	4	518.246	i20S	0.5	SYJLN180306-25	1	5.3096	117998	518.751	Rep.2	Alpha 1AEIDA	517.744	0.291259	0.0728147
Alpha 1	233	237	AEIDA		NA	4	518.246	i20S	0.5	SYJLN180306-35	1	5.30592	108566	518.763	Rep.3	Alpha 1AEIDA	517.756	0.303509	0.0758772
Alpha 1	233	237	AEIDA		NA	4	518.246	i20S	1	SYJLN180306-17	1	5.3135	126647	518.795	Rep.1	Alpha 1AEIDA	517.788	0.335261	0.0838152
Alpha 1	233	237	AEIDA		NA	4	518.246	i20S	1	SYJLN180306-27	1	5.30965	111217	518.766	Rep.2	Alpha 1AEIDA	517.759	0.306153	0.0765382
Alpha 1	233	237	AEIDA		NA	4	518.246	i20S	1	SYJLN180306-37	1	5.31307	85401	518.794	Rep.3	Alpha 1AEIDA	517.787	0.334164	0.0835409
Alpha 1	233	237	AEIDA		NA	4	518.246	i20S	5	SYJLN180306-19	1	5.29924	100140	518.824	Rep.1	Alpha 1AEIDA	517.817	0.364702	0.0911754
Alpha 1	233	237	AEIDA		NA	4	518.246	i20S	5	SYJLN180306-29	1	5.31147	88102	518.794	Rep.2	Alpha 1AEIDA	517.786	0.33393	0.0834824
Alpha 1	233	237	AEIDA		NA	4	518.246	i20S	5	SYJLN180306-39	1	5.31164	67676	518.846	Rep.3	Alpha 1AEIDA	517.839	0.386506	0.0966264
Alpha 1	233	237	AEIDA		NA	4	518.246	i20S	10	SYJLN180306-21	1	5.27305	91477	518.866	Rep.1	Alpha 1AEIDA	517.858	0.40604	0.10151
Alpha 1	233	237	AEIDA		NA	4	518.246	i20S	10	SYJLN180306-31	1	5.30541	76576	518.878	Rep.2	Alpha 1AEIDA	517.871	0.418678	0.104669
Alpha 1	233	237	AEIDA		NA	4	518.246	i20S	10	SYJLN180306-41	1	5.31621	60686	518.874	Rep.3	Alpha 1AEIDA	517.867	0.41475	0.103687
Alpha 1	233	237	AEIDA		NA	4	518.246	i20S	30	SYJLN180306-23	1	5.30652	67985	519.045	Rep.1	Alpha 1AEIDA	518.038	0.585591	0.146398
Alpha 1	233	237	AEIDA		NA	4	518.246	i20S	30	SYJLN180306-33	1	5.28827	60139	519.055	Rep.2	Alpha 1AEIDA	518.048	0.595499	0.148875
Alpha 1	233	237	AEIDA		NA	4	518.246	i20S	30	SYJLN180306-43	1	5.29392	39036	519.032	Rep.3	Alpha 1AEIDA	518.025	0.572735	0.143184
Alpha 1	233	237	AEIDA		NA	4	518.246	std20S + PA28ab	0	SYJLN180315-04	1	5.30415	73179	518.44	Rep.1	Alpha 1AEIDA	517.433	0.00178403	0.000446007
Alpha 1	233	237	AEIDA		NA	4	518.246	std20S + PA28ab	0	SYJLN180315-06	1	5.29368	74306	518.436	Rep.2	Alpha 1AEIDA	517.429	-0.00175697	-0.000439243
Alpha 1	233	237	AEIDA		NA	4	518.246	std20S + PA28ab	0.5	SYJLN180315-08	1	5.26558	56754	518.775	Rep.1	Alpha 1AEIDA	517.768	0.337061	0.0842653
Alpha 1	233	237	AEIDA		NA	4	518.246	std20S + PA28ab	0.5	SYJLN180315-18	1	5.2908	72615	518.8	Rep.2	Alpha 1AEIDA	517.793	0.362158	0.0905395
Alpha 1	233	237	AEIDA		NA	4	518.246	std20S + PA28ab	0.5	SYJLN180315-28	1	5.28655	71290	518.783	Rep.3	Alpha 1AEIDA	517.776	0.345278	0.0863195
Alpha 1	233	237	AEIDA		NA	4	518.246	std20S + PA28ab	1	SYJLN180315-20	1	5.26757	67142	518.814	Rep.1	Alpha 1AEIDA	517.807	0.37613	0.0940325
Alpha 1	233	237	AEIDA		NA	4	518.246	std20S + PA28ab	1	SYJLN180315-30	1	5.28824	69865	518.803	Rep.2	Alpha 1AEIDA	517.795	0.364608	0.091152
Alpha 1	233	237	AEIDA		NA	4	518.246	std20S + PA28ab	5	SYJLN180315-12	1	5.2581	67414	518.827	Rep.1	Alpha 1AEIDA	517.819	0.38859	0.0971475
Alpha 1	233	237	AEIDA		NA	4	518.246	std20S + PA28ab	5	SYJLN180315-22	1	5.26811	59797	518.834	Rep.2	Alpha 1AEIDA	517.827	0.395861	0.0989653
Alpha 1	233	237	AEIDA		NA	4	518.246	std20S + PA28ab	5	SYJLN180315-32	1	5.297	51560	518.858	Rep.3	Alpha 1AEIDA	517.851	0.419716	0.104929
Alpha 1	233	237	AEIDA		NA	4	518.246	std20S + PA28ab	10	SYJLN180315-14	1	5.30895	62489	518.925	Rep.1	Alpha 1AEIDA	517.917	0.486429	0.121607
Alpha 1	233	237	AEIDA		NA	4	518.246	std20S + PA28ab	10	SYJLN180315-24	1	5.29387	61920	518.903	Rep.2	Alpha 1AEIDA	517.896	0.464715	0.116179
Alpha 1	233	237	AEIDA		NA	4	518.246	std20S + PA28ab	10	SYJLN180315-34	1	5.30139	53455	518.886	Rep.3	Alpha 1AEIDA	517.879	0.448141	0.112035
Alpha 1	233	237	AEIDA		NA	4	518.246	std20S + PA28ab	30	SYJLN180315-16	1	5.2776	49920	519.085	Rep.1	Alpha 1AEIDA	518.077	0.646599	0.16165
Alpha 1	233	237	AEIDA		NA	4	518.246	std20S + PA28ab	30	SYJLN180315-26	1	5.27408	46823	519.096	Rep.2	Alpha 1AEIDA	518.089	0.658264	0.164566
Alpha 1	233	237	AEIDA		NA	4	518.246	std20S + PA28ab	30	SYJLN180315-36	1	5.27553	42472	519.094	Rep.3	Alpha 1AEIDA	518.087	0.656158	0.16404
Alpha 1	233	237	AEIDA		NA	4	518.246	std20S + PA28g	0	SYJLN180302-02	1	5.32861	946399	518.449	Rep.1	Alpha 1AEIDA	517.442	0.00482101	0.00120525
Alpha 1	233	237	AEIDA		NA	4	518.246	std20S + PA28g	0	SYJLN180302-04	1	5.3241	863895	518.447	Rep.2	Alpha 1AEIDA	517.44	0.00301601	0.000754002
Alpha 1	233	237	AEIDA		NA	4	518.246	std20S + PA28g	0	SYJLN180302-06	1	5.33238	687260	518.434	Rep.3	Alpha 1AEIDA	517.427	-0.01043	-0.0026075
Alpha 1	233	237	AEIDA		NA	4	518.246	std20S + PA28g	0.5	SYJLN180302-08	1	5.34297	398518	518.735	Rep.1	Alpha 1AEIDA	517.728	0.290445	0.0726113
Alpha 1	233	237	AEIDA		NA	4	518.246	std20S + PA28g	0.5	SYJLN180302-12	1	5.34918	310713	518.756	Rep.2	Alpha 1AEIDA	517.749	0.311713	0.0779283
Alpha 1	233	237	AEIDA		NA	4	518.246	std20S + PA28g	1	SYJLN180302-14	1	5.34278	391747	518.79	Rep.1	Alpha 1AEIDA	517.783	0.345665	0.0864163
Alpha 1	233	237	AEIDA		NA	4	518.246	std20S + PA28g	5	SYJLN180302-20	1	5.34493	300325	518.816	Rep.1	Alpha 1AEIDA	517.809	0.371893	0.0929733
Alpha 1	233	237	AEIDA		NA	4	518.246	std20S + PA28g	5	SYJLN180302-23	1	5.39916	462342	518.891	Rep.2	Alpha 1AEIDA	517.883	0.446184	0.111546
Alpha 1	233	237	AEIDA		NA	4	518.246	std20S + PA28g	5	SYJLN180302-25	1	5.35772	372221	518.899	Rep.3	Alpha 1AEIDA	517.892	0.454429	0.113607
Alpha 1	233	237	AEIDA		NA	4	518.246	std20S + PA28g	10	SYJLN180302-27	1	5.34262	331729	518.971	Rep.1	Alpha 1AEIDA	517.964	0.526774	0.131694
Alpha 1	233	237	AEIDA		NA	4	518.246	std20S + PA28g	10	SYJLN180302-29	1	5.31284	245043	518.855	Rep.2	Alpha 1AEIDA	517.847	0.410139	0.102535
Alpha 1	233	237	AEIDA		NA	4	518.246	std20S + PA28g	10	SYJLN180302-31	1	5.34369	331530	518.858	Rep.3	Alpha 1AEIDA	517.851	0.413676	0.103419
Alpha 1	233	237	AEIDA		NA	4	518.246	std20S + PA28g	30	SYJLN180302-33	1	5.33154	259658	519.053	Rep.1	Alpha 1AEIDA	518.046	0.608859	0.152215
Alpha 1	233	237	AEIDA		NA	4	518.246	std20S + PA28g	30	SYJLN180302-35	1	5.32852	266168	519.069	Rep.2	Alpha 1AEIDA	518.061	0.624334	0.156084
Alpha 1	233	237	AEIDA		NA	4	518.246	std20S + PA28g	30	SYJLN180302-37	1	5.32074	196806	519.077	Rep.3	Alpha 1AEIDA	518.07	0.632457	0.158114
Alpha 1	233	237	AEIDA		NA	4	518.246	std20S	0	SYJLN180228-02	1	5.31119	2353934	518.466	Rep.1	Alpha 1AEIDA	517.459	-0.00359964	-0.000899909
Alpha 1	233	237	AEIDA		NA	4	518.246	std20S	0	SYJLN180228-04	1	5.31047	2296785	518.467	Rep.2	Alpha 1AEIDA	517.46	-0.00280564	-0.000701409
Alpha 1	233	237	AEIDA		NA	4	518.246	std20S	0	SYJLN180228-06	1	5.31592	1920305	518.471	Rep.3	Alpha 1AEIDA	517.463	0.000965362	0.000241341
Alpha 1	233	237	AEIDA		NA	4	518.246	std20S	0	SYJLN180228-08	1	5.30893	1961669	518.476	Rep.4	Alpha 1AEIDA	517.469	0.00665936	0.00166484
Alpha 1	233	237	AEIDA		NA	4	518.246	std20S	0.5	SYJLN180228-10	1	5.31623	1484775	518.795	Rep.1	Alpha 1AEIDA	517.788	0.325426	0.0813566
Alpha 1	233	237	AEIDA		NA	4	518.246	std20S	0.5	SYJLN180228-12	1	5.31857	1502089	518.79	Rep.2	Alpha 1AEIDA	517.782	0.319991	0.0799978
Alpha 1	233	237	AEIDA		NA	4	518.246	std20S	0.5	SYJLN180228-14	1	5.32877	1501297	518.791	Rep.3	Alpha 1AEIDA	517.784	0.321822	0.0804556
Alpha 1	233	237	AEIDA		NA	4	518.246	std20S	1	SYJLN180228-16	1	5.31603	1188415	518.813	Rep.1	Alpha 1AEIDA	517.806	0.343479	0.0858698
Alpha 1	233	237	AEIDA		NA	4	518.246	std20S	1	SYJLN180228-18	1	5.32215	1315639	518.799	Rep.2	Alpha 1AEIDA	517.791	0.328905	0.0822263
Alpha 1	233	237	AEIDA		NA	4	518.246	std20S	1	SYJLN180228-20	1	5.32347	1163865	518.805	Rep.3	Alpha 1AEIDA	517.797	0.334908	0.0837271
Alpha 1	233	237	AEIDA		NA	4	518.246	std20S	5	SYJLN180228-22	1	5.36598	1115975	518.854	Rep.1	Alpha 1AEIDA	517.847	0.384804	0.0962011
Alpha 1	233	237	AEIDA		NA	4	518.246	std20S	5	SYJLN180228-24	1	5.33839	1129678	518.845	Rep.2	Alpha 1AEIDA	517.838	0.375389	0.0938473
Alpha 1	233	237	AEIDA		NA	4	518.246	std20S	5	SYJLN180228-26	1	5.28732	987863	518.845	Rep.3	Alpha 1AEIDA	517.837	0.374954	0.0937386
Alpha 1	233	237	AEIDA		NA	4	518.246	std20S	10	SYJLN180228-28	1	5.33904	859340	518.921	Rep.1	Alpha 1AEIDA	517.913	0.45114	0.112785
Alpha 1	233	237	AEIDA		NA	4	518.246	std20S	10	SYJLN180228-30	1	5.38722	73223	518.944	Rep.2	Alpha 1AEIDA	517.936	0.474015	0.118504
Alpha 1	233	237	AEIDA		NA	4	518.246	std20S	10	SYJLN180302-39	1	5.32123	537423	518.924	Rep.3	Alpha 1AEIDA	517.917	0.454215	0.113554
Alpha 1	233	237	AEIDA		NA	4	518.246	std20S	10	SYJLN180302-41	1	5.33554	485461	518.936	Rep.4	Alpha 1AEIDA	517.928	0.466147	0.116537
Alpha 1	233	237	AEIDA		NA	4	518.246	std20S	30	SYJLN180302-43	1	5.31744	442464	519.121	Rep.1	Alpha 1AEIDA	518.114	0.651868	0.162967
Alpha 1	233	237	AEIDA		NA	4	518.246	std20S	30	SYJLN180302-45	1	5.32104	381982	519.121	Rep.2	Alpha 1AEIDA	518.114	0.651611	0.162903
Alpha 1	233	237	AEIDA		NA	4	518.246	std20S	30	SYJLN180302-47	1	5.32747	370209	519.147	Rep.3	Alpha 1AEIDA	518.14	0.677288	0.169322
Alpha 1	10	16	DRHITIF			6	901.489	i20S + PA28ab	0	SYJLN180316-02|SYJLN180316-06	2	8.874269|8.882551	57979|332081	451.475974|451.498739	Rep.1	Alpha 1DRHITIF	900.937396|900.982926	-0.00676763541514447|0.0387623645848407	0.00646039
Alpha 1	10	16	DRHITIF			6	901.489	i20S + PA28ab	0	SYJLN180316-02|SYJLN180316-06	2	8.874269|8.882551	57979|332081	451.475974|451.498739	Rep.2	Alpha 1DRHITIF	900.937396|900.982926	-0.00676763541514447|0.0387623645848407	-0.00112794
Alpha 1	10	16	DRHITIF			6	901.489	i20S + PA28ab	0.5	SYJLN180316-08|SYJLN180316-18|SYJLN180316-28	2	8.917271|8.922579|8.922826	264375|368910|473044	451.709116|451.738412|451.756778	Rep.1	Alpha 1DRHITIF	901.40368|901.462272|901.499004	0.459516364584829|0.518108364584805|0.554840364584834	0.0924734
Alpha 1	10	16	DRHITIF			6	901.489	i20S + PA28ab	0.5	SYJLN180316-08|SYJLN180316-18|SYJLN180316-28	2	8.917271|8.922579|8.922826	264375|368910|473044	451.709116|451.738412|451.756778	Rep.2	Alpha 1DRHITIF	901.40368|901.462272|901.499004	0.459516364584829|0.518108364584805|0.554840364584834	0.0765861
Alpha 1	10	16	DRHITIF			6	901.489	i20S + PA28ab	0.5	SYJLN180316-08|SYJLN180316-18|SYJLN180316-28	2	8.917271|8.922579|8.922826	264375|368910|473044	451.709116|451.738412|451.756778	Rep.3	Alpha 1DRHITIF	901.40368|901.462272|901.499004	0.459516364584829|0.518108364584805|0.554840364584834	0.0863514
Alpha 1	10	16	DRHITIF			6	901.489	i20S + PA28ab	1	SYJLN180316-10|SYJLN180316-20|SYJLN180316-30	2	8.918305|8.924075|8.926368	227399|370879|413789	451.726883|451.786643|451.788718	Rep.1	Alpha 1DRHITIF	901.439214|901.558734|901.562884	0.495050364584813|0.614570364584893|0.618720364584874	0.102428
Alpha 1	10	16	DRHITIF			6	901.489	i20S + PA28ab	1	SYJLN180316-10|SYJLN180316-20|SYJLN180316-30	2	8.918305|8.924075|8.926368	227399|370879|413789	451.726883|451.786643|451.788718	Rep.2	Alpha 1DRHITIF	901.439214|901.558734|901.562884	0.495050364584813|0.614570364584893|0.618720364584874	0.0825084
Alpha 1	10	16	DRHITIF			6	901.489	i20S + PA28ab	1	SYJLN180316-10|SYJLN180316-20|SYJLN180316-30	2	8.918305|8.924075|8.926368	227399|370879|413789	451.726883|451.786643|451.788718	Rep.3	Alpha 1DRHITIF	901.439214|901.558734|901.562884	0.495050364584813|0.614570364584893|0.618720364584874	0.10312
Alpha 1	10	16	DRHITIF			6	901.489	i20S + PA28ab	5	SYJLN180316-12|SYJLN180316-22|SYJLN180316-32	2	8.918703|8.919922|8.928715	205911|337178|338553	451.838881|451.863803|451.877562	Rep.1	Alpha 1DRHITIF	901.66321|901.713054|901.740572	0.719046364584869|0.768890364584877|0.796408364584863	0.128148
Alpha 1	10	16	DRHITIF			6	901.489	i20S + PA28ab	5	SYJLN180316-12|SYJLN180316-22|SYJLN180316-32	2	8.918703|8.919922|8.928715	205911|337178|338553	451.838881|451.863803|451.877562	Rep.2	Alpha 1DRHITIF	901.66321|901.713054|901.740572	0.719046364584869|0.768890364584877|0.796408364584863	0.119841
Alpha 1	10	16	DRHITIF			6	901.489	i20S + PA28ab	5	SYJLN180316-12|SYJLN180316-22|SYJLN180316-32	2	8.918703|8.919922|8.928715	205911|337178|338553	451.838881|451.863803|451.877562	Rep.3	Alpha 1DRHITIF	901.66321|901.713054|901.740572	0.719046364584869|0.768890364584877|0.796408364584863	0.132735
Alpha 1	10	16	DRHITIF			6	901.489	i20S + PA28ab	10	SYJLN180316-14|SYJLN180316-24	2	8.918997|8.919759	176565|354762	451.922592|451.942689	Rep.1	Alpha 1DRHITIF	901.830632|901.870826	0.886468364584857|0.926662364584786	0.154444
Alpha 1	10	16	DRHITIF			6	901.489	i20S + PA28ab	10	SYJLN180316-14|SYJLN180316-24	2	8.918997|8.919759	176565|354762	451.922592|451.942689	Rep.2	Alpha 1DRHITIF	901.830632|901.870826	0.886468364584857|0.926662364584786	0.147745
Alpha 1	10	16	DRHITIF			6	901.489	i20S + PA28ab	30	SYJLN180316-16|SYJLN180316-26	2	8.918343|8.923457	206201|265625	452.076497|452.129963	Rep.1	Alpha 1DRHITIF	902.138442|902.245374	1.19427836458487|1.30121036458479	0.199046
Alpha 1	10	16	DRHITIF			6	901.489	i20S + PA28ab	30	SYJLN180316-16|SYJLN180316-26	2	8.918343|8.923457	206201|265625	452.076497|452.129963	Rep.2	Alpha 1DRHITIF	902.138442|902.245374	1.19427836458487|1.30121036458479	0.216868
Alpha 1	10	16	DRHITIF			6	901.489	i20S + PA28g	0	SYJLN180305-03|SYJLN180305-05|SYJLN180305-07	1|2	8.905396|8.911972|8.913962|8.919393|8.929527|8.935939	120149|165188|168490|683318|845147|958769	451.464254|451.4693|451.470232|901.905966|901.911848|901.940978	Rep.1	Alpha 1DRHITIF	900.89869|900.904572|900.913956|900.924048|900.925912|900.933702	-0.0214888468345862|-0.0156068468346575|-0.00622284683458929|0.00386915316539671|0.00573315316546541|0.0135231531653517	0.00114959
Alpha 1	10	16	DRHITIF			6	901.489	i20S + PA28g	0	SYJLN180305-03|SYJLN180305-05|SYJLN180305-07	1|2	8.905396|8.911972|8.913962|8.919393|8.929527|8.935939	120149|165188|168490|683318|845147|958769	451.464254|451.4693|451.470232|901.905966|901.911848|901.940978	Rep.2	Alpha 1DRHITIF	900.89869|900.904572|900.913956|900.924048|900.925912|900.933702	-0.0214888468345862|-0.0156068468346575|-0.00622284683458929|0.00386915316539671|0.00573315316546541|0.0135231531653517	-0.00129285
Alpha 1	10	16	DRHITIF			6	901.489	i20S + PA28g	0	SYJLN180305-03|SYJLN180305-05|SYJLN180305-07	1|2	8.905396|8.911972|8.913962|8.919393|8.929527|8.935939	120149|165188|168490|683318|845147|958769	451.464254|451.4693|451.470232|901.905966|901.911848|901.940978	Rep.3	Alpha 1DRHITIF	900.89869|900.904572|900.913956|900.924048|900.925912|900.933702	-0.0214888468345862|-0.0156068468346575|-0.00622284683458929|0.00386915316539671|0.00573315316546541|0.0135231531653517	1.28606e-05
Alpha 1	10	16	DRHITIF			6	901.489	i20S + PA28g	0.5	SYJLN180305-09|SYJLN180305-11|SYJLN180305-13	1|2	8.894409|8.897639|8.89973|8.901037|8.906221|8.906452	84933|92039|97595|409824|411925|470365	451.697342|451.703988|451.704695|902.355236|902.399473|902.410378	Rep.1	Alpha 1DRHITIF	901.34796|901.380132|901.392197|901.393424|901.394838|901.403102	0.42778115316537|0.459953153165429|0.472018153165322|0.473245153165408|0.474659153165476|0.482923153165416	0.0774903
Alpha 1	10	16	DRHITIF			6	901.489	i20S + PA28g	0.5	SYJLN180305-09|SYJLN180305-11|SYJLN180305-13	1|2	8.894409|8.897639|8.89973|8.901037|8.906221|8.906452	84933|92039|97595|409824|411925|470365	451.697342|451.703988|451.704695|902.355236|902.399473|902.410378	Rep.2	Alpha 1DRHITIF	901.34796|901.380132|901.392197|901.393424|901.394838|901.403102	0.42778115316537|0.459953153165429|0.472018153165322|0.473245153165408|0.474659153165476|0.482923153165416	0.0790343
Alpha 1	10	16	DRHITIF			6	901.489	i20S + PA28g	0.5	SYJLN180305-09|SYJLN180305-11|SYJLN180305-13	1|2	8.894409|8.897639|8.89973|8.901037|8.906221|8.906452	84933|92039|97595|409824|411925|470365	451.697342|451.703988|451.704695|902.355236|902.399473|902.410378	Rep.3	Alpha 1DRHITIF	901.34796|901.380132|901.392197|901.393424|901.394838|901.403102	0.42778115316537|0.459953153165429|0.472018153165322|0.473245153165408|0.474659153165476|0.482923153165416	0.0773167
Alpha 1	10	16	DRHITIF			6	901.489	i20S + PA28g	1	SYJLN180305-15|SYJLN180305-17|SYJLN180305-19	1|2	8.896301|8.896308|8.89662|8.901153|8.901641|8.904265	73221|82874|85750|331188|370317|389128	451.721236|451.735351|451.750115|902.404617|902.417931|902.457412	Rep.1	Alpha 1DRHITIF	901.397341|901.410655|901.42792|901.450136|901.45615|901.485678	0.477162153165409|0.490476153165332|0.507741153165398|0.529957153165356|0.535971153165406|0.565499153165433	0.0891475
Alpha 1	10	16	DRHITIF			6	901.489	i20S + PA28g	1	SYJLN180305-15|SYJLN180305-17|SYJLN180305-19	1|2	8.896301|8.896308|8.89662|8.901153|8.901641|8.904265	73221|82874|85750|331188|370317|389128	451.721236|451.735351|451.750115|902.404617|902.417931|902.457412	Rep.2	Alpha 1DRHITIF	901.397341|901.410655|901.42792|901.450136|901.45615|901.485678	0.477162153165409|0.490476153165332|0.507741153165398|0.529957153165356|0.535971153165406|0.565499153165433	0.0919633
Alpha 1	10	16	DRHITIF			6	901.489	i20S + PA28g	1	SYJLN180305-15|SYJLN180305-17|SYJLN180305-19	1|2	8.896301|8.896308|8.89662|8.901153|8.901641|8.904265	73221|82874|85750|331188|370317|389128	451.721236|451.735351|451.750115|902.404617|902.417931|902.457412	Rep.3	Alpha 1DRHITIF	901.397341|901.410655|901.42792|901.450136|901.45615|901.485678	0.477162153165409|0.490476153165332|0.507741153165398|0.529957153165356|0.535971153165406|0.565499153165433	0.0837008
Alpha 1	10	16	DRHITIF			6	901.489	i20S + PA28g	5	SYJLN180305-21|SYJLN180305-23|SYJLN180305-25	1|2	8.889468|8.892294|8.894491|8.896214|8.899006|8.902186	61058|66108|67925|287712|301184|305880	451.786774|451.789787|451.79389|902.49707|902.554262|902.556403	Rep.1	Alpha 1DRHITIF	901.489794|901.546986|901.549127|901.558996|901.565022|901.573228	0.569615153165387|0.626807153165373|0.628948153165425|0.638817153165405|0.644843153165425|0.653049153165398	0.106177
Alpha 1	10	16	DRHITIF			6	901.489	i20S + PA28g	5	SYJLN180305-21|SYJLN180305-23|SYJLN180305-25	1|2	8.889468|8.892294|8.894491|8.896214|8.899006|8.902186	61058|66108|67925|287712|301184|305880	451.786774|451.789787|451.79389|902.49707|902.554262|902.556403	Rep.2	Alpha 1DRHITIF	901.489794|901.546986|901.549127|901.558996|901.565022|901.573228	0.569615153165387|0.626807153165373|0.628948153165425|0.638817153165405|0.644843153165425|0.653049153165398	0.108037
Alpha 1	10	16	DRHITIF			6	901.489	i20S + PA28g	5	SYJLN180305-21|SYJLN180305-23|SYJLN180305-25	1|2	8.889468|8.892294|8.894491|8.896214|8.899006|8.902186	61058|66108|67925|287712|301184|305880	451.786774|451.789787|451.79389|902.49707|902.554262|902.556403	Rep.3	Alpha 1DRHITIF	901.489794|901.546986|901.549127|901.558996|901.565022|901.573228	0.569615153165387|0.626807153165373|0.628948153165425|0.638817153165405|0.644843153165425|0.653049153165398	0.105279
Alpha 1	10	16	DRHITIF			6	901.489	i20S + PA28g	10	SYJLN180305-27|SYJLN180305-29|SYJLN180305-31	1|2	8.886769|8.888577|8.89061|8.891482|8.891957|8.896494	32284|52728|57300|144814|236142|272328	451.811492|451.831389|451.85692|902.647565|902.677545|902.794675	Rep.1	Alpha 1DRHITIF	901.608432|901.640289|901.648226|901.670269|901.699288|901.787399	0.688253153165419|0.720110153165365|0.728047153165448|0.750090153165388|0.77910915316545|0.867220153165363	0.115632
Alpha 1	10	16	DRHITIF			6	901.489	i20S + PA28g	10	SYJLN180305-27|SYJLN180305-29|SYJLN180305-31	1|2	8.886769|8.888577|8.89061|8.891482|8.891957|8.896494	32284|52728|57300|144814|236142|272328	451.811492|451.831389|451.85692|902.647565|902.677545|902.794675	Rep.2	Alpha 1DRHITIF	901.608432|901.640289|901.648226|901.670269|901.699288|901.787399	0.688253153165419|0.720110153165365|0.728047153165448|0.750090153165388|0.77910915316545|0.867220153165363	0.125575
Alpha 1	10	16	DRHITIF			6	901.489	i20S + PA28g	10	SYJLN180305-27|SYJLN180305-29|SYJLN180305-31	1|2	8.886769|8.888577|8.89061|8.891482|8.891957|8.896494	32284|52728|57300|144814|236142|272328	451.811492|451.831389|451.85692|902.647565|902.677545|902.794675	Rep.3	Alpha 1DRHITIF	901.608432|901.640289|901.648226|901.670269|901.699288|901.787399	0.688253153165419|0.720110153165365|0.728047153165448|0.750090153165388|0.77910915316545|0.867220153165363	0.12897
Alpha 1	10	16	DRHITIF			6	901.489	i20S + PA28g	30	SYJLN180306-03|SYJLN180306-05|SYJLN180306-07	1|2	8.896633|8.903478|8.904202|8.910254|8.910874|8.919134	19835|25933|50643|127743|175608|290801	451.971158|451.982779|452.011409|902.741615|902.886733|903.003967	Rep.1	Alpha 1DRHITIF	901.734339|901.879457|901.927764|901.951006|901.996691|902.008266	0.814160153165403|0.959278153165428|1.00758515316545|1.03082715316543|1.07651215316537|1.08808715316547	0.181062
Alpha 1	10	16	DRHITIF			6	901.489	i20S + PA28g	30	SYJLN180306-03|SYJLN180306-05|SYJLN180306-07	1|2	8.896633|8.903478|8.904202|8.910254|8.910874|8.919134	19835|25933|50643|127743|175608|290801	451.971158|451.982779|452.011409|902.741615|902.886733|903.003967	Rep.2	Alpha 1DRHITIF	901.734339|901.879457|901.927764|901.951006|901.996691|902.008266	0.814160153165403|0.959278153165428|1.00758515316545|1.03082715316543|1.07651215316537|1.08808715316547	0.163783
Alpha 1	10	16	DRHITIF			6	901.489	i20S + PA28g	30	SYJLN180306-03|SYJLN180306-05|SYJLN180306-07	1|2	8.896633|8.903478|8.904202|8.910254|8.910874|8.919134	19835|25933|50643|127743|175608|290801	451.971158|451.982779|452.011409|902.741615|902.886733|903.003967	Rep.3	Alpha 1DRHITIF	901.734339|901.879457|901.927764|901.951006|901.996691|902.008266	0.814160153165403|0.959278153165428|1.00758515316545|1.03082715316543|1.07651215316537|1.08808715316547	0.170202
Alpha 1	10	16	DRHITIF			6	901.489	i20S	0	SYJLN180306-09|SYJLN180306-11|SYJLN180306-13	1|2	8.903272|8.907159|8.909046|8.909868|8.913083|8.915374	178421|186158|190980|873275|881553|953306	451.454017|451.458394|451.461023|901.891377|901.902196|901.985139	Rep.1	Alpha 1DRHITIF	900.884101|900.893482|900.89492|900.902236|900.907494|900.977863	-0.0198492620170327|-0.0104682620169569|-0.00903026201706325|-0.00171426201700342|0.00354373798302277|0.073912737982937	-9.44595e-05
Alpha 1	10	16	DRHITIF			6	901.489	i20S	0	SYJLN180306-09|SYJLN180306-11|SYJLN180306-13	1|2	8.903272|8.907159|8.909046|8.909868|8.913083|8.915374	178421|186158|190980|873275|881553|953306	451.454017|451.458394|451.461023|901.891377|901.902196|901.985139	Rep.2	Alpha 1DRHITIF	900.884101|900.893482|900.89492|900.902236|900.907494|900.977863	-0.0198492620170327|-0.0104682620169569|-0.00903026201706325|-0.00171426201700342|0.00354373798302277|0.073912737982937	0.00062254
Alpha 1	10	16	DRHITIF			6	901.489	i20S	0	SYJLN180306-09|SYJLN180306-11|SYJLN180306-13	1|2	8.903272|8.907159|8.909046|8.909868|8.913083|8.915374	178421|186158|190980|873275|881553|953306	451.454017|451.458394|451.461023|901.891377|901.902196|901.985139	Rep.3	Alpha 1DRHITIF	900.884101|900.893482|900.89492|900.902236|900.907494|900.977863	-0.0198492620170327|-0.0104682620169569|-0.00903026201706325|-0.00171426201700342|0.00354373798302277|0.073912737982937	-0.000489216
Alpha 1	10	16	DRHITIF			6	901.489	i20S	0.5	SYJLN180306-15|SYJLN180306-25|SYJLN180306-35	1|2	8.90096|8.903412|8.904453|8.906069|8.907143|8.907995	133167|161468|172116|659774|761383|823941	451.683469|451.686852|451.690959|902.348141|902.380089|902.392084	Rep.1	Alpha 1DRHITIF	901.340865|901.352386|901.359152|901.367366|901.372813|901.384808	0.436914737982988|0.448435737983004|0.455201737982975|0.463415737983041|0.468862737982931|0.480857737982888	0.0744075
Alpha 1	10	16	DRHITIF			6	901.489	i20S	0.5	SYJLN180306-15|SYJLN180306-25|SYJLN180306-35	1|2	8.90096|8.903412|8.904453|8.906069|8.907143|8.907995	133167|161468|172116|659774|761383|823941	451.683469|451.686852|451.690959|902.348141|902.380089|902.392084	Rep.2	Alpha 1DRHITIF	901.340865|901.352386|901.359152|901.367366|901.372813|901.384808	0.436914737982988|0.448435737983004|0.455201737982975|0.463415737983041|0.468862737982931|0.480857737982888	0.0773948
Alpha 1	10	16	DRHITIF			6	901.489	i20S	0.5	SYJLN180306-15|SYJLN180306-25|SYJLN180306-35	1|2	8.90096|8.903412|8.904453|8.906069|8.907143|8.907995	133167|161468|172116|659774|761383|823941	451.683469|451.686852|451.690959|902.348141|902.380089|902.392084	Rep.3	Alpha 1DRHITIF	901.340865|901.352386|901.359152|901.367366|901.372813|901.384808	0.436914737982988|0.448435737983004|0.455201737982975|0.463415737983041|0.468862737982931|0.480857737982888	0.0765851
Alpha 1	10	16	DRHITIF			6	901.489	i20S	1	SYJLN180306-17|SYJLN180306-27|SYJLN180306-37	1|2	8.901556|8.902134|8.906522|8.90669|8.907132|8.908223	113796|152760|176398|595134|797519|810993	451.698797|451.699549|451.715401|902.385837|902.425776|902.485399	Rep.1	Alpha 1DRHITIF	901.378561|901.383042|901.384546|901.41625|901.4185|901.478123	0.474610737982971|0.479091737983026|0.480595737982981|0.512299737982971|0.514549737982975|0.574172737982963	0.0811243
Alpha 1	10	16	DRHITIF			6	901.489	i20S	1	SYJLN180306-17|SYJLN180306-27|SYJLN180306-37	1|2	8.901556|8.902134|8.906522|8.90669|8.907132|8.908223	113796|152760|176398|595134|797519|810993	451.698797|451.699549|451.715401|902.385837|902.425776|902.485399	Rep.2	Alpha 1DRHITIF	901.378561|901.383042|901.384546|901.41625|901.4185|901.478123	0.474610737982971|0.479091737983026|0.480595737982981|0.512299737982971|0.514549737982975|0.574172737982963	0.0870178
Alpha 1	10	16	DRHITIF			6	901.489	i20S	1	SYJLN180306-17|SYJLN180306-27|SYJLN180306-37	1|2	8.901556|8.902134|8.906522|8.90669|8.907132|8.908223	113796|152760|176398|595134|797519|810993	451.698797|451.699549|451.715401|902.385837|902.425776|902.485399	Rep.3	Alpha 1DRHITIF	901.378561|901.383042|901.384546|901.41625|901.4185|901.478123	0.474610737982971|0.479091737983026|0.480595737982981|0.512299737982971|0.514549737982975|0.574172737982963	0.0797287
Alpha 1	10	16	DRHITIF			6	901.489	i20S	5	SYJLN180306-19|SYJLN180306-29|SYJLN180306-39	1|2	8.897441|8.900998|8.902882|8.907403|8.909431|8.909574	73641|95918|121545|413694|545362|650810	451.808445|451.808489|451.821739|902.554403|902.605879|902.626075	Rep.1	Alpha 1DRHITIF	901.547127|901.598603|901.602338|901.602426|901.618799|901.628926	0.643176737982913|0.694652737982892|0.698387737983012|0.698475737983017|0.714848737982948|0.724975737982959	0.114962
Alpha 1	10	16	DRHITIF			6	901.489	i20S	5	SYJLN180306-19|SYJLN180306-29|SYJLN180306-39	1|2	8.897441|8.900998|8.902882|8.907403|8.909431|8.909574	73641|95918|121545|413694|545362|650810	451.808445|451.808489|451.821739|902.554403|902.605879|902.626075	Rep.2	Alpha 1DRHITIF	901.547127|901.598603|901.602338|901.602426|901.618799|901.628926	0.643176737982913|0.694652737982892|0.698387737983012|0.698475737983017|0.714848737982948|0.724975737982959	0.116808
Alpha 1	10	16	DRHITIF			6	901.489	i20S	5	SYJLN180306-19|SYJLN180306-29|SYJLN180306-39	1|2	8.897441|8.900998|8.902882|8.907403|8.909431|8.909574	73641|95918|121545|413694|545362|650810	451.808445|451.808489|451.821739|902.554403|902.605879|902.626075	Rep.3	Alpha 1DRHITIF	901.547127|901.598603|901.602338|901.602426|901.618799|901.628926	0.643176737982913|0.694652737982892|0.698387737983012|0.698475737983017|0.714848737982948|0.724975737982959	0.120066
Alpha 1	10	16	DRHITIF			6	901.489	i20S	10	SYJLN180306-21|SYJLN180306-31|SYJLN180306-41	1|2	8.898047|8.899071|8.901914|8.904004|8.90865|8.912637	65041|99079|129029|344294|529947|664609	451.840781|451.866276|451.87999|902.701119|902.732881|902.761015	Rep.1	Alpha 1DRHITIF	901.66701|901.693843|901.718|901.725605|901.745428|901.753739	0.763059737982985|0.789892737982882|0.814049737983055|0.821654737982954|0.841477737983041|0.849788737982976	0.136643
Alpha 1	10	16	DRHITIF			6	901.489	i20S	10	SYJLN180306-21|SYJLN180306-31|SYJLN180306-41	1|2	8.898047|8.899071|8.901914|8.904004|8.90865|8.912637	65041|99079|129029|344294|529947|664609	451.840781|451.866276|451.87999|902.701119|902.732881|902.761015	Rep.2	Alpha 1DRHITIF	901.66701|901.693843|901.718|901.725605|901.745428|901.753739	0.763059737982985|0.789892737982882|0.814049737983055|0.821654737982954|0.841477737983041|0.849788737982976	0.127881
Alpha 1	10	16	DRHITIF			6	901.489	i20S	10	SYJLN180306-21|SYJLN180306-31|SYJLN180306-41	1|2	8.898047|8.899071|8.901914|8.904004|8.90865|8.912637	65041|99079|129029|344294|529947|664609	451.840781|451.866276|451.87999|902.701119|902.732881|902.761015	Rep.3	Alpha 1DRHITIF	901.66701|901.693843|901.718|901.725605|901.745428|901.753739	0.763059737982985|0.789892737982882|0.814049737983055|0.821654737982954|0.841477737983041|0.849788737982976	0.139721
Alpha 1	10	16	DRHITIF			6	901.489	i20S	30	SYJLN180306-23|SYJLN180306-33|SYJLN180306-43	1|2	8.899365|8.90066|8.904503|8.906277|8.908299|8.913793	52451|76397|88350|295689|401730|500584	452.016376|452.032299|452.036692|903.015752|903.051621|903.130628	Rep.1	Alpha 1DRHITIF	902.008476|902.0182|902.044345|902.050046|902.058832|902.123352	1.10452573798295|1.11424973798296|1.14039473798289|1.14609573798305|1.15488173798303|1.21940173798293	0.185465
Alpha 1	10	16	DRHITIF			6	901.489	i20S	30	SYJLN180306-23|SYJLN180306-33|SYJLN180306-43	1|2	8.899365|8.90066|8.904503|8.906277|8.908299|8.913793	52451|76397|88350|295689|401730|500584	452.016376|452.032299|452.036692|903.015752|903.051621|903.130628	Rep.2	Alpha 1DRHITIF	902.008476|902.0182|902.044345|902.050046|902.058832|902.123352	1.10452573798295|1.11424973798296|1.14039473798289|1.14609573798305|1.15488173798303|1.21940173798293	0.190864
Alpha 1	10	16	DRHITIF			6	901.489	i20S	30	SYJLN180306-23|SYJLN180306-33|SYJLN180306-43	1|2	8.899365|8.90066|8.904503|8.906277|8.908299|8.913793	52451|76397|88350|295689|401730|500584	452.016376|452.032299|452.036692|903.015752|903.051621|903.130628	Rep.3	Alpha 1DRHITIF	902.008476|902.0182|902.044345|902.050046|902.058832|902.123352	1.10452573798295|1.11424973798296|1.14039473798289|1.14609573798305|1.15488173798303|1.21940173798293	0.1941
Alpha 1	10	16	DRHITIF			6	901.489	std20S + PA28ab	0	SYJLN180315-04|SYJLN180315-06	2	8.865413|8.868151	373250|446708	451.474237|451.480104	Rep.1	Alpha 1DRHITIF	900.933922|900.945656	-0.00534139004673762|0.00639260995319546	0.00106543
Alpha 1	10	16	DRHITIF			6	901.489	std20S + PA28ab	0	SYJLN180315-04|SYJLN180315-06	2	8.865413|8.868151	373250|446708	451.474237|451.480104	Rep.2	Alpha 1DRHITIF	900.933922|900.945656	-0.00534139004673762|0.00639260995319546	-0.000890232
Alpha 1	10	16	DRHITIF			6	901.489	std20S + PA28ab	0.5	SYJLN180315-08|SYJLN180315-18|SYJLN180315-28	2	8.860407|8.865558|8.901295	420535|425643|489004	451.608739|451.662402|451.671085	Rep.1	Alpha 1DRHITIF	901.202926|901.310252|901.327618	0.263662609953258|0.370988609953201|0.38835460995324	0.0439438
Alpha 1	10	16	DRHITIF			6	901.489	std20S + PA28ab	0.5	SYJLN180315-08|SYJLN180315-18|SYJLN180315-28	2	8.860407|8.865558|8.901295	420535|425643|489004	451.608739|451.662402|451.671085	Rep.2	Alpha 1DRHITIF	901.202926|901.310252|901.327618	0.263662609953258|0.370988609953201|0.38835460995324	0.0618314
Alpha 1	10	16	DRHITIF			6	901.489	std20S + PA28ab	0.5	SYJLN180315-08|SYJLN180315-18|SYJLN180315-28	2	8.860407|8.865558|8.901295	420535|425643|489004	451.608739|451.662402|451.671085	Rep.3	Alpha 1DRHITIF	901.202926|901.310252|901.327618	0.263662609953258|0.370988609953201|0.38835460995324	0.0647258
Alpha 1	10	16	DRHITIF			6	901.489	std20S + PA28ab	1	SYJLN180315-20|SYJLN180315-30	2	8.860146|8.862408	400562|508696	451.684704|451.689976	Rep.1	Alpha 1DRHITIF	901.354856|901.3654	0.415592609953251|0.426136609953232	0.0692654
Alpha 1	10	16	DRHITIF			6	901.489	std20S + PA28ab	1	SYJLN180315-20|SYJLN180315-30	2	8.860146|8.862408	400562|508696	451.684704|451.689976	Rep.2	Alpha 1DRHITIF	901.354856|901.3654	0.415592609953251|0.426136609953232	0.0710228
Alpha 1	10	16	DRHITIF			6	901.489	std20S + PA28ab	5	SYJLN180315-12|SYJLN180315-22|SYJLN180315-32	2	8.860054|8.860429|8.873287	351293|433855|456574	451.788085|451.788946|451.810341	Rep.1	Alpha 1DRHITIF	901.561618|901.56334|901.60613	0.622354609953277|0.624076609953249|0.666866609953217	0.103726
Alpha 1	10	16	DRHITIF			6	901.489	std20S + PA28ab	5	SYJLN180315-12|SYJLN180315-22|SYJLN180315-32	2	8.860054|8.860429|8.873287	351293|433855|456574	451.788085|451.788946|451.810341	Rep.2	Alpha 1DRHITIF	901.561618|901.56334|901.60613	0.622354609953277|0.624076609953249|0.666866609953217	0.104013
Alpha 1	10	16	DRHITIF			6	901.489	std20S + PA28ab	5	SYJLN180315-12|SYJLN180315-22|SYJLN180315-32	2	8.860054|8.860429|8.873287	351293|433855|456574	451.788085|451.788946|451.810341	Rep.3	Alpha 1DRHITIF	901.561618|901.56334|901.60613	0.622354609953277|0.624076609953249|0.666866609953217	0.111144
Alpha 1	10	16	DRHITIF			6	901.489	std20S + PA28ab	10	SYJLN180315-14|SYJLN180315-24|SYJLN180315-34	2	8.858398|8.862176|8.875607	318578|394972|396920	451.828769|451.848276|451.865441	Rep.1	Alpha 1DRHITIF	901.642986|901.682|901.71633	0.703722609953275|0.742736609953226|0.777066609953181	0.117287
Alpha 1	10	16	DRHITIF			6	901.489	std20S + PA28ab	10	SYJLN180315-14|SYJLN180315-24|SYJLN180315-34	2	8.858398|8.862176|8.875607	318578|394972|396920	451.828769|451.848276|451.865441	Rep.2	Alpha 1DRHITIF	901.642986|901.682|901.71633	0.703722609953275|0.742736609953226|0.777066609953181	0.129511
Alpha 1	10	16	DRHITIF			6	901.489	std20S + PA28ab	10	SYJLN180315-14|SYJLN180315-24|SYJLN180315-34	2	8.858398|8.862176|8.875607	318578|394972|396920	451.828769|451.848276|451.865441	Rep.3	Alpha 1DRHITIF	901.642986|901.682|901.71633	0.703722609953275|0.742736609953226|0.777066609953181	0.123789
Alpha 1	10	16	DRHITIF			6	901.489	std20S + PA28ab	30	SYJLN180315-16|SYJLN180315-26|SYJLN180315-36	2	8.860296|8.86237|8.867841	267296|342910|365023	451.996303|452.018053|452.033451	Rep.1	Alpha 1DRHITIF	901.978054|902.021554|902.05235	1.03879060995325|1.08229060995325|1.11308660995326	0.180382
Alpha 1	10	16	DRHITIF			6	901.489	std20S + PA28ab	30	SYJLN180315-16|SYJLN180315-26|SYJLN180315-36	2	8.860296|8.86237|8.867841	267296|342910|365023	451.996303|452.018053|452.033451	Rep.2	Alpha 1DRHITIF	901.978054|902.021554|902.05235	1.03879060995325|1.08229060995325|1.11308660995326	0.185514
Alpha 1	10	16	DRHITIF			6	901.489	std20S + PA28ab	30	SYJLN180315-16|SYJLN180315-26|SYJLN180315-36	2	8.860296|8.86237|8.867841	267296|342910|365023	451.996303|452.018053|452.033451	Rep.3	Alpha 1DRHITIF	901.978054|902.021554|902.05235	1.03879060995325|1.08229060995325|1.11308660995326	0.173132
Alpha 1	10	16	DRHITIF			6	901.489	std20S + PA28g	0	SYJLN180302-02|SYJLN180302-04|SYJLN180302-06	1|2	8.929311|8.929806|8.93081|8.9333|8.938998|8.940031	1260734|1803075|2013613|2899683|3513646|3668356	451.469045|451.470491|451.470759|901.80728|901.810588|901.814529	Rep.1	Alpha 1DRHITIF	900.800004|900.803312|900.807253|900.923538|900.92643|900.926966	-0.0847849398269318|-0.0814769398268709|-0.0775359398269302|0.0387490601731315|0.0416410601731059|0.0421770601731168	-0.000642901
Alpha 1	10	16	DRHITIF			6	901.489	std20S + PA28g	0	SYJLN180302-02|SYJLN180302-04|SYJLN180302-06	1|2	8.929311|8.929806|8.93081|8.9333|8.938998|8.940031	1260734|1803075|2013613|2899683|3513646|3668356	451.469045|451.470491|451.470759|901.80728|901.810588|901.814529	Rep.2	Alpha 1DRHITIF	900.800004|900.803312|900.807253|900.923538|900.92643|900.926966	-0.0847849398269318|-0.0814769398268709|-0.0775359398269302|0.0387490601731315|0.0416410601731059|0.0421770601731168	0.000204036
Alpha 1	10	16	DRHITIF			6	901.489	std20S + PA28g	0	SYJLN180302-02|SYJLN180302-04|SYJLN180302-06	1|2	8.929311|8.929806|8.93081|8.9333|8.938998|8.940031	1260734|1803075|2013613|2899683|3513646|3668356	451.469045|451.470491|451.470759|901.80728|901.810588|901.814529	Rep.3	Alpha 1DRHITIF	900.800004|900.803312|900.807253|900.923538|900.92643|900.926966	-0.0847849398269318|-0.0814769398268709|-0.0775359398269302|0.0387490601731315|0.0416410601731059|0.0421770601731168	0.00061728
Alpha 1	10	16	DRHITIF			6	901.489	std20S + PA28g	0.5	SYJLN180302-08|SYJLN180302-10|SYJLN180302-12	1|2	8.939699|8.944126|8.945199|8.948692|8.953706|8.957863	565364|722215|800400|1652145|2101975|2145085	451.609295|451.60972|451.616988|902.07106|902.086062|902.117452	Rep.1	Alpha 1DRHITIF	901.063784|901.078786|901.110176|901.204038|901.204888|901.219424	0.178995060173065|0.193997060173047|0.225387060173034|0.319249060173092|0.320099060173106|0.334635060173127	0.0474513
Alpha 1	10	16	DRHITIF			6	901.489	std20S + PA28g	0.5	SYJLN180302-08|SYJLN180302-10|SYJLN180302-12	1|2	8.939699|8.944126|8.945199|8.948692|8.953706|8.957863	565364|722215|800400|1652145|2101975|2145085	451.609295|451.60972|451.616988|902.07106|902.086062|902.117452	Rep.2	Alpha 1DRHITIF	901.063784|901.078786|901.110176|901.204038|901.204888|901.219424	0.178995060173065|0.193997060173047|0.225387060173034|0.319249060173092|0.320099060173106|0.334635060173127	0.0474263
Alpha 1	10	16	DRHITIF			6	901.489	std20S + PA28g	0.5	SYJLN180302-08|SYJLN180302-10|SYJLN180302-12	1|2	8.939699|8.944126|8.945199|8.948692|8.953706|8.957863	565364|722215|800400|1652145|2101975|2145085	451.609295|451.60972|451.616988|902.07106|902.086062|902.117452	Rep.3	Alpha 1DRHITIF	901.063784|901.078786|901.110176|901.204038|901.204888|901.219424	0.178995060173065|0.193997060173047|0.225387060173034|0.319249060173092|0.320099060173106|0.334635060173127	0.0511303
Alpha 1	10	16	DRHITIF			6	901.489	std20S + PA28g	1	SYJLN180302-14|SYJLN180302-16|SYJLN180302-18	1|2	8.942854|8.94333|8.945136|8.946086|8.948892|8.949035	651603|676429|695733|1841272|1902486|2055561	451.587997|451.595406|451.602933|902.077809|902.134662|902.135227	Rep.1	Alpha 1DRHITIF	901.070533|901.127386|901.127951|901.161442|901.17626|901.191314	0.185744060173079|0.242597060173125|0.243162060173063|0.276653060173089|0.291471060173194|0.306525060173158	0.0483025
Alpha 1	10	16	DRHITIF			6	901.489	std20S + PA28g	1	SYJLN180302-14|SYJLN180302-16|SYJLN180302-18	1|2	8.942854|8.94333|8.945136|8.946086|8.948892|8.949035	651603|676429|695733|1841272|1902486|2055561	451.587997|451.595406|451.602933|902.077809|902.134662|902.135227	Rep.2	Alpha 1DRHITIF	901.070533|901.127386|901.127951|901.161442|901.17626|901.191314	0.185744060173079|0.242597060173125|0.243162060173063|0.276653060173089|0.291471060173194|0.306525060173158	0.0421347
Alpha 1	10	16	DRHITIF			6	901.489	std20S + PA28g	1	SYJLN180302-14|SYJLN180302-16|SYJLN180302-18	1|2	8.942854|8.94333|8.945136|8.946086|8.948892|8.949035	651603|676429|695733|1841272|1902486|2055561	451.587997|451.595406|451.602933|902.077809|902.134662|902.135227	Rep.3	Alpha 1DRHITIF	901.070533|901.127386|901.127951|901.161442|901.17626|901.191314	0.185744060173079|0.242597060173125|0.243162060173063|0.276653060173089|0.291471060173194|0.306525060173158	0.0465425
Alpha 1	10	16	DRHITIF			6	901.489	std20S + PA28g	5	SYJLN180302-20|SYJLN180302-25	1|2	8.94491|8.949982|8.962542|8.965655	607891|674166|1882012|1927088	451.629685|451.671623|902.201429|902.289356	Rep.1	Alpha 1DRHITIF	901.194153|901.244818|901.28208|901.328694	0.309364060173039|0.360029060173133|0.397291060173075|0.443905060173165	0.0579433
Alpha 1	10	16	DRHITIF			6	901.489	std20S + PA28g	5	SYJLN180302-20|SYJLN180302-25	1|2	8.94491|8.949982|8.962542|8.965655	607891|674166|1882012|1927088	451.629685|451.671623|902.201429|902.289356	Rep.2	Alpha 1DRHITIF	901.194153|901.244818|901.28208|901.328694	0.309364060173039|0.360029060173133|0.397291060173075|0.443905060173165	0.0719707
Alpha 1	10	16	DRHITIF			6	901.489	std20S + PA28g	10	SYJLN180302-27|SYJLN180302-29|SYJLN180302-31	1|2	8.924416|8.926782|8.931191|8.932371|8.938206|8.938342	471330|543033|621294|1613115|1630461|1882428	451.701232|451.705891|451.728993|902.258822|902.335158|902.341671	Rep.1	Alpha 1DRHITIF	901.251546|901.327882|901.334395|901.387912|901.39723|901.443434	0.366757060173086|0.443093060173055|0.449606060173096|0.503123060173152|0.51244106017316|0.558645060173149	0.0813711
Alpha 1	10	16	DRHITIF			6	901.489	std20S + PA28g	10	SYJLN180302-27|SYJLN180302-29|SYJLN180302-31	1|2	8.924416|8.926782|8.931191|8.932371|8.938206|8.938342	471330|543033|621294|1613115|1630461|1882428	451.701232|451.705891|451.728993|902.258822|902.335158|902.341671	Rep.2	Alpha 1DRHITIF	901.251546|901.327882|901.334395|901.387912|901.39723|901.443434	0.366757060173086|0.443093060173055|0.449606060173096|0.503123060173152|0.51244106017316|0.558645060173149	0.0830388
Alpha 1	10	16	DRHITIF			6	901.489	std20S + PA28g	10	SYJLN180302-27|SYJLN180302-29|SYJLN180302-31	1|2	8.924416|8.926782|8.931191|8.932371|8.938206|8.938342	471330|543033|621294|1613115|1630461|1882428	451.701232|451.705891|451.728993|902.258822|902.335158|902.341671	Rep.3	Alpha 1DRHITIF	901.251546|901.327882|901.334395|901.387912|901.39723|901.443434	0.366757060173086|0.443093060173055|0.449606060173096|0.503123060173152|0.51244106017316|0.558645060173149	0.0851172
Alpha 1	10	16	DRHITIF			6	901.489	std20S + PA28g	30	SYJLN180302-33|SYJLN180302-35|SYJLN180302-37	1|2	8.93072|8.931949|8.933611|8.933977|8.936847|8.938627	302594|430417|432171|1099850|1460737|1471550	451.848303|451.860321|451.870078|902.583027|902.606952|902.621129	Rep.1	Alpha 1DRHITIF	901.575751|901.599676|901.613853|901.682054|901.70609|901.725604	0.690962060173092|0.714887060173055|0.729064060173073|0.797265060173117|0.821301060173141|0.840815060173099	0.135359
Alpha 1	10	16	DRHITIF			6	901.489	std20S + PA28g	30	SYJLN180302-33|SYJLN180302-35|SYJLN180302-37	1|2	8.93072|8.931949|8.933611|8.933977|8.936847|8.938627	302594|430417|432171|1099850|1460737|1471550	451.848303|451.860321|451.870078|902.583027|902.606952|902.621129	Rep.2	Alpha 1DRHITIF	901.575751|901.599676|901.613853|901.682054|901.70609|901.725604	0.690962060173092|0.714887060173055|0.729064060173073|0.797265060173117|0.821301060173141|0.840815060173099	0.131952
Alpha 1	10	16	DRHITIF			6	901.489	std20S + PA28g	30	SYJLN180302-33|SYJLN180302-35|SYJLN180302-37	1|2	8.93072|8.931949|8.933611|8.933977|8.936847|8.938627	302594|430417|432171|1099850|1460737|1471550	451.848303|451.860321|451.870078|902.583027|902.606952|902.621129	Rep.3	Alpha 1DRHITIF	901.575751|901.599676|901.613853|901.682054|901.70609|901.725604	0.690962060173092|0.714887060173055|0.729064060173073|0.797265060173117|0.821301060173141|0.840815060173099	0.130425
Alpha 1	10	16	DRHITIF			6	901.489	std20S	0	SYJLN180228-02|SYJLN180228-04|SYJLN180228-06|SYJLN180228-08	2	8.903139|8.905813|8.909236|8.909442	5672022|5733392|5794713|6012831	451.468996|451.474647|451.479578|451.481843	Rep.1	Alpha 1DRHITIF	900.92344|900.934742|900.944604|900.949134	-0.0145689265483497|-0.00326692654834915|0.00659507345164911|0.0111250734516943	0.00185418
Alpha 1	10	16	DRHITIF			6	901.489	std20S	0	SYJLN180228-02|SYJLN180228-04|SYJLN180228-06|SYJLN180228-08	2	8.903139|8.905813|8.909236|8.909442	5672022|5733392|5794713|6012831	451.468996|451.474647|451.479578|451.481843	Rep.2	Alpha 1DRHITIF	900.92344|900.934742|900.944604|900.949134	-0.0145689265483497|-0.00326692654834915|0.00659507345164911|0.0111250734516943	-0.00242815
Alpha 1	10	16	DRHITIF			6	901.489	std20S	0	SYJLN180228-02|SYJLN180228-04|SYJLN180228-06|SYJLN180228-08	2	8.903139|8.905813|8.909236|8.909442	5672022|5733392|5794713|6012831	451.468996|451.474647|451.479578|451.481843	Rep.3	Alpha 1DRHITIF	900.92344|900.934742|900.944604|900.949134	-0.0145689265483497|-0.00326692654834915|0.00659507345164911|0.0111250734516943	-0.000544488
Alpha 1	10	16	DRHITIF			6	901.489	std20S	0	SYJLN180228-02|SYJLN180228-04|SYJLN180228-06|SYJLN180228-08	2	8.903139|8.905813|8.909236|8.909442	5672022|5733392|5794713|6012831	451.468996|451.474647|451.479578|451.481843	Rep.4	Alpha 1DRHITIF	900.92344|900.934742|900.944604|900.949134	-0.0145689265483497|-0.00326692654834915|0.00659507345164911|0.0111250734516943	0.00109918
Alpha 1	10	16	DRHITIF			6	901.489	std20S	0.5	SYJLN180228-10|SYJLN180228-12|SYJLN180228-14	2	8.907664|8.907806|8.91864	4526508|4660463|4962404	451.607195|451.62116|451.633266	Rep.1	Alpha 1DRHITIF	901.199838|901.227768|901.25198	0.261829073451622|0.289759073451592|0.313971073451626	0.0523285
Alpha 1	10	16	DRHITIF			6	901.489	std20S	0.5	SYJLN180228-10|SYJLN180228-12|SYJLN180228-14	2	8.907664|8.907806|8.91864	4526508|4660463|4962404	451.607195|451.62116|451.633266	Rep.2	Alpha 1DRHITIF	901.199838|901.227768|901.25198	0.261829073451622|0.289759073451592|0.313971073451626	0.0482932
Alpha 1	10	16	DRHITIF			6	901.489	std20S	0.5	SYJLN180228-10|SYJLN180228-12|SYJLN180228-14	2	8.907664|8.907806|8.91864	4526508|4660463|4962404	451.607195|451.62116|451.633266	Rep.3	Alpha 1DRHITIF	901.199838|901.227768|901.25198	0.261829073451622|0.289759073451592|0.313971073451626	0.0436382
Alpha 1	10	16	DRHITIF			6	901.489	std20S	1	SYJLN180228-16|SYJLN180228-18|SYJLN180228-20	2	8.914776|8.917905|8.929183	3741257|3997988|4280724	451.606394|451.609379|451.619668	Rep.1	Alpha 1DRHITIF	901.198236|901.204206|901.224784	0.260227073451688|0.266197073451622|0.286775073451622	0.0477958
Alpha 1	10	16	DRHITIF			6	901.489	std20S	1	SYJLN180228-16|SYJLN180228-18|SYJLN180228-20	2	8.914776|8.917905|8.929183	3741257|3997988|4280724	451.606394|451.609379|451.619668	Rep.2	Alpha 1DRHITIF	901.198236|901.204206|901.224784	0.260227073451688|0.266197073451622|0.286775073451622	0.0443662
Alpha 1	10	16	DRHITIF			6	901.489	std20S	1	SYJLN180228-16|SYJLN180228-18|SYJLN180228-20	2	8.914776|8.917905|8.929183	3741257|3997988|4280724	451.606394|451.609379|451.619668	Rep.3	Alpha 1DRHITIF	901.198236|901.204206|901.224784	0.260227073451688|0.266197073451622|0.286775073451622	0.0433712
Alpha 1	10	16	DRHITIF			6	901.489	std20S	5	SYJLN180228-22|SYJLN180228-24|SYJLN180228-26	2	8.93049|8.933089|8.933223	3586996|3741449|3807129	451.66872|451.676215|451.679623	Rep.1	Alpha 1DRHITIF	901.322888|901.337878|901.344694	0.384879073451657|0.399869073451669|0.406685073451627	0.0641465
Alpha 1	10	16	DRHITIF			6	901.489	std20S	5	SYJLN180228-22|SYJLN180228-24|SYJLN180228-26	2	8.93049|8.933089|8.933223	3586996|3741449|3807129	451.66872|451.676215|451.679623	Rep.2	Alpha 1DRHITIF	901.322888|901.337878|901.344694	0.384879073451657|0.399869073451669|0.406685073451627	0.0666448
Alpha 1	10	16	DRHITIF			6	901.489	std20S	5	SYJLN180228-22|SYJLN180228-24|SYJLN180228-26	2	8.93049|8.933089|8.933223	3586996|3741449|3807129	451.66872|451.676215|451.679623	Rep.3	Alpha 1DRHITIF	901.322888|901.337878|901.344694	0.384879073451657|0.399869073451669|0.406685073451627	0.0677808
Alpha 1	10	16	DRHITIF			6	901.489	std20S	10	SYJLN180228-28|SYJLN180228-30|SYJLN180302-39|SYJLN180302-41	2	8.910912|8.917594|8.938058|8.987109	374575|2258342|2283534|3331867	451.7267|451.764179|451.791225|451.791942	Rep.1	Alpha 1DRHITIF	901.438848|901.513806|901.567898|901.569332	0.50083907345163|0.575797073451668|0.629889073451636|0.631323073451654	0.0834732
Alpha 1	10	16	DRHITIF			6	901.489	std20S	10	SYJLN180228-28|SYJLN180228-30|SYJLN180302-39|SYJLN180302-41	2	8.910912|8.917594|8.938058|8.987109	374575|2258342|2283534|3331867	451.7267|451.764179|451.791225|451.791942	Rep.2	Alpha 1DRHITIF	901.438848|901.513806|901.567898|901.569332	0.50083907345163|0.575797073451668|0.629889073451636|0.631323073451654	0.105221
Alpha 1	10	16	DRHITIF			6	901.489	std20S	10	SYJLN180228-28|SYJLN180228-30|SYJLN180302-39|SYJLN180302-41	2	8.910912|8.917594|8.938058|8.987109	374575|2258342|2283534|3331867	451.7267|451.764179|451.791225|451.791942	Rep.3	Alpha 1DRHITIF	901.438848|901.513806|901.567898|901.569332	0.50083907345163|0.575797073451668|0.629889073451636|0.631323073451654	0.104982
Alpha 1	10	16	DRHITIF			6	901.489	std20S	10	SYJLN180228-28|SYJLN180228-30|SYJLN180302-39|SYJLN180302-41	2	8.910912|8.917594|8.938058|8.987109	374575|2258342|2283534|3331867	451.7267|451.764179|451.791225|451.791942	Rep.4	Alpha 1DRHITIF	901.438848|901.513806|901.567898|901.569332	0.50083907345163|0.575797073451668|0.629889073451636|0.631323073451654	0.0959662
Alpha 1	10	16	DRHITIF			6	901.489	std20S	30	SYJLN180302-43|SYJLN180302-45|SYJLN180302-47	2	8.916045|8.916286|8.923639	1879243|1889668|1956445	451.890021|451.894261|451.899857	Rep.1	Alpha 1DRHITIF	901.76549|901.77397|901.785162	0.827481073451622|0.835961073451585|0.847153073451636	0.137914
Alpha 1	10	16	DRHITIF			6	901.489	std20S	30	SYJLN180302-43|SYJLN180302-45|SYJLN180302-47	2	8.916045|8.916286|8.923639	1879243|1889668|1956445	451.890021|451.894261|451.899857	Rep.2	Alpha 1DRHITIF	901.76549|901.77397|901.785162	0.827481073451622|0.835961073451585|0.847153073451636	0.141192
Alpha 1	10	16	DRHITIF			6	901.489	std20S	30	SYJLN180302-43|SYJLN180302-45|SYJLN180302-47	2	8.916045|8.916286|8.923639	1879243|1889668|1956445	451.890021|451.894261|451.899857	Rep.3	Alpha 1DRHITIF	901.76549|901.77397|901.785162	0.827481073451622|0.835961073451585|0.847153073451636	0.139327
Alpha 1	10	22	DRHITIFSPEGRL			11	1540.82	i20S + PA28ab	0	SYJLN180316-02|SYJLN180316-04|SYJLN180316-06	2|3	8.962123|8.963211|8.968966|8.970201|8.97068|8.977691	250095|372091|722356|877244|1422998|1771787	514.546218|514.558092|514.565432|771.321314|771.341883|771.357532	Rep.1	Alpha 1DRHITIFSPEGRL	1540.616826|1540.628076|1540.652448|1540.669214|1540.674468|1540.700512	-0.023534856090464|-0.0122848560904458|0.0120871439096391|0.0288531439096005|0.0341071439097504|0.0601511439094793	0.00405235
Alpha 1	10	22	DRHITIFSPEGRL			11	1540.82	i20S + PA28ab	0	SYJLN180316-02|SYJLN180316-04|SYJLN180316-06	2|3	8.962123|8.963211|8.968966|8.970201|8.97068|8.977691	250095|372091|722356|877244|1422998|1771787	514.546218|514.558092|514.565432|771.321314|771.341883|771.357532	Rep.2	Alpha 1DRHITIFSPEGRL	1540.616826|1540.628076|1540.652448|1540.669214|1540.674468|1540.700512	-0.023534856090464|-0.0122848560904458|0.0120871439096391|0.0288531439096005|0.0341071439097504|0.0601511439094793	0.00178713
Alpha 1	10	22	DRHITIFSPEGRL			11	1540.82	i20S + PA28ab	0	SYJLN180316-02|SYJLN180316-04|SYJLN180316-06	2|3	8.962123|8.963211|8.968966|8.970201|8.97068|8.977691	250095|372091|722356|877244|1422998|1771787	514.546218|514.558092|514.565432|771.321314|771.341883|771.357532	Rep.3	Alpha 1DRHITIFSPEGRL	1540.616826|1540.628076|1540.652448|1540.669214|1540.674468|1540.700512	-0.023534856090464|-0.0122848560904458|0.0120871439096391|0.0288531439096005|0.0341071439097504|0.0601511439094793	-0.001684
Alpha 1	10	22	DRHITIFSPEGRL			11	1540.82	i20S + PA28ab	0.5	SYJLN180316-08|SYJLN180316-18|SYJLN180316-28	2|3	9.006613|9.010193|9.010919|9.012238|9.017668|9.017806	1201513|1380930|1474171|1796487|1958396|2269404	515.172747|515.188867|515.200594|772.27131|772.294089|772.297162	Rep.1	Alpha 1DRHITIFSPEGRL	1542.496413|1542.528068|1542.544773|1542.573626|1542.579772|1542.579954	1.85605214390944|1.88770714390944|1.90441214390967|1.93326514390947|1.93941114390941|1.93959314390986	0.170029
Alpha 1	10	22	DRHITIFSPEGRL			11	1540.82	i20S + PA28ab	0.5	SYJLN180316-08|SYJLN180316-18|SYJLN180316-28	2|3	9.006613|9.010193|9.010919|9.012238|9.017668|9.017806	1201513|1380930|1474171|1796487|1958396|2269404	515.172747|515.188867|515.200594|772.27131|772.294089|772.297162	Rep.2	Alpha 1DRHITIFSPEGRL	1542.496413|1542.528068|1542.544773|1542.573626|1542.579772|1542.579954	1.85605214390944|1.88770714390944|1.90441214390967|1.93326514390947|1.93941114390941|1.93959314390986	0.176319
Alpha 1	10	22	DRHITIFSPEGRL			11	1540.82	i20S + PA28ab	0.5	SYJLN180316-08|SYJLN180316-18|SYJLN180316-28	2|3	9.006613|9.010193|9.010919|9.012238|9.017668|9.017806	1201513|1380930|1474171|1796487|1958396|2269404	515.172747|515.188867|515.200594|772.27131|772.294089|772.297162	Rep.3	Alpha 1DRHITIFSPEGRL	1542.496413|1542.528068|1542.544773|1542.573626|1542.579772|1542.579954	1.85605214390944|1.88770714390944|1.90441214390967|1.93326514390947|1.93941114390941|1.93959314390986	0.174349
Alpha 1	10	22	DRHITIFSPEGRL			11	1540.82	i20S + PA28ab	1	SYJLN180316-10|SYJLN180316-20|SYJLN180316-30	2|3	9.004864|9.009966|9.013472|9.014148|9.017143|9.021427	1064710|1262515|1701786|1724771|2031655|2032151	515.216293|515.221779|515.24047|772.354072|772.362001|772.384847	Rep.1	Alpha 1DRHITIFSPEGRL	1542.627051|1542.643509|1542.693592|1542.699582|1542.70945|1542.755142	1.98669014390953|2.00314814390958|2.05323114390944|2.05922114390955|2.06908914390942|2.11478114390957	0.18673
Alpha 1	10	22	DRHITIFSPEGRL			11	1540.82	i20S + PA28ab	1	SYJLN180316-10|SYJLN180316-20|SYJLN180316-30	2|3	9.004864|9.009966|9.013472|9.014148|9.017143|9.021427	1064710|1262515|1701786|1724771|2031655|2032151	515.216293|515.221779|515.24047|772.354072|772.362001|772.384847	Rep.2	Alpha 1DRHITIFSPEGRL	1542.627051|1542.643509|1542.693592|1542.699582|1542.70945|1542.755142	1.98669014390953|2.00314814390958|2.05323114390944|2.05922114390955|2.06908914390942|2.11478114390957	0.187614
Alpha 1	10	22	DRHITIFSPEGRL			11	1540.82	i20S + PA28ab	1	SYJLN180316-10|SYJLN180316-20|SYJLN180316-30	2|3	9.004864|9.009966|9.013472|9.014148|9.017143|9.021427	1064710|1262515|1701786|1724771|2031655|2032151	515.216293|515.221779|515.24047|772.354072|772.362001|772.384847	Rep.3	Alpha 1DRHITIFSPEGRL	1542.627051|1542.643509|1542.693592|1542.699582|1542.70945|1542.755142	1.98669014390953|2.00314814390958|2.05323114390944|2.05922114390955|2.06908914390942|2.11478114390957	0.183376
Alpha 1	10	22	DRHITIFSPEGRL			11	1540.82	i20S + PA28ab	5	SYJLN180316-12|SYJLN180316-22|SYJLN180316-32	2|3	9.00639|9.007355|9.013755|9.015364|9.016141|9.025168	1036828|1210260|1420853|1639378|1765611|2030636	515.316361|515.327447|515.332532|772.519301|772.535352|772.54758	Rep.1	Alpha 1DRHITIFSPEGRL	1542.927255|1542.960513|1542.975768|1543.02405|1543.056152|1543.080608	2.28689414390965|2.32015214390958|2.33540714390983|2.38368914390958|2.41579114390947|2.44024714390957	0.216567
Alpha 1	10	22	DRHITIFSPEGRL			11	1540.82	i20S + PA28ab	5	SYJLN180316-12|SYJLN180316-22|SYJLN180316-32	2|3	9.00639|9.007355|9.013755|9.015364|9.016141|9.025168	1036828|1210260|1420853|1639378|1765611|2030636	515.316361|515.327447|515.332532|772.519301|772.535352|772.54758	Rep.2	Alpha 1DRHITIFSPEGRL	1542.927255|1542.960513|1542.975768|1543.02405|1543.056152|1543.080608	2.28689414390965|2.32015214390958|2.33540714390983|2.38368914390958|2.41579114390947|2.44024714390957	0.213498
Alpha 1	10	22	DRHITIFSPEGRL			11	1540.82	i20S + PA28ab	5	SYJLN180316-12|SYJLN180316-22|SYJLN180316-32	2|3	9.00639|9.007355|9.013755|9.015364|9.016141|9.025168	1036828|1210260|1420853|1639378|1765611|2030636	515.316361|515.327447|515.332532|772.519301|772.535352|772.54758	Rep.3	Alpha 1DRHITIFSPEGRL	1542.927255|1542.960513|1542.975768|1543.02405|1543.056152|1543.080608	2.28689414390965|2.32015214390958|2.33540714390983|2.38368914390958|2.41579114390947|2.44024714390957	0.213306
Alpha 1	10	22	DRHITIFSPEGRL			11	1540.82	i20S + PA28ab	10	SYJLN180316-14|SYJLN180316-24|SYJLN180316-34	2|3	9.006225|9.006623|9.008217|9.013682|9.013903|9.01504	508893|629914|835009|1039159|1620993|1954289	515.36322|515.377289|515.396258|772.602247|772.619751|772.633935	Rep.1	Alpha 1DRHITIFSPEGRL	1543.067832|1543.110039|1543.166946|1543.189942|1543.22495|1543.253318	2.42747114390954|2.46967814390973|2.52658514390964|2.54958114390956|2.5845891439094|2.6129571439094	0.225712
Alpha 1	10	22	DRHITIFSPEGRL			11	1540.82	i20S + PA28ab	10	SYJLN180316-14|SYJLN180316-24|SYJLN180316-34	2|3	9.006225|9.006623|9.008217|9.013682|9.013903|9.01504	508893|629914|835009|1039159|1620993|1954289	515.36322|515.377289|515.396258|772.602247|772.619751|772.633935	Rep.2	Alpha 1DRHITIFSPEGRL	1543.067832|1543.110039|1543.166946|1543.189942|1543.22495|1543.253318	2.42747114390954|2.46967814390973|2.52658514390964|2.54958114390956|2.5845891439094|2.6129571439094	0.22917
Alpha 1	10	22	DRHITIFSPEGRL			11	1540.82	i20S + PA28ab	10	SYJLN180316-14|SYJLN180316-24|SYJLN180316-34	2|3	9.006225|9.006623|9.008217|9.013682|9.013903|9.01504	508893|629914|835009|1039159|1620993|1954289	515.36322|515.377289|515.396258|772.602247|772.619751|772.633935	Rep.3	Alpha 1DRHITIFSPEGRL	1543.067832|1543.110039|1543.166946|1543.189942|1543.22495|1543.253318	2.42747114390954|2.46967814390973|2.52658514390964|2.54958114390956|2.5845891439094|2.6129571439094	0.233198
Alpha 1	10	22	DRHITIFSPEGRL			11	1540.82	i20S + PA28ab	30	SYJLN180316-16|SYJLN180316-26	2|3	9.005739|9.009124|9.011414|9.015288	914863|1145086|1219631|1605830	515.583826|515.585923|772.920695|772.924679	Rep.1	Alpha 1DRHITIFSPEGRL	1543.72965|1543.735941|1543.826838|1543.834806	3.08928914390981|3.0955801439095|3.18647714390954|3.19444514390943	0.284658
Alpha 1	10	22	DRHITIFSPEGRL			11	1540.82	i20S + PA28ab	30	SYJLN180316-16|SYJLN180316-26	2|3	9.005739|9.009124|9.011414|9.015288	914863|1145086|1219631|1605830	515.583826|515.585923|772.920695|772.924679	Rep.2	Alpha 1DRHITIFSPEGRL	1543.72965|1543.735941|1543.826838|1543.834806	3.08928914390981|3.0955801439095|3.18647714390954|3.19444514390943	0.285408
Alpha 1	10	22	DRHITIFSPEGRL			11	1540.82	i20S + PA28g	0	SYJLN180305-03|SYJLN180305-05|SYJLN180305-07	2|3	8.999251|9.001214|9.009369|9.010489|9.023501|9.02399	1159575|1589403|1646918|2447103|3365204|3489806	514.549829|514.550198|514.551357|771.31004|771.31822|771.320167	Rep.1	Alpha 1DRHITIFSPEGRL	1540.605528|1540.621888|1540.625782|1540.627659|1540.628766|1540.632243	-0.0202570824239956|-0.00389708242391862|-3.08242397295544e-06|0.00187391757640398|0.00298091757645125|0.00645791757642655	0.000184018
Alpha 1	10	22	DRHITIFSPEGRL			11	1540.82	i20S + PA28g	0	SYJLN180305-03|SYJLN180305-05|SYJLN180305-07	2|3	8.999251|9.001214|9.009369|9.010489|9.023501|9.02399	1159575|1589403|1646918|2447103|3365204|3489806	514.549829|514.550198|514.551357|771.31004|771.31822|771.320167	Rep.2	Alpha 1DRHITIFSPEGRL	1540.605528|1540.621888|1540.625782|1540.627659|1540.628766|1540.632243	-0.0202570824239956|-0.00389708242391862|-3.08242397295544e-06|0.00187391757640398|0.00298091757645125|0.00645791757642655	-0.000192006
Alpha 1	10	22	DRHITIFSPEGRL			11	1540.82	i20S + PA28g	0	SYJLN180305-03|SYJLN180305-05|SYJLN180305-07	2|3	8.999251|9.001214|9.009369|9.010489|9.023501|9.02399	1159575|1589403|1646918|2447103|3365204|3489806	514.549829|514.550198|514.551357|771.31004|771.31822|771.320167	Rep.3	Alpha 1DRHITIFSPEGRL	1540.605528|1540.621888|1540.625782|1540.627659|1540.628766|1540.632243	-0.0202570824239956|-0.00389708242391862|-3.08242397295544e-06|0.00187391757640398|0.00298091757645125|0.00645791757642655	1.68148e-06
Alpha 1	10	22	DRHITIFSPEGRL			11	1540.82	i20S + PA28g	0.5	SYJLN180305-09|SYJLN180305-11|SYJLN180305-13	2|3	8.984318|8.985876|8.991298|8.991413|8.99201|8.992882	933560|966796|985147|1886040|1994971|2146097	515.180354|515.197205|515.203631|772.30005|772.303566|772.325268	Rep.1	Alpha 1DRHITIFSPEGRL	1542.519234|1542.569787|1542.585548|1542.589065|1542.59258|1542.635984	1.89344891757605|1.94400191757654|1.9597629175762|1.9632799175763|1.96679491757618|2.01019891757619	0.178372
Alpha 1	10	22	DRHITIFSPEGRL			11	1540.82	i20S + PA28g	0.5	SYJLN180305-09|SYJLN180305-11|SYJLN180305-13	2|3	8.984318|8.985876|8.991298|8.991413|8.99201|8.992882	933560|966796|985147|1886040|1994971|2146097	515.180354|515.197205|515.203631|772.30005|772.303566|772.325268	Rep.2	Alpha 1DRHITIFSPEGRL	1542.519234|1542.569787|1542.585548|1542.589065|1542.59258|1542.635984	1.89344891757605|1.94400191757654|1.9597629175762|1.9632799175763|1.96679491757618|2.01019891757619	0.178646
Alpha 1	10	22	DRHITIFSPEGRL			11	1540.82	i20S + PA28g	0.5	SYJLN180305-09|SYJLN180305-11|SYJLN180305-13	2|3	8.984318|8.985876|8.991298|8.991413|8.99201|8.992882	933560|966796|985147|1886040|1994971|2146097	515.180354|515.197205|515.203631|772.30005|772.303566|772.325268	Rep.3	Alpha 1DRHITIFSPEGRL	1542.519234|1542.569787|1542.585548|1542.589065|1542.59258|1542.635984	1.89344891757605|1.94400191757654|1.9597629175762|1.9632799175763|1.96679491757618|2.01019891757619	0.17423
Alpha 1	10	22	DRHITIFSPEGRL			11	1540.82	i20S + PA28g	1	SYJLN180305-15|SYJLN180305-17|SYJLN180305-19	2|3	8.985511|8.985743|8.987227|8.987578|8.987892|8.989158	861580|883114|929633|1771782|1849842|2009701	515.204303|515.206358|515.227483|772.34508|772.348248|772.359498	Rep.1	Alpha 1DRHITIFSPEGRL	1542.591081|1542.597246|1542.660621|1542.675608|1542.681944|1542.704444	1.96529591757621|1.97146091757645|2.03483591757617|2.04982291757619|2.05615891757611|2.07865891757615	0.181477
Alpha 1	10	22	DRHITIFSPEGRL			11	1540.82	i20S + PA28g	1	SYJLN180305-15|SYJLN180305-17|SYJLN180305-19	2|3	8.985511|8.985743|8.987227|8.987578|8.987892|8.989158	861580|883114|929633|1771782|1849842|2009701	515.204303|515.206358|515.227483|772.34508|772.348248|772.359498	Rep.2	Alpha 1DRHITIFSPEGRL	1542.591081|1542.597246|1542.660621|1542.675608|1542.681944|1542.704444	1.96529591757621|1.97146091757645|2.03483591757617|2.04982291757619|2.05615891757611|2.07865891757615	0.181332
Alpha 1	10	22	DRHITIFSPEGRL			11	1540.82	i20S + PA28g	1	SYJLN180305-15|SYJLN180305-17|SYJLN180305-19	2|3	8.985511|8.985743|8.987227|8.987578|8.987892|8.989158	861580|883114|929633|1771782|1849842|2009701	515.204303|515.206358|515.227483|772.34508|772.348248|772.359498	Rep.3	Alpha 1DRHITIFSPEGRL	1542.591081|1542.597246|1542.660621|1542.675608|1542.681944|1542.704444	1.96529591757621|1.97146091757645|2.03483591757617|2.04982291757619|2.05615891757611|2.07865891757615	0.186289
Alpha 1	10	22	DRHITIFSPEGRL			11	1540.82	i20S + PA28g	5	SYJLN180305-21|SYJLN180305-23|SYJLN180305-25	2|3	8.978007|8.97983|8.980419|8.984087|8.985009|8.988202	765213|774046|781392|1664299|1681137|1779607	515.298134|515.299079|515.299088|772.469683|772.483604|772.485233	Rep.1	Alpha 1DRHITIFSPEGRL	1542.872574|1542.875409|1542.875436|1542.924814|1542.952656|1542.955914	2.24678891757617|2.2496239175764|2.24965091757622|2.29902891757615|2.32687091757612|2.33012891757608	0.205874
Alpha 1	10	22	DRHITIFSPEGRL			11	1540.82	i20S + PA28g	5	SYJLN180305-21|SYJLN180305-23|SYJLN180305-25	2|3	8.978007|8.97983|8.980419|8.984087|8.985009|8.988202	765213|774046|781392|1664299|1681137|1779607	515.298134|515.299079|515.299088|772.469683|772.483604|772.485233	Rep.2	Alpha 1DRHITIFSPEGRL	1542.872574|1542.875409|1542.875436|1542.924814|1542.952656|1542.955914	2.24678891757617|2.2496239175764|2.24965091757622|2.29902891757615|2.32687091757612|2.33012891757608	0.206547
Alpha 1	10	22	DRHITIFSPEGRL			11	1540.82	i20S + PA28g	5	SYJLN180305-21|SYJLN180305-23|SYJLN180305-25	2|3	8.978007|8.97983|8.980419|8.984087|8.985009|8.988202	765213|774046|781392|1664299|1681137|1779607	515.298134|515.299079|515.299088|772.469683|772.483604|772.485233	Rep.3	Alpha 1DRHITIFSPEGRL	1542.872574|1542.875409|1542.875436|1542.924814|1542.952656|1542.955914	2.24678891757617|2.2496239175764|2.24965091757622|2.29902891757615|2.32687091757612|2.33012891757608	0.206834
Alpha 1	10	22	DRHITIFSPEGRL			11	1540.82	i20S + PA28g	10	SYJLN180305-27|SYJLN180305-29|SYJLN180305-31	2|3	8.973565|8.97464|8.97545|8.978083|8.980035|8.980409	430842|658660|730093|1003359|1461040|1651794	515.319732|515.323319|515.342772|772.536918|772.585834|772.597267	Rep.1	Alpha 1DRHITIFSPEGRL	1542.937368|1542.948129|1543.006488|1543.059284|1543.157116|1543.179982	2.31158291757652|2.32234391757606|2.38070291757617|2.43349891757612|2.53133091757604|2.55419691757606	0.21422
Alpha 1	10	22	DRHITIFSPEGRL			11	1540.82	i20S + PA28g	10	SYJLN180305-27|SYJLN180305-29|SYJLN180305-31	2|3	8.973565|8.97464|8.97545|8.978083|8.980035|8.980409	430842|658660|730093|1003359|1461040|1651794	515.319732|515.323319|515.342772|772.536918|772.585834|772.597267	Rep.2	Alpha 1DRHITIFSPEGRL	1542.937368|1542.948129|1543.006488|1543.059284|1543.157116|1543.179982	2.31158291757652|2.32234391757606|2.38070291757617|2.43349891757612|2.53133091757604|2.55419691757606	0.216997
Alpha 1	10	22	DRHITIFSPEGRL			11	1540.82	i20S + PA28g	10	SYJLN180305-27|SYJLN180305-29|SYJLN180305-31	2|3	8.973565|8.97464|8.97545|8.978083|8.980035|8.980409	430842|658660|730093|1003359|1461040|1651794	515.319732|515.323319|515.342772|772.536918|772.585834|772.597267	Rep.3	Alpha 1DRHITIFSPEGRL	1542.937368|1542.948129|1543.006488|1543.059284|1543.157116|1543.179982	2.31158291757652|2.32234391757606|2.38070291757617|2.43349891757612|2.53133091757604|2.55419691757606	0.220541
Alpha 1	10	22	DRHITIFSPEGRL			11	1540.82	i20S + PA28g	30	SYJLN180306-03|SYJLN180306-05|SYJLN180306-07	2|3	8.986873|8.988427|8.994325|8.994489|9.000347|9.001274	316164|379583|642727|756908|905487|1457735	515.461432|515.466021|515.488615|772.775167|772.780953|772.812954	Rep.1	Alpha 1DRHITIFSPEGRL	1543.362468|1543.376235|1543.444017|1543.535782|1543.547354|1543.611356	2.73668291757599|2.75044991757613|2.81823191757621|2.90999691757611|2.921568917576|2.98557091757607	0.260858
Alpha 1	10	22	DRHITIFSPEGRL			11	1540.82	i20S + PA28g	30	SYJLN180306-03|SYJLN180306-05|SYJLN180306-07	2|3	8.986873|8.988427|8.994325|8.994489|9.000347|9.001274	316164|379583|642727|756908|905487|1457735	515.461432|515.466021|515.488615|772.775167|772.780953|772.812954	Rep.2	Alpha 1DRHITIFSPEGRL	1543.362468|1543.376235|1543.444017|1543.535782|1543.547354|1543.611356	2.73668291757599|2.75044991757613|2.81823191757621|2.90999691757611|2.921568917576|2.98557091757607	0.253754
Alpha 1	10	22	DRHITIFSPEGRL			11	1540.82	i20S + PA28g	30	SYJLN180306-03|SYJLN180306-05|SYJLN180306-07	2|3	8.986873|8.988427|8.994325|8.994489|9.000347|9.001274	316164|379583|642727|756908|905487|1457735	515.461432|515.466021|515.488615|772.775167|772.780953|772.812954	Rep.3	Alpha 1DRHITIFSPEGRL	1543.362468|1543.376235|1543.444017|1543.535782|1543.547354|1543.611356	2.73668291757599|2.75044991757613|2.81823191757621|2.90999691757611|2.921568917576|2.98557091757607	0.254314
Alpha 1	10	22	DRHITIFSPEGRL			11	1540.82	i20S	0	SYJLN180306-09|SYJLN180306-11|SYJLN180306-13	2|3	8.99678|9.000342|9.00191|9.002651|9.003143|9.003663	1765623|1829482|1849875|3314778|3389655|3414752	514.544082|514.545888|514.552502|771.295844|771.299885|771.301686	Rep.1	Alpha 1DRHITIFSPEGRL	1540.577136|1540.585218|1540.58882|1540.610418|1540.615836|1540.635678	-0.0305692133392768|-0.0224872133392182|-0.0188852133392174|0.0027127866610499|0.00813078666078582|0.0279727866609392	-0.00055258
Alpha 1	10	22	DRHITIFSPEGRL			11	1540.82	i20S	0	SYJLN180306-09|SYJLN180306-11|SYJLN180306-13	2|3	8.99678|9.000342|9.00191|9.002651|9.003143|9.003663	1765623|1829482|1849875|3314778|3389655|3414752	514.544082|514.545888|514.552502|771.295844|771.299885|771.301686	Rep.2	Alpha 1DRHITIFSPEGRL	1540.577136|1540.585218|1540.58882|1540.610418|1540.615836|1540.635678	-0.0305692133392768|-0.0224872133392182|-0.0188852133392174|0.0027127866610499|0.00813078666078582|0.0279727866609392	-0.000114386
Alpha 1	10	22	DRHITIFSPEGRL			11	1540.82	i20S	0	SYJLN180306-09|SYJLN180306-11|SYJLN180306-13	2|3	8.99678|9.000342|9.00191|9.002651|9.003143|9.003663	1765623|1829482|1849875|3314778|3389655|3414752	514.544082|514.545888|514.552502|771.295844|771.299885|771.301686	Rep.3	Alpha 1DRHITIFSPEGRL	1540.577136|1540.585218|1540.58882|1540.610418|1540.615836|1540.635678	-0.0305692133392768|-0.0224872133392182|-0.0188852133392174|0.0027127866610499|0.00813078666078582|0.0279727866609392	0.000663989
Alpha 1	10	22	DRHITIFSPEGRL			11	1540.82	i20S	0.5	SYJLN180306-15|SYJLN180306-25|SYJLN180306-35	2|3	8.992302|8.993638|8.994652|8.994885|8.996794|8.999302	1481413|1788753|2035424|2970482|3507193|3580052	515.136962|515.150483|515.183154|772.224986|772.242236|772.266697	Rep.1	Alpha 1DRHITIFSPEGRL	1542.389058|1542.429621|1542.43542|1542.46992|1542.518842|1542.527634	1.78135278666105|1.82191578666107|1.82771478666064|1.86221478666084|1.91113678666079|1.91992878666088	0.16582
Alpha 1	10	22	DRHITIFSPEGRL			11	1540.82	i20S	0.5	SYJLN180306-15|SYJLN180306-25|SYJLN180306-35	2|3	8.992302|8.993638|8.994652|8.994885|8.996794|8.999302	1481413|1788753|2035424|2970482|3507193|3580052	515.136962|515.150483|515.183154|772.224986|772.242236|772.266697	Rep.2	Alpha 1DRHITIFSPEGRL	1542.389058|1542.429621|1542.43542|1542.46992|1542.518842|1542.527634	1.78135278666105|1.82191578666107|1.82771478666064|1.86221478666084|1.91113678666079|1.91992878666088	0.164424
Alpha 1	10	22	DRHITIFSPEGRL			11	1540.82	i20S	0.5	SYJLN180306-15|SYJLN180306-25|SYJLN180306-35	2|3	8.992302|8.993638|8.994652|8.994885|8.996794|8.999302	1481413|1788753|2035424|2970482|3507193|3580052	515.136962|515.150483|515.183154|772.224986|772.242236|772.266697	Rep.3	Alpha 1DRHITIFSPEGRL	1542.389058|1542.429621|1542.43542|1542.46992|1542.518842|1542.527634	1.78135278666105|1.82191578666107|1.82771478666064|1.86221478666084|1.91113678666079|1.91992878666088	0.174273
Alpha 1	10	22	DRHITIFSPEGRL			11	1540.82	i20S	1	SYJLN180306-17|SYJLN180306-27|SYJLN180306-37	2|3	8.995022|8.995146|8.995702|8.996289|8.996724|8.997834	1363226|1607934|1876230|2679892|3296802|3531452	515.185849|515.192105|515.207561|772.288947|772.304042|772.316583	Rep.1	Alpha 1DRHITIFSPEGRL	1542.535719|1542.554487|1542.563342|1542.593532|1542.600855|1542.618614	1.92801378666081|1.94678178666072|1.95563678666076|1.98582678666071|1.99314978666098|2.01090878666082	0.177259
Alpha 1	10	22	DRHITIFSPEGRL			11	1540.82	i20S	1	SYJLN180306-17|SYJLN180306-27|SYJLN180306-37	2|3	8.995022|8.995146|8.995702|8.996289|8.996724|8.997834	1363226|1607934|1876230|2679892|3296802|3531452	515.185849|515.192105|515.207561|772.288947|772.304042|772.316583	Rep.2	Alpha 1DRHITIFSPEGRL	1542.535719|1542.554487|1542.563342|1542.593532|1542.600855|1542.618614	1.92801378666081|1.94678178666072|1.95563678666076|1.98582678666071|1.99314978666098|2.01090878666082	0.177744
Alpha 1	10	22	DRHITIFSPEGRL			11	1540.82	i20S	1	SYJLN180306-17|SYJLN180306-27|SYJLN180306-37	2|3	8.995022|8.995146|8.995702|8.996289|8.996724|8.997834	1363226|1607934|1876230|2679892|3296802|3531452	515.185849|515.192105|515.207561|772.288947|772.304042|772.316583	Rep.3	Alpha 1DRHITIFSPEGRL	1542.535719|1542.554487|1542.563342|1542.593532|1542.600855|1542.618614	1.92801378666081|1.94678178666072|1.95563678666076|1.98582678666071|1.99314978666098|2.01090878666082	0.180971
Alpha 1	10	22	DRHITIFSPEGRL			11	1540.82	i20S	5	SYJLN180306-19|SYJLN180306-29|SYJLN180306-39	2|3	8.988331|8.992239|8.994981|8.995395|8.996517|8.998525	1003999|1303830|1512142|2240212|2676184|3048700	515.263618|515.276225|515.304308|772.466671|772.468764|772.479622	Rep.1	Alpha 1DRHITIFSPEGRL	1542.769026|1542.806847|1542.891096|1542.91879|1542.922976|1542.944692	2.16132078666078|2.19914178666068|2.2833907866609|2.31108478666079|2.31527078666068|2.33698678666065	0.201124
Alpha 1	10	22	DRHITIFSPEGRL			11	1540.82	i20S	5	SYJLN180306-19|SYJLN180306-29|SYJLN180306-39	2|3	8.988331|8.992239|8.994981|8.995395|8.996517|8.998525	1003999|1303830|1512142|2240212|2676184|3048700	515.263618|515.276225|515.304308|772.466671|772.468764|772.479622	Rep.2	Alpha 1DRHITIFSPEGRL	1542.769026|1542.806847|1542.891096|1542.91879|1542.922976|1542.944692	2.16132078666078|2.19914178666068|2.2833907866609|2.31108478666079|2.31527078666068|2.33698678666065	0.203256
Alpha 1	10	22	DRHITIFSPEGRL			11	1540.82	i20S	5	SYJLN180306-19|SYJLN180306-29|SYJLN180306-39	2|3	8.988331|8.992239|8.994981|8.995395|8.996517|8.998525	1003999|1303830|1512142|2240212|2676184|3048700	515.263618|515.276225|515.304308|772.466671|772.468764|772.479622	Rep.3	Alpha 1DRHITIFSPEGRL	1542.769026|1542.806847|1542.891096|1542.91879|1542.922976|1542.944692	2.16132078666078|2.19914178666068|2.2833907866609|2.31108478666079|2.31527078666068|2.33698678666065	0.209089
Alpha 1	10	22	DRHITIFSPEGRL			11	1540.82	i20S	10	SYJLN180306-21|SYJLN180306-31|SYJLN180306-41	2|3	8.986484|8.9881|8.991945|8.992262|8.999621|9.001181	889245|1247277|1463739|2014766|2729773|3030638	515.317558|515.318517|515.336126|772.544952|772.551728|772.556756	Rep.1	Alpha 1DRHITIFSPEGRL	1542.930846|1542.933723|1542.98655|1543.075352|1543.088904|1543.09896	2.32314078666082|2.32601778666094|2.37884478666092|2.46764678666068|2.4811987866608|2.49125478666065	0.216172
Alpha 1	10	22	DRHITIFSPEGRL			11	1540.82	i20S	10	SYJLN180306-21|SYJLN180306-31|SYJLN180306-41	2|3	8.986484|8.9881|8.991945|8.992262|8.999621|9.001181	889245|1247277|1463739|2014766|2729773|3030638	515.317558|515.318517|515.336126|772.544952|772.551728|772.556756	Rep.2	Alpha 1DRHITIFSPEGRL	1542.930846|1542.933723|1542.98655|1543.075352|1543.088904|1543.09896	2.32314078666082|2.32601778666094|2.37884478666092|2.46764678666068|2.4811987866608|2.49125478666065	0.21588
Alpha 1	10	22	DRHITIFSPEGRL			11	1540.82	i20S	10	SYJLN180306-21|SYJLN180306-31|SYJLN180306-41	2|3	8.986484|8.9881|8.991945|8.992262|8.999621|9.001181	889245|1247277|1463739|2014766|2729773|3030638	515.317558|515.318517|515.336126|772.544952|772.551728|772.556756	Rep.3	Alpha 1DRHITIFSPEGRL	1542.930846|1542.933723|1542.98655|1543.075352|1543.088904|1543.09896	2.32314078666082|2.32601778666094|2.37884478666092|2.46764678666068|2.4811987866608|2.49125478666065	0.218731
Alpha 1	10	22	DRHITIFSPEGRL			11	1540.82	i20S	30	SYJLN180306-23|SYJLN180306-33|SYJLN180306-43	2|3	8.986918|8.989622|8.992347|8.992366|8.999135|8.999528	634707|955156|1088137|1521783|2065874|2323980	515.465374|515.49061|515.495279|772.80542|772.818051|772.839195	Rep.1	Alpha 1DRHITIFSPEGRL	1543.374294|1543.450002|1543.464009|1543.596288|1543.62155|1543.663838	2.76658878666103|2.84229678666088|2.85630378666087|2.9885827866608|3.01384478666068|3.05613278666078	0.257944
Alpha 1	10	22	DRHITIFSPEGRL			11	1540.82	i20S	30	SYJLN180306-23|SYJLN180306-33|SYJLN180306-43	2|3	8.986918|8.989622|8.992347|8.992366|8.999135|8.999528	634707|955156|1088137|1521783|2065874|2323980	515.465374|515.49061|515.495279|772.80542|772.818051|772.839195	Rep.2	Alpha 1DRHITIFSPEGRL	1543.374294|1543.450002|1543.464009|1543.596288|1543.62155|1543.663838	2.76658878666103|2.84229678666088|2.85630378666087|2.9885827866608|3.01384478666068|3.05613278666078	0.264192
Alpha 1	10	22	DRHITIFSPEGRL			11	1540.82	i20S	30	SYJLN180306-23|SYJLN180306-33|SYJLN180306-43	2|3	8.986918|8.989622|8.992347|8.992366|8.999135|8.999528	634707|955156|1088137|1521783|2065874|2323980	515.465374|515.49061|515.495279|772.80542|772.818051|772.839195	Rep.3	Alpha 1DRHITIFSPEGRL	1543.374294|1543.450002|1543.464009|1543.596288|1543.62155|1543.663838	2.76658878666103|2.84229678666088|2.85630378666087|2.9885827866608|3.01384478666068|3.05613278666078	0.264112
Alpha 1	10	22	DRHITIFSPEGRL			11	1540.82	std20S + PA28ab	0	SYJLN180315-02|SYJLN180315-04|SYJLN180315-06	2|3	8.950413|8.952584|8.957729|8.960984|8.993184|8.999122	392683|746337|1597559|1741918|1990961|2005995	514.548467|514.558101|514.56177|771.315972|771.326714|771.341321	Rep.1	Alpha 1DRHITIFSPEGRL	1540.617392|1540.623573|1540.638876|1540.652475|1540.663482|1540.66809	-0.0222144809849851|-0.0160334809850156|-0.000730480984884707|0.0128685190150009|0.0238755190152915|0.0284835190150261	0.00165926
Alpha 1	10	22	DRHITIFSPEGRL			11	1540.82	std20S + PA28ab	0	SYJLN180315-02|SYJLN180315-04|SYJLN180315-06	2|3	8.950413|8.952584|8.957729|8.960984|8.993184|8.999122	392683|746337|1597559|1741918|1990961|2005995	514.548467|514.558101|514.56177|771.315972|771.326714|771.341321	Rep.2	Alpha 1DRHITIFSPEGRL	1540.617392|1540.623573|1540.638876|1540.652475|1540.663482|1540.66809	-0.0222144809849851|-0.0160334809850156|-0.000730480984884707|0.0128685190150009|0.0238755190152915|0.0284835190150261	-0.00170774
Alpha 1	10	22	DRHITIFSPEGRL			11	1540.82	std20S + PA28ab	0	SYJLN180315-02|SYJLN180315-04|SYJLN180315-06	2|3	8.950413|8.952584|8.957729|8.960984|8.993184|8.999122	392683|746337|1597559|1741918|1990961|2005995	514.548467|514.558101|514.56177|771.315972|771.326714|771.341321	Rep.3	Alpha 1DRHITIFSPEGRL	1540.617392|1540.623573|1540.638876|1540.652475|1540.663482|1540.66809	-0.0222144809849851|-0.0160334809850156|-0.000730480984884707|0.0128685190150009|0.0238755190152915|0.0284835190150261	0.00113085
Alpha 1	10	22	DRHITIFSPEGRL			11	1540.82	std20S + PA28ab	0.5	SYJLN180315-18|SYJLN180315-28	2|3	8.946445|8.952824|8.953875|8.959014	1989108|2002790|2286185|2311736	515.14801|515.159506|772.240741|772.257712	Rep.1	Alpha 1DRHITIFSPEGRL	1542.422202|1542.45669|1542.46693|1542.500872	1.78259551901533|1.81708351901511|1.82732351901495|1.86126551901498	0.167054
Alpha 1	10	22	DRHITIFSPEGRL			11	1540.82	std20S + PA28ab	0.5	SYJLN180315-18|SYJLN180315-28	2|3	8.946445|8.952824|8.953875|8.959014	1989108|2002790|2286185|2311736	515.14801|515.159506|772.240741|772.257712	Rep.2	Alpha 1DRHITIFSPEGRL	1542.422202|1542.45669|1542.46693|1542.500872	1.78259551901533|1.81708351901511|1.82732351901495|1.86126551901498	0.163946
Alpha 1	10	22	DRHITIFSPEGRL			11	1540.82	std20S + PA28ab	1	SYJLN180315-20|SYJLN180315-30	2|3	8.945984|8.949088|8.953039|8.956051	1839731|2099815|2149915|2620090	515.153776|515.162454|772.270981|772.273247	Rep.1	Alpha 1DRHITIFSPEGRL	1542.4395|1542.465534|1542.52741|1542.531942	1.79989351901509|1.82592751901529|1.88780351901505|1.89233551901498	0.167229
Alpha 1	10	22	DRHITIFSPEGRL			11	1540.82	std20S + PA28ab	1	SYJLN180315-20|SYJLN180315-30	2|3	8.945984|8.949088|8.953039|8.956051	1839731|2099815|2149915|2620090	515.153776|515.162454|772.270981|772.273247	Rep.2	Alpha 1DRHITIFSPEGRL	1542.4395|1542.465534|1542.52741|1542.531942	1.79989351901509|1.82592751901529|1.88780351901505|1.89233551901498	0.168813
Alpha 1	10	22	DRHITIFSPEGRL			11	1540.82	std20S + PA28ab	5	SYJLN180315-12|SYJLN180315-22|SYJLN180315-32	2|3	8.948904|8.951295|8.955033|8.955568|8.957882|8.963776	1688664|1919592|1926176|1982537|2336859|2354848	515.239686|515.247299|515.263211|772.397427|772.413082|772.424257	Rep.1	Alpha 1DRHITIFSPEGRL	1542.69723|1542.720069|1542.767805|1542.780302|1542.811612|1542.833962	2.05762351901535|2.0804625190151|2.12819851901509|2.14069551901503|2.1720055190151|2.19435551901506	0.195261
Alpha 1	10	22	DRHITIFSPEGRL			11	1540.82	std20S + PA28ab	5	SYJLN180315-12|SYJLN180315-22|SYJLN180315-32	2|3	8.948904|8.951295|8.955033|8.955568|8.957882|8.963776	1688664|1919592|1926176|1982537|2336859|2354848	515.239686|515.247299|515.263211|772.397427|772.413082|772.424257	Rep.2	Alpha 1DRHITIFSPEGRL	1542.69723|1542.720069|1542.767805|1542.780302|1542.811612|1542.833962	2.05762351901535|2.0804625190151|2.12819851901509|2.14069551901503|2.1720055190151|2.19435551901506	0.193811
Alpha 1	10	22	DRHITIFSPEGRL			11	1540.82	std20S + PA28ab	5	SYJLN180315-12|SYJLN180315-22|SYJLN180315-32	2|3	8.948904|8.951295|8.955033|8.955568|8.957882|8.963776	1688664|1919592|1926176|1982537|2336859|2354848	515.239686|515.247299|515.263211|772.397427|772.413082|772.424257	Rep.3	Alpha 1DRHITIFSPEGRL	1542.69723|1542.720069|1542.767805|1542.780302|1542.811612|1542.833962	2.05762351901535|2.0804625190151|2.12819851901509|2.14069551901503|2.1720055190151|2.19435551901506	0.19053
Alpha 1	10	22	DRHITIFSPEGRL			11	1540.82	std20S + PA28ab	10	SYJLN180315-14|SYJLN180315-24|SYJLN180315-34	2|3	8.94639|8.950294|8.951068|8.957578|8.962631|8.969843	1584194|1750814|1811720|2000578|2220255|2258438	515.266371|515.281827|515.288849|772.442865|772.468831|772.471228	Rep.1	Alpha 1DRHITIFSPEGRL	1542.777285|1542.823653|1542.844719|1542.871178|1542.92311|1542.927904	2.13767851901525|2.18404651901528|2.2051125190153|2.23157151901501|2.28350351901508|2.28829751901503	0.201525
Alpha 1	10	22	DRHITIFSPEGRL			11	1540.82	std20S + PA28ab	10	SYJLN180315-14|SYJLN180315-24|SYJLN180315-34	2|3	8.94639|8.950294|8.951068|8.957578|8.962631|8.969843	1584194|1750814|1811720|2000578|2220255|2258438	515.266371|515.281827|515.288849|772.442865|772.468831|772.471228	Rep.2	Alpha 1DRHITIFSPEGRL	1542.777285|1542.823653|1542.844719|1542.871178|1542.92311|1542.927904	2.13767851901525|2.18404651901528|2.2051125190153|2.23157151901501|2.28350351901508|2.28829751901503	0.200235
Alpha 1	10	22	DRHITIFSPEGRL			11	1540.82	std20S + PA28ab	10	SYJLN180315-14|SYJLN180315-24|SYJLN180315-34	2|3	8.94639|8.950294|8.951068|8.957578|8.962631|8.969843	1584194|1750814|1811720|2000578|2220255|2258438	515.266371|515.281827|515.288849|772.442865|772.468831|772.471228	Rep.3	Alpha 1DRHITIFSPEGRL	1542.777285|1542.823653|1542.844719|1542.871178|1542.92311|1542.927904	2.13767851901525|2.18404651901528|2.2051125190153|2.23157151901501|2.28350351901508|2.28829751901503	0.202738
Alpha 1	10	22	DRHITIFSPEGRL			11	1540.82	std20S + PA28ab	30	SYJLN180315-16|SYJLN180315-26|SYJLN180315-36	2|3	8.944566|8.949697|8.950513|8.953066|8.957438|8.958539	1356661|1541587|1603505|1744371|1926140|2018930	515.478301|515.495106|515.498649|772.804887|772.812164|772.813339	Rep.1	Alpha 1DRHITIFSPEGRL	1543.413075|1543.46349|1543.474119|1543.595222|1543.609776|1543.612126	2.77346851901507|2.82388351901523|2.83451251901511|2.95561551901505|2.97016951901514|2.97251951901512	0.262475
Alpha 1	10	22	DRHITIFSPEGRL			11	1540.82	std20S + PA28ab	30	SYJLN180315-16|SYJLN180315-26|SYJLN180315-36	2|3	8.944566|8.949697|8.950513|8.953066|8.957438|8.958539	1356661|1541587|1603505|1744371|1926140|2018930	515.478301|515.495106|515.498649|772.804887|772.812164|772.813339	Rep.2	Alpha 1DRHITIFSPEGRL	1543.413075|1543.46349|1543.474119|1543.595222|1543.609776|1543.612126	2.77346851901507|2.82388351901523|2.83451251901511|2.95561551901505|2.97016951901514|2.97251951901512	0.259656
Alpha 1	10	22	DRHITIFSPEGRL			11	1540.82	std20S + PA28ab	30	SYJLN180315-16|SYJLN180315-26|SYJLN180315-36	2|3	8.944566|8.949697|8.950513|8.953066|8.957438|8.958539	1356661|1541587|1603505|1744371|1926140|2018930	515.478301|515.495106|515.498649|772.804887|772.812164|772.813339	Rep.3	Alpha 1DRHITIFSPEGRL	1543.413075|1543.46349|1543.474119|1543.595222|1543.609776|1543.612126	2.77346851901507|2.82388351901523|2.83451251901511|2.95561551901505|2.97016951901514|2.97251951901512	0.263172
Alpha 1	10	22	DRHITIFSPEGRL			11	1540.82	std20S + PA28g	0	SYJLN180302-02|SYJLN180302-04|SYJLN180302-06	2|3	9.023842|9.026675|9.027001|9.028267|9.030253|9.031995	8071579|9240935|9856191|10893951|11095312|11705207	514.555033|514.55711|514.564662|771.292266|771.294504|771.304691	Rep.1	Alpha 1DRHITIFSPEGRL	1540.56998|1540.574456|1540.59483|1540.643271|1540.649502|1540.672158	-0.047212911943916|-0.0427369119440755|-0.0223629119439011|0.0260780880560105|0.0323090880560812|0.0549650880561785	-0.000774135
Alpha 1	10	22	DRHITIFSPEGRL			11	1540.82	std20S + PA28g	0	SYJLN180302-02|SYJLN180302-04|SYJLN180302-06	2|3	9.023842|9.026675|9.027001|9.028267|9.030253|9.031995	8071579|9240935|9856191|10893951|11095312|11705207	514.555033|514.55711|514.564662|771.292266|771.294504|771.304691	Rep.2	Alpha 1DRHITIFSPEGRL	1540.56998|1540.574456|1540.59483|1540.643271|1540.649502|1540.672158	-0.047212911943916|-0.0427369119440755|-0.0223629119439011|0.0260780880560105|0.0323090880560812|0.0549650880561785	0.00130613
Alpha 1	10	22	DRHITIFSPEGRL			11	1540.82	std20S + PA28g	0	SYJLN180302-02|SYJLN180302-04|SYJLN180302-06	2|3	9.023842|9.026675|9.027001|9.028267|9.030253|9.031995	8071579|9240935|9856191|10893951|11095312|11705207	514.555033|514.55711|514.564662|771.292266|771.294504|771.304691	Rep.3	Alpha 1DRHITIFSPEGRL	1540.56998|1540.574456|1540.59483|1540.643271|1540.649502|1540.672158	-0.047212911943916|-0.0427369119440755|-0.0223629119439011|0.0260780880560105|0.0323090880560812|0.0549650880561785	-0.000545945
Alpha 1	10	22	DRHITIFSPEGRL			11	1540.82	std20S + PA28g	0.5	SYJLN180302-08|SYJLN180302-10|SYJLN180302-12	2|3	9.026929|9.030549|9.032716|9.037193|9.038321|9.041568	4606122|5477707|5723299|6206534|6681645|7379303	515.114232|515.114863|515.122082|772.206953|772.220083|772.223922	Rep.1	Alpha 1DRHITIFSPEGRL	1542.320868|1542.322761|1542.344418|1542.399354|1542.425614|1542.433292	1.70367508805634|1.70556808805622|1.72722508805623|1.782161088056|1.80842108805609|1.81609908805603	0.159136
Alpha 1	10	22	DRHITIFSPEGRL			11	1540.82	std20S + PA28g	0.5	SYJLN180302-08|SYJLN180302-10|SYJLN180302-12	2|3	9.026929|9.030549|9.032716|9.037193|9.038321|9.041568	4606122|5477707|5723299|6206534|6681645|7379303	515.114232|515.114863|515.122082|772.206953|772.220083|772.223922	Rep.2	Alpha 1DRHITIFSPEGRL	1542.320868|1542.322761|1542.344418|1542.399354|1542.425614|1542.433292	1.70367508805634|1.70556808805622|1.72722508805623|1.782161088056|1.80842108805609|1.81609908805603	0.158094
Alpha 1	10	22	DRHITIFSPEGRL			11	1540.82	std20S + PA28g	0.5	SYJLN180302-08|SYJLN180302-10|SYJLN180302-12	2|3	9.026929|9.030549|9.032716|9.037193|9.038321|9.041568	4606122|5477707|5723299|6206534|6681645|7379303	515.114232|515.114863|515.122082|772.206953|772.220083|772.223922	Rep.3	Alpha 1DRHITIFSPEGRL	1542.320868|1542.322761|1542.344418|1542.399354|1542.425614|1542.433292	1.70367508805634|1.70556808805622|1.72722508805623|1.782161088056|1.80842108805609|1.81609908805603	0.160462
Alpha 1	10	22	DRHITIFSPEGRL			11	1540.82	std20S + PA28g	1	SYJLN180302-14|SYJLN180302-16|SYJLN180302-18	2|3	9.031966|9.032033|9.033314|9.033672|9.033785|9.033972	5064881|5128753|5386808|6730015|6868121|6981265	515.127975|515.138272|515.158243|772.219731|772.225514|772.261494	Rep.1	Alpha 1DRHITIFSPEGRL	1542.362097|1542.392988|1542.42491|1542.436476|1542.452901|1542.508436	1.74490408805627|1.77579508805616|1.80771708805605|1.81928308805595|1.83570808805621|1.89124308805594	0.169081
Alpha 1	10	22	DRHITIFSPEGRL			11	1540.82	std20S + PA28g	1	SYJLN180302-14|SYJLN180302-16|SYJLN180302-18	2|3	9.031966|9.032033|9.033314|9.033672|9.033785|9.033972	5064881|5128753|5386808|6730015|6868121|6981265	515.127975|515.138272|515.158243|772.219731|772.225514|772.261494	Rep.2	Alpha 1DRHITIFSPEGRL	1542.362097|1542.392988|1542.42491|1542.436476|1542.452901|1542.508436	1.74490408805627|1.77579508805616|1.80771708805605|1.81928308805595|1.83570808805621|1.89124308805594	0.162691
Alpha 1	10	22	DRHITIFSPEGRL			11	1540.82	std20S + PA28g	1	SYJLN180302-14|SYJLN180302-16|SYJLN180302-18	2|3	9.031966|9.032033|9.033314|9.033672|9.033785|9.033972	5064881|5128753|5386808|6730015|6868121|6981265	515.127975|515.138272|515.158243|772.219731|772.225514|772.261494	Rep.3	Alpha 1DRHITIFSPEGRL	1542.362097|1542.392988|1542.42491|1542.436476|1542.452901|1542.508436	1.74490408805627|1.77579508805616|1.80771708805605|1.81928308805595|1.83570808805621|1.89124308805594	0.161498
Alpha 1	10	22	DRHITIFSPEGRL			11	1540.82	std20S + PA28g	5	SYJLN180302-20|SYJLN180302-25	2|3	9.031645|9.034281|9.047331|9.050067	4656179|5375979|6591966|6980877	515.154924|515.181998|772.28442|772.310245	Rep.1	Alpha 1DRHITIFSPEGRL	1542.442944|1542.524166|1542.554288|1542.605938	1.82575108805645|1.90697308805625|1.93709508805591|1.98874508805602	0.170167
Alpha 1	10	22	DRHITIFSPEGRL			11	1540.82	std20S + PA28g	5	SYJLN180302-20|SYJLN180302-25	2|3	9.031645|9.034281|9.047331|9.050067	4656179|5375979|6591966|6980877	515.154924|515.181998|772.28442|772.310245	Rep.2	Alpha 1DRHITIFSPEGRL	1542.442944|1542.524166|1542.554288|1542.605938	1.82575108805645|1.90697308805625|1.93709508805591|1.98874508805602	0.176595
Alpha 1	10	22	DRHITIFSPEGRL			11	1540.82	std20S + PA28g	10	SYJLN180302-27|SYJLN180302-29|SYJLN180302-31	2|3	9.004306|9.009105|9.009425|9.013589|9.019941|9.023007	4193602|4747846|5023428|5859496|6726727|6798120	515.181449|515.181732|515.182932|772.328007|772.329479|772.350371	Rep.1	Alpha 1DRHITIFSPEGRL	1542.522519|1542.523368|1542.526968|1542.641462|1542.644406|1542.68619	1.9053260880562|1.90617508805622|1.90977508805622|2.02426908805592|2.02721308805599|2.06899708805599	0.17792
Alpha 1	10	22	DRHITIFSPEGRL			11	1540.82	std20S + PA28g	10	SYJLN180302-27|SYJLN180302-29|SYJLN180302-31	2|3	9.004306|9.009105|9.009425|9.013589|9.019941|9.023007	4193602|4747846|5023428|5859496|6726727|6798120	515.181449|515.181732|515.182932|772.328007|772.329479|772.350371	Rep.2	Alpha 1DRHITIFSPEGRL	1542.522519|1542.523368|1542.526968|1542.641462|1542.644406|1542.68619	1.9053260880562|1.90617508805622|1.90977508805622|2.02426908805592|2.02721308805599|2.06899708805599	0.179463
Alpha 1	10	22	DRHITIFSPEGRL			11	1540.82	std20S + PA28g	10	SYJLN180302-27|SYJLN180302-29|SYJLN180302-31	2|3	9.004306|9.009105|9.009425|9.013589|9.019941|9.023007	4193602|4747846|5023428|5859496|6726727|6798120	515.181449|515.181732|515.182932|772.328007|772.329479|772.350371	Rep.3	Alpha 1DRHITIFSPEGRL	1542.522519|1542.523368|1542.526968|1542.641462|1542.644406|1542.68619	1.9053260880562|1.90617508805622|1.90977508805622|2.02426908805592|2.02721308805599|2.06899708805599	0.177923
Alpha 1	10	22	DRHITIFSPEGRL			11	1540.82	std20S + PA28g	30	SYJLN180302-33|SYJLN180302-35|SYJLN180302-37	2|3	9.007844|9.009913|9.011496|9.013443|9.013481|9.016509	2933707|3793123|3886208|4911015|5953705|6323553	515.344217|515.346643|515.376279|772.569725|772.571233|772.598134	Rep.1	Alpha 1DRHITIFSPEGRL	1543.010823|1543.018101|1543.107009|1543.124898|1543.127914|1543.181716	2.39363008805617|2.40090808805621|2.48981608805593|2.5077050880559|2.51072108805602|2.56452308805592	0.222064
Alpha 1	10	22	DRHITIFSPEGRL			11	1540.82	std20S + PA28g	30	SYJLN180302-33|SYJLN180302-35|SYJLN180302-37	2|3	9.007844|9.009913|9.011496|9.013443|9.013481|9.016509	2933707|3793123|3886208|4911015|5953705|6323553	515.344217|515.346643|515.376279|772.569725|772.571233|772.598134	Rep.2	Alpha 1DRHITIFSPEGRL	1543.010823|1543.018101|1543.107009|1543.124898|1543.127914|1543.181716	2.39363008805617|2.40090808805621|2.48981608805593|2.5077050880559|2.51072108805602|2.56452308805592	0.221639
Alpha 1	10	22	DRHITIFSPEGRL			11	1540.82	std20S + PA28g	30	SYJLN180302-33|SYJLN180302-35|SYJLN180302-37	2|3	9.007844|9.009913|9.011496|9.013443|9.013481|9.016509	2933707|3793123|3886208|4911015|5953705|6323553	515.344217|515.346643|515.376279|772.569725|772.571233|772.598134	Rep.3	Alpha 1DRHITIFSPEGRL	1543.010823|1543.018101|1543.107009|1543.124898|1543.127914|1543.181716	2.39363008805617|2.40090808805621|2.48981608805593|2.5077050880559|2.51072108805602|2.56452308805592	0.228887
Alpha 1	10	22	DRHITIFSPEGRL			11	1540.82	std20S	0	SYJLN180228-02|SYJLN180228-04|SYJLN180228-06|SYJLN180228-08	2|3	9.0073|9.010677|9.011453|9.01187|9.013722|9.015751|9.016053|9.020017	19247397|19258491|19704239|19860799|19967732|20540668|21839491|21877471	514.54771|514.551749|514.554172|514.563559|771.294313|771.302012|771.302787|771.311336	Rep.1	Alpha 1DRHITIFSPEGRL	1540.574074|1540.589472|1540.591022|1540.60812|1540.621302|1540.633419|1540.640688|1540.668849	-0.0415613953605316|-0.0261633953605269|-0.0246133953605749|-0.00751539536054224|0.00566660463982771|0.0177836046395896|0.0250526046395407|0.0532136046397227	-0.00162972
Alpha 1	10	22	DRHITIFSPEGRL			11	1540.82	std20S	0	SYJLN180228-02|SYJLN180228-04|SYJLN180228-06|SYJLN180228-08	2|3	9.0073|9.010677|9.011453|9.01187|9.013722|9.015751|9.016053|9.020017	19247397|19258491|19704239|19860799|19967732|20540668|21839491|21877471	514.54771|514.551749|514.554172|514.563559|771.294313|771.302012|771.302787|771.311336	Rep.2	Alpha 1DRHITIFSPEGRL	1540.574074|1540.589472|1540.591022|1540.60812|1540.621302|1540.633419|1540.640688|1540.668849	-0.0415613953605316|-0.0261633953605269|-0.0246133953605749|-0.00751539536054224|0.00566660463982771|0.0177836046395896|0.0250526046395407|0.0532136046397227	0.000793171
Alpha 1	10	22	DRHITIFSPEGRL			11	1540.82	std20S	0	SYJLN180228-02|SYJLN180228-04|SYJLN180228-06|SYJLN180228-08	2|3	9.0073|9.010677|9.011453|9.01187|9.013722|9.015751|9.016053|9.020017	19247397|19258491|19704239|19860799|19967732|20540668|21839491|21877471	514.54771|514.551749|514.554172|514.563559|771.294313|771.302012|771.302787|771.311336	Rep.3	Alpha 1DRHITIFSPEGRL	1540.574074|1540.589472|1540.591022|1540.60812|1540.621302|1540.633419|1540.640688|1540.668849	-0.0415613953605316|-0.0261633953605269|-0.0246133953605749|-0.00751539536054224|0.00566660463982771|0.0177836046395896|0.0250526046395407|0.0532136046397227	0.0013415
Alpha 1	10	22	DRHITIFSPEGRL			11	1540.82	std20S	0	SYJLN180228-02|SYJLN180228-04|SYJLN180228-06|SYJLN180228-08	2|3	9.0073|9.010677|9.011453|9.01187|9.013722|9.015751|9.016053|9.020017	19247397|19258491|19704239|19860799|19967732|20540668|21839491|21877471	514.54771|514.551749|514.554172|514.563559|771.294313|771.302012|771.302787|771.311336	Rep.4	Alpha 1DRHITIFSPEGRL	1540.574074|1540.589472|1540.591022|1540.60812|1540.621302|1540.633419|1540.640688|1540.668849	-0.0415613953605316|-0.0261633953605269|-0.0246133953605749|-0.00751539536054224|0.00566660463982771|0.0177836046395896|0.0250526046395407|0.0532136046397227	-0.000316545
Alpha 1	10	22	DRHITIFSPEGRL			11	1540.82	std20S	0.5	SYJLN180228-10|SYJLN180228-12|SYJLN180228-14	2|3	9.008543|9.009662|9.011429|9.012338|9.018658|9.021719	16827232|17145126|17292148|17997475|18236310|19239115	515.124989|515.136496|515.137321|772.211011|772.214931|772.224748	Rep.1	Alpha 1DRHITIFSPEGRL	1542.353139|1542.38766|1542.390135|1542.40747|1542.41531|1542.434944	1.73750360463987|1.77202460463945|1.77449960463969|1.79183460463946|1.79967460463945|1.81930860463945	0.161475
Alpha 1	10	22	DRHITIFSPEGRL			11	1540.82	std20S	0.5	SYJLN180228-10|SYJLN180228-12|SYJLN180228-14	2|3	9.008543|9.009662|9.011429|9.012338|9.018658|9.021719	16827232|17145126|17292148|17997475|18236310|19239115	515.124989|515.136496|515.137321|772.211011|772.214931|772.224748	Rep.2	Alpha 1DRHITIFSPEGRL	1542.353139|1542.38766|1542.390135|1542.40747|1542.41531|1542.434944	1.73750360463987|1.77202460463945|1.77449960463969|1.79183460463946|1.79967460463945|1.81930860463945	0.162308
Alpha 1	10	22	DRHITIFSPEGRL			11	1540.82	std20S	0.5	SYJLN180228-10|SYJLN180228-12|SYJLN180228-14	2|3	9.008543|9.009662|9.011429|9.012338|9.018658|9.021719	16827232|17145126|17292148|17997475|18236310|19239115	515.124989|515.136496|515.137321|772.211011|772.214931|772.224748	Rep.3	Alpha 1DRHITIFSPEGRL	1542.353139|1542.38766|1542.390135|1542.40747|1542.41531|1542.434944	1.73750360463987|1.77202460463945|1.77449960463969|1.79183460463946|1.79967460463945|1.81930860463945	0.162082
Alpha 1	10	22	DRHITIFSPEGRL			11	1540.82	std20S	1	SYJLN180228-16|SYJLN180228-18|SYJLN180228-20	2|3	9.012067|9.013427|9.015663|9.018345|9.024681|9.026362	13041237|13515755|14696838|15716084|16452565|16825470	515.15034|515.151817|515.15723|772.235285|772.24307|772.248895	Rep.1	Alpha 1DRHITIFSPEGRL	1542.429192|1542.433623|1542.449862|1542.456018|1542.471588|1542.483238	1.81355660463964|1.81798760463994|1.83422660463975|1.84038260463944|1.85595260463947|1.86760260463939	0.168124
Alpha 1	10	22	DRHITIFSPEGRL			11	1540.82	std20S	1	SYJLN180228-16|SYJLN180228-18|SYJLN180228-20	2|3	9.012067|9.013427|9.015663|9.018345|9.024681|9.026362	13041237|13515755|14696838|15716084|16452565|16825470	515.15034|515.151817|515.15723|772.235285|772.24307|772.248895	Rep.2	Alpha 1DRHITIFSPEGRL	1542.429192|1542.433623|1542.449862|1542.456018|1542.471588|1542.483238	1.81355660463964|1.81798760463994|1.83422660463975|1.84038260463944|1.85595260463947|1.86760260463939	0.166006
Alpha 1	10	22	DRHITIFSPEGRL			11	1540.82	std20S	1	SYJLN180228-16|SYJLN180228-18|SYJLN180228-20	2|3	9.012067|9.013427|9.015663|9.018345|9.024681|9.026362	13041237|13515755|14696838|15716084|16452565|16825470	515.15034|515.151817|515.15723|772.235285|772.24307|772.248895	Rep.3	Alpha 1DRHITIFSPEGRL	1542.429192|1542.433623|1542.449862|1542.456018|1542.471588|1542.483238	1.81355660463964|1.81798760463994|1.83422660463975|1.84038260463944|1.85595260463947|1.86760260463939	0.166828
Alpha 1	10	22	DRHITIFSPEGRL			11	1540.82	std20S	5	SYJLN180228-22|SYJLN180228-24|SYJLN180228-26	2|3	9.024938|9.026669|9.027629|9.028494|9.030695|9.031329	11941545|13079831|13168965|15124745|15932353|16320087	515.163582|515.17152|515.18058|772.278531|772.300495|772.321611	Rep.1	Alpha 1DRHITIFSPEGRL	1542.468918|1542.492732|1542.519912|1542.54251|1542.586438|1542.62867	1.85328260463962|1.87709660463975|1.90427660463956|1.92687460463958|1.9708026046394|2.01303460463942	0.171468
Alpha 1	10	22	DRHITIFSPEGRL			11	1540.82	std20S	5	SYJLN180228-22|SYJLN180228-24|SYJLN180228-26	2|3	9.024938|9.026669|9.027629|9.028494|9.030695|9.031329	11941545|13079831|13168965|15124745|15932353|16320087	515.163582|515.17152|515.18058|772.278531|772.300495|772.321611	Rep.2	Alpha 1DRHITIFSPEGRL	1542.468918|1542.492732|1542.519912|1542.54251|1542.586438|1542.62867	1.85328260463962|1.87709660463975|1.90427660463956|1.92687460463958|1.9708026046394|2.01303460463942	0.174486
Alpha 1	10	22	DRHITIFSPEGRL			11	1540.82	std20S	5	SYJLN180228-22|SYJLN180228-24|SYJLN180228-26	2|3	9.024938|9.026669|9.027629|9.028494|9.030695|9.031329	11941545|13079831|13168965|15124745|15932353|16320087	515.163582|515.17152|515.18058|772.278531|772.300495|772.321611	Rep.3	Alpha 1DRHITIFSPEGRL	1542.468918|1542.492732|1542.519912|1542.54251|1542.586438|1542.62867	1.85328260463962|1.87709660463975|1.90427660463956|1.92687460463958|1.9708026046394|2.01303460463942	0.177478
Alpha 1	10	22	DRHITIFSPEGRL			11	1540.82	std20S	10	SYJLN180228-28|SYJLN180228-30|SYJLN180302-39|SYJLN180302-41	2|3	8.996442|8.999607|9.002033|9.005874|9.029344|9.031624|9.056972|9.060493	803316|1840594|7234991|7622596|8504451|8695588|10468798|14233318	515.181487|515.232934|515.236934|515.241098|772.348957|772.367029|772.3797|772.44748	Rep.1	Alpha 1DRHITIFSPEGRL	1542.522633|1542.676974|1542.683362|1542.688974|1542.701466|1542.719506|1542.744848|1542.880408	1.90699760463963|2.06133860463956|2.06772660463957|2.07333860463973|2.08583060463957|2.1038706046395|2.12921260463941|2.26477260463957	0.179556
Alpha 1	10	22	DRHITIFSPEGRL			11	1540.82	std20S	10	SYJLN180228-28|SYJLN180228-30|SYJLN180302-39|SYJLN180302-41	2|3	8.996442|8.999607|9.002033|9.005874|9.029344|9.031624|9.056972|9.060493	803316|1840594|7234991|7622596|8504451|8695588|10468798|14233318	515.181487|515.232934|515.236934|515.241098|772.348957|772.367029|772.3797|772.44748	Rep.2	Alpha 1DRHITIFSPEGRL	1542.522633|1542.676974|1542.683362|1542.688974|1542.701466|1542.719506|1542.744848|1542.880408	1.90699760463963|2.06133860463956|2.06772660463957|2.07333860463973|2.08583060463957|2.1038706046395|2.12921260463941|2.26477260463957	0.193773
Alpha 1	10	22	DRHITIFSPEGRL			11	1540.82	std20S	10	SYJLN180228-28|SYJLN180228-30|SYJLN180302-39|SYJLN180302-41	2|3	8.996442|8.999607|9.002033|9.005874|9.029344|9.031624|9.056972|9.060493	803316|1840594|7234991|7622596|8504451|8695588|10468798|14233318	515.181487|515.232934|515.236934|515.241098|772.348957|772.367029|772.3797|772.44748	Rep.3	Alpha 1DRHITIFSPEGRL	1542.522633|1542.676974|1542.683362|1542.688974|1542.701466|1542.719506|1542.744848|1542.880408	1.90699760463963|2.06133860463956|2.06772660463957|2.07333860463973|2.08583060463957|2.1038706046395|2.12921260463941|2.26477260463957	0.191463
Alpha 1	10	22	DRHITIFSPEGRL			11	1540.82	std20S	10	SYJLN180228-28|SYJLN180228-30|SYJLN180302-39|SYJLN180302-41	2|3	8.996442|8.999607|9.002033|9.005874|9.029344|9.031624|9.056972|9.060493	803316|1840594|7234991|7622596|8504451|8695588|10468798|14233318	515.181487|515.232934|515.236934|515.241098|772.348957|772.367029|772.3797|772.44748	Rep.4	Alpha 1DRHITIFSPEGRL	1542.522633|1542.676974|1542.683362|1542.688974|1542.701466|1542.719506|1542.744848|1542.880408	1.90699760463963|2.06133860463956|2.06772660463957|2.07333860463973|2.08583060463957|2.1038706046395|2.12921260463941|2.26477260463957	0.189172
Alpha 1	10	22	DRHITIFSPEGRL			11	1540.82	std20S	30	SYJLN180302-43|SYJLN180302-45|SYJLN180302-47	2|3	8.997972|8.999286|9.002111|9.004806|9.006668|9.010523	5380727|5431684|6276637|7201066|7456100|8168168	515.357608|515.358797|515.370825|772.572274|772.582393|772.623139	Rep.1	Alpha 1DRHITIFSPEGRL	1543.050996|1543.054563|1543.090647|1543.129996|1543.150234|1543.231726	2.43536060463975|2.43892760463973|2.47501160463958|2.51436060463948|2.53459860463954|2.61609060463957	0.2247
Alpha 1	10	22	DRHITIFSPEGRL			11	1540.82	std20S	30	SYJLN180302-43|SYJLN180302-45|SYJLN180302-47	2|3	8.997972|8.999286|9.002111|9.004806|9.006668|9.010523	5380727|5431684|6276637|7201066|7456100|8168168	515.357608|515.358797|515.370825|772.572274|772.582393|772.623139	Rep.2	Alpha 1DRHITIFSPEGRL	1543.050996|1543.054563|1543.090647|1543.129996|1543.150234|1543.231726	2.43536060463975|2.43892760463973|2.47501160463958|2.51436060463948|2.53459860463954|2.61609060463957	0.230516
Alpha 1	10	22	DRHITIFSPEGRL			11	1540.82	std20S	30	SYJLN180302-43|SYJLN180302-45|SYJLN180302-47	2|3	8.997972|8.999286|9.002111|9.004806|9.006668|9.010523	5380727|5431684|6276637|7201066|7456100|8168168	515.357608|515.358797|515.370825|772.572274|772.582393|772.623139	Rep.3	Alpha 1DRHITIFSPEGRL	1543.050996|1543.054563|1543.090647|1543.129996|1543.150234|1543.231726	2.43536060463975|2.43892760463973|2.47501160463958|2.51436060463948|2.53459860463954|2.61609060463957	0.225178
Alpha 1	97	108	EAANWKYKYGYE			11	1521.7	i20S + PA28ab	0	SYJLN180316-04|SYJLN180316-06	2	7.51741|7.524798	74796|166208	761.722821|761.78808	Rep.1	Alpha 1EAANWKYKYGYE	1521.43109|1521.561608	-0.0900115174190432|0.0405064825811223	-0.00818287
Alpha 1	97	108	EAANWKYKYGYE			11	1521.7	i20S + PA28ab	0	SYJLN180316-04|SYJLN180316-06	2	7.51741|7.524798	74796|166208	761.722821|761.78808	Rep.2	Alpha 1EAANWKYKYGYE	1521.43109|1521.561608	-0.0900115174190432|0.0405064825811223	0.00368241
Alpha 1	97	108	EAANWKYKYGYE			11	1521.7	i20S + PA28ab	0.5	SYJLN180316-08|SYJLN180316-18|SYJLN180316-28	2	7.563249|7.568939|7.56997	128251|178751|216457	762.252776|762.266286|762.278254	Rep.1	Alpha 1EAANWKYKYGYE	1522.491|1522.51802|1522.541956	0.969898482581129|0.996918482581123|1.02085448258094	0.090629
Alpha 1	97	108	EAANWKYKYGYE			11	1521.7	i20S + PA28ab	0.5	SYJLN180316-08|SYJLN180316-18|SYJLN180316-28	2	7.563249|7.568939|7.56997	128251|178751|216457	762.252776|762.266286|762.278254	Rep.2	Alpha 1EAANWKYKYGYE	1522.491|1522.51802|1522.541956	0.969898482581129|0.996918482581123|1.02085448258094	0.0881726
Alpha 1	97	108	EAANWKYKYGYE			11	1521.7	i20S + PA28ab	0.5	SYJLN180316-08|SYJLN180316-18|SYJLN180316-28	2	7.563249|7.568939|7.56997	128251|178751|216457	762.252776|762.266286|762.278254	Rep.3	Alpha 1EAANWKYKYGYE	1522.491|1522.51802|1522.541956	0.969898482581129|0.996918482581123|1.02085448258094	0.092805
Alpha 1	97	108	EAANWKYKYGYE			11	1521.7	i20S + PA28ab	1	SYJLN180316-10|SYJLN180316-20|SYJLN180316-30	2	7.565718|7.568372|7.57356	120606|187697|189812	762.258951|762.260126|762.280592	Rep.1	Alpha 1EAANWKYKYGYE	1522.50335|1522.5057|1522.546632	0.982248482581099|0.984598482581077|1.02553048258096	0.09323
Alpha 1	97	108	EAANWKYKYGYE			11	1521.7	i20S + PA28ab	1	SYJLN180316-10|SYJLN180316-20|SYJLN180316-30	2	7.565718|7.568372|7.57356	120606|187697|189812	762.258951|762.260126|762.280592	Rep.2	Alpha 1EAANWKYKYGYE	1522.50335|1522.5057|1522.546632	0.982248482581099|0.984598482581077|1.02553048258096	0.0892953
Alpha 1	97	108	EAANWKYKYGYE			11	1521.7	i20S + PA28ab	1	SYJLN180316-10|SYJLN180316-20|SYJLN180316-30	2	7.565718|7.568372|7.57356	120606|187697|189812	762.258951|762.260126|762.280592	Rep.3	Alpha 1EAANWKYKYGYE	1522.50335|1522.5057|1522.546632	0.982248482581099|0.984598482581077|1.02553048258096	0.089509
Alpha 1	97	108	EAANWKYKYGYE			11	1521.7	i20S + PA28ab	5	SYJLN180316-12|SYJLN180316-22|SYJLN180316-32	2	7.569796|7.575557|7.579014	110494|151968|191285	762.397233|762.409215|762.419927	Rep.1	Alpha 1EAANWKYKYGYE	1522.779914|1522.803878|1522.825302	1.25881248258111|1.28277648258108|1.30420048258111	0.116616
Alpha 1	97	108	EAANWKYKYGYE			11	1521.7	i20S + PA28ab	5	SYJLN180316-12|SYJLN180316-22|SYJLN180316-32	2	7.569796|7.575557|7.579014	110494|151968|191285	762.397233|762.409215|762.419927	Rep.2	Alpha 1EAANWKYKYGYE	1522.779914|1522.803878|1522.825302	1.25881248258111|1.28277648258108|1.30420048258111	0.118564
Alpha 1	97	108	EAANWKYKYGYE			11	1521.7	i20S + PA28ab	5	SYJLN180316-12|SYJLN180316-22|SYJLN180316-32	2	7.569796|7.575557|7.579014	110494|151968|191285	762.397233|762.409215|762.419927	Rep.3	Alpha 1EAANWKYKYGYE	1522.779914|1522.803878|1522.825302	1.25881248258111|1.28277648258108|1.30420048258111	0.114437
Alpha 1	97	108	EAANWKYKYGYE			11	1521.7	i20S + PA28ab	10	SYJLN180316-14|SYJLN180316-24|SYJLN180316-34	2	7.567561|7.569599|7.573881	59905|96645|192887	762.447419|762.455317|762.511478	Rep.1	Alpha 1EAANWKYKYGYE	1522.880286|1522.896082|1523.008404	1.35918448258099|1.37498048258112|1.48730248258107	0.124998
Alpha 1	97	108	EAANWKYKYGYE			11	1521.7	i20S + PA28ab	10	SYJLN180316-14|SYJLN180316-24|SYJLN180316-34	2	7.567561|7.569599|7.573881	59905|96645|192887	762.447419|762.455317|762.511478	Rep.2	Alpha 1EAANWKYKYGYE	1522.880286|1522.896082|1523.008404	1.35918448258099|1.37498048258112|1.48730248258107	0.135209
Alpha 1	97	108	EAANWKYKYGYE			11	1521.7	i20S + PA28ab	10	SYJLN180316-14|SYJLN180316-24|SYJLN180316-34	2	7.567561|7.569599|7.573881	59905|96645|192887	762.447419|762.455317|762.511478	Rep.3	Alpha 1EAANWKYKYGYE	1522.880286|1522.896082|1523.008404	1.35918448258099|1.37498048258112|1.48730248258107	0.123562
Alpha 1	97	108	EAANWKYKYGYE			11	1521.7	i20S + PA28ab	30	SYJLN180316-16|SYJLN180316-26	2	7.565974|7.569476	105358|149960	762.689895|762.724162	Rep.1	Alpha 1EAANWKYKYGYE	1523.365238|1523.433772	1.84413648258101|1.91267048258101	0.167649
Alpha 1	97	108	EAANWKYKYGYE			11	1521.7	i20S + PA28ab	30	SYJLN180316-16|SYJLN180316-26	2	7.565974|7.569476	105358|149960	762.689895|762.724162	Rep.2	Alpha 1EAANWKYKYGYE	1523.365238|1523.433772	1.84413648258101|1.91267048258101	0.173879
Alpha 1	97	108	EAANWKYKYGYE			11	1521.7	i20S + PA28g	0	SYJLN180305-03|SYJLN180305-05|SYJLN180305-07	2	7.537764|7.545561|7.545949	221288|314290|327885	761.778749|761.799966|761.80199	Rep.1	Alpha 1EAANWKYKYGYE	1521.542946|1521.58538|1521.589428	-0.0330324517321969|0.00940154826798789|0.0134495482679995	0.000854686
Alpha 1	97	108	EAANWKYKYGYE			11	1521.7	i20S + PA28g	0	SYJLN180305-03|SYJLN180305-05|SYJLN180305-07	2	7.537764|7.545561|7.545949	221288|314290|327885	761.778749|761.799966|761.80199	Rep.2	Alpha 1EAANWKYKYGYE	1521.542946|1521.58538|1521.589428	-0.0330324517321969|0.00940154826798789|0.0134495482679995	0.00122269
Alpha 1	97	108	EAANWKYKYGYE			11	1521.7	i20S + PA28g	0	SYJLN180305-03|SYJLN180305-05|SYJLN180305-07	2	7.537764|7.545561|7.545949	221288|314290|327885	761.778749|761.799966|761.80199	Rep.3	Alpha 1EAANWKYKYGYE	1521.542946|1521.58538|1521.589428	-0.0330324517321969|0.00940154826798789|0.0134495482679995	-0.00300295
Alpha 1	97	108	EAANWKYKYGYE			11	1521.7	i20S + PA28g	0.5	SYJLN180305-09|SYJLN180305-11|SYJLN180305-13	2	7.532197|7.535089|7.537793	180636|190496|193898	762.236051|762.241193|762.242294	Rep.1	Alpha 1EAANWKYKYGYE	1522.45755|1522.467834|1522.470036	0.881571548267857|0.891855548267813|0.894057548267938	0.081278
Alpha 1	97	108	EAANWKYKYGYE			11	1521.7	i20S + PA28g	0.5	SYJLN180305-09|SYJLN180305-11|SYJLN180305-13	2	7.532197|7.535089|7.537793	180636|190496|193898	762.236051|762.241193|762.242294	Rep.2	Alpha 1EAANWKYKYGYE	1522.45755|1522.467834|1522.470036	0.881571548267857|0.891855548267813|0.894057548267938	0.0810778
Alpha 1	97	108	EAANWKYKYGYE			11	1521.7	i20S + PA28g	0.5	SYJLN180305-09|SYJLN180305-11|SYJLN180305-13	2	7.532197|7.535089|7.537793	180636|190496|193898	762.236051|762.241193|762.242294	Rep.3	Alpha 1EAANWKYKYGYE	1522.45755|1522.467834|1522.470036	0.881571548267857|0.891855548267813|0.894057548267938	0.0801429
Alpha 1	97	108	EAANWKYKYGYE			11	1521.7	i20S + PA28g	1	SYJLN180305-15|SYJLN180305-17|SYJLN180305-19	2	7.533898|7.536151|7.537097	157046|167990|173397	762.225189|762.255697|762.261829	Rep.1	Alpha 1EAANWKYKYGYE	1522.435826|1522.496842|1522.509106	0.859847548267908|0.920863548268017|0.933127548267976	0.0848298
Alpha 1	97	108	EAANWKYKYGYE			11	1521.7	i20S + PA28g	1	SYJLN180305-15|SYJLN180305-17|SYJLN180305-19	2	7.533898|7.536151|7.537097	157046|167990|173397	762.225189|762.255697|762.261829	Rep.2	Alpha 1EAANWKYKYGYE	1522.435826|1522.496842|1522.509106	0.859847548267908|0.920863548268017|0.933127548267976	0.078168
Alpha 1	97	108	EAANWKYKYGYE			11	1521.7	i20S + PA28g	1	SYJLN180305-15|SYJLN180305-17|SYJLN180305-19	2	7.533898|7.536151|7.537097	157046|167990|173397	762.225189|762.255697|762.261829	Rep.3	Alpha 1EAANWKYKYGYE	1522.435826|1522.496842|1522.509106	0.859847548267908|0.920863548268017|0.933127548267976	0.0837149
Alpha 1	97	108	EAANWKYKYGYE			11	1521.7	i20S + PA28g	5	SYJLN180305-21|SYJLN180305-23|SYJLN180305-25	2	7.528544|7.530065|7.534561	139386|146506|148804	762.316464|762.321365|762.339684	Rep.1	Alpha 1EAANWKYKYGYE	1522.618376|1522.628178|1522.664816	1.0423975482679|1.05219954826794|1.08883754826797	0.0947634
Alpha 1	97	108	EAANWKYKYGYE			11	1521.7	i20S + PA28g	5	SYJLN180305-21|SYJLN180305-23|SYJLN180305-25	2	7.528544|7.530065|7.534561	139386|146506|148804	762.316464|762.321365|762.339684	Rep.2	Alpha 1EAANWKYKYGYE	1522.618376|1522.628178|1522.664816	1.0423975482679|1.05219954826794|1.08883754826797	0.0989852
Alpha 1	97	108	EAANWKYKYGYE			11	1521.7	i20S + PA28g	5	SYJLN180305-21|SYJLN180305-23|SYJLN180305-25	2	7.528544|7.530065|7.534561	139386|146506|148804	762.316464|762.321365|762.339684	Rep.3	Alpha 1EAANWKYKYGYE	1522.618376|1522.628178|1522.664816	1.0423975482679|1.05219954826794|1.08883754826797	0.0956545
Alpha 1	97	108	EAANWKYKYGYE			11	1521.7	i20S + PA28g	10	SYJLN180305-27|SYJLN180305-29|SYJLN180305-31	2	7.525436|7.527617|7.528336	76181|122767|129833	762.333146|762.373551|762.378492	Rep.1	Alpha 1EAANWKYKYGYE	1522.65174|1522.73255|1522.742432	1.07576154826802|1.15657154826795|1.16645354826801	0.106041
Alpha 1	97	108	EAANWKYKYGYE			11	1521.7	i20S + PA28g	10	SYJLN180305-27|SYJLN180305-29|SYJLN180305-31	2	7.525436|7.527617|7.528336	76181|122767|129833	762.333146|762.373551|762.378492	Rep.2	Alpha 1EAANWKYKYGYE	1522.65174|1522.73255|1522.742432	1.07576154826802|1.15657154826795|1.16645354826801	0.0977965
Alpha 1	97	108	EAANWKYKYGYE			11	1521.7	i20S + PA28g	10	SYJLN180305-27|SYJLN180305-29|SYJLN180305-31	2	7.525436|7.527617|7.528336	76181|122767|129833	762.333146|762.373551|762.378492	Rep.3	Alpha 1EAANWKYKYGYE	1522.65174|1522.73255|1522.742432	1.07576154826802|1.15657154826795|1.16645354826801	0.105143
Alpha 1	97	108	EAANWKYKYGYE			11	1521.7	i20S + PA28g	30	SYJLN180306-03|SYJLN180306-05|SYJLN180306-07	2	7.535772|7.543208|7.551071	64399|72538|131324	762.476716|762.525779|762.58154	Rep.1	Alpha 1EAANWKYKYGYE	1522.93888|1523.037006|1523.148528	1.36290154826793|1.46102754826802|1.57254954826794	0.142959
Alpha 1	97	108	EAANWKYKYGYE			11	1521.7	i20S + PA28g	30	SYJLN180306-03|SYJLN180306-05|SYJLN180306-07	2	7.535772|7.543208|7.551071	64399|72538|131324	762.476716|762.525779|762.58154	Rep.2	Alpha 1EAANWKYKYGYE	1522.93888|1523.037006|1523.148528	1.36290154826793|1.46102754826802|1.57254954826794	0.132821
Alpha 1	97	108	EAANWKYKYGYE			11	1521.7	i20S + PA28g	30	SYJLN180306-03|SYJLN180306-05|SYJLN180306-07	2	7.535772|7.543208|7.551071	64399|72538|131324	762.476716|762.525779|762.58154	Rep.3	Alpha 1EAANWKYKYGYE	1522.93888|1523.037006|1523.148528	1.36290154826793|1.46102754826802|1.57254954826794	0.1239
Alpha 1	97	108	EAANWKYKYGYE			11	1521.7	i20S	0	SYJLN180306-09|SYJLN180306-11|SYJLN180306-13	2	7.541955|7.546834|7.54752	282358|303135|320219	761.785104|761.799789|761.806489	Rep.1	Alpha 1EAANWKYKYGYE	1521.555656|1521.585026|1521.598426	-0.0234709691490025|0.00589903085096921|0.0192990308510161	0.00175446
Alpha 1	97	108	EAANWKYKYGYE			11	1521.7	i20S	0	SYJLN180306-09|SYJLN180306-11|SYJLN180306-13	2	7.541955|7.546834|7.54752	282358|303135|320219	761.785104|761.799789|761.806489	Rep.2	Alpha 1EAANWKYKYGYE	1521.555656|1521.585026|1521.598426	-0.0234709691490025|0.00589903085096921|0.0192990308510161	0.000536276
Alpha 1	97	108	EAANWKYKYGYE			11	1521.7	i20S	0	SYJLN180306-09|SYJLN180306-11|SYJLN180306-13	2	7.541955|7.546834|7.54752	282358|303135|320219	761.785104|761.799789|761.806489	Rep.3	Alpha 1EAANWKYKYGYE	1521.555656|1521.585026|1521.598426	-0.0234709691490025|0.00589903085096921|0.0192990308510161	-0.00213372
Alpha 1	97	108	EAANWKYKYGYE			11	1521.7	i20S	0.5	SYJLN180306-15|SYJLN180306-25|SYJLN180306-35	2	7.535627|7.540121|7.544774	246691|284655|322467	762.196079|762.19858|762.220148	Rep.1	Alpha 1EAANWKYKYGYE	1522.377606|1522.382608|1522.425744	0.798479030851013|0.80348103085089|0.846617030850894	0.0769652
Alpha 1	97	108	EAANWKYKYGYE			11	1521.7	i20S	0.5	SYJLN180306-15|SYJLN180306-25|SYJLN180306-35	2	7.535627|7.540121|7.544774	246691|284655|322467	762.196079|762.19858|762.220148	Rep.2	Alpha 1EAANWKYKYGYE	1522.377606|1522.382608|1522.425744	0.798479030851013|0.80348103085089|0.846617030850894	0.072589
Alpha 1	97	108	EAANWKYKYGYE			11	1521.7	i20S	0.5	SYJLN180306-15|SYJLN180306-25|SYJLN180306-35	2	7.535627|7.540121|7.544774	246691|284655|322467	762.196079|762.19858|762.220148	Rep.3	Alpha 1EAANWKYKYGYE	1522.377606|1522.382608|1522.425744	0.798479030851013|0.80348103085089|0.846617030850894	0.0730437
Alpha 1	97	108	EAANWKYKYGYE			11	1521.7	i20S	1	SYJLN180306-17|SYJLN180306-27|SYJLN180306-37	2	7.53881|7.543542|7.543579	230402|278145|297760	762.193215|762.198899|762.214286	Rep.1	Alpha 1EAANWKYKYGYE	1522.371878|1522.383246|1522.41402	0.792751030850923|0.80411903085087|0.834893030850935	0.0720683
Alpha 1	97	108	EAANWKYKYGYE			11	1521.7	i20S	1	SYJLN180306-17|SYJLN180306-27|SYJLN180306-37	2	7.53881|7.543542|7.543579	230402|278145|297760	762.193215|762.198899|762.214286	Rep.2	Alpha 1EAANWKYKYGYE	1522.371878|1522.383246|1522.41402	0.792751030850923|0.80411903085087|0.834893030850935	0.0731017
Alpha 1	97	108	EAANWKYKYGYE			11	1521.7	i20S	1	SYJLN180306-17|SYJLN180306-27|SYJLN180306-37	2	7.53881|7.543542|7.543579	230402|278145|297760	762.193215|762.198899|762.214286	Rep.3	Alpha 1EAANWKYKYGYE	1522.371878|1522.383246|1522.41402	0.792751030850923|0.80411903085087|0.834893030850935	0.0758994
Alpha 1	97	108	EAANWKYKYGYE			11	1521.7	i20S	5	SYJLN180306-19|SYJLN180306-29|SYJLN180306-39	2	7.537861|7.544156|7.545455	173600|217508|257135	762.268044|762.279458|762.287775	Rep.1	Alpha 1EAANWKYKYGYE	1522.521536|1522.544364|1522.560998	0.942409030850968|0.965237030850858|0.981871030850925	0.0856735
Alpha 1	97	108	EAANWKYKYGYE			11	1521.7	i20S	5	SYJLN180306-19|SYJLN180306-29|SYJLN180306-39	2	7.537861|7.544156|7.545455	173600|217508|257135	762.268044|762.279458|762.287775	Rep.2	Alpha 1EAANWKYKYGYE	1522.521536|1522.544364|1522.560998	0.942409030850968|0.965237030850858|0.981871030850925	0.0877488
Alpha 1	97	108	EAANWKYKYGYE			11	1521.7	i20S	5	SYJLN180306-19|SYJLN180306-29|SYJLN180306-39	2	7.537861|7.544156|7.545455	173600|217508|257135	762.268044|762.279458|762.287775	Rep.3	Alpha 1EAANWKYKYGYE	1522.521536|1522.544364|1522.560998	0.942409030850968|0.965237030850858|0.981871030850925	0.089261
Alpha 1	97	108	EAANWKYKYGYE			11	1521.7	i20S	10	SYJLN180306-21|SYJLN180306-31|SYJLN180306-41	2	7.534479|7.537327|7.547004	165790|207874|255552	762.303458|762.358707|762.372556	Rep.1	Alpha 1EAANWKYKYGYE	1522.592364|1522.702862|1522.73056	1.01323703085086|1.12373503085087|1.15143303085097	0.102158
Alpha 1	97	108	EAANWKYKYGYE			11	1521.7	i20S	10	SYJLN180306-21|SYJLN180306-31|SYJLN180306-41	2	7.534479|7.537327|7.547004	165790|207874|255552	762.303458|762.358707|762.372556	Rep.2	Alpha 1EAANWKYKYGYE	1522.592364|1522.702862|1522.73056	1.01323703085086|1.12373503085087|1.15143303085097	0.104676
Alpha 1	97	108	EAANWKYKYGYE			11	1521.7	i20S	10	SYJLN180306-21|SYJLN180306-31|SYJLN180306-41	2	7.534479|7.537327|7.547004	165790|207874|255552	762.303458|762.358707|762.372556	Rep.3	Alpha 1EAANWKYKYGYE	1522.592364|1522.702862|1522.73056	1.01323703085086|1.12373503085087|1.15143303085097	0.0921125
Alpha 1	97	108	EAANWKYKYGYE			11	1521.7	i20S	30	SYJLN180306-23|SYJLN180306-33|SYJLN180306-43	2	7.535031|7.539604|7.542776	128910|172811|203039	762.510715|762.533957|762.558942	Rep.1	Alpha 1EAANWKYKYGYE	1523.006878|1523.053362|1523.103332	1.42775103085091|1.47423503085088|1.52420503085091	0.134021
Alpha 1	97	108	EAANWKYKYGYE			11	1521.7	i20S	30	SYJLN180306-23|SYJLN180306-33|SYJLN180306-43	2	7.535031|7.539604|7.542776	128910|172811|203039	762.510715|762.533957|762.558942	Rep.2	Alpha 1EAANWKYKYGYE	1523.006878|1523.053362|1523.103332	1.42775103085091|1.47423503085088|1.52420503085091	0.129796
Alpha 1	97	108	EAANWKYKYGYE			11	1521.7	i20S	30	SYJLN180306-23|SYJLN180306-33|SYJLN180306-43	2	7.535031|7.539604|7.542776	128910|172811|203039	762.510715|762.533957|762.558942	Rep.3	Alpha 1EAANWKYKYGYE	1523.006878|1523.053362|1523.103332	1.42775103085091|1.47423503085088|1.52420503085091	0.138564
Alpha 1	97	108	EAANWKYKYGYE			11	1521.7	std20S + PA28ab	0	SYJLN180315-04|SYJLN180315-06	2	7.515539|7.517985	163947|181070	761.78277|761.798451	Rep.1	Alpha 1EAANWKYKYGYE	1521.550988|1521.58235	-0.0149027607740209|0.0164592392259237	0.00149629
Alpha 1	97	108	EAANWKYKYGYE			11	1521.7	std20S + PA28ab	0	SYJLN180315-04|SYJLN180315-06	2	7.515539|7.517985	163947|181070	761.78277|761.798451	Rep.2	Alpha 1EAANWKYKYGYE	1521.550988|1521.58235	-0.0149027607740209|0.0164592392259237	-0.0013548
Alpha 1	97	108	EAANWKYKYGYE			11	1521.7	std20S + PA28ab	0.5	SYJLN180315-08|SYJLN180315-18|SYJLN180315-28	2	7.508868|7.514877|7.546197	174808|196049|207892	762.284651|762.297168|762.378601	Rep.1	Alpha 1EAANWKYKYGYE	1522.55475|1522.579784|1522.74265	0.988859239226031|1.01389323922604|1.17675923922593	0.106978
Alpha 1	97	108	EAANWKYKYGYE			11	1521.7	std20S + PA28ab	0.5	SYJLN180315-08|SYJLN180315-18|SYJLN180315-28	2	7.508868|7.514877|7.546197	174808|196049|207892	762.284651|762.297168|762.378601	Rep.2	Alpha 1EAANWKYKYGYE	1522.55475|1522.579784|1522.74265	0.988859239226031|1.01389323922604|1.17675923922593	0.0898963
Alpha 1	97	108	EAANWKYKYGYE			11	1521.7	std20S + PA28ab	0.5	SYJLN180315-08|SYJLN180315-18|SYJLN180315-28	2	7.508868|7.514877|7.546197	174808|196049|207892	762.284651|762.297168|762.378601	Rep.3	Alpha 1EAANWKYKYGYE	1522.55475|1522.579784|1522.74265	0.988859239226031|1.01389323922604|1.17675923922593	0.0921721
Alpha 1	97	108	EAANWKYKYGYE			11	1521.7	std20S + PA28ab	1	SYJLN180315-20|SYJLN180315-30	2	7.509289|7.51103	181368|214625	762.276603|762.326756	Rep.1	Alpha 1EAANWKYKYGYE	1522.538654|1522.63896	0.972763239225969|1.07306923922602	0.0975517
Alpha 1	97	108	EAANWKYKYGYE			11	1521.7	std20S + PA28ab	1	SYJLN180315-20|SYJLN180315-30	2	7.509289|7.51103	181368|214625	762.276603|762.326756	Rep.2	Alpha 1EAANWKYKYGYE	1522.538654|1522.63896	0.972763239225969|1.07306923922602	0.088433
Alpha 1	97	108	EAANWKYKYGYE			11	1521.7	std20S + PA28ab	5	SYJLN180315-12|SYJLN180315-22|SYJLN180315-32	2	7.514081|7.514737|7.518025	168673|183496|197720	762.372987|762.378535|762.392117	Rep.1	Alpha 1EAANWKYKYGYE	1522.731422|1522.742518|1522.769682	1.16553123922586|1.17662723922604|1.20379123922589	0.106966
Alpha 1	97	108	EAANWKYKYGYE			11	1521.7	std20S + PA28ab	5	SYJLN180315-12|SYJLN180315-22|SYJLN180315-32	2	7.514081|7.514737|7.518025	168673|183496|197720	762.372987|762.378535|762.392117	Rep.2	Alpha 1EAANWKYKYGYE	1522.731422|1522.742518|1522.769682	1.16553123922586|1.17662723922604|1.20379123922589	0.109436
Alpha 1	97	108	EAANWKYKYGYE			11	1521.7	std20S + PA28ab	5	SYJLN180315-12|SYJLN180315-22|SYJLN180315-32	2	7.514081|7.514737|7.518025	168673|183496|197720	762.372987|762.378535|762.392117	Rep.3	Alpha 1EAANWKYKYGYE	1522.731422|1522.742518|1522.769682	1.16553123922586|1.17662723922604|1.20379123922589	0.105957
Alpha 1	97	108	EAANWKYKYGYE			11	1521.7	std20S + PA28ab	10	SYJLN180315-14|SYJLN180315-24|SYJLN180315-34	2	7.509098|7.510936|7.523864	151192|186286|190072	762.401821|762.421976|762.430014	Rep.1	Alpha 1EAANWKYKYGYE	1522.78909|1522.8294|1522.845476	1.22319923922601|1.26350923922587|1.27958523922598	0.114864
Alpha 1	97	108	EAANWKYKYGYE			11	1521.7	std20S + PA28ab	10	SYJLN180315-14|SYJLN180315-24|SYJLN180315-34	2	7.509098|7.510936|7.523864	151192|186286|190072	762.401821|762.421976|762.430014	Rep.2	Alpha 1EAANWKYKYGYE	1522.78909|1522.8294|1522.845476	1.22319923922601|1.26350923922587|1.27958523922598	0.1112
Alpha 1	97	108	EAANWKYKYGYE			11	1521.7	std20S + PA28ab	10	SYJLN180315-14|SYJLN180315-24|SYJLN180315-34	2	7.509098|7.510936|7.523864	151192|186286|190072	762.401821|762.421976|762.430014	Rep.3	Alpha 1EAANWKYKYGYE	1522.78909|1522.8294|1522.845476	1.22319923922601|1.26350923922587|1.27958523922598	0.116326
Alpha 1	97	108	EAANWKYKYGYE			11	1521.7	std20S + PA28ab	30	SYJLN180315-16|SYJLN180315-26|SYJLN180315-36	2	7.505512|7.511026|7.521087	134981|159775|165881	762.576373|762.628846|762.659191	Rep.1	Alpha 1EAANWKYKYGYE	1523.138194|1523.24314|1523.30383	1.5723032392259|1.67724923922583|1.73793923922585	0.152477
Alpha 1	97	108	EAANWKYKYGYE			11	1521.7	std20S + PA28ab	30	SYJLN180315-16|SYJLN180315-26|SYJLN180315-36	2	7.505512|7.511026|7.521087	134981|159775|165881	762.576373|762.628846|762.659191	Rep.2	Alpha 1EAANWKYKYGYE	1523.138194|1523.24314|1523.30383	1.5723032392259|1.67724923922583|1.73793923922585	0.157994
Alpha 1	97	108	EAANWKYKYGYE			11	1521.7	std20S + PA28ab	30	SYJLN180315-16|SYJLN180315-26|SYJLN180315-36	2	7.505512|7.511026|7.521087	134981|159775|165881	762.576373|762.628846|762.659191	Rep.3	Alpha 1EAANWKYKYGYE	1523.138194|1523.24314|1523.30383	1.5723032392259|1.67724923922583|1.73793923922585	0.142937
Alpha 1	97	108	EAANWKYKYGYE			11	1521.7	std20S + PA28g	0	SYJLN180302-02|SYJLN180302-04|SYJLN180302-06	1|2	7.498243|7.501127|7.505021|7.505327|7.5107|7.512855	17137|21625|28283|960797|1238926|1401739	761.79031|761.791454|761.807984|1522.445768|1522.507185|1522.509848	Rep.1	Alpha 1EAANWKYKYGYE	1521.438492|1521.499909|1521.502572|1521.566068|1521.568356|1521.601416	-0.140296487083788|-0.0788794870838956|-0.0762164870839115|-0.012720487083925|-0.01043248708379|0.0226275129161877	0.00187454
Alpha 1	97	108	EAANWKYKYGYE			11	1521.7	std20S + PA28g	0	SYJLN180302-02|SYJLN180302-04|SYJLN180302-06	1|2	7.498243|7.501127|7.505021|7.505327|7.5107|7.512855	17137|21625|28283|960797|1238926|1401739	761.79031|761.791454|761.807984|1522.445768|1522.507185|1522.509848	Rep.2	Alpha 1EAANWKYKYGYE	1521.438492|1521.499909|1521.502572|1521.566068|1521.568356|1521.601416	-0.140296487083788|-0.0788794870838956|-0.0762164870839115|-0.012720487083925|-0.01043248708379|0.0226275129161877	-0.00115094
Alpha 1	97	108	EAANWKYKYGYE			11	1521.7	std20S + PA28g	0	SYJLN180302-02|SYJLN180302-04|SYJLN180302-06	1|2	7.498243|7.501127|7.505021|7.505327|7.5107|7.512855	17137|21625|28283|960797|1238926|1401739	761.79031|761.791454|761.807984|1522.445768|1522.507185|1522.509848	Rep.3	Alpha 1EAANWKYKYGYE	1521.438492|1521.499909|1521.502572|1521.566068|1521.568356|1521.601416	-0.140296487083788|-0.0788794870838956|-0.0762164870839115|-0.012720487083925|-0.01043248708379|0.0226275129161877	-0.00125756
Alpha 1	97	108	EAANWKYKYGYE			11	1521.7	std20S + PA28g	0.5	SYJLN180302-08|SYJLN180302-10|SYJLN180302-12	1|2	7.513265|7.516805|7.517577|7.525928	10846|628195|720546|777182	762.291664|762.294994|762.2955|1523.23521	Rep.1	Alpha 1EAANWKYKYGYE	1522.227934|1522.568776|1522.575436|1522.576448	0.64914551291622|0.989987512916059|0.99664751291607|0.997659512916016	0.0901695
Alpha 1	97	108	EAANWKYKYGYE			11	1521.7	std20S + PA28g	0.5	SYJLN180302-08|SYJLN180302-10|SYJLN180302-12	1|2	7.513265|7.516805|7.517577|7.525928	10846|628195|720546|777182	762.291664|762.294994|762.2955|1523.23521	Rep.2	Alpha 1EAANWKYKYGYE	1522.227934|1522.568776|1522.575436|1522.576448	0.64914551291622|0.989987512916059|0.99664751291607|0.997659512916016	0.0906963
Alpha 1	97	108	EAANWKYKYGYE			11	1521.7	std20S + PA28g	0.5	SYJLN180302-08|SYJLN180302-10|SYJLN180302-12	1|2	7.513265|7.516805|7.517577|7.525928	10846|628195|720546|777182	762.291664|762.294994|762.2955|1523.23521	Rep.3	Alpha 1EAANWKYKYGYE	1522.227934|1522.568776|1522.575436|1522.576448	0.64914551291622|0.989987512916059|0.99664751291607|0.997659512916016	0.0899989
Alpha 1	97	108	EAANWKYKYGYE			11	1521.7	std20S + PA28g	1	SYJLN180302-14|SYJLN180302-16|SYJLN180302-18	1|2	7.516289|7.517357|7.518812|7.520643	8796|653607|664946|710911	762.319399|762.32646|762.347135|1522.840419	Rep.1	Alpha 1EAANWKYKYGYE	1521.833143|1522.624246|1522.638368|1522.679718	0.254354512916279|1.04545751291607|1.05957951291612|1.10092951291608	0.0991439
Alpha 1	97	108	EAANWKYKYGYE			11	1521.7	std20S + PA28g	1	SYJLN180302-14|SYJLN180302-16|SYJLN180302-18	1|2	7.516289|7.517357|7.518812|7.520643	8796|653607|664946|710911	762.319399|762.32646|762.347135|1522.840419	Rep.2	Alpha 1EAANWKYKYGYE	1521.833143|1522.624246|1522.638368|1522.679718	0.254354512916279|1.04545751291607|1.05957951291612|1.10092951291608	0.0963254
Alpha 1	97	108	EAANWKYKYGYE			11	1521.7	std20S + PA28g	1	SYJLN180302-14|SYJLN180302-16|SYJLN180302-18	1|2	7.516289|7.517357|7.518812|7.520643	8796|653607|664946|710911	762.319399|762.32646|762.347135|1522.840419	Rep.3	Alpha 1EAANWKYKYGYE	1521.833143|1522.624246|1522.638368|1522.679718	0.254354512916279|1.04545751291607|1.05957951291612|1.10092951291608	0.0950416
Alpha 1	97	108	EAANWKYKYGYE			11	1521.7	std20S + PA28g	5	SYJLN180302-20|SYJLN180302-23|SYJLN180302-25	1|2	7.519884|7.526538|7.526806|7.610431|7.613072	9087|10463|653342|706709|893395	762.405919|762.413307|762.418257|1523.540072|1523.767088	Rep.1	Alpha 1EAANWKYKYGYE	1522.532796|1522.759812|1522.797286|1522.812062|1522.821962	0.954007512916178|1.18102351291623|1.2184975129162|1.23327351291618|1.2431735129162	0.112601
Alpha 1	97	108	EAANWKYKYGYE			11	1521.7	std20S + PA28g	5	SYJLN180302-20|SYJLN180302-23|SYJLN180302-25	1|2	7.519884|7.526538|7.526806|7.610431|7.613072	9087|10463|653342|706709|893395	762.405919|762.413307|762.418257|1523.540072|1523.767088	Rep.2	Alpha 1EAANWKYKYGYE	1522.532796|1522.759812|1522.797286|1522.812062|1522.821962	0.954007512916178|1.18102351291623|1.2184975129162|1.23327351291618|1.2431735129162	0.110738
Alpha 1	97	108	EAANWKYKYGYE			11	1521.7	std20S + PA28g	5	SYJLN180302-20|SYJLN180302-23|SYJLN180302-25	1|2	7.519884|7.526538|7.526806|7.610431|7.613072	9087|10463|653342|706709|893395	762.405919|762.413307|762.418257|1523.540072|1523.767088	Rep.3	Alpha 1EAANWKYKYGYE	1522.532796|1522.759812|1522.797286|1522.812062|1522.821962	0.954007512916178|1.18102351291623|1.2184975129162|1.23327351291618|1.2431735129162	0.112116
Alpha 1	97	108	EAANWKYKYGYE			11	1521.7	std20S + PA28g	10	SYJLN180302-27|SYJLN180302-29|SYJLN180302-31	1|2	7.497844|7.499336|7.507669|7.513194	7413|546743|640203|641669	762.41741|762.422217|762.448147|1523.678562	Rep.1	Alpha 1EAANWKYKYGYE	1522.671286|1522.820268|1522.829882|1522.881742	1.09249751291622|1.24147951291616|1.25109351291621|1.30295351291602	0.113571
Alpha 1	97	108	EAANWKYKYGYE			11	1521.7	std20S + PA28g	10	SYJLN180302-27|SYJLN180302-29|SYJLN180302-31	1|2	7.497844|7.499336|7.507669|7.513194	7413|546743|640203|641669	762.41741|762.422217|762.448147|1523.678562	Rep.2	Alpha 1EAANWKYKYGYE	1522.671286|1522.820268|1522.829882|1522.881742	1.09249751291622|1.24147951291616|1.25109351291621|1.30295351291602	0.11845
Alpha 1	97	108	EAANWKYKYGYE			11	1521.7	std20S + PA28g	10	SYJLN180302-27|SYJLN180302-29|SYJLN180302-31	1|2	7.497844|7.499336|7.507669|7.513194	7413|546743|640203|641669	762.41741|762.422217|762.448147|1523.678562	Rep.3	Alpha 1EAANWKYKYGYE	1522.671286|1522.820268|1522.829882|1522.881742	1.09249751291622|1.24147951291616|1.25109351291621|1.30295351291602	0.112862
Alpha 1	97	108	EAANWKYKYGYE			11	1521.7	std20S + PA28g	30	SYJLN180302-33|SYJLN180302-35|SYJLN180302-37	2	7.507356|7.510758|7.512803	417008|559509|571370	762.555058|762.557822|762.559488	Rep.1	Alpha 1EAANWKYKYGYE	1523.095564|1523.101092|1523.104424	1.51677551291618|1.5223035129161|1.5256355129161	0.138694
Alpha 1	97	108	EAANWKYKYGYE			11	1521.7	std20S + PA28g	30	SYJLN180302-33|SYJLN180302-35|SYJLN180302-37	2	7.507356|7.510758|7.512803	417008|559509|571370	762.555058|762.557822|762.559488	Rep.2	Alpha 1EAANWKYKYGYE	1523.095564|1523.101092|1523.104424	1.51677551291618|1.5223035129161|1.5256355129161	0.137889
Alpha 1	97	108	EAANWKYKYGYE			11	1521.7	std20S + PA28g	30	SYJLN180302-33|SYJLN180302-35|SYJLN180302-37	2	7.507356|7.510758|7.512803	417008|559509|571370	762.555058|762.557822|762.559488	Rep.3	Alpha 1EAANWKYKYGYE	1523.095564|1523.101092|1523.104424	1.51677551291618|1.5223035129161|1.5256355129161	0.138391
Alpha 1	97	108	EAANWKYKYGYE			11	1521.7	std20S	0	SYJLN180228-02|SYJLN180228-04|SYJLN180228-06|SYJLN180228-08	2	7.491241|7.495398|7.496495|7.496824	2339151|2393252|2562419|2629773	761.790453|761.791486|761.79391|761.808367	Rep.1	Alpha 1EAANWKYKYGYE	1521.566354|1521.56842|1521.573268|1521.602182	-0.0108098426389915|-0.00874384263897809|-0.00389584263893994|0.0250181573610462	-0.000354168
Alpha 1	97	108	EAANWKYKYGYE			11	1521.7	std20S	0	SYJLN180228-02|SYJLN180228-04|SYJLN180228-06|SYJLN180228-08	2	7.491241|7.495398|7.496495|7.496824	2339151|2393252|2562419|2629773	761.790453|761.791486|761.79391|761.808367	Rep.2	Alpha 1EAANWKYKYGYE	1521.566354|1521.56842|1521.573268|1521.602182	-0.0108098426389915|-0.00874384263897809|-0.00389584263893994|0.0250181573610462	-0.000794895
Alpha 1	97	108	EAANWKYKYGYE			11	1521.7	std20S	0	SYJLN180228-02|SYJLN180228-04|SYJLN180228-06|SYJLN180228-08	2	7.491241|7.495398|7.496495|7.496824	2339151|2393252|2562419|2629773	761.790453|761.791486|761.79391|761.808367	Rep.3	Alpha 1EAANWKYKYGYE	1521.566354|1521.56842|1521.573268|1521.602182	-0.0108098426389915|-0.00874384263897809|-0.00389584263893994|0.0250181573610462	0.00227438
Alpha 1	97	108	EAANWKYKYGYE			11	1521.7	std20S	0	SYJLN180228-02|SYJLN180228-04|SYJLN180228-06|SYJLN180228-08	2	7.491241|7.495398|7.496495|7.496824	2339151|2393252|2562419|2629773	761.790453|761.791486|761.79391|761.808367	Rep.4	Alpha 1EAANWKYKYGYE	1521.566354|1521.56842|1521.573268|1521.602182	-0.0108098426389915|-0.00874384263897809|-0.00389584263893994|0.0250181573610462	-0.000982713
Alpha 1	97	108	EAANWKYKYGYE			11	1521.7	std20S	0.5	SYJLN180228-10|SYJLN180228-12|SYJLN180228-14	2	7.497053|7.497804|7.505716	2175577|2189660|2351564	762.252571|762.258904|762.25981	Rep.1	Alpha 1EAANWKYKYGYE	1522.49059|1522.503256|1522.505068	0.913426157361073|0.926092157361154|0.927904157361127	0.0843549
Alpha 1	97	108	EAANWKYKYGYE			11	1521.7	std20S	0.5	SYJLN180228-10|SYJLN180228-12|SYJLN180228-14	2	7.497053|7.497804|7.505716	2175577|2189660|2351564	762.252571|762.258904|762.25981	Rep.2	Alpha 1EAANWKYKYGYE	1522.49059|1522.503256|1522.505068	0.913426157361073|0.926092157361154|0.927904157361127	0.0841902
Alpha 1	97	108	EAANWKYKYGYE			11	1521.7	std20S	0.5	SYJLN180228-10|SYJLN180228-12|SYJLN180228-14	2	7.497053|7.497804|7.505716	2175577|2189660|2351564	762.252571|762.258904|762.25981	Rep.3	Alpha 1EAANWKYKYGYE	1522.49059|1522.503256|1522.505068	0.913426157361073|0.926092157361154|0.927904157361127	0.0830387
Alpha 1	97	108	EAANWKYKYGYE			11	1521.7	std20S	1	SYJLN180228-16|SYJLN180228-18|SYJLN180228-20	2	7.497678|7.50174|7.5092	1797595|1827352|1894248	762.281797|762.284363|762.309947	Rep.1	Alpha 1EAANWKYKYGYE	1522.549042|1522.554174|1522.605342	0.971878157361061|0.977010157361065|1.02817815736103	0.0934707
Alpha 1	97	108	EAANWKYKYGYE			11	1521.7	std20S	1	SYJLN180228-16|SYJLN180228-18|SYJLN180228-20	2	7.497678|7.50174|7.5092	1797595|1827352|1894248	762.281797|762.284363|762.309947	Rep.2	Alpha 1EAANWKYKYGYE	1522.549042|1522.554174|1522.605342	0.971878157361061|0.977010157361065|1.02817815736103	0.0888191
Alpha 1	97	108	EAANWKYKYGYE			11	1521.7	std20S	1	SYJLN180228-16|SYJLN180228-18|SYJLN180228-20	2	7.497678|7.50174|7.5092	1797595|1827352|1894248	762.281797|762.284363|762.309947	Rep.3	Alpha 1EAANWKYKYGYE	1522.549042|1522.554174|1522.605342	0.971878157361061|0.977010157361065|1.02817815736103	0.0883526
Alpha 1	97	108	EAANWKYKYGYE			11	1521.7	std20S	5	SYJLN180228-22|SYJLN180228-24|SYJLN180228-26	2	7.509968|7.513268|7.515349	1597258|1679381|1742625	762.352411|762.35375|762.362927	Rep.1	Alpha 1EAANWKYKYGYE	1522.69027|1522.692948|1522.711302	1.11310615736102|1.11578415736108|1.13413815736112	0.101435
Alpha 1	97	108	EAANWKYKYGYE			11	1521.7	std20S	5	SYJLN180228-22|SYJLN180228-24|SYJLN180228-26	2	7.509968|7.513268|7.515349	1597258|1679381|1742625	762.352411|762.35375|762.362927	Rep.2	Alpha 1EAANWKYKYGYE	1522.69027|1522.692948|1522.711302	1.11310615736102|1.11578415736108|1.13413815736112	0.101191
Alpha 1	97	108	EAANWKYKYGYE			11	1521.7	std20S	5	SYJLN180228-22|SYJLN180228-24|SYJLN180228-26	2	7.509968|7.513268|7.515349	1597258|1679381|1742625	762.352411|762.35375|762.362927	Rep.3	Alpha 1EAANWKYKYGYE	1522.69027|1522.692948|1522.711302	1.11310615736102|1.11578415736108|1.13413815736112	0.103103
Alpha 1	97	108	EAANWKYKYGYE			11	1521.7	std20S	10	SYJLN180228-28|SYJLN180228-30|SYJLN180302-39|SYJLN180302-41	2	7.491409|7.502219|7.517746|7.550261	147049|871009|916160|1401372	762.362444|762.389832|762.416065|762.424368	Rep.1	Alpha 1EAANWKYKYGYE	1522.710336|1522.765112|1522.817578|1522.834184	1.13317215736106|1.18794815736101|1.2404141573611|1.25702015736101	0.112765
Alpha 1	97	108	EAANWKYKYGYE			11	1521.7	std20S	10	SYJLN180228-28|SYJLN180228-30|SYJLN180302-39|SYJLN180302-41	2	7.491409|7.502219|7.517746|7.550261	147049|871009|916160|1401372	762.362444|762.389832|762.416065|762.424368	Rep.2	Alpha 1EAANWKYKYGYE	1522.710336|1522.765112|1522.817578|1522.834184	1.13317215736106|1.18794815736101|1.2404141573611|1.25702015736101	0.103016
Alpha 1	97	108	EAANWKYKYGYE			11	1521.7	std20S	10	SYJLN180228-28|SYJLN180228-30|SYJLN180302-39|SYJLN180302-41	2	7.491409|7.502219|7.517746|7.550261	147049|871009|916160|1401372	762.362444|762.389832|762.416065|762.424368	Rep.3	Alpha 1EAANWKYKYGYE	1522.710336|1522.765112|1522.817578|1522.834184	1.13317215736106|1.18794815736101|1.2404141573611|1.25702015736101	0.107995
Alpha 1	97	108	EAANWKYKYGYE			11	1521.7	std20S	10	SYJLN180228-28|SYJLN180228-30|SYJLN180302-39|SYJLN180302-41	2	7.491409|7.502219|7.517746|7.550261	147049|871009|916160|1401372	762.362444|762.389832|762.416065|762.424368	Rep.4	Alpha 1EAANWKYKYGYE	1522.710336|1522.765112|1522.817578|1522.834184	1.13317215736106|1.18794815736101|1.2404141573611|1.25702015736101	0.114275
Alpha 1	97	108	EAANWKYKYGYE			11	1521.7	std20S	30	SYJLN180302-43|SYJLN180302-45|SYJLN180302-47	2	7.496505|7.498094|7.505251	713274|717955|781519	762.503837|762.517234|762.522078	Rep.1	Alpha 1EAANWKYKYGYE	1522.993122|1523.019916|1523.029604	1.41595815736105|1.44275215736116|1.45244015736102	0.131159
Alpha 1	97	108	EAANWKYKYGYE			11	1521.7	std20S	30	SYJLN180302-43|SYJLN180302-45|SYJLN180302-47	2	7.496505|7.498094|7.505251	713274|717955|781519	762.503837|762.517234|762.522078	Rep.2	Alpha 1EAANWKYKYGYE	1522.993122|1523.019916|1523.029604	1.41595815736105|1.44275215736116|1.45244015736102	0.128723
Alpha 1	97	108	EAANWKYKYGYE			11	1521.7	std20S	30	SYJLN180302-43|SYJLN180302-45|SYJLN180302-47	2	7.496505|7.498094|7.505251	713274|717955|781519	762.503837|762.517234|762.522078	Rep.3	Alpha 1EAANWKYKYGYE	1522.993122|1523.019916|1523.029604	1.41595815736105|1.44275215736116|1.45244015736102	0.13204
Alpha 1	145	151	EEQGPQV		NA	5	786.363	i20S + PA28ab	0	SYJLN180316-04	1	5.77296	43246	786.723	Rep.1	Alpha 1EEQGPQV	785.715	0.0147186	0.00294372
Alpha 1	145	151	EEQGPQV		NA	5	786.363	i20S + PA28ab	0	SYJLN180316-06	1	5.78783	95139	786.701	Rep.2	Alpha 1EEQGPQV	785.694	-0.00669042	-0.00133808
Alpha 1	145	151	EEQGPQV		NA	5	786.363	i20S + PA28ab	0.5	SYJLN180316-08	1	5.81594	92455	787.316	Rep.1	Alpha 1EEQGPQV	786.309	0.607851	0.12157
Alpha 1	145	151	EEQGPQV		NA	5	786.363	i20S + PA28ab	0.5	SYJLN180316-18	1	5.81255	122739	787.298	Rep.2	Alpha 1EEQGPQV	786.291	0.589799	0.11796
Alpha 1	145	151	EEQGPQV		NA	5	786.363	i20S + PA28ab	0.5	SYJLN180316-28	1	5.81991	65254	787.29	Rep.3	Alpha 1EEQGPQV	786.283	0.582073	0.116415
Alpha 1	145	151	EEQGPQV		NA	5	786.363	i20S + PA28ab	1	SYJLN180316-10	1	5.82477	103000	787.341	Rep.1	Alpha 1EEQGPQV	786.334	0.633379	0.126676
Alpha 1	145	151	EEQGPQV		NA	5	786.363	i20S + PA28ab	1	SYJLN180316-20	1	5.81872	100894	787.235	Rep.2	Alpha 1EEQGPQV	786.228	0.527145	0.105429
Alpha 1	145	151	EEQGPQV		NA	5	786.363	i20S + PA28ab	1	SYJLN180316-30	1	5.81735	57012	787.332	Rep.3	Alpha 1EEQGPQV	786.325	0.624327	0.124865
Alpha 1	145	151	EEQGPQV		NA	5	786.363	i20S + PA28ab	5	SYJLN180316-12	1	5.81513	93626	787.543	Rep.1	Alpha 1EEQGPQV	786.536	0.83541	0.167082
Alpha 1	145	151	EEQGPQV		NA	5	786.363	i20S + PA28ab	5	SYJLN180316-22	1	5.83223	77385	787.509	Rep.2	Alpha 1EEQGPQV	786.502	0.800831	0.160166
Alpha 1	145	151	EEQGPQV		NA	5	786.363	i20S + PA28ab	5	SYJLN180316-32	1	5.81401	52832	787.592	Rep.3	Alpha 1EEQGPQV	786.585	0.884148	0.17683
Alpha 1	145	151	EEQGPQV		NA	5	786.363	i20S + PA28ab	10	SYJLN180316-14	1	5.81529	87658	787.702	Rep.1	Alpha 1EEQGPQV	786.695	0.994233	0.198847
Alpha 1	145	151	EEQGPQV		NA	5	786.363	i20S + PA28ab	10	SYJLN180316-24	1	5.81349	47993	787.756	Rep.2	Alpha 1EEQGPQV	786.749	1.04844	0.209689
Alpha 1	145	151	EEQGPQV		NA	5	786.363	i20S + PA28ab	10	SYJLN180316-34	1	5.81671	29621	787.608	Rep.3	Alpha 1EEQGPQV	786.601	0.900428	0.180086
Alpha 1	145	151	EEQGPQV		NA	5	786.363	i20S + PA28ab	30	SYJLN180316-16	1	5.80829	57499	787.998	Rep.1	Alpha 1EEQGPQV	786.991	1.29026	0.258053
Alpha 1	145	151	EEQGPQV		NA	5	786.363	i20S + PA28ab	30	SYJLN180316-26	1	5.8055	50068	787.978	Rep.2	Alpha 1EEQGPQV	786.971	1.27001	0.254002
Alpha 1	145	151	EEQGPQV		NA	5	786.363	i20S + PA28g	0	SYJLN180305-03	1	5.80031	185059	786.673	Rep.1	Alpha 1EEQGPQV	785.666	-0.00988208	-0.00197642
Alpha 1	145	151	EEQGPQV		NA	5	786.363	i20S + PA28g	0	SYJLN180305-05	1	5.78232	166984	786.693	Rep.2	Alpha 1EEQGPQV	785.686	0.0101559	0.00203118
Alpha 1	145	151	EEQGPQV		NA	5	786.363	i20S + PA28g	0	SYJLN180305-07	1	5.79008	125025	786.684	Rep.3	Alpha 1EEQGPQV	785.677	0.00106292	0.000212584
Alpha 1	145	151	EEQGPQV		NA	5	786.363	i20S + PA28g	0.5	SYJLN180305-09	1	5.7802	88433	787.273	Rep.1	Alpha 1EEQGPQV	786.266	0.590171	0.118034
Alpha 1	145	151	EEQGPQV		NA	5	786.363	i20S + PA28g	0.5	SYJLN180305-11	1	5.79287	85053	787.352	Rep.2	Alpha 1EEQGPQV	786.344	0.668879	0.133776
Alpha 1	145	151	EEQGPQV		NA	5	786.363	i20S + PA28g	0.5	SYJLN180305-13	1	5.78814	98325	787.355	Rep.3	Alpha 1EEQGPQV	786.347	0.671694	0.134339
Alpha 1	145	151	EEQGPQV		NA	5	786.363	i20S + PA28g	1	SYJLN180305-15	1	5.79103	84625	787.382	Rep.1	Alpha 1EEQGPQV	786.375	0.699279	0.139856
Alpha 1	145	151	EEQGPQV		NA	5	786.363	i20S + PA28g	1	SYJLN180305-17	1	5.79352	92044	787.348	Rep.2	Alpha 1EEQGPQV	786.341	0.665554	0.133111
Alpha 1	145	151	EEQGPQV		NA	5	786.363	i20S + PA28g	1	SYJLN180305-19	1	5.79334	87909	787.394	Rep.3	Alpha 1EEQGPQV	786.387	0.711177	0.142235
Alpha 1	145	151	EEQGPQV		NA	5	786.363	i20S + PA28g	5	SYJLN180305-21	1	5.78757	77421	787.532	Rep.1	Alpha 1EEQGPQV	786.525	0.849151	0.16983
Alpha 1	145	151	EEQGPQV		NA	5	786.363	i20S + PA28g	5	SYJLN180305-23	1	5.78284	63458	787.547	Rep.2	Alpha 1EEQGPQV	786.54	0.864372	0.172874
Alpha 1	145	151	EEQGPQV		NA	5	786.363	i20S + PA28g	5	SYJLN180305-25	1	5.78976	67798	787.599	Rep.3	Alpha 1EEQGPQV	786.592	0.916601	0.18332
Alpha 1	145	151	EEQGPQV		NA	5	786.363	i20S + PA28g	10	SYJLN180305-27	1	5.78551	56532	787.688	Rep.1	Alpha 1EEQGPQV	786.681	1.00493	0.200986
Alpha 1	145	151	EEQGPQV		NA	5	786.363	i20S + PA28g	10	SYJLN180305-29	1	5.78664	67747	787.749	Rep.2	Alpha 1EEQGPQV	786.742	1.06653	0.213306
Alpha 1	145	151	EEQGPQV		NA	5	786.363	i20S + PA28g	10	SYJLN180305-31	1	5.78967	39128	787.659	Rep.3	Alpha 1EEQGPQV	786.652	0.976167	0.195233
Alpha 1	145	151	EEQGPQV		NA	5	786.363	i20S + PA28g	30	SYJLN180306-03	1	5.78491	57942	787.916	Rep.1	Alpha 1EEQGPQV	786.909	1.23318	0.246637
Alpha 1	145	151	EEQGPQV		NA	5	786.363	i20S + PA28g	30	SYJLN180306-07	1	5.80863	42406	787.805	Rep.2	Alpha 1EEQGPQV	786.798	1.12241	0.224482
Alpha 1	145	151	EEQGPQV		NA	5	786.363	i20S	0	SYJLN180306-09	1	5.79623	151252	786.673	Rep.1	Alpha 1EEQGPQV	785.666	-0.00632748	-0.0012655
Alpha 1	145	151	EEQGPQV		NA	5	786.363	i20S	0	SYJLN180306-11	1	5.79512	157259	786.701	Rep.2	Alpha 1EEQGPQV	785.694	0.0220575	0.0044115
Alpha 1	145	151	EEQGPQV		NA	5	786.363	i20S	0	SYJLN180306-13	1	5.78181	158083	786.663	Rep.3	Alpha 1EEQGPQV	785.656	-0.0158885	-0.0031777
Alpha 1	145	151	EEQGPQV		NA	5	786.363	i20S	0.5	SYJLN180306-15	1	5.79223	125645	787.197	Rep.1	Alpha 1EEQGPQV	786.189	0.51741	0.103482
Alpha 1	145	151	EEQGPQV		NA	5	786.363	i20S	0.5	SYJLN180306-25	1	5.79493	113778	787.149	Rep.2	Alpha 1EEQGPQV	786.142	0.469782	0.0939563
Alpha 1	145	151	EEQGPQV		NA	5	786.363	i20S	0.5	SYJLN180306-35	1	5.79308	99685	787.202	Rep.3	Alpha 1EEQGPQV	786.195	0.52274	0.104548
Alpha 1	145	151	EEQGPQV		NA	5	786.363	i20S	1	SYJLN180306-17	1	5.7993	118764	787.198	Rep.1	Alpha 1EEQGPQV	786.191	0.518844	0.103769
Alpha 1	145	151	EEQGPQV		NA	5	786.363	i20S	1	SYJLN180306-27	1	5.79469	114140	787.224	Rep.2	Alpha 1EEQGPQV	786.217	0.545248	0.10905
Alpha 1	145	151	EEQGPQV		NA	5	786.363	i20S	1	SYJLN180306-37	1	5.79537	91066	787.242	Rep.3	Alpha 1EEQGPQV	786.234	0.562309	0.112462
Alpha 1	145	151	EEQGPQV		NA	5	786.363	i20S	5	SYJLN180306-19	1	5.78558	89082	787.439	Rep.1	Alpha 1EEQGPQV	786.432	0.760183	0.152037
Alpha 1	145	151	EEQGPQV		NA	5	786.363	i20S	5	SYJLN180306-29	1	5.79596	86365	787.403	Rep.2	Alpha 1EEQGPQV	786.396	0.723983	0.144797
Alpha 1	145	151	EEQGPQV		NA	5	786.363	i20S	5	SYJLN180306-39	1	5.79353	68076	787.455	Rep.3	Alpha 1EEQGPQV	786.448	0.77562	0.155124
Alpha 1	145	151	EEQGPQV		NA	5	786.363	i20S	10	SYJLN180306-21	1	5.76739	89472	787.581	Rep.1	Alpha 1EEQGPQV	786.573	0.901434	0.180287
Alpha 1	145	151	EEQGPQV		NA	5	786.363	i20S	10	SYJLN180306-31	1	5.78581	77780	787.544	Rep.2	Alpha 1EEQGPQV	786.537	0.864975	0.172995
Alpha 1	145	151	EEQGPQV		NA	5	786.363	i20S	10	SYJLN180306-41	1	5.79819	62590	787.528	Rep.3	Alpha 1EEQGPQV	786.52	0.848392	0.169678
Alpha 1	145	151	EEQGPQV		NA	5	786.363	i20S	30	SYJLN180306-33	1	5.77753	59143	788.071	Rep.1	Alpha 1EEQGPQV	787.064	1.39186	0.278372
Alpha 1	145	151	EEQGPQV		NA	5	786.363	i20S	30	SYJLN180306-43	1	5.7841	44361	788.085	Rep.2	Alpha 1EEQGPQV	787.077	1.40531	0.281062
Alpha 1	145	151	EEQGPQV		NA	5	786.363	std20S + PA28ab	0	SYJLN180315-02	1	5.80282	27814	786.651	Rep.1	Alpha 1EEQGPQV	785.643	-0.0290939	-0.00581878
Alpha 1	145	151	EEQGPQV		NA	5	786.363	std20S + PA28ab	0	SYJLN180315-04	1	5.78717	139779	786.68	Rep.2	Alpha 1EEQGPQV	785.673	0.000331122	6.62244e-05
Alpha 1	145	151	EEQGPQV		NA	5	786.363	std20S + PA28ab	0	SYJLN180315-06	1	5.78173	156079	786.685	Rep.3	Alpha 1EEQGPQV	785.677	0.00488812	0.000977624
Alpha 1	145	151	EEQGPQV		NA	5	786.363	std20S + PA28ab	0.5	SYJLN180315-08	1	5.77614	89700	787.35	Rep.1	Alpha 1EEQGPQV	786.343	0.670081	0.134016
Alpha 1	145	151	EEQGPQV		NA	5	786.363	std20S + PA28ab	0.5	SYJLN180315-18	1	5.77882	158112	787.274	Rep.2	Alpha 1EEQGPQV	786.266	0.593948	0.11879
Alpha 1	145	151	EEQGPQV		NA	5	786.363	std20S + PA28ab	0.5	SYJLN180315-28	1	5.77294	142085	787.261	Rep.3	Alpha 1EEQGPQV	786.254	0.581449	0.11629
Alpha 1	145	151	EEQGPQV		NA	5	786.363	std20S + PA28ab	1	SYJLN180315-20	1	5.76263	153610	787.333	Rep.1	Alpha 1EEQGPQV	786.326	0.653607	0.130721
Alpha 1	145	151	EEQGPQV		NA	5	786.363	std20S + PA28ab	1	SYJLN180315-30	1	5.7759	133177	787.341	Rep.2	Alpha 1EEQGPQV	786.334	0.661624	0.132325
Alpha 1	145	151	EEQGPQV		NA	5	786.363	std20S + PA28ab	5	SYJLN180315-12	1	5.75812	134640	787.637	Rep.1	Alpha 1EEQGPQV	786.63	0.957205	0.191441
Alpha 1	145	151	EEQGPQV		NA	5	786.363	std20S + PA28ab	5	SYJLN180315-22	1	5.76572	126913	787.645	Rep.2	Alpha 1EEQGPQV	786.638	0.96574	0.193148
Alpha 1	145	151	EEQGPQV		NA	5	786.363	std20S + PA28ab	5	SYJLN180315-32	1	5.78462	110330	787.675	Rep.3	Alpha 1EEQGPQV	786.668	0.995675	0.199135
Alpha 1	145	151	EEQGPQV		NA	5	786.363	std20S + PA28ab	10	SYJLN180315-14	1	5.79465	121009	787.818	Rep.1	Alpha 1EEQGPQV	786.811	1.13859	0.227718
Alpha 1	145	151	EEQGPQV		NA	5	786.363	std20S + PA28ab	10	SYJLN180315-24	1	5.77854	130696	787.854	Rep.2	Alpha 1EEQGPQV	786.847	1.17412	0.234825
Alpha 1	145	151	EEQGPQV		NA	5	786.363	std20S + PA28ab	10	SYJLN180315-34	1	5.78375	108611	787.825	Rep.3	Alpha 1EEQGPQV	786.817	1.14485	0.228971
Alpha 1	145	151	EEQGPQV		NA	5	786.363	std20S + PA28ab	30	SYJLN180315-16	1	5.76977	104441	788.213	Rep.1	Alpha 1EEQGPQV	787.205	1.53291	0.306581
Alpha 1	145	151	EEQGPQV		NA	5	786.363	std20S + PA28ab	30	SYJLN180315-26	1	5.76549	110592	788.226	Rep.2	Alpha 1EEQGPQV	787.218	1.54585	0.309171
Alpha 1	145	151	EEQGPQV		NA	5	786.363	std20S + PA28ab	30	SYJLN180315-36	1	5.77239	80483	788.134	Rep.3	Alpha 1EEQGPQV	787.127	1.45461	0.290921
Alpha 1	145	151	EEQGPQV		NA	5	786.363	std20S + PA28g	0	SYJLN180302-02	1	5.79325	2175061	786.639	Rep.1	Alpha 1EEQGPQV	785.631	-0.00330365	-0.00066073
Alpha 1	145	151	EEQGPQV		NA	5	786.363	std20S + PA28g	0	SYJLN180302-04	1	5.7897	2053847	786.647	Rep.2	Alpha 1EEQGPQV	785.64	0.00520035	0.00104007
Alpha 1	145	151	EEQGPQV		NA	5	786.363	std20S + PA28g	0	SYJLN180302-06	1	5.79883	1430273	786.639	Rep.3	Alpha 1EEQGPQV	785.632	-0.00244365	-0.00048873
Alpha 1	145	151	EEQGPQV		NA	5	786.363	std20S + PA28g	0.5	SYJLN180302-08	1	5.80279	884499	787.294	Rep.1	Alpha 1EEQGPQV	786.287	0.652292	0.130458
Alpha 1	145	151	EEQGPQV		NA	5	786.363	std20S + PA28g	0.5	SYJLN180302-10	1	5.80043	805845	787.296	Rep.2	Alpha 1EEQGPQV	786.289	0.654336	0.130867
Alpha 1	145	151	EEQGPQV		NA	5	786.363	std20S + PA28g	0.5	SYJLN180302-12	1	5.8095	615058	787.298	Rep.3	Alpha 1EEQGPQV	786.291	0.656418	0.131284
Alpha 1	145	151	EEQGPQV		NA	5	786.363	std20S + PA28g	1	SYJLN180302-14	1	5.8048	656660	787.37	Rep.1	Alpha 1EEQGPQV	786.363	0.728495	0.145699
Alpha 1	145	151	EEQGPQV		NA	5	786.363	std20S + PA28g	1	SYJLN180302-16	1	5.80124	773426	787.396	Rep.2	Alpha 1EEQGPQV	786.389	0.754525	0.150905
Alpha 1	145	151	EEQGPQV		NA	5	786.363	std20S + PA28g	1	SYJLN180302-18	1	5.80621	761417	787.391	Rep.3	Alpha 1EEQGPQV	786.384	0.749396	0.149879
Alpha 1	145	151	EEQGPQV		NA	5	786.363	std20S + PA28g	5	SYJLN180302-20	1	5.80763	652344	787.735	Rep.1	Alpha 1EEQGPQV	786.728	1.09321	0.218643
Alpha 1	145	151	EEQGPQV		NA	5	786.363	std20S + PA28g	5	SYJLN180302-23	1	5.85448	768773	787.644	Rep.2	Alpha 1EEQGPQV	786.636	1.00166	0.200332
Alpha 1	145	151	EEQGPQV		NA	5	786.363	std20S + PA28g	5	SYJLN180302-25	1	5.81243	691963	787.674	Rep.3	Alpha 1EEQGPQV	786.667	1.03196	0.206392
Alpha 1	145	151	EEQGPQV		NA	5	786.363	std20S + PA28g	10	SYJLN180302-27	1	5.80682	681335	787.92	Rep.1	Alpha 1EEQGPQV	786.912	1.27763	0.255526
Alpha 1	145	151	EEQGPQV		NA	5	786.363	std20S + PA28g	10	SYJLN180302-29	1	5.78209	488289	787.868	Rep.2	Alpha 1EEQGPQV	786.861	1.22619	0.245238
Alpha 1	145	151	EEQGPQV		NA	5	786.363	std20S + PA28g	10	SYJLN180302-31	1	5.80541	619082	787.911	Rep.3	Alpha 1EEQGPQV	786.904	1.26958	0.253915
Alpha 1	145	151	EEQGPQV		NA	5	786.363	std20S + PA28g	30	SYJLN180302-33	1	5.80408	472137	788.191	Rep.1	Alpha 1EEQGPQV	787.183	1.54877	0.309754
Alpha 1	145	151	EEQGPQV		NA	5	786.363	std20S + PA28g	30	SYJLN180302-35	1	5.79942	481068	788.154	Rep.2	Alpha 1EEQGPQV	787.147	1.51212	0.302423
Alpha 1	145	151	EEQGPQV		NA	5	786.363	std20S + PA28g	30	SYJLN180302-37	1	5.79344	355111	788.253	Rep.3	Alpha 1EEQGPQV	787.245	1.61089	0.322177
Alpha 1	145	151	EEQGPQV		NA	5	786.363	std20S	0	SYJLN180228-02	1	5.78248	4909318	786.675	Rep.1	Alpha 1EEQGPQV	785.668	0.000427359	8.54718e-05
Alpha 1	145	151	EEQGPQV		NA	5	786.363	std20S	0	SYJLN180228-04	1	5.78019	4696754	786.674	Rep.2	Alpha 1EEQGPQV	785.667	-0.000630641	-0.000126128
Alpha 1	145	151	EEQGPQV		NA	5	786.363	std20S	0	SYJLN180228-06	1	5.78362	4138647	786.666	Rep.3	Alpha 1EEQGPQV	785.659	-0.00894364	-0.00178873
Alpha 1	145	151	EEQGPQV		NA	5	786.363	std20S	0	SYJLN180228-08	1	5.77704	3885628	786.685	Rep.4	Alpha 1EEQGPQV	785.677	0.00974836	0.00194967
Alpha 1	145	151	EEQGPQV		NA	5	786.363	std20S	0.5	SYJLN180228-10	1	5.78293	3317118	787.213	Rep.1	Alpha 1EEQGPQV	786.206	0.53828	0.107656
Alpha 1	145	151	EEQGPQV		NA	5	786.363	std20S	0.5	SYJLN180228-12	1	5.78358	3231766	787.196	Rep.2	Alpha 1EEQGPQV	786.189	0.521281	0.104256
Alpha 1	145	151	EEQGPQV		NA	5	786.363	std20S	0.5	SYJLN180228-14	1	5.79249	3193044	787.207	Rep.3	Alpha 1EEQGPQV	786.2	0.532116	0.106423
Alpha 1	145	151	EEQGPQV		NA	5	786.363	std20S	1	SYJLN180228-16	1	5.78033	2311149	787.273	Rep.1	Alpha 1EEQGPQV	786.265	0.597809	0.119562
Alpha 1	145	151	EEQGPQV		NA	5	786.363	std20S	1	SYJLN180228-18	1	5.78333	2704791	787.27	Rep.2	Alpha 1EEQGPQV	786.263	0.595687	0.119137
Alpha 1	145	151	EEQGPQV		NA	5	786.363	std20S	1	SYJLN180228-20	1	5.79002	2323707	787.262	Rep.3	Alpha 1EEQGPQV	786.255	0.586966	0.117393
Alpha 1	145	151	EEQGPQV		NA	5	786.363	std20S	5	SYJLN180228-22	1	5.81187	2243899	787.582	Rep.1	Alpha 1EEQGPQV	786.574	0.906763	0.181353
Alpha 1	145	151	EEQGPQV		NA	5	786.363	std20S	5	SYJLN180228-24	1	5.79868	2085708	787.565	Rep.2	Alpha 1EEQGPQV	786.558	0.890548	0.17811
Alpha 1	145	151	EEQGPQV		NA	5	786.363	std20S	5	SYJLN180228-26	1	5.76816	1811962	787.542	Rep.3	Alpha 1EEQGPQV	786.534	0.866886	0.173377
Alpha 1	145	151	EEQGPQV		NA	5	786.363	std20S	10	SYJLN180228-28	1	5.79946	1580560	787.737	Rep.1	Alpha 1EEQGPQV	786.729	1.06183	0.212365
Alpha 1	145	151	EEQGPQV		NA	5	786.363	std20S	10	SYJLN180302-39	1	5.78999	996413	787.836	Rep.2	Alpha 1EEQGPQV	786.828	1.16084	0.232168
Alpha 1	145	151	EEQGPQV		NA	5	786.363	std20S	10	SYJLN180302-41	1	5.80216	885122	787.862	Rep.3	Alpha 1EEQGPQV	786.855	1.18746	0.237492
Alpha 1	145	151	EEQGPQV		NA	5	786.363	std20S	30	SYJLN180302-43	1	5.79161	808172	788.165	Rep.1	Alpha 1EEQGPQV	787.158	1.49046	0.298092
Alpha 1	145	151	EEQGPQV		NA	5	786.363	std20S	30	SYJLN180302-45	1	5.79496	722708	788.17	Rep.2	Alpha 1EEQGPQV	787.162	1.49481	0.298962
Alpha 1	145	151	EEQGPQV		NA	5	786.363	std20S	30	SYJLN180302-47	1	5.79643	693436	788.189	Rep.3	Alpha 1EEQGPQV	787.182	1.51419	0.302838
Alpha 1	145	152	EEQGPQVY		NA	6	949.426	i20S + PA28ab	0	SYJLN180316-02	1	6.84858	24406	949.811	Rep.1	Alpha 1EEQGPQVY	948.804	-0.0537577	-0.00895962
Alpha 1	145	152	EEQGPQVY		NA	6	949.426	i20S + PA28ab	0	SYJLN180316-04	1	6.83265	61744	949.742	Rep.2	Alpha 1EEQGPQVY	948.735	-0.122769	-0.0204615
Alpha 1	145	152	EEQGPQVY		NA	6	949.426	i20S + PA28ab	0	SYJLN180316-06	1	6.84611	165893	949.918	Rep.3	Alpha 1EEQGPQVY	948.911	0.0536023	0.00893371
Alpha 1	145	152	EEQGPQVY		NA	6	949.426	i20S + PA28ab	0.5	SYJLN180316-08	1	6.87941	143458	950.511	Rep.1	Alpha 1EEQGPQVY	949.504	0.646638	0.107773
Alpha 1	145	152	EEQGPQVY		NA	6	949.426	i20S + PA28ab	0.5	SYJLN180316-18	1	6.88475	184733	950.504	Rep.2	Alpha 1EEQGPQVY	949.497	0.639401	0.106567
Alpha 1	145	152	EEQGPQVY		NA	6	949.426	i20S + PA28ab	0.5	SYJLN180316-28	1	6.88666	98505	950.461	Rep.3	Alpha 1EEQGPQVY	949.454	0.596657	0.0994429
Alpha 1	145	152	EEQGPQVY		NA	6	949.426	i20S + PA28ab	1	SYJLN180316-10	1	6.8892	168462	950.513	Rep.1	Alpha 1EEQGPQVY	949.506	0.648671	0.108112
Alpha 1	145	152	EEQGPQVY		NA	6	949.426	i20S + PA28ab	1	SYJLN180316-20	1	6.88434	164387	950.57	Rep.2	Alpha 1EEQGPQVY	949.562	0.704871	0.117479
Alpha 1	145	152	EEQGPQVY		NA	6	949.426	i20S + PA28ab	1	SYJLN180316-30	1	6.88357	87926	950.531	Rep.3	Alpha 1EEQGPQVY	949.523	0.66605	0.111008
Alpha 1	145	152	EEQGPQVY		NA	6	949.426	i20S + PA28ab	5	SYJLN180316-22	1	6.89663	125013	950.815	Rep.1	Alpha 1EEQGPQVY	949.808	0.950572	0.158429
Alpha 1	145	152	EEQGPQVY		NA	6	949.426	i20S + PA28ab	5	SYJLN180316-32	1	6.88626	76416	950.782	Rep.2	Alpha 1EEQGPQVY	949.775	0.917451	0.152909
Alpha 1	145	152	EEQGPQVY		NA	6	949.426	i20S + PA28ab	10	SYJLN180316-14	1	6.88181	151342	951.053	Rep.1	Alpha 1EEQGPQVY	950.046	1.18872	0.19812
Alpha 1	145	152	EEQGPQVY		NA	6	949.426	i20S + PA28ab	10	SYJLN180316-24	1	6.88436	65623	950.942	Rep.2	Alpha 1EEQGPQVY	949.934	1.07699	0.179498
Alpha 1	145	152	EEQGPQVY		NA	6	949.426	i20S + PA28ab	10	SYJLN180316-34	1	6.88701	39600	951.034	Rep.3	Alpha 1EEQGPQVY	950.027	1.16926	0.194877
Alpha 1	145	152	EEQGPQVY		NA	6	949.426	i20S + PA28ab	30	SYJLN180316-16	1	6.87713	114670	951.676	Rep.1	Alpha 1EEQGPQVY	950.668	1.81086	0.30181
Alpha 1	145	152	EEQGPQVY		NA	6	949.426	i20S + PA28ab	30	SYJLN180316-26	1	6.87917	74492	951.5	Rep.2	Alpha 1EEQGPQVY	950.493	1.63577	0.272628
Alpha 1	145	152	EEQGPQVY		NA	6	949.426	i20S + PA28g	0	SYJLN180305-03	1	6.8527	296708	949.836	Rep.1	Alpha 1EEQGPQVY	948.829	-0.013576	-0.00226267
Alpha 1	145	152	EEQGPQVY		NA	6	949.426	i20S + PA28g	0	SYJLN180305-05	1	6.84729	289253	949.858	Rep.2	Alpha 1EEQGPQVY	948.851	0.00846096	0.00141016
Alpha 1	145	152	EEQGPQVY		NA	6	949.426	i20S + PA28g	0	SYJLN180305-07	1	6.84856	174497	949.859	Rep.3	Alpha 1EEQGPQVY	948.851	0.00905896	0.00150983
Alpha 1	145	152	EEQGPQVY		NA	6	949.426	i20S + PA28g	0.5	SYJLN180305-09	1	6.83955	115428	950.605	Rep.1	Alpha 1EEQGPQVY	949.598	0.755289	0.125881
Alpha 1	145	152	EEQGPQVY		NA	6	949.426	i20S + PA28g	0.5	SYJLN180305-11	1	6.84729	108544	950.62	Rep.2	Alpha 1EEQGPQVY	949.613	0.77039	0.128398
Alpha 1	145	152	EEQGPQVY		NA	6	949.426	i20S + PA28g	0.5	SYJLN180305-13	1	6.84508	113902	950.59	Rep.3	Alpha 1EEQGPQVY	949.583	0.740435	0.123406
Alpha 1	145	152	EEQGPQVY		NA	6	949.426	i20S + PA28g	1	SYJLN180305-15	1	6.84489	107114	950.667	Rep.1	Alpha 1EEQGPQVY	949.66	0.817183	0.136197
Alpha 1	145	152	EEQGPQVY		NA	6	949.426	i20S + PA28g	1	SYJLN180305-17	1	6.84957	95182	950.698	Rep.2	Alpha 1EEQGPQVY	949.691	0.848773	0.141462
Alpha 1	145	152	EEQGPQVY		NA	6	949.426	i20S + PA28g	1	SYJLN180305-19	1	6.84607	86773	950.647	Rep.3	Alpha 1EEQGPQVY	949.64	0.797331	0.132888
Alpha 1	145	152	EEQGPQVY		NA	6	949.426	i20S + PA28g	5	SYJLN180305-21	1	6.842	82315	950.938	Rep.1	Alpha 1EEQGPQVY	949.93	1.08807	0.181344
Alpha 1	145	152	EEQGPQVY		NA	6	949.426	i20S + PA28g	5	SYJLN180305-23	1	6.84154	76801	950.95	Rep.2	Alpha 1EEQGPQVY	949.943	1.10082	0.18347
Alpha 1	145	152	EEQGPQVY		NA	6	949.426	i20S + PA28g	5	SYJLN180305-25	1	6.84801	78691	950.911	Rep.3	Alpha 1EEQGPQVY	949.903	1.06114	0.176857
Alpha 1	145	152	EEQGPQVY		NA	6	949.426	i20S + PA28g	10	SYJLN180305-27	1	6.84178	69521	951.164	Rep.1	Alpha 1EEQGPQVY	950.156	1.31399	0.218998
Alpha 1	145	152	EEQGPQVY		NA	6	949.426	i20S + PA28g	10	SYJLN180305-29	1	6.84098	67350	951.115	Rep.2	Alpha 1EEQGPQVY	950.108	1.26518	0.210863
Alpha 1	145	152	EEQGPQVY		NA	6	949.426	i20S + PA28g	10	SYJLN180305-31	1	6.84541	33213	951.003	Rep.3	Alpha 1EEQGPQVY	949.995	1.15304	0.192174
Alpha 1	145	152	EEQGPQVY		NA	6	949.426	i20S + PA28g	30	SYJLN180306-03	1	6.84871	63338	951.499	Rep.1	Alpha 1EEQGPQVY	950.492	1.64926	0.274876
Alpha 1	145	152	EEQGPQVY		NA	6	949.426	i20S + PA28g	30	SYJLN180306-05	1	6.85274	42929	951.481	Rep.2	Alpha 1EEQGPQVY	950.473	1.6311	0.27185
Alpha 1	145	152	EEQGPQVY		NA	6	949.426	i20S + PA28g	30	SYJLN180306-07	1	6.8599	28891	951.623	Rep.3	Alpha 1EEQGPQVY	950.616	1.77362	0.295604
Alpha 1	145	152	EEQGPQVY		NA	6	949.426	i20S	0	SYJLN180306-09	1	6.85588	282752	949.826	Rep.1	Alpha 1EEQGPQVY	948.818	-0.0107408	-0.00179013
Alpha 1	145	152	EEQGPQVY		NA	6	949.426	i20S	0	SYJLN180306-11	1	6.85684	260581	949.831	Rep.2	Alpha 1EEQGPQVY	948.823	-0.00581079	-0.000968464
Alpha 1	145	152	EEQGPQVY		NA	6	949.426	i20S	0	SYJLN180306-13	1	6.85087	254707	949.854	Rep.3	Alpha 1EEQGPQVY	948.847	0.0178682	0.00297804
Alpha 1	145	152	EEQGPQVY		NA	6	949.426	i20S	0.5	SYJLN180306-15	1	6.84877	210801	950.465	Rep.1	Alpha 1EEQGPQVY	949.457	0.628119	0.104687
Alpha 1	145	152	EEQGPQVY		NA	6	949.426	i20S	0.5	SYJLN180306-25	1	6.85652	189199	950.477	Rep.2	Alpha 1EEQGPQVY	949.469	0.640201	0.1067
Alpha 1	145	152	EEQGPQVY		NA	6	949.426	i20S	0.5	SYJLN180306-35	1	6.85083	132121	950.538	Rep.3	Alpha 1EEQGPQVY	949.531	0.70169	0.116948
Alpha 1	145	152	EEQGPQVY		NA	6	949.426	i20S	1	SYJLN180306-17	1	6.85573	203618	950.528	Rep.1	Alpha 1EEQGPQVY	949.521	0.691788	0.115298
Alpha 1	145	152	EEQGPQVY		NA	6	949.426	i20S	1	SYJLN180306-27	1	6.85323	162557	950.502	Rep.2	Alpha 1EEQGPQVY	949.495	0.665402	0.1109
Alpha 1	145	152	EEQGPQVY		NA	6	949.426	i20S	1	SYJLN180306-37	1	6.85482	118706	950.519	Rep.3	Alpha 1EEQGPQVY	949.511	0.682179	0.113697
Alpha 1	145	152	EEQGPQVY		NA	6	949.426	i20S	5	SYJLN180306-19	1	6.84855	150785	950.724	Rep.1	Alpha 1EEQGPQVY	949.717	0.88734	0.14789
Alpha 1	145	152	EEQGPQVY		NA	6	949.426	i20S	5	SYJLN180306-29	1	6.85345	119082	950.715	Rep.2	Alpha 1EEQGPQVY	949.708	0.878429	0.146405
Alpha 1	145	152	EEQGPQVY		NA	6	949.426	i20S	5	SYJLN180306-39	1	6.85705	90161	950.766	Rep.3	Alpha 1EEQGPQVY	949.759	0.929452	0.154909
Alpha 1	145	152	EEQGPQVY		NA	6	949.426	i20S	10	SYJLN180306-21	1	6.8429	143137	950.883	Rep.1	Alpha 1EEQGPQVY	949.876	1.04679	0.174466
Alpha 1	145	152	EEQGPQVY		NA	6	949.426	i20S	10	SYJLN180306-31	1	6.84675	111700	950.877	Rep.2	Alpha 1EEQGPQVY	949.869	1.04005	0.173341
Alpha 1	145	152	EEQGPQVY		NA	6	949.426	i20S	10	SYJLN180306-41	1	6.86066	81626	950.834	Rep.3	Alpha 1EEQGPQVY	949.827	0.997738	0.16629
Alpha 1	145	152	EEQGPQVY		NA	6	949.426	i20S	30	SYJLN180306-23	1	6.84634	100638	951.24	Rep.1	Alpha 1EEQGPQVY	950.233	1.40359	0.233932
Alpha 1	145	152	EEQGPQVY		NA	6	949.426	i20S	30	SYJLN180306-33	1	6.84565	78821	951.29	Rep.2	Alpha 1EEQGPQVY	950.283	1.45355	0.242258
Alpha 1	145	152	EEQGPQVY		NA	6	949.426	i20S	30	SYJLN180306-43	1	6.85247	54422	951.358	Rep.3	Alpha 1EEQGPQVY	950.351	1.52193	0.253656
Alpha 1	145	152	EEQGPQVY		NA	6	949.426	std20S + PA28ab	0	SYJLN180315-04	1	6.84421	132705	949.823	Rep.1	Alpha 1EEQGPQVY	948.816	-0.0168096	-0.0028016
Alpha 1	145	152	EEQGPQVY		NA	6	949.426	std20S + PA28ab	0	SYJLN180315-06	1	6.83754	151828	949.854	Rep.2	Alpha 1EEQGPQVY	948.847	0.0146924	0.00244873
Alpha 1	145	152	EEQGPQVY		NA	6	949.426	std20S + PA28ab	0.5	SYJLN180315-08	1	6.85049	89992	950.686	Rep.1	Alpha 1EEQGPQVY	949.679	0.846413	0.141069
Alpha 1	145	152	EEQGPQVY		NA	6	949.426	std20S + PA28ab	0.5	SYJLN180315-18	1	6.83514	166877	950.658	Rep.2	Alpha 1EEQGPQVY	949.651	0.81838	0.136397
Alpha 1	145	152	EEQGPQVY		NA	6	949.426	std20S + PA28ab	0.5	SYJLN180315-28	1	6.82836	140135	950.639	Rep.3	Alpha 1EEQGPQVY	949.632	0.799647	0.133275
Alpha 1	145	152	EEQGPQVY		NA	6	949.426	std20S + PA28ab	1	SYJLN180315-20	1	6.82527	168931	950.79	Rep.1	Alpha 1EEQGPQVY	949.783	0.950324	0.158387
Alpha 1	145	152	EEQGPQVY		NA	6	949.426	std20S + PA28ab	1	SYJLN180315-30	1	6.83136	136392	950.775	Rep.2	Alpha 1EEQGPQVY	949.768	0.935242	0.155874
Alpha 1	145	152	EEQGPQVY		NA	6	949.426	std20S + PA28ab	5	SYJLN180315-12	1	6.82697	134933	951.013	Rep.1	Alpha 1EEQGPQVY	950.006	1.17329	0.195549
Alpha 1	145	152	EEQGPQVY		NA	6	949.426	std20S + PA28ab	5	SYJLN180315-22	1	6.83269	135084	951.09	Rep.2	Alpha 1EEQGPQVY	950.083	1.2501	0.208351
Alpha 1	145	152	EEQGPQVY		NA	6	949.426	std20S + PA28ab	5	SYJLN180315-32	1	6.83982	120841	951.07	Rep.3	Alpha 1EEQGPQVY	950.063	1.2303	0.20505
Alpha 1	145	152	EEQGPQVY		NA	6	949.426	std20S + PA28ab	10	SYJLN180315-14	1	6.84785	139158	951.225	Rep.1	Alpha 1EEQGPQVY	950.218	1.38555	0.230925
Alpha 1	145	152	EEQGPQVY		NA	6	949.426	std20S + PA28ab	10	SYJLN180315-24	1	6.83169	138516	951.242	Rep.2	Alpha 1EEQGPQVY	950.235	1.40261	0.233769
Alpha 1	145	152	EEQGPQVY		NA	6	949.426	std20S + PA28ab	10	SYJLN180315-34	1	6.83391	114243	951.251	Rep.3	Alpha 1EEQGPQVY	950.243	1.41083	0.235138
Alpha 1	145	152	EEQGPQVY		NA	6	949.426	std20S + PA28ab	30	SYJLN180315-16	1	6.83113	112571	951.607	Rep.1	Alpha 1EEQGPQVY	950.6	1.76768	0.294613
Alpha 1	145	152	EEQGPQVY		NA	6	949.426	std20S + PA28ab	30	SYJLN180315-26	1	6.82693	110705	951.617	Rep.2	Alpha 1EEQGPQVY	950.61	1.7775	0.296249
Alpha 1	145	152	EEQGPQVY		NA	6	949.426	std20S + PA28ab	30	SYJLN180315-36	1	6.83781	97274	951.699	Rep.3	Alpha 1EEQGPQVY	950.691	1.85894	0.309824
Alpha 1	145	152	EEQGPQVY		NA	6	949.426	std20S + PA28g	0	SYJLN180302-02	1	6.83783	1632957	949.809	Rep.1	Alpha 1EEQGPQVY	948.802	-0.00535687	-0.000892812
Alpha 1	145	152	EEQGPQVY		NA	6	949.426	std20S + PA28g	0	SYJLN180302-04	1	6.83504	1477567	949.817	Rep.2	Alpha 1EEQGPQVY	948.81	0.00261813	0.000436355
Alpha 1	145	152	EEQGPQVY		NA	6	949.426	std20S + PA28g	0	SYJLN180302-06	1	6.84648	1099850	949.819	Rep.3	Alpha 1EEQGPQVY	948.812	0.00443613	0.000739355
Alpha 1	145	152	EEQGPQVY		NA	6	949.426	std20S + PA28g	0.5	SYJLN180302-08	1	6.85165	610506	950.609	Rep.1	Alpha 1EEQGPQVY	949.602	0.794416	0.132403
Alpha 1	145	152	EEQGPQVY		NA	6	949.426	std20S + PA28g	0.5	SYJLN180302-10	1	6.8465	580769	950.607	Rep.2	Alpha 1EEQGPQVY	949.6	0.792787	0.132131
Alpha 1	145	152	EEQGPQVY		NA	6	949.426	std20S + PA28g	0.5	SYJLN180302-12	1	6.85891	451672	950.6	Rep.3	Alpha 1EEQGPQVY	949.593	0.785494	0.130916
Alpha 1	145	152	EEQGPQVY		NA	6	949.426	std20S + PA28g	1	SYJLN180302-14	1	6.85223	538741	950.716	Rep.1	Alpha 1EEQGPQVY	949.709	0.901694	0.150282
Alpha 1	145	152	EEQGPQVY		NA	6	949.426	std20S + PA28g	1	SYJLN180302-16	1	6.84919	520316	950.665	Rep.2	Alpha 1EEQGPQVY	949.658	0.850478	0.141746
Alpha 1	145	152	EEQGPQVY		NA	6	949.426	std20S + PA28g	1	SYJLN180302-18	1	6.85253	537065	950.655	Rep.3	Alpha 1EEQGPQVY	949.648	0.840582	0.140097
Alpha 1	145	152	EEQGPQVY		NA	6	949.426	std20S + PA28g	5	SYJLN180302-20	1	6.85355	480260	951.083	Rep.1	Alpha 1EEQGPQVY	950.076	1.26884	0.211473
Alpha 1	145	152	EEQGPQVY		NA	6	949.426	std20S + PA28g	5	SYJLN180302-23	1	6.90763	734202	950.985	Rep.2	Alpha 1EEQGPQVY	949.977	1.17023	0.195038
Alpha 1	145	152	EEQGPQVY		NA	6	949.426	std20S + PA28g	5	SYJLN180302-25	1	6.86104	669370	951.028	Rep.3	Alpha 1EEQGPQVY	950.021	1.21407	0.202346
Alpha 1	145	152	EEQGPQVY		NA	6	949.426	std20S + PA28g	10	SYJLN180302-27	1	6.85673	603363	951.263	Rep.1	Alpha 1EEQGPQVY	950.256	1.44883	0.241472
Alpha 1	145	152	EEQGPQVY		NA	6	949.426	std20S + PA28g	10	SYJLN180302-29	1	6.84185	458258	951.25	Rep.2	Alpha 1EEQGPQVY	950.242	1.43533	0.239221
Alpha 1	145	152	EEQGPQVY		NA	6	949.426	std20S + PA28g	10	SYJLN180302-31	1	6.85647	538049	951.269	Rep.3	Alpha 1EEQGPQVY	950.262	1.45491	0.242485
Alpha 1	145	152	EEQGPQVY		NA	6	949.426	std20S + PA28g	30	SYJLN180302-33	1	6.85773	447949	951.646	Rep.1	Alpha 1EEQGPQVY	950.639	1.83175	0.305292
Alpha 1	145	152	EEQGPQVY		NA	6	949.426	std20S + PA28g	30	SYJLN180302-35	1	6.85568	450548	951.585	Rep.2	Alpha 1EEQGPQVY	950.577	1.77015	0.295025
Alpha 1	145	152	EEQGPQVY		NA	6	949.426	std20S + PA28g	30	SYJLN180302-37	1	6.851	322483	951.563	Rep.3	Alpha 1EEQGPQVY	950.555	1.74828	0.291379
Alpha 1	145	152	EEQGPQVY		NA	6	949.426	std20S	0	SYJLN180228-02	1	6.82699	3838520	949.847	Rep.1	Alpha 1EEQGPQVY	948.84	-0.000206484	-3.44139e-05
Alpha 1	145	152	EEQGPQVY		NA	6	949.426	std20S	0	SYJLN180228-04	1	6.82454	3515067	949.849	Rep.2	Alpha 1EEQGPQVY	948.842	0.00168652	0.000281086
Alpha 1	145	152	EEQGPQVY		NA	6	949.426	std20S	0	SYJLN180228-06	1	6.8281	3303561	949.839	Rep.3	Alpha 1EEQGPQVY	948.831	-0.00917648	-0.00152941
Alpha 1	145	152	EEQGPQVY		NA	6	949.426	std20S	0	SYJLN180228-08	1	6.8217	3184645	949.856	Rep.4	Alpha 1EEQGPQVY	948.848	0.00790652	0.00131775
Alpha 1	145	152	EEQGPQVY		NA	6	949.426	std20S	0.5	SYJLN180228-10	1	6.8261	2398768	950.564	Rep.1	Alpha 1EEQGPQVY	949.556	0.715902	0.119317
Alpha 1	145	152	EEQGPQVY		NA	6	949.426	std20S	0.5	SYJLN180228-12	1	6.82582	2231785	950.525	Rep.2	Alpha 1EEQGPQVY	949.518	0.67754	0.112923
Alpha 1	145	152	EEQGPQVY		NA	6	949.426	std20S	0.5	SYJLN180228-14	1	6.83508	2331563	950.544	Rep.3	Alpha 1EEQGPQVY	949.537	0.696351	0.116058
Alpha 1	145	152	EEQGPQVY		NA	6	949.426	std20S	1	SYJLN180228-16	1	6.8237	1699992	950.607	Rep.1	Alpha 1EEQGPQVY	949.6	0.759112	0.126519
Alpha 1	145	152	EEQGPQVY		NA	6	949.426	std20S	1	SYJLN180228-18	1	6.82798	1923023	950.592	Rep.2	Alpha 1EEQGPQVY	949.584	0.743875	0.123979
Alpha 1	145	152	EEQGPQVY		NA	6	949.426	std20S	1	SYJLN180228-20	1	6.83507	1798962	950.593	Rep.3	Alpha 1EEQGPQVY	949.586	0.745316	0.124219
Alpha 1	145	152	EEQGPQVY		NA	6	949.426	std20S	5	SYJLN180228-22	1	6.84402	1688872	950.9	Rep.1	Alpha 1EEQGPQVY	949.892	1.05202	0.175336
Alpha 1	145	152	EEQGPQVY		NA	6	949.426	std20S	5	SYJLN180228-24	1	6.8429	1601606	950.899	Rep.2	Alpha 1EEQGPQVY	949.891	1.05094	0.175157
Alpha 1	145	152	EEQGPQVY		NA	6	949.426	std20S	5	SYJLN180228-26	1	6.82924	1482345	950.868	Rep.3	Alpha 1EEQGPQVY	949.86	1.02	0.17
Alpha 1	145	152	EEQGPQVY		NA	6	949.426	std20S	10	SYJLN180228-28	1	6.84333	1245742	951.058	Rep.1	Alpha 1EEQGPQVY	950.05	1.21008	0.20168
Alpha 1	145	152	EEQGPQVY		NA	6	949.426	std20S	10	SYJLN180302-39	1	6.83827	889069	951.109	Rep.2	Alpha 1EEQGPQVY	950.102	1.26169	0.210282
Alpha 1	145	152	EEQGPQVY		NA	6	949.426	std20S	10	SYJLN180302-41	1	6.84896	873069	951.135	Rep.3	Alpha 1EEQGPQVY	950.127	1.28697	0.214496
Alpha 1	145	152	EEQGPQVY		NA	6	949.426	std20S	30	SYJLN180302-43	1	6.84424	759704	951.517	Rep.1	Alpha 1EEQGPQVY	950.51	1.6695	0.27825
Alpha 1	145	152	EEQGPQVY		NA	6	949.426	std20S	30	SYJLN180302-45	1	6.8501	696138	951.531	Rep.2	Alpha 1EEQGPQVY	950.523	1.68304	0.280507
Alpha 1	145	152	EEQGPQVY		NA	6	949.426	std20S	30	SYJLN180302-47	1	6.84418	671436	951.53	Rep.3	Alpha 1EEQGPQVY	950.523	1.6827	0.28045
Alpha 1	145	159	EEQGPQVYKCDPAGY		NA	12	1683.73	i20S + PA28ab	0	SYJLN180316-02	2	7.98534	23471	842.871	Rep.1	Alpha 1EEQGPQVYKCDPAGY	1683.73	0.0400093	0.00333411
Alpha 1	145	159	EEQGPQVYKCDPAGY		NA	12	1683.73	i20S + PA28ab	0	SYJLN180316-04	2	7.98296	52874	842.854	Rep.2	Alpha 1EEQGPQVYKCDPAGY	1683.69	0.00570734	0.000475612
Alpha 1	145	159	EEQGPQVYKCDPAGY		NA	12	1683.73	i20S + PA28ab	0	SYJLN180316-06	2	7.99354	92650	842.844	Rep.3	Alpha 1EEQGPQVYKCDPAGY	1683.67	-0.0133927	-0.00111605
Alpha 1	145	159	EEQGPQVYKCDPAGY		NA	12	1683.73	i20S + PA28ab	0.5	SYJLN180316-08	2	8.03819	71486	843.394	Rep.1	Alpha 1EEQGPQVYKCDPAGY	1684.77	1.08551	0.0904594
Alpha 1	145	159	EEQGPQVYKCDPAGY		NA	12	1683.73	i20S + PA28ab	0.5	SYJLN180316-18	2	8.03891	91425	843.404	Rep.2	Alpha 1EEQGPQVYKCDPAGY	1684.79	1.10548	0.0921234
Alpha 1	145	159	EEQGPQVYKCDPAGY		NA	12	1683.73	i20S + PA28ab	0.5	SYJLN180316-28	2	8.03889	54996	843.41	Rep.3	Alpha 1EEQGPQVYKCDPAGY	1684.8	1.11726	0.0931046
Alpha 1	145	159	EEQGPQVYKCDPAGY		NA	12	1683.73	i20S + PA28ab	1	SYJLN180316-20	2	8.04333	74966	843.39	Rep.1	Alpha 1EEQGPQVYKCDPAGY	1684.76	1.07711	0.0897591
Alpha 1	145	159	EEQGPQVYKCDPAGY		NA	12	1683.73	i20S + PA28ab	1	SYJLN180316-30	2	8.03547	54089	843.427	Rep.2	Alpha 1EEQGPQVYKCDPAGY	1684.84	1.15157	0.0959641
Alpha 1	145	159	EEQGPQVYKCDPAGY		NA	12	1683.73	i20S + PA28ab	5	SYJLN180316-12	2	8.03876	91908	843.559	Rep.1	Alpha 1EEQGPQVYKCDPAGY	1685.1	1.41553	0.117961
Alpha 1	145	159	EEQGPQVYKCDPAGY		NA	12	1683.73	i20S + PA28ab	5	SYJLN180316-22	2	8.05204	66127	843.531	Rep.2	Alpha 1EEQGPQVYKCDPAGY	1685.05	1.35983	0.113319
Alpha 1	145	159	EEQGPQVYKCDPAGY		NA	12	1683.73	i20S + PA28ab	5	SYJLN180316-32	2	8.03931	48244	843.547	Rep.3	Alpha 1EEQGPQVYKCDPAGY	1685.08	1.39286	0.116071
Alpha 1	145	159	EEQGPQVYKCDPAGY		NA	12	1683.73	i20S + PA28ab	10	SYJLN180316-14	2	8.03933	89612	843.642	Rep.1	Alpha 1EEQGPQVYKCDPAGY	1685.27	1.58193	0.131828
Alpha 1	145	159	EEQGPQVYKCDPAGY		NA	12	1683.73	i20S + PA28ab	10	SYJLN180316-24	2	8.03764	44253	843.619	Rep.2	Alpha 1EEQGPQVYKCDPAGY	1685.22	1.53516	0.12793
Alpha 1	145	159	EEQGPQVYKCDPAGY		NA	12	1683.73	i20S + PA28ab	30	SYJLN180316-16	2	8.03679	64682	844.114	Rep.1	Alpha 1EEQGPQVYKCDPAGY	1686.21	2.52499	0.210416
Alpha 1	145	159	EEQGPQVYKCDPAGY		NA	12	1683.73	i20S + PA28ab	30	SYJLN180316-26	2	8.03455	45831	844.098	Rep.2	Alpha 1EEQGPQVYKCDPAGY	1686.18	2.49336	0.20778
Alpha 1	145	159	EEQGPQVYKCDPAGY		NA	12	1683.73	i20S + PA28g	0	SYJLN180305-03	2	8.00784	107161	842.813	Rep.1	Alpha 1EEQGPQVYKCDPAGY	1683.61	-0.0396524	-0.00330436
Alpha 1	145	159	EEQGPQVYKCDPAGY		NA	12	1683.73	i20S + PA28g	0	SYJLN180305-05	2	8.00558	108705	842.868	Rep.2	Alpha 1EEQGPQVYKCDPAGY	1683.72	0.0713076	0.0059423
Alpha 1	145	159	EEQGPQVYKCDPAGY		NA	12	1683.73	i20S + PA28g	0	SYJLN180305-07	2	8.00256	75876	842.81	Rep.3	Alpha 1EEQGPQVYKCDPAGY	1683.6	-0.0461584	-0.00384653
Alpha 1	145	159	EEQGPQVYKCDPAGY		NA	12	1683.73	i20S + PA28g	0.5	SYJLN180305-09	2	7.99827	45555	843.404	Rep.1	Alpha 1EEQGPQVYKCDPAGY	1684.79	1.14289	0.0952406
Alpha 1	145	159	EEQGPQVYKCDPAGY		NA	12	1683.73	i20S + PA28g	0.5	SYJLN180305-11	2	8.00001	48578	843.373	Rep.2	Alpha 1EEQGPQVYKCDPAGY	1684.73	1.07994	0.089995
Alpha 1	145	159	EEQGPQVYKCDPAGY		NA	12	1683.73	i20S + PA28g	0.5	SYJLN180305-13	2	7.9927	46156	843.295	Rep.3	Alpha 1EEQGPQVYKCDPAGY	1684.58	0.924682	0.0770568
Alpha 1	145	159	EEQGPQVYKCDPAGY		NA	12	1683.73	i20S + PA28g	1	SYJLN180305-15	2	7.99834	47873	843.35	Rep.1	Alpha 1EEQGPQVYKCDPAGY	1684.69	1.03436	0.0861963
Alpha 1	145	159	EEQGPQVYKCDPAGY		NA	12	1683.73	i20S + PA28g	1	SYJLN180305-17	2	7.99935	41359	843.378	Rep.2	Alpha 1EEQGPQVYKCDPAGY	1684.74	1.09009	0.0908405
Alpha 1	145	159	EEQGPQVYKCDPAGY		NA	12	1683.73	i20S + PA28g	1	SYJLN180305-19	2	7.99505	45443	843.329	Rep.3	Alpha 1EEQGPQVYKCDPAGY	1684.64	0.993076	0.0827563
Alpha 1	145	159	EEQGPQVYKCDPAGY		NA	12	1683.73	i20S + PA28g	5	SYJLN180305-21	2	7.98522	37150	843.347	Rep.1	Alpha 1EEQGPQVYKCDPAGY	1684.68	1.02918	0.085765
Alpha 1	145	159	EEQGPQVYKCDPAGY		NA	12	1683.73	i20S + PA28g	5	SYJLN180305-23	2	7.98874	42500	843.402	Rep.2	Alpha 1EEQGPQVYKCDPAGY	1684.79	1.13801	0.0948343
Alpha 1	145	159	EEQGPQVYKCDPAGY		NA	12	1683.73	i20S + PA28g	5	SYJLN180305-25	2	7.99117	47265	843.496	Rep.3	Alpha 1EEQGPQVYKCDPAGY	1684.98	1.32705	0.110587
Alpha 1	145	159	EEQGPQVYKCDPAGY		NA	12	1683.73	i20S + PA28g	10	SYJLN180305-27	2	7.98808	40048	843.59	Rep.1	Alpha 1EEQGPQVYKCDPAGY	1685.17	1.51529	0.126274
Alpha 1	145	159	EEQGPQVYKCDPAGY		NA	12	1683.73	i20S + PA28g	10	SYJLN180305-29	2	7.98971	32622	843.46	Rep.2	Alpha 1EEQGPQVYKCDPAGY	1684.9	1.25373	0.104477
Alpha 1	145	159	EEQGPQVYKCDPAGY		NA	12	1683.73	i20S + PA28g	10	SYJLN180305-31	2	7.9864	19035	843.547	Rep.3	Alpha 1EEQGPQVYKCDPAGY	1685.08	1.42786	0.118988
Alpha 1	145	159	EEQGPQVYKCDPAGY		NA	12	1683.73	i20S + PA28g	30	SYJLN180306-03	2	7.99192	35102	843.836	Rep.1	Alpha 1EEQGPQVYKCDPAGY	1685.66	2.0061	0.167175
Alpha 1	145	159	EEQGPQVYKCDPAGY		NA	12	1683.73	i20S + PA28g	30	SYJLN180306-05	2	7.99699	18933	843.881	Rep.2	Alpha 1EEQGPQVYKCDPAGY	1685.75	2.09636	0.174697
Alpha 1	145	159	EEQGPQVYKCDPAGY		NA	12	1683.73	i20S	0	SYJLN180306-09	2	8.00467	114268	842.868	Rep.1	Alpha 1EEQGPQVYKCDPAGY	1683.72	0.00770421	0.000642017
Alpha 1	145	159	EEQGPQVYKCDPAGY		NA	12	1683.73	i20S	0	SYJLN180306-11	2	8.00824	104309	842.857	Rep.2	Alpha 1EEQGPQVYKCDPAGY	1683.7	-0.0136078	-0.00113398
Alpha 1	145	159	EEQGPQVYKCDPAGY		NA	12	1683.73	i20S	0	SYJLN180306-13	2	8.00522	108069	842.866	Rep.3	Alpha 1EEQGPQVYKCDPAGY	1683.72	0.00498821	0.000415684
Alpha 1	145	159	EEQGPQVYKCDPAGY		NA	12	1683.73	i20S	0.5	SYJLN180306-15	2	7.99776	90004	843.385	Rep.1	Alpha 1EEQGPQVYKCDPAGY	1684.76	1.04208	0.0868399
Alpha 1	145	159	EEQGPQVYKCDPAGY		NA	12	1683.73	i20S	0.5	SYJLN180306-25	2	8.0088	81090	843.35	Rep.2	Alpha 1EEQGPQVYKCDPAGY	1684.69	0.972366	0.0810305
Alpha 1	145	159	EEQGPQVYKCDPAGY		NA	12	1683.73	i20S	1	SYJLN180306-17	2	8.00377	89003	843.36	Rep.1	Alpha 1EEQGPQVYKCDPAGY	1684.7	0.991584	0.082632
Alpha 1	145	159	EEQGPQVYKCDPAGY		NA	12	1683.73	i20S	1	SYJLN180306-27	2	8.00433	81121	843.334	Rep.2	Alpha 1EEQGPQVYKCDPAGY	1684.65	0.940426	0.0783689
Alpha 1	145	159	EEQGPQVYKCDPAGY		NA	12	1683.73	i20S	1	SYJLN180306-37	2	8.00405	56436	843.381	Rep.3	Alpha 1EEQGPQVYKCDPAGY	1684.75	1.03352	0.0861267
Alpha 1	145	159	EEQGPQVYKCDPAGY		NA	12	1683.73	i20S	5	SYJLN180306-19	2	7.99627	72790	843.429	Rep.1	Alpha 1EEQGPQVYKCDPAGY	1684.84	1.12998	0.0941654
Alpha 1	145	159	EEQGPQVYKCDPAGY		NA	12	1683.73	i20S	5	SYJLN180306-29	2	8.00127	58314	843.46	Rep.2	Alpha 1EEQGPQVYKCDPAGY	1684.91	1.19326	0.099438
Alpha 1	145	159	EEQGPQVYKCDPAGY		NA	12	1683.73	i20S	5	SYJLN180306-39	2	8.00307	43926	843.456	Rep.3	Alpha 1EEQGPQVYKCDPAGY	1684.9	1.18404	0.0986699
Alpha 1	145	159	EEQGPQVYKCDPAGY		NA	12	1683.73	i20S	10	SYJLN180306-21	2	7.99571	68662	843.48	Rep.1	Alpha 1EEQGPQVYKCDPAGY	1684.95	1.23336	0.10278
Alpha 1	145	159	EEQGPQVYKCDPAGY		NA	12	1683.73	i20S	10	SYJLN180306-31	2	7.99493	63034	843.519	Rep.2	Alpha 1EEQGPQVYKCDPAGY	1685.02	1.31063	0.109219
Alpha 1	145	159	EEQGPQVYKCDPAGY		NA	12	1683.73	i20S	10	SYJLN180306-41	2	8.0092	44757	843.487	Rep.3	Alpha 1EEQGPQVYKCDPAGY	1684.96	1.24642	0.103869
Alpha 1	145	159	EEQGPQVYKCDPAGY		NA	12	1683.73	i20S	30	SYJLN180306-23	2	7.99649	56789	843.908	Rep.1	Alpha 1EEQGPQVYKCDPAGY	1685.8	2.08906	0.174088
Alpha 1	145	159	EEQGPQVYKCDPAGY		NA	12	1683.73	i20S	30	SYJLN180306-33	2	8.0006	46252	843.878	Rep.2	Alpha 1EEQGPQVYKCDPAGY	1685.74	2.02774	0.168979
Alpha 1	145	159	EEQGPQVYKCDPAGY		NA	12	1683.73	i20S	30	SYJLN180306-43	2	8.00291	24202	843.857	Rep.3	Alpha 1EEQGPQVYKCDPAGY	1685.7	1.98556	0.165464
Alpha 1	145	159	EEQGPQVYKCDPAGY		NA	12	1683.73	std20S + PA28ab	0	SYJLN180315-02	2	8.01142	21965	842.858	Rep.1	Alpha 1EEQGPQVYKCDPAGY	1683.7	-0.0344772	-0.0028731
Alpha 1	145	159	EEQGPQVYKCDPAGY		NA	12	1683.73	std20S + PA28ab	0	SYJLN180315-04	2	7.98286	69845	842.883	Rep.2	Alpha 1EEQGPQVYKCDPAGY	1683.75	0.0155928	0.0012994
Alpha 1	145	159	EEQGPQVYKCDPAGY		NA	12	1683.73	std20S + PA28ab	0	SYJLN180315-06	2	7.98408	74606	842.873	Rep.3	Alpha 1EEQGPQVYKCDPAGY	1683.73	-0.0044472	-0.0003706
Alpha 1	145	159	EEQGPQVYKCDPAGY		NA	12	1683.73	std20S + PA28ab	0.5	SYJLN180315-08	2	8.00672	48088	843.475	Rep.1	Alpha 1EEQGPQVYKCDPAGY	1684.94	1.1986	0.0998837
Alpha 1	145	159	EEQGPQVYKCDPAGY		NA	12	1683.73	std20S + PA28ab	0.5	SYJLN180315-18	2	7.98582	68586	843.476	Rep.2	Alpha 1EEQGPQVYKCDPAGY	1684.94	1.20143	0.100119
Alpha 1	145	159	EEQGPQVYKCDPAGY		NA	12	1683.73	std20S + PA28ab	0.5	SYJLN180315-28	2	7.97966	66012	843.399	Rep.3	Alpha 1EEQGPQVYKCDPAGY	1684.78	1.04622	0.0871847
Alpha 1	145	159	EEQGPQVYKCDPAGY		NA	12	1683.73	std20S + PA28ab	1	SYJLN180315-20	2	7.97832	77042	843.433	Rep.1	Alpha 1EEQGPQVYKCDPAGY	1684.85	1.11455	0.0928791
Alpha 1	145	159	EEQGPQVYKCDPAGY		NA	12	1683.73	std20S + PA28ab	1	SYJLN180315-30	2	7.98168	59374	843.425	Rep.2	Alpha 1EEQGPQVYKCDPAGY	1684.83	1.09797	0.0914979
Alpha 1	145	159	EEQGPQVYKCDPAGY		NA	12	1683.73	std20S + PA28ab	5	SYJLN180315-12	2	7.97958	71248	843.569	Rep.1	Alpha 1EEQGPQVYKCDPAGY	1685.12	1.38649	0.115541
Alpha 1	145	159	EEQGPQVYKCDPAGY		NA	12	1683.73	std20S + PA28ab	5	SYJLN180315-22	2	7.98338	67843	843.572	Rep.2	Alpha 1EEQGPQVYKCDPAGY	1685.13	1.392	0.116
Alpha 1	145	159	EEQGPQVYKCDPAGY		NA	12	1683.73	std20S + PA28ab	5	SYJLN180315-32	2	7.98719	64580	843.509	Rep.3	Alpha 1EEQGPQVYKCDPAGY	1685	1.26589	0.105491
Alpha 1	145	159	EEQGPQVYKCDPAGY		NA	12	1683.73	std20S + PA28ab	10	SYJLN180315-24	2	7.97794	66240	843.723	Rep.1	Alpha 1EEQGPQVYKCDPAGY	1685.43	1.69505	0.141254
Alpha 1	145	159	EEQGPQVYKCDPAGY		NA	12	1683.73	std20S + PA28ab	10	SYJLN180315-34	2	7.98203	57274	843.71	Rep.2	Alpha 1EEQGPQVYKCDPAGY	1685.4	1.66828	0.139024
Alpha 1	145	159	EEQGPQVYKCDPAGY		NA	12	1683.73	std20S + PA28ab	30	SYJLN180315-16	2	7.98248	62775	844.109	Rep.1	Alpha 1EEQGPQVYKCDPAGY	1686.2	2.46676	0.205563
Alpha 1	145	159	EEQGPQVYKCDPAGY		NA	12	1683.73	std20S + PA28ab	30	SYJLN180315-26	2	7.97479	65128	844.028	Rep.2	Alpha 1EEQGPQVYKCDPAGY	1686.04	2.30446	0.192039
Alpha 1	145	159	EEQGPQVYKCDPAGY		NA	12	1683.73	std20S + PA28ab	30	SYJLN180315-36	2	7.98897	50368	844.041	Rep.3	Alpha 1EEQGPQVYKCDPAGY	1686.07	2.33012	0.194177
Alpha 1	145	159	EEQGPQVYKCDPAGY		NA	12	1683.73	std20S + PA28g	0	SYJLN180302-02	2	7.99062	247598	842.861	Rep.1	Alpha 1EEQGPQVYKCDPAGY	1683.71	0.00331818	0.000276515
Alpha 1	145	159	EEQGPQVYKCDPAGY		NA	12	1683.73	std20S + PA28g	0	SYJLN180302-04	2	7.98298	220650	842.863	Rep.2	Alpha 1EEQGPQVYKCDPAGY	1683.71	0.00790818	0.000659015
Alpha 1	145	159	EEQGPQVYKCDPAGY		NA	12	1683.73	std20S + PA28g	0	SYJLN180302-06	2	7.99209	182102	842.852	Rep.3	Alpha 1EEQGPQVYKCDPAGY	1683.69	-0.0140938	-0.00117449
Alpha 1	145	159	EEQGPQVYKCDPAGY		NA	12	1683.73	std20S + PA28g	0.5	SYJLN180302-08	2	8.00078	122598	843.401	Rep.1	Alpha 1EEQGPQVYKCDPAGY	1684.79	1.08231	0.0901927
Alpha 1	145	159	EEQGPQVYKCDPAGY		NA	12	1683.73	std20S + PA28g	0.5	SYJLN180302-10	2	7.99779	127913	843.436	Rep.2	Alpha 1EEQGPQVYKCDPAGY	1684.86	1.15259	0.096049
Alpha 1	145	159	EEQGPQVYKCDPAGY		NA	12	1683.73	std20S + PA28g	0.5	SYJLN180302-12	2	8.00991	116403	843.435	Rep.3	Alpha 1EEQGPQVYKCDPAGY	1684.85	1.15028	0.0958568
Alpha 1	145	159	EEQGPQVYKCDPAGY		NA	12	1683.73	std20S + PA28g	1	SYJLN180302-14	2	8.0044	142981	843.417	Rep.1	Alpha 1EEQGPQVYKCDPAGY	1684.82	1.11584	0.0929867
Alpha 1	145	159	EEQGPQVYKCDPAGY		NA	12	1683.73	std20S + PA28g	1	SYJLN180302-16	2	8.00042	111633	843.388	Rep.2	Alpha 1EEQGPQVYKCDPAGY	1684.76	1.05609	0.0880073
Alpha 1	145	159	EEQGPQVYKCDPAGY		NA	12	1683.73	std20S + PA28g	1	SYJLN180302-18	2	8.00135	124607	843.435	Rep.3	Alpha 1EEQGPQVYKCDPAGY	1684.86	1.15149	0.0959572
Alpha 1	145	159	EEQGPQVYKCDPAGY		NA	12	1683.73	std20S + PA28g	5	SYJLN180302-20	2	8	111574	843.598	Rep.1	Alpha 1EEQGPQVYKCDPAGY	1685.18	1.47635	0.123029
Alpha 1	145	159	EEQGPQVYKCDPAGY		NA	12	1683.73	std20S + PA28g	5	SYJLN180302-23	2	8.06785	170336	843.545	Rep.2	Alpha 1EEQGPQVYKCDPAGY	1685.08	1.37093	0.114244
Alpha 1	145	159	EEQGPQVYKCDPAGY		NA	12	1683.73	std20S + PA28g	5	SYJLN180302-25	2	8.00474	148726	843.522	Rep.3	Alpha 1EEQGPQVYKCDPAGY	1685.03	1.32447	0.110373
Alpha 1	145	159	EEQGPQVYKCDPAGY		NA	12	1683.73	std20S + PA28g	10	SYJLN180302-27	2	7.9992	144432	843.667	Rep.1	Alpha 1EEQGPQVYKCDPAGY	1685.32	1.61485	0.134571
Alpha 1	145	159	EEQGPQVYKCDPAGY		NA	12	1683.73	std20S + PA28g	10	SYJLN180302-29	2	7.98423	134234	843.643	Rep.2	Alpha 1EEQGPQVYKCDPAGY	1685.27	1.56617	0.130515
Alpha 1	145	159	EEQGPQVYKCDPAGY		NA	12	1683.73	std20S + PA28g	10	SYJLN180302-31	2	7.99537	136212	843.628	Rep.3	Alpha 1EEQGPQVYKCDPAGY	1685.24	1.53674	0.128062
Alpha 1	145	159	EEQGPQVYKCDPAGY		NA	12	1683.73	std20S + PA28g	30	SYJLN180302-33	2	7.99564	130243	843.942	Rep.1	Alpha 1EEQGPQVYKCDPAGY	1685.87	2.16411	0.180343
Alpha 1	145	159	EEQGPQVYKCDPAGY		NA	12	1683.73	std20S + PA28g	30	SYJLN180302-35	2	7.99552	121462	843.919	Rep.2	Alpha 1EEQGPQVYKCDPAGY	1685.82	2.11803	0.176503
Alpha 1	145	159	EEQGPQVYKCDPAGY		NA	12	1683.73	std20S + PA28g	30	SYJLN180302-37	2	7.99314	99618	843.972	Rep.3	Alpha 1EEQGPQVYKCDPAGY	1685.93	2.22497	0.185414
Alpha 1	145	159	EEQGPQVYKCDPAGY		NA	12	1683.73	std20S	0	SYJLN180228-02	2	7.98626	491349	842.872	Rep.1	Alpha 1EEQGPQVYKCDPAGY	1683.73	0.0121286	0.00101072
Alpha 1	145	159	EEQGPQVYKCDPAGY		NA	12	1683.73	std20S	0	SYJLN180228-04	2	7.98201	495197	842.865	Rep.2	Alpha 1EEQGPQVYKCDPAGY	1683.72	-0.00159539	-0.000132949
Alpha 1	145	159	EEQGPQVYKCDPAGY		NA	12	1683.73	std20S	0	SYJLN180228-06	2	7.98645	479416	842.858	Rep.3	Alpha 1EEQGPQVYKCDPAGY	1683.7	-0.0169834	-0.00141528
Alpha 1	145	159	EEQGPQVYKCDPAGY		NA	12	1683.73	std20S	0	SYJLN180228-08	2	7.98052	475747	842.869	Rep.4	Alpha 1EEQGPQVYKCDPAGY	1683.72	0.00624861	0.000520718
Alpha 1	145	159	EEQGPQVYKCDPAGY		NA	12	1683.73	std20S	0.5	SYJLN180228-10	2	7.98625	378201	843.405	Rep.1	Alpha 1EEQGPQVYKCDPAGY	1684.79	1.07727	0.0897722
Alpha 1	145	159	EEQGPQVYKCDPAGY		NA	12	1683.73	std20S	0.5	SYJLN180228-12	2	7.98555	378485	843.416	Rep.2	Alpha 1EEQGPQVYKCDPAGY	1684.82	1.10046	0.0917049
Alpha 1	145	159	EEQGPQVYKCDPAGY		NA	12	1683.73	std20S	0.5	SYJLN180228-14	2	7.99102	369779	843.369	Rep.3	Alpha 1EEQGPQVYKCDPAGY	1684.72	1.00596	0.0838301
Alpha 1	145	159	EEQGPQVYKCDPAGY		NA	12	1683.73	std20S	1	SYJLN180228-16	2	7.97917	321987	843.467	Rep.1	Alpha 1EEQGPQVYKCDPAGY	1684.92	1.20171	0.100143
Alpha 1	145	159	EEQGPQVYKCDPAGY		NA	12	1683.73	std20S	1	SYJLN180228-18	2	7.9917	337700	843.426	Rep.2	Alpha 1EEQGPQVYKCDPAGY	1684.84	1.11901	0.0932509
Alpha 1	145	159	EEQGPQVYKCDPAGY		NA	12	1683.73	std20S	1	SYJLN180228-20	2	7.99935	319004	843.421	Rep.3	Alpha 1EEQGPQVYKCDPAGY	1684.83	1.11027	0.0925224
Alpha 1	145	159	EEQGPQVYKCDPAGY		NA	12	1683.73	std20S	5	SYJLN180228-22	2	7.99949	333521	843.591	Rep.1	Alpha 1EEQGPQVYKCDPAGY	1685.17	1.44947	0.120789
Alpha 1	145	159	EEQGPQVYKCDPAGY		NA	12	1683.73	std20S	5	SYJLN180228-24	2	8.00129	323649	843.556	Rep.2	Alpha 1EEQGPQVYKCDPAGY	1685.1	1.37895	0.114913
Alpha 1	145	159	EEQGPQVYKCDPAGY		NA	12	1683.73	std20S	5	SYJLN180228-26	2	7.99592	306704	843.533	Rep.3	Alpha 1EEQGPQVYKCDPAGY	1685.05	1.33351	0.111126
Alpha 1	145	159	EEQGPQVYKCDPAGY		NA	12	1683.73	std20S	10	SYJLN180228-28	2	7.99925	294839	843.591	Rep.1	Alpha 1EEQGPQVYKCDPAGY	1685.17	1.44975	0.120812
Alpha 1	145	159	EEQGPQVYKCDPAGY		NA	12	1683.73	std20S	10	SYJLN180302-39	2	7.98267	194192	843.642	Rep.2	Alpha 1EEQGPQVYKCDPAGY	1685.27	1.55164	0.129304
Alpha 1	145	159	EEQGPQVYKCDPAGY		NA	12	1683.73	std20S	10	SYJLN180302-41	2	7.98944	184316	843.639	Rep.3	Alpha 1EEQGPQVYKCDPAGY	1685.26	1.54649	0.128875
Alpha 1	145	159	EEQGPQVYKCDPAGY		NA	12	1683.73	std20S	30	SYJLN180302-43	2	7.98373	159602	843.878	Rep.1	Alpha 1EEQGPQVYKCDPAGY	1685.74	2.02482	0.168735
Alpha 1	145	159	EEQGPQVYKCDPAGY		NA	12	1683.73	std20S	30	SYJLN180302-45	2	7.99193	137372	843.909	Rep.2	Alpha 1EEQGPQVYKCDPAGY	1685.8	2.08684	0.173903
Alpha 1	145	159	EEQGPQVYKCDPAGY		NA	12	1683.73	std20S	30	SYJLN180302-47	2	7.98488	143429	843.906	Rep.3	Alpha 1EEQGPQVYKCDPAGY	1685.8	2.07916	0.173263
Alpha 1	192	198	EQTVETA		NA	6	777.362	i20S + PA28ab	0	SYJLN180316-04	1	4.12337	38353	777.622	Rep.1	Alpha 1EQTVETA	776.614	-0.0287753	-0.00479588
Alpha 1	192	198	EQTVETA		NA	6	777.362	i20S + PA28ab	0	SYJLN180316-06	1	4.33489	114725	777.66	Rep.2	Alpha 1EQTVETA	776.653	0.00961969	0.00160328
Alpha 1	192	198	EQTVETA		NA	6	777.362	i20S + PA28ab	0.5	SYJLN180316-08	1	4.35236	110656	778.149	Rep.1	Alpha 1EQTVETA	777.142	0.498969	0.0831614
Alpha 1	192	198	EQTVETA		NA	6	777.362	i20S + PA28ab	0.5	SYJLN180316-18	1	4.31919	136544	778.159	Rep.2	Alpha 1EQTVETA	777.152	0.508621	0.0847701
Alpha 1	192	198	EQTVETA		NA	6	777.362	i20S + PA28ab	0.5	SYJLN180316-28	1	4.35928	79448	778.186	Rep.3	Alpha 1EQTVETA	777.179	0.535822	0.0893036
Alpha 1	192	198	EQTVETA		NA	6	777.362	i20S + PA28ab	1	SYJLN180316-10	1	4.37181	123237	778.165	Rep.1	Alpha 1EQTVETA	777.158	0.514362	0.0857269
Alpha 1	192	198	EQTVETA		NA	6	777.362	i20S + PA28ab	1	SYJLN180316-20	1	4.34935	117579	778.188	Rep.2	Alpha 1EQTVETA	777.181	0.53776	0.0896266
Alpha 1	192	198	EQTVETA		NA	6	777.362	i20S + PA28ab	1	SYJLN180316-30	1	4.37899	70192	778.173	Rep.3	Alpha 1EQTVETA	777.166	0.522917	0.0871528
Alpha 1	192	198	EQTVETA		NA	6	777.362	i20S + PA28ab	5	SYJLN180316-12	1	4.32658	114496	778.222	Rep.1	Alpha 1EQTVETA	777.215	0.571587	0.0952644
Alpha 1	192	198	EQTVETA		NA	6	777.362	i20S + PA28ab	5	SYJLN180316-22	1	4.38672	99220	778.247	Rep.2	Alpha 1EQTVETA	777.239	0.596185	0.0993641
Alpha 1	192	198	EQTVETA		NA	6	777.362	i20S + PA28ab	5	SYJLN180316-32	1	4.30521	62179	778.248	Rep.3	Alpha 1EQTVETA	777.241	0.597619	0.0996031
Alpha 1	192	198	EQTVETA		NA	6	777.362	i20S + PA28ab	10	SYJLN180316-14	1	4.3353	112859	778.318	Rep.1	Alpha 1EQTVETA	777.311	0.667431	0.111238
Alpha 1	192	198	EQTVETA		NA	6	777.362	i20S + PA28ab	10	SYJLN180316-24	1	4.23958	43158	778.198	Rep.2	Alpha 1EQTVETA	777.191	0.547671	0.0912784
Alpha 1	192	198	EQTVETA		NA	6	777.362	i20S + PA28ab	10	SYJLN180316-34	1	4.33193	29011	778.186	Rep.3	Alpha 1EQTVETA	777.179	0.535588	0.0892646
Alpha 1	192	198	EQTVETA		NA	6	777.362	i20S + PA28ab	30	SYJLN180316-16	1	4.09958	23287	778.525	Rep.1	Alpha 1EQTVETA	777.518	0.874504	0.145751
Alpha 1	192	198	EQTVETA		NA	6	777.362	i20S + PA28g	0	SYJLN180305-03	1	4.35925	299342	777.668	Rep.1	Alpha 1EQTVETA	776.66	0.000196123	3.26872e-05
Alpha 1	192	198	EQTVETA		NA	6	777.362	i20S + PA28g	0	SYJLN180305-05	1	4.0349	153262	777.662	Rep.2	Alpha 1EQTVETA	776.655	-0.00536288	-0.000893813
Alpha 1	192	198	EQTVETA		NA	6	777.362	i20S + PA28g	0	SYJLN180305-07	1	4.31916	178400	777.672	Rep.3	Alpha 1EQTVETA	776.665	0.00427812	0.000713021
Alpha 1	192	198	EQTVETA		NA	6	777.362	i20S + PA28g	0.5	SYJLN180305-09	1	4.14632	88275	778.066	Rep.1	Alpha 1EQTVETA	777.059	0.398527	0.0664212
Alpha 1	192	198	EQTVETA		NA	6	777.362	i20S + PA28g	0.5	SYJLN180305-11	1	4.32672	105088	778.195	Rep.2	Alpha 1EQTVETA	777.187	0.527134	0.0878557
Alpha 1	192	198	EQTVETA		NA	6	777.362	i20S + PA28g	0.5	SYJLN180305-13	1	4.34222	109128	778.195	Rep.3	Alpha 1EQTVETA	777.188	0.527897	0.0879829
Alpha 1	192	198	EQTVETA		NA	6	777.362	i20S + PA28g	1	SYJLN180305-15	1	4.33352	110783	778.188	Rep.1	Alpha 1EQTVETA	777.181	0.520441	0.0867402
Alpha 1	192	198	EQTVETA		NA	6	777.362	i20S + PA28g	1	SYJLN180305-17	1	4.33357	99014	778.181	Rep.2	Alpha 1EQTVETA	777.173	0.513059	0.0855099
Alpha 1	192	198	EQTVETA		NA	6	777.362	i20S + PA28g	1	SYJLN180305-19	1	4.31648	93616	778.203	Rep.3	Alpha 1EQTVETA	777.196	0.53558	0.0892634
Alpha 1	192	198	EQTVETA		NA	6	777.362	i20S + PA28g	5	SYJLN180305-21	1	4.31255	82592	778.275	Rep.1	Alpha 1EQTVETA	777.268	0.607566	0.101261
Alpha 1	192	198	EQTVETA		NA	6	777.362	i20S + PA28g	5	SYJLN180305-23	1	4.18374	77012	778.256	Rep.2	Alpha 1EQTVETA	777.249	0.588565	0.0980942
Alpha 1	192	198	EQTVETA		NA	6	777.362	i20S + PA28g	5	SYJLN180305-25	1	4.28672	81408	778.271	Rep.3	Alpha 1EQTVETA	777.264	0.603733	0.100622
Alpha 1	192	198	EQTVETA		NA	6	777.362	i20S + PA28g	10	SYJLN180305-27	1	4.31233	71156	778.323	Rep.1	Alpha 1EQTVETA	777.316	0.655395	0.109233
Alpha 1	192	198	EQTVETA		NA	6	777.362	i20S + PA28g	10	SYJLN180305-29	1	4.31351	68746	778.357	Rep.2	Alpha 1EQTVETA	777.35	0.689629	0.114938
Alpha 1	192	198	EQTVETA		NA	6	777.362	i20S + PA28g	10	SYJLN180305-31	1	4.31806	44112	778.389	Rep.3	Alpha 1EQTVETA	777.382	0.72161	0.120268
Alpha 1	192	198	EQTVETA		NA	6	777.362	i20S + PA28g	30	SYJLN180306-07	1	4.33294	32924	778.676	Rep.1	Alpha 1EQTVETA	777.669	1.00831	0.168052
Alpha 1	192	198	EQTVETA		NA	6	777.362	i20S	0	SYJLN180306-09	1	4.34424	264608	777.635	Rep.1	Alpha 1EQTVETA	776.628	0.00808138	0.0013469
Alpha 1	192	198	EQTVETA		NA	6	777.362	i20S	0	SYJLN180306-11	1	4.33298	262708	777.631	Rep.2	Alpha 1EQTVETA	776.624	0.00444938	0.000741563
Alpha 1	192	198	EQTVETA		NA	6	777.362	i20S	0	SYJLN180306-13	1	4.08549	159922	777.606	Rep.3	Alpha 1EQTVETA	776.599	-0.0206806	-0.00344677
Alpha 1	192	198	EQTVETA		NA	6	777.362	i20S	0.5	SYJLN180306-15	1	4.3365	205274	778.118	Rep.1	Alpha 1EQTVETA	777.111	0.490943	0.0818239
Alpha 1	192	198	EQTVETA		NA	6	777.362	i20S	0.5	SYJLN180306-25	1	4.3206	174224	778.128	Rep.2	Alpha 1EQTVETA	777.121	0.501562	0.0835937
Alpha 1	192	198	EQTVETA		NA	6	777.362	i20S	0.5	SYJLN180306-35	1	4.32456	140620	778.134	Rep.3	Alpha 1EQTVETA	777.127	0.50697	0.0844951
Alpha 1	192	198	EQTVETA		NA	6	777.362	i20S	1	SYJLN180306-17	1	4.33721	202748	778.099	Rep.1	Alpha 1EQTVETA	777.091	0.471802	0.0786337
Alpha 1	192	198	EQTVETA		NA	6	777.362	i20S	1	SYJLN180306-27	1	4.31595	172119	778.189	Rep.2	Alpha 1EQTVETA	777.182	0.562003	0.0936672
Alpha 1	192	198	EQTVETA		NA	6	777.362	i20S	1	SYJLN180306-37	1	4.31835	132668	778.122	Rep.3	Alpha 1EQTVETA	777.115	0.495356	0.0825594
Alpha 1	192	198	EQTVETA		NA	6	777.362	i20S	5	SYJLN180306-19	1	4.28024	150951	778.202	Rep.1	Alpha 1EQTVETA	777.194	0.574785	0.0957976
Alpha 1	192	198	EQTVETA		NA	6	777.362	i20S	5	SYJLN180306-29	1	4.325	130625	778.168	Rep.2	Alpha 1EQTVETA	777.16	0.540793	0.0901322
Alpha 1	192	198	EQTVETA		NA	6	777.362	i20S	5	SYJLN180306-39	1	4.32581	97318	778.176	Rep.3	Alpha 1EQTVETA	777.168	0.5489	0.0914834
Alpha 1	192	198	EQTVETA		NA	6	777.362	i20S	10	SYJLN180306-31	1	4.30331	120262	778.269	Rep.1	Alpha 1EQTVETA	777.261	0.641891	0.106982
Alpha 1	192	198	EQTVETA		NA	6	777.362	i20S	10	SYJLN180306-41	1	4.32177	90322	778.204	Rep.2	Alpha 1EQTVETA	777.197	0.577158	0.0961931
Alpha 1	192	198	EQTVETA		NA	6	777.362	i20S	30	SYJLN180306-23	1	4.31352	101982	778.435	Rep.1	Alpha 1EQTVETA	777.428	0.80859	0.134765
Alpha 1	192	198	EQTVETA		NA	6	777.362	i20S	30	SYJLN180306-43	1	4.12295	49636	778.437	Rep.2	Alpha 1EQTVETA	777.43	0.810467	0.135078
Alpha 1	192	198	EQTVETA		NA	6	777.362	std20S + PA28ab	0	SYJLN180315-02	1	4.33183	38792	777.734	Rep.1	Alpha 1EQTVETA	776.727	0.053236	0.00887266
Alpha 1	192	198	EQTVETA		NA	6	777.362	std20S + PA28ab	0	SYJLN180315-04	1	4.33794	138418	777.682	Rep.2	Alpha 1EQTVETA	776.675	0.00136398	0.00022733
Alpha 1	192	198	EQTVETA		NA	6	777.362	std20S + PA28ab	0	SYJLN180315-06	1	4.30844	152169	777.666	Rep.3	Alpha 1EQTVETA	776.659	-0.014812	-0.00246867
Alpha 1	192	198	EQTVETA		NA	6	777.362	std20S + PA28ab	0.5	SYJLN180315-18	1	4.29236	155854	778.178	Rep.1	Alpha 1EQTVETA	777.17	0.496616	0.0827693
Alpha 1	192	198	EQTVETA		NA	6	777.362	std20S + PA28ab	0.5	SYJLN180315-28	1	4.31528	138483	778.15	Rep.2	Alpha 1EQTVETA	777.142	0.468707	0.0781178
Alpha 1	192	198	EQTVETA		NA	6	777.362	std20S + PA28ab	1	SYJLN180315-20	1	4.05329	87936	778.083	Rep.1	Alpha 1EQTVETA	777.075	0.401692	0.0669487
Alpha 1	192	198	EQTVETA		NA	6	777.362	std20S + PA28ab	1	SYJLN180315-30	1	4.30996	122046	778.195	Rep.2	Alpha 1EQTVETA	777.188	0.514081	0.0856802
Alpha 1	192	198	EQTVETA		NA	6	777.362	std20S + PA28ab	5	SYJLN180315-32	1	4.32388	112811	778.257	Rep.1	Alpha 1EQTVETA	777.25	0.576471	0.0960785
Alpha 1	192	198	EQTVETA		NA	6	777.362	std20S + PA28ab	10	SYJLN180315-14	1	4.36439	125215	778.357	Rep.1	Alpha 1EQTVETA	777.349	0.675766	0.112628
Alpha 1	192	198	EQTVETA		NA	6	777.362	std20S + PA28ab	10	SYJLN180315-24	1	4.35246	127152	778.386	Rep.2	Alpha 1EQTVETA	777.379	0.704993	0.117499
Alpha 1	192	198	EQTVETA		NA	6	777.362	std20S + PA28ab	10	SYJLN180315-34	1	4.36327	106776	778.352	Rep.3	Alpha 1EQTVETA	777.345	0.671414	0.111902
Alpha 1	192	198	EQTVETA		NA	6	777.362	std20S + PA28ab	30	SYJLN180315-16	1	4.14193	82062	778.627	Rep.1	Alpha 1EQTVETA	777.62	0.946492	0.157749
Alpha 1	192	198	EQTVETA		NA	6	777.362	std20S + PA28ab	30	SYJLN180315-26	1	4.21165	93571	778.629	Rep.2	Alpha 1EQTVETA	777.622	0.948275	0.158046
Alpha 1	192	198	EQTVETA		NA	6	777.362	std20S + PA28g	0	SYJLN180302-02	1	4.36015	1661101	777.62	Rep.1	Alpha 1EQTVETA	776.613	-0.00348331	-0.000580552
Alpha 1	192	198	EQTVETA		NA	6	777.362	std20S + PA28g	0	SYJLN180302-04	1	4.34713	1484494	777.629	Rep.2	Alpha 1EQTVETA	776.622	0.00493269	0.000822115
Alpha 1	192	198	EQTVETA		NA	6	777.362	std20S + PA28g	0	SYJLN180302-06	1	4.36496	1090963	777.622	Rep.3	Alpha 1EQTVETA	776.615	-0.00140831	-0.000234719
Alpha 1	192	198	EQTVETA		NA	6	777.362	std20S + PA28g	0.5	SYJLN180302-08	1	4.36553	682128	778.181	Rep.1	Alpha 1EQTVETA	777.174	0.557072	0.0928453
Alpha 1	192	198	EQTVETA		NA	6	777.362	std20S + PA28g	0.5	SYJLN180302-10	1	4.37058	644393	778.177	Rep.2	Alpha 1EQTVETA	777.169	0.552648	0.0921079
Alpha 1	192	198	EQTVETA		NA	6	777.362	std20S + PA28g	0.5	SYJLN180302-12	1	4.37244	501746	778.203	Rep.3	Alpha 1EQTVETA	777.196	0.578925	0.0964874
Alpha 1	192	198	EQTVETA		NA	6	777.362	std20S + PA28g	1	SYJLN180302-14	1	4.36737	560999	778.266	Rep.1	Alpha 1EQTVETA	777.259	0.642533	0.107089
Alpha 1	192	198	EQTVETA		NA	6	777.362	std20S + PA28g	1	SYJLN180302-16	1	4.36691	573685	778.204	Rep.2	Alpha 1EQTVETA	777.197	0.580255	0.0967091
Alpha 1	192	198	EQTVETA		NA	6	777.362	std20S + PA28g	1	SYJLN180302-18	1	4.3796	592638	778.19	Rep.3	Alpha 1EQTVETA	777.182	0.565765	0.0942941
Alpha 1	192	198	EQTVETA		NA	6	777.362	std20S + PA28g	5	SYJLN180302-20	1	4.37441	527933	778.315	Rep.1	Alpha 1EQTVETA	777.308	0.690993	0.115165
Alpha 1	192	198	EQTVETA		NA	6	777.362	std20S + PA28g	5	SYJLN180302-23	1	4.4361	784877	778.302	Rep.2	Alpha 1EQTVETA	777.294	0.677637	0.112939
Alpha 1	192	198	EQTVETA		NA	6	777.362	std20S + PA28g	5	SYJLN180302-25	1	4.41195	675898	778.293	Rep.3	Alpha 1EQTVETA	777.286	0.669101	0.111517
Alpha 1	192	198	EQTVETA		NA	6	777.362	std20S + PA28g	10	SYJLN180302-27	1	4.37741	640414	778.411	Rep.1	Alpha 1EQTVETA	777.404	0.78701	0.131168
Alpha 1	192	198	EQTVETA		NA	6	777.362	std20S + PA28g	10	SYJLN180302-29	1	4.20414	448484	778.393	Rep.2	Alpha 1EQTVETA	777.386	0.769284	0.128214
Alpha 1	192	198	EQTVETA		NA	6	777.362	std20S + PA28g	10	SYJLN180302-31	1	4.37186	598294	778.397	Rep.3	Alpha 1EQTVETA	777.389	0.772641	0.128773
Alpha 1	192	198	EQTVETA		NA	6	777.362	std20S + PA28g	30	SYJLN180302-33	1	4.22184	409248	778.751	Rep.1	Alpha 1EQTVETA	777.744	1.12746	0.187911
Alpha 1	192	198	EQTVETA		NA	6	777.362	std20S + PA28g	30	SYJLN180302-35	1	4.20608	403029	778.736	Rep.2	Alpha 1EQTVETA	777.729	1.11249	0.185415
Alpha 1	192	198	EQTVETA		NA	6	777.362	std20S + PA28g	30	SYJLN180302-37	1	4.12593	269480	778.728	Rep.3	Alpha 1EQTVETA	777.72	1.10382	0.18397
Alpha 1	192	198	EQTVETA		NA	6	777.362	std20S	0	SYJLN180228-02	1	4.34986	4269343	777.676	Rep.1	Alpha 1EQTVETA	776.669	-0.00625656	-0.00104276
Alpha 1	192	198	EQTVETA		NA	6	777.362	std20S	0	SYJLN180228-04	1	4.34419	3624977	777.699	Rep.2	Alpha 1EQTVETA	776.691	0.0159214	0.00265357
Alpha 1	192	198	EQTVETA		NA	6	777.362	std20S	0	SYJLN180228-06	1	4.34828	3475757	777.679	Rep.3	Alpha 1EQTVETA	776.672	-0.00363956	-0.000606593
Alpha 1	192	198	EQTVETA		NA	6	777.362	std20S	0	SYJLN180228-08	1	4.34709	3534525	777.677	Rep.4	Alpha 1EQTVETA	776.67	-0.00519256	-0.000865427
Alpha 1	192	198	EQTVETA		NA	6	777.362	std20S	0.5	SYJLN180228-10	1	4.34352	2900838	778.193	Rep.1	Alpha 1EQTVETA	777.186	0.510285	0.0850476
Alpha 1	192	198	EQTVETA		NA	6	777.362	std20S	0.5	SYJLN180228-12	1	4.36531	2858254	778.193	Rep.2	Alpha 1EQTVETA	777.186	0.510152	0.0850254
Alpha 1	192	198	EQTVETA		NA	6	777.362	std20S	0.5	SYJLN180228-14	1	4.37191	2960177	778.175	Rep.3	Alpha 1EQTVETA	777.168	0.492725	0.0821209
Alpha 1	192	198	EQTVETA		NA	6	777.362	std20S	1	SYJLN180228-16	1	4.35683	2201305	778.195	Rep.1	Alpha 1EQTVETA	777.188	0.512544	0.0854241
Alpha 1	192	198	EQTVETA		NA	6	777.362	std20S	1	SYJLN180228-18	1	4.36551	2530489	778.171	Rep.2	Alpha 1EQTVETA	777.164	0.488465	0.0814109
Alpha 1	192	198	EQTVETA		NA	6	777.362	std20S	1	SYJLN180228-20	1	4.35173	2239006	778.172	Rep.3	Alpha 1EQTVETA	777.165	0.489427	0.0815712
Alpha 1	192	198	EQTVETA		NA	6	777.362	std20S	5	SYJLN180228-22	1	4.45732	2212504	778.259	Rep.1	Alpha 1EQTVETA	777.252	0.576835	0.0961392
Alpha 1	192	198	EQTVETA		NA	6	777.362	std20S	5	SYJLN180228-24	1	4.38431	2079798	778.269	Rep.2	Alpha 1EQTVETA	777.262	0.58674	0.0977901
Alpha 1	192	198	EQTVETA		NA	6	777.362	std20S	10	SYJLN180228-28	1	4.39006	1642826	778.324	Rep.1	Alpha 1EQTVETA	777.316	0.641083	0.106847
Alpha 1	192	198	EQTVETA		NA	6	777.362	std20S	10	SYJLN180228-30	1	4.47295	117748	778.306	Rep.2	Alpha 1EQTVETA	777.299	0.623753	0.103959
Alpha 1	192	198	EQTVETA		NA	6	777.362	std20S	10	SYJLN180302-39	1	4.33092	1003064	778.347	Rep.3	Alpha 1EQTVETA	777.34	0.664631	0.110772
Alpha 1	192	198	EQTVETA		NA	6	777.362	std20S	10	SYJLN180302-41	1	4.35649	917498	778.361	Rep.4	Alpha 1EQTVETA	777.354	0.678352	0.113059
Alpha 1	192	198	EQTVETA		NA	6	777.362	std20S	30	SYJLN180302-43	1	4.19296	726207	778.631	Rep.1	Alpha 1EQTVETA	777.624	0.94857	0.158095
Alpha 1	192	198	EQTVETA		NA	6	777.362	std20S	30	SYJLN180302-45	1	4.2004	605820	778.646	Rep.2	Alpha 1EQTVETA	777.639	0.963358	0.16056
Alpha 1	192	198	EQTVETA		NA	6	777.362	std20S	30	SYJLN180302-47	1	4.32914	707811	778.664	Rep.3	Alpha 1EQTVETA	777.657	0.981491	0.163582
Alpha 1	29	40	FKAINQGGLTSV			11	1234.68	i20S + PA28ab	0	SYJLN180316-04|SYJLN180316-06	1|2	8.247002|8.248869|8.249964|8.253519	50013|95429|706897|1550888	618.129629|618.136749|1235.224716|1235.244712	Rep.1	Alpha 1FKAINQGGLTSV	1234.21744|1234.237436|1234.244706|1234.258946	-0.0355994707176706|-0.0156034707176786|-0.00833347071761636|0.00590652928235613	-0.000921371
Alpha 1	29	40	FKAINQGGLTSV			11	1234.68	i20S + PA28ab	0	SYJLN180316-04|SYJLN180316-06	1|2	8.247002|8.248869|8.249964|8.253519	50013|95429|706897|1550888	618.129629|618.136749|1235.224716|1235.244712	Rep.2	Alpha 1FKAINQGGLTSV	1234.21744|1234.237436|1234.244706|1234.258946	-0.0355994707176706|-0.0156034707176786|-0.00833347071761636|0.00590652928235613	0.000423609
Alpha 1	29	40	FKAINQGGLTSV			11	1234.68	i20S + PA28ab	0.5	SYJLN180316-08|SYJLN180316-18|SYJLN180316-28	1|2	8.289503|8.291342|8.292911|8.293954|8.295328|8.295878	62744|77855|101813|1106761|1461578|1969870	619.189401|619.209737|619.289729|1237.379024|1237.408023|1237.498386	Rep.1	Alpha 1FKAINQGGLTSV	1236.36425|1236.371748|1236.400747|1236.404922|1236.49111|1236.564906	2.11121052928229|2.11870852928246|2.14770752928234|2.15188252928237|2.23807052928237|2.31186652928227	0.195606
Alpha 1	29	40	FKAINQGGLTSV			11	1234.68	i20S + PA28ab	0.5	SYJLN180316-08|SYJLN180316-18|SYJLN180316-28	1|2	8.289503|8.291342|8.292911|8.293954|8.295328|8.295878	62744|77855|101813|1106761|1461578|1969870	619.189401|619.209737|619.289729|1237.379024|1237.408023|1237.498386	Rep.2	Alpha 1FKAINQGGLTSV	1236.36425|1236.371748|1236.400747|1236.404922|1236.49111|1236.564906	2.11121052928229|2.11870852928246|2.14770752928234|2.15188252928237|2.23807052928237|2.31186652928227	0.191962
Alpha 1	29	40	FKAINQGGLTSV			11	1234.68	i20S + PA28ab	0.5	SYJLN180316-08|SYJLN180316-18|SYJLN180316-28	1|2	8.289503|8.291342|8.292911|8.293954|8.295328|8.295878	62744|77855|101813|1106761|1461578|1969870	619.189401|619.209737|619.289729|1237.379024|1237.408023|1237.498386	Rep.3	Alpha 1FKAINQGGLTSV	1236.36425|1236.371748|1236.400747|1236.404922|1236.49111|1236.564906	2.11121052928229|2.11870852928246|2.14770752928234|2.15188252928237|2.23807052928237|2.31186652928227	0.20981
Alpha 1	29	40	FKAINQGGLTSV			11	1234.68	i20S + PA28ab	1	SYJLN180316-10|SYJLN180316-20|SYJLN180316-30	1|2	8.28838|8.289378|8.292367|8.295291|8.297934|8.298642	54881|84539|88298|1052436|1557145|1723616	619.337252|619.38754|619.414985|1237.609509|1237.678921|1237.781856	Rep.1	Alpha 1FKAINQGGLTSV	1236.602233|1236.659952|1236.671645|1236.760528|1236.77458|1236.815418	2.34919352928227|2.40691252928241|2.41860552928233|2.50748852928223|2.52154052928245|2.56237852928234	0.231946
Alpha 1	29	40	FKAINQGGLTSV			11	1234.68	i20S + PA28ab	1	SYJLN180316-10|SYJLN180316-20|SYJLN180316-30	1|2	8.28838|8.289378|8.292367|8.295291|8.297934|8.298642	54881|84539|88298|1052436|1557145|1723616	619.337252|619.38754|619.414985|1237.609509|1237.678921|1237.781856	Rep.2	Alpha 1FKAINQGGLTSV	1236.602233|1236.659952|1236.671645|1236.760528|1236.77458|1236.815418	2.34919352928227|2.40691252928241|2.41860552928233|2.50748852928223|2.52154052928245|2.56237852928234	0.219318
Alpha 1	29	40	FKAINQGGLTSV			11	1234.68	i20S + PA28ab	1	SYJLN180316-10|SYJLN180316-20|SYJLN180316-30	1|2	8.28838|8.289378|8.292367|8.295291|8.297934|8.298642	54881|84539|88298|1052436|1557145|1723616	619.337252|619.38754|619.414985|1237.609509|1237.678921|1237.781856	Rep.3	Alpha 1FKAINQGGLTSV	1236.602233|1236.659952|1236.671645|1236.760528|1236.77458|1236.815418	2.34919352928227|2.40691252928241|2.41860552928233|2.50748852928223|2.52154052928245|2.56237852928234	0.227553
Alpha 1	29	40	FKAINQGGLTSV			11	1234.68	i20S + PA28ab	5	SYJLN180316-12|SYJLN180316-22|SYJLN180316-32	1|2	8.288384|8.290474|8.292596|8.293118|8.299848|8.300235	49333|75117|87082|956762|1409531|1692187	619.800594|619.843649|619.84565|1238.470103|1238.471305|1238.509932	Rep.1	Alpha 1FKAINQGGLTSV	1237.462827|1237.464029|1237.502656|1237.586636|1237.672746|1237.676748	3.20978752928249|3.21098952928241|3.24961652928232|3.33359652928243|3.41970652928239|3.42370852928229	0.310126
Alpha 1	29	40	FKAINQGGLTSV			11	1234.68	i20S + PA28ab	5	SYJLN180316-12|SYJLN180316-22|SYJLN180316-32	1|2	8.288384|8.290474|8.292596|8.293118|8.299848|8.300235	49333|75117|87082|956762|1409531|1692187	619.800594|619.843649|619.84565|1238.470103|1238.471305|1238.509932	Rep.2	Alpha 1FKAINQGGLTSV	1237.462827|1237.464029|1237.502656|1237.586636|1237.672746|1237.676748	3.20978752928249|3.21098952928241|3.24961652928232|3.33359652928243|3.41970652928239|3.42370852928229	0.30249
Alpha 1	29	40	FKAINQGGLTSV			11	1234.68	i20S + PA28ab	5	SYJLN180316-12|SYJLN180316-22|SYJLN180316-32	1|2	8.288384|8.290474|8.292596|8.293118|8.299848|8.300235	49333|75117|87082|956762|1409531|1692187	619.800594|619.843649|619.84565|1238.470103|1238.471305|1238.509932	Rep.3	Alpha 1FKAINQGGLTSV	1237.462827|1237.464029|1237.502656|1237.586636|1237.672746|1237.676748	3.20978752928249|3.21098952928241|3.24961652928232|3.33359652928243|3.41970652928239|3.42370852928229	0.310293
Alpha 1	29	40	FKAINQGGLTSV			11	1234.68	i20S + PA28ab	10	SYJLN180316-14|SYJLN180316-24|SYJLN180316-34	1|2	8.286345|8.287866|8.288692|8.290766|8.291452|8.291559	23440|36578|80654|477098|797136|1659268	620.079893|620.089752|620.104974|1238.752375|1238.85863|1238.88432	Rep.1	Alpha 1FKAINQGGLTSV	1237.745099|1237.851354|1237.877044|1238.145234|1238.164952|1238.195396	3.49205952928241|3.59831452928233|3.62400452928227|3.89219452928228|3.91191252928229|3.94235652928228	0.353859
Alpha 1	29	40	FKAINQGGLTSV			11	1234.68	i20S + PA28ab	10	SYJLN180316-14|SYJLN180316-24|SYJLN180316-34	1|2	8.286345|8.287866|8.288692|8.290766|8.291452|8.291559	23440|36578|80654|477098|797136|1659268	620.079893|620.089752|620.104974|1238.752375|1238.85863|1238.88432	Rep.2	Alpha 1FKAINQGGLTSV	1237.745099|1237.851354|1237.877044|1238.145234|1238.164952|1238.195396	3.49205952928241|3.59831452928233|3.62400452928227|3.89219452928228|3.91191252928229|3.94235652928228	0.352766
Alpha 1	29	40	FKAINQGGLTSV			11	1234.68	i20S + PA28ab	10	SYJLN180316-14|SYJLN180316-24|SYJLN180316-34	1|2	8.286345|8.287866|8.288692|8.290766|8.291452|8.291559	23440|36578|80654|477098|797136|1659268	620.079893|620.089752|620.104974|1238.752375|1238.85863|1238.88432	Rep.3	Alpha 1FKAINQGGLTSV	1237.745099|1237.851354|1237.877044|1238.145234|1238.164952|1238.195396	3.49205952928241|3.59831452928233|3.62400452928227|3.89219452928228|3.91191252928229|3.94235652928228	0.356931
Alpha 1	29	40	FKAINQGGLTSV			11	1234.68	i20S + PA28ab	30	SYJLN180316-16|SYJLN180316-26	1|2	8.286675|8.286857|8.288483|8.289854	43383|56018|910791|1376310	620.308999|620.312672|1239.25936|1239.293612	Rep.1	Alpha 1FKAINQGGLTSV	1238.252084|1238.286336|1238.603446|1238.610792	3.9990445292824|4.03329652928232|4.35040652928228|4.35775252928238	0.394364
Alpha 1	29	40	FKAINQGGLTSV			11	1234.68	i20S + PA28ab	30	SYJLN180316-16|SYJLN180316-26	1|2	8.286675|8.286857|8.288483|8.289854	43383|56018|910791|1376310	620.308999|620.312672|1239.25936|1239.293612	Rep.2	Alpha 1FKAINQGGLTSV	1238.252084|1238.286336|1238.603446|1238.610792	3.9990445292824|4.03329652928232|4.35040652928228|4.35775252928238	0.394677
Alpha 1	29	40	FKAINQGGLTSV			11	1234.68	i20S + PA28g	0	SYJLN180305-03|SYJLN180305-05|SYJLN180305-07	2	8.274338|8.282166|8.291081	2364642|3300202|3369024	618.12795|618.136393|618.136985	Rep.1	Alpha 1FKAINQGGLTSV	1234.241348|1234.258234|1234.259418	-0.0110272167141829|0.00585878328570288|0.00704278328566943	0.000532617
Alpha 1	29	40	FKAINQGGLTSV			11	1234.68	i20S + PA28g	0	SYJLN180305-03|SYJLN180305-05|SYJLN180305-07	2	8.274338|8.282166|8.291081	2364642|3300202|3369024	618.12795|618.136393|618.136985	Rep.2	Alpha 1FKAINQGGLTSV	1234.241348|1234.258234|1234.259418	-0.0110272167141829|0.00585878328570288|0.00704278328566943	-0.00100247
Alpha 1	29	40	FKAINQGGLTSV			11	1234.68	i20S + PA28g	0	SYJLN180305-03|SYJLN180305-05|SYJLN180305-07	2	8.274338|8.282166|8.291081	2364642|3300202|3369024	618.12795|618.136393|618.136985	Rep.3	Alpha 1FKAINQGGLTSV	1234.241348|1234.258234|1234.259418	-0.0110272167141829|0.00585878328570288|0.00704278328566943	0.000640253
Alpha 1	29	40	FKAINQGGLTSV			11	1234.68	i20S + PA28g	0.5	SYJLN180305-09|SYJLN180305-11|SYJLN180305-13	2	8.25902|8.263368|8.263736	1478298|1555737|1637299	619.362481|619.364094|619.365654	Rep.1	Alpha 1FKAINQGGLTSV	1236.71041|1236.713636|1236.716756	2.45803478328571|2.46126078328575|2.46438078328561	0.224035
Alpha 1	29	40	FKAINQGGLTSV			11	1234.68	i20S + PA28g	0.5	SYJLN180305-09|SYJLN180305-11|SYJLN180305-13	2	8.25902|8.263368|8.263736	1478298|1555737|1637299	619.362481|619.364094|619.365654	Rep.2	Alpha 1FKAINQGGLTSV	1236.71041|1236.713636|1236.716756	2.45803478328571|2.46126078328575|2.46438078328561	0.223458
Alpha 1	29	40	FKAINQGGLTSV			11	1234.68	i20S + PA28g	0.5	SYJLN180305-09|SYJLN180305-11|SYJLN180305-13	2	8.25902|8.263368|8.263736	1478298|1555737|1637299	619.362481|619.364094|619.365654	Rep.3	Alpha 1FKAINQGGLTSV	1236.71041|1236.713636|1236.716756	2.45803478328571|2.46126078328575|2.46438078328561	0.223751
Alpha 1	29	40	FKAINQGGLTSV			11	1234.68	i20S + PA28g	1	SYJLN180305-15|SYJLN180305-17|SYJLN180305-19	2	8.258861|8.259254|8.26006	1372605|1433202|1539627	619.435567|619.487911|619.495362	Rep.1	Alpha 1FKAINQGGLTSV	1236.856582|1236.96127|1236.976172	2.60420678328569|2.70889478328581|2.72379678328571	0.246263
Alpha 1	29	40	FKAINQGGLTSV			11	1234.68	i20S + PA28g	1	SYJLN180305-15|SYJLN180305-17|SYJLN180305-19	2	8.258861|8.259254|8.26006	1372605|1433202|1539627	619.435567|619.487911|619.495362	Rep.2	Alpha 1FKAINQGGLTSV	1236.856582|1236.96127|1236.976172	2.60420678328569|2.70889478328581|2.72379678328571	0.236746
Alpha 1	29	40	FKAINQGGLTSV			11	1234.68	i20S + PA28g	1	SYJLN180305-15|SYJLN180305-17|SYJLN180305-19	2	8.258861|8.259254|8.26006	1372605|1433202|1539627	619.435567|619.487911|619.495362	Rep.3	Alpha 1FKAINQGGLTSV	1236.856582|1236.96127|1236.976172	2.60420678328569|2.70889478328581|2.72379678328571	0.247618
Alpha 1	29	40	FKAINQGGLTSV			11	1234.68	i20S + PA28g	5	SYJLN180305-21|SYJLN180305-23|SYJLN180305-25	2	8.249386|8.256153|8.259311	1272960|1298706|1316114	619.853086|619.85654|619.882317	Rep.1	Alpha 1FKAINQGGLTSV	1237.69162|1237.698528|1237.750082	3.43924478328563|3.4461527832857|3.49770678328559	0.312659
Alpha 1	29	40	FKAINQGGLTSV			11	1234.68	i20S + PA28g	5	SYJLN180305-21|SYJLN180305-23|SYJLN180305-25	2	8.249386|8.256153|8.259311	1272960|1298706|1316114	619.853086|619.85654|619.882317	Rep.2	Alpha 1FKAINQGGLTSV	1237.69162|1237.698528|1237.750082	3.43924478328563|3.4461527832857|3.49770678328559	0.313287
Alpha 1	29	40	FKAINQGGLTSV			11	1234.68	i20S + PA28g	5	SYJLN180305-21|SYJLN180305-23|SYJLN180305-25	2	8.249386|8.256153|8.259311	1272960|1298706|1316114	619.853086|619.85654|619.882317	Rep.3	Alpha 1FKAINQGGLTSV	1237.69162|1237.698528|1237.750082	3.43924478328563|3.4461527832857|3.49770678328559	0.317973
Alpha 1	29	40	FKAINQGGLTSV			11	1234.68	i20S + PA28g	10	SYJLN180305-27|SYJLN180305-29|SYJLN180305-31	2	8.248749|8.249449|8.252388	689493|1067588|1143616	619.991436|619.997362|620.030993	Rep.1	Alpha 1FKAINQGGLTSV	1237.96832|1237.980172|1238.047434	3.71594478328575|3.72779678328561|3.79505878328564	0.337813
Alpha 1	29	40	FKAINQGGLTSV			11	1234.68	i20S + PA28g	10	SYJLN180305-27|SYJLN180305-29|SYJLN180305-31	2	8.248749|8.249449|8.252388	689493|1067588|1143616	619.991436|619.997362|620.030993	Rep.2	Alpha 1FKAINQGGLTSV	1237.96832|1237.980172|1238.047434	3.71594478328575|3.72779678328561|3.79505878328564	0.338891
Alpha 1	29	40	FKAINQGGLTSV			11	1234.68	i20S + PA28g	10	SYJLN180305-27|SYJLN180305-29|SYJLN180305-31	2	8.248749|8.249449|8.252388	689493|1067588|1143616	619.991436|619.997362|620.030993	Rep.3	Alpha 1FKAINQGGLTSV	1237.96832|1237.980172|1238.047434	3.71594478328575|3.72779678328561|3.79505878328564	0.345005
Alpha 1	29	40	FKAINQGGLTSV			11	1234.68	i20S + PA28g	30	SYJLN180306-03|SYJLN180306-05|SYJLN180306-07	2	8.257733|8.262152|8.27017	634247|729900|1196895	620.286457|620.292981|620.322841	Rep.1	Alpha 1FKAINQGGLTSV	1238.558362|1238.57141|1238.63113	4.30598678328579|4.31903478328582|4.37875478328579	0.391453
Alpha 1	29	40	FKAINQGGLTSV			11	1234.68	i20S + PA28g	30	SYJLN180306-03|SYJLN180306-05|SYJLN180306-07	2	8.257733|8.262152|8.27017	634247|729900|1196895	620.286457|620.292981|620.322841	Rep.2	Alpha 1FKAINQGGLTSV	1238.558362|1238.57141|1238.63113	4.30598678328579|4.31903478328582|4.37875478328579	0.39264
Alpha 1	29	40	FKAINQGGLTSV			11	1234.68	i20S + PA28g	30	SYJLN180306-03|SYJLN180306-05|SYJLN180306-07	2	8.257733|8.262152|8.27017	634247|729900|1196895	620.286457|620.292981|620.322841	Rep.3	Alpha 1FKAINQGGLTSV	1238.558362|1238.57141|1238.63113	4.30598678328579|4.31903478328582|4.37875478328579	0.398069
Alpha 1	29	40	FKAINQGGLTSV			11	1234.68	i20S	0	SYJLN180306-09|SYJLN180306-11|SYJLN180306-13	1|2	8.271881|8.272049|8.27296|8.277499|8.277672|8.277835	113238|115624|120724|3216191|3255676|3336193	618.118665|618.123495|618.124279|1235.273808|1235.274593|1235.289645	Rep.1	Alpha 1FKAINQGGLTSV	1234.222778|1234.232438|1234.234006|1234.266532|1234.267317|1234.282369	-0.00844180546732787|0.00121819453283933|0.00278619453274587|0.0353121945327075|0.0360971945328856|0.0511491945328544	0.000268268
Alpha 1	29	40	FKAINQGGLTSV			11	1234.68	i20S	0	SYJLN180306-09|SYJLN180306-11|SYJLN180306-13	1|2	8.271881|8.272049|8.27296|8.277499|8.277672|8.277835	113238|115624|120724|3216191|3255676|3336193	618.118665|618.123495|618.124279|1235.273808|1235.274593|1235.289645	Rep.2	Alpha 1FKAINQGGLTSV	1234.222778|1234.232438|1234.234006|1234.266532|1234.267317|1234.282369	-0.00844180546732787|0.00121819453283933|0.00278619453274587|0.0353121945327075|0.0360971945328856|0.0511491945328544	-0.000633738
Alpha 1	29	40	FKAINQGGLTSV			11	1234.68	i20S	0	SYJLN180306-09|SYJLN180306-11|SYJLN180306-13	1|2	8.271881|8.272049|8.27296|8.277499|8.277672|8.277835	113238|115624|120724|3216191|3255676|3336193	618.118665|618.123495|618.124279|1235.273808|1235.274593|1235.289645	Rep.3	Alpha 1FKAINQGGLTSV	1234.222778|1234.232438|1234.234006|1234.266532|1234.267317|1234.282369	-0.00844180546732787|0.00121819453283933|0.00278619453274587|0.0353121945327075|0.0360971945328856|0.0511491945328544	0.000359045
Alpha 1	29	40	FKAINQGGLTSV			11	1234.68	i20S	0.5	SYJLN180306-15|SYJLN180306-25|SYJLN180306-35	1|2	8.261427|8.262032|8.265006|8.265925|8.267214|8.269958	61360|90886|98094|2337723|2696907|2845044	619.143913|619.157311|619.199946|1237.287312|1237.313614|1237.38312	Rep.1	Alpha 1FKAINQGGLTSV	1236.273274|1236.280036|1236.30007|1236.306338|1236.375844|1236.38534	2.04205419453274|2.04881619453272|2.06885019453284|2.07511819453271|2.14462419453275|2.15412019453265	0.188017
Alpha 1	29	40	FKAINQGGLTSV			11	1234.68	i20S	0.5	SYJLN180306-15|SYJLN180306-25|SYJLN180306-35	1|2	8.261427|8.262032|8.265006|8.265925|8.267214|8.269958	61360|90886|98094|2337723|2696907|2845044	619.143913|619.157311|619.199946|1237.287312|1237.313614|1237.38312	Rep.2	Alpha 1FKAINQGGLTSV	1236.273274|1236.280036|1236.30007|1236.306338|1236.375844|1236.38534	2.04205419453274|2.04881619453272|2.06885019453284|2.07511819453271|2.14462419453275|2.15412019453265	0.185739
Alpha 1	29	40	FKAINQGGLTSV			11	1234.68	i20S	0.5	SYJLN180306-15|SYJLN180306-25|SYJLN180306-35	1|2	8.261427|8.262032|8.265006|8.265925|8.267214|8.269958	61360|90886|98094|2337723|2696907|2845044	619.143913|619.157311|619.199946|1237.287312|1237.313614|1237.38312	Rep.3	Alpha 1FKAINQGGLTSV	1236.273274|1236.280036|1236.30007|1236.306338|1236.375844|1236.38534	2.04205419453274|2.04881619453272|2.06885019453284|2.07511819453271|2.14462419453275|2.15412019453265	0.195807
Alpha 1	29	40	FKAINQGGLTSV			11	1234.68	i20S	1	SYJLN180306-17|SYJLN180306-27|SYJLN180306-37	1|2	8.260491|8.263495|8.263612|8.266559|8.267414|8.269757	58000|72708|90125|2173914|2405464|2764882	619.260013|619.271748|619.275544|1237.491791|1237.641407|1237.712531	Rep.1	Alpha 1FKAINQGGLTSV	1236.484515|1236.505474|1236.528944|1236.536536|1236.634131|1236.705255	2.25329519453271|2.27425419453266|2.29772419453275|2.30531619453268|2.40291119453286|2.47403519453269	0.20669
Alpha 1	29	40	FKAINQGGLTSV			11	1234.68	i20S	1	SYJLN180306-17|SYJLN180306-27|SYJLN180306-37	1|2	8.260491|8.263495|8.263612|8.266559|8.267414|8.269757	58000|72708|90125|2173914|2405464|2764882	619.260013|619.271748|619.275544|1237.491791|1237.641407|1237.712531	Rep.2	Alpha 1FKAINQGGLTSV	1236.484515|1236.505474|1236.528944|1236.536536|1236.634131|1236.705255	2.25329519453271|2.27425419453266|2.29772419453275|2.30531619453268|2.40291119453286|2.47403519453269	0.209165
Alpha 1	29	40	FKAINQGGLTSV			11	1234.68	i20S	1	SYJLN180306-17|SYJLN180306-27|SYJLN180306-37	1|2	8.260491|8.263495|8.263612|8.266559|8.267414|8.269757	58000|72708|90125|2173914|2405464|2764882	619.260013|619.271748|619.275544|1237.491791|1237.641407|1237.712531	Rep.3	Alpha 1FKAINQGGLTSV	1236.484515|1236.505474|1236.528944|1236.536536|1236.634131|1236.705255	2.25329519453271|2.27425419453266|2.29772419453275|2.30531619453268|2.40291119453286|2.47403519453269	0.209973
Alpha 1	29	40	FKAINQGGLTSV			11	1234.68	i20S	5	SYJLN180306-19|SYJLN180306-29|SYJLN180306-39	1|2	8.254627|8.259622|8.261675|8.263925|8.265579|8.267996	38181|51074|66894|1597465|2095196|2330573	619.724472|619.737505|619.777505|1238.30484|1238.34693|1238.404497	Rep.1	Alpha 1FKAINQGGLTSV	1237.297564|1237.339654|1237.397221|1237.434392|1237.460458|1237.540458	3.0663441945328|3.10843419453272|3.16600119453278|3.20317219453273|3.22923819453285|3.30923819453278	0.290957
Alpha 1	29	40	FKAINQGGLTSV			11	1234.68	i20S	5	SYJLN180306-19|SYJLN180306-29|SYJLN180306-39	1|2	8.254627|8.259622|8.261675|8.263925|8.265579|8.267996	38181|51074|66894|1597465|2095196|2330573	619.724472|619.737505|619.777505|1238.30484|1238.34693|1238.404497	Rep.2	Alpha 1FKAINQGGLTSV	1237.297564|1237.339654|1237.397221|1237.434392|1237.460458|1237.540458	3.0663441945328|3.10843419453272|3.16600119453278|3.20317219453273|3.22923819453285|3.30923819453278	0.293215
Alpha 1	29	40	FKAINQGGLTSV			11	1234.68	i20S	5	SYJLN180306-19|SYJLN180306-29|SYJLN180306-39	1|2	8.254627|8.259622|8.261675|8.263925|8.265579|8.267996	38181|51074|66894|1597465|2095196|2330573	619.724472|619.737505|619.777505|1238.30484|1238.34693|1238.404497	Rep.3	Alpha 1FKAINQGGLTSV	1237.297564|1237.339654|1237.397221|1237.434392|1237.460458|1237.540458	3.0663441945328|3.10843419453272|3.16600119453278|3.20317219453273|3.22923819453285|3.30923819453278	0.300536
Alpha 1	29	40	FKAINQGGLTSV			11	1234.68	i20S	10	SYJLN180306-21|SYJLN180306-31|SYJLN180306-41	1|2	8.254457|8.254887|8.259163|8.259566|8.266221|8.269446	30060|52332|71243|1525145|2008912|2394223	619.858433|619.881139|619.881704|1238.539525|1238.567029|1238.720064	Rep.1	Alpha 1FKAINQGGLTSV	1237.532249|1237.559753|1237.702314|1237.712788|1237.747726|1237.748856	3.3010291945327|3.32853319453284|3.47109419453272|3.48156819453288|3.51650619453267|3.51763619453277	0.31969
Alpha 1	29	40	FKAINQGGLTSV			11	1234.68	i20S	10	SYJLN180306-21|SYJLN180306-31|SYJLN180306-41	1|2	8.254457|8.254887|8.259163|8.259566|8.266221|8.269446	30060|52332|71243|1525145|2008912|2394223	619.858433|619.881139|619.881704|1238.539525|1238.567029|1238.720064	Rep.2	Alpha 1FKAINQGGLTSV	1237.532249|1237.559753|1237.702314|1237.712788|1237.747726|1237.748856	3.3010291945327|3.32853319453284|3.47109419453272|3.48156819453288|3.51650619453267|3.51763619453277	0.319249
Alpha 1	29	40	FKAINQGGLTSV			11	1234.68	i20S	10	SYJLN180306-21|SYJLN180306-31|SYJLN180306-41	1|2	8.254457|8.254887|8.259163|8.259566|8.266221|8.269446	30060|52332|71243|1525145|2008912|2394223	619.858433|619.881139|619.881704|1238.539525|1238.567029|1238.720064	Rep.3	Alpha 1FKAINQGGLTSV	1237.532249|1237.559753|1237.702314|1237.712788|1237.747726|1237.748856	3.3010291945327|3.32853319453284|3.47109419453272|3.48156819453288|3.51650619453267|3.51763619453277	0.315255
Alpha 1	29	40	FKAINQGGLTSV			11	1234.68	i20S	30	SYJLN180306-23|SYJLN180306-33|SYJLN180306-43	1|2	8.252449|8.257228|8.258637|8.260382|8.262312|8.263344	20788|35004|45348|1296825|1686661|1948310	620.190137|620.204852|620.249185|1239.159826|1239.284386|1239.452578	Rep.1	Alpha 1FKAINQGGLTSV	1238.15255|1238.27711|1238.365722|1238.395152|1238.445302|1238.483818	3.92133019453286|4.04589019453283|4.13450219453284|4.16393219453266|4.21408219453269|4.25259819453277	0.375423
Alpha 1	29	40	FKAINQGGLTSV			11	1234.68	i20S	30	SYJLN180306-23|SYJLN180306-33|SYJLN180306-43	1|2	8.252449|8.257228|8.258637|8.260382|8.262312|8.263344	20788|35004|45348|1296825|1686661|1948310	620.190137|620.204852|620.249185|1239.159826|1239.284386|1239.452578	Rep.2	Alpha 1FKAINQGGLTSV	1238.15255|1238.27711|1238.365722|1238.395152|1238.445302|1238.483818	3.92133019453286|4.04589019453283|4.13450219453284|4.16393219453266|4.21408219453269|4.25259819453277	0.378632
Alpha 1	29	40	FKAINQGGLTSV			11	1234.68	i20S	30	SYJLN180306-23|SYJLN180306-33|SYJLN180306-43	1|2	8.252449|8.257228|8.258637|8.260382|8.262312|8.263344	20788|35004|45348|1296825|1686661|1948310	620.190137|620.204852|620.249185|1239.159826|1239.284386|1239.452578	Rep.3	Alpha 1FKAINQGGLTSV	1238.15255|1238.27711|1238.365722|1238.395152|1238.445302|1238.483818	3.92133019453286|4.04589019453283|4.13450219453284|4.16393219453266|4.21408219453269|4.25259819453277	0.386303
Alpha 1	29	40	FKAINQGGLTSV			11	1234.68	std20S + PA28ab	0	SYJLN180315-02|SYJLN180315-04|SYJLN180315-06	1|2	8.241104|8.243812|8.244092|8.247232|8.274085	101768|110178|522216|1729942|1826535	618.143053|618.145675|618.14988|1235.280505|1235.34288	Rep.1	Alpha 1FKAINQGGLTSV	1234.271554|1234.273229|1234.276798|1234.285208|1234.335604	-0.0081352385725495|-0.00646023857257205|-0.00289123857260165|0.00551876142753827|0.0559147614274025	-0.000315756
Alpha 1	29	40	FKAINQGGLTSV			11	1234.68	std20S + PA28ab	0	SYJLN180315-02|SYJLN180315-04|SYJLN180315-06	1|2	8.241104|8.243812|8.244092|8.247232|8.274085	101768|110178|522216|1729942|1826535	618.143053|618.145675|618.14988|1235.280505|1235.34288	Rep.2	Alpha 1FKAINQGGLTSV	1234.271554|1234.273229|1234.276798|1234.285208|1234.335604	-0.0081352385725495|-0.00646023857257205|-0.00289123857260165|0.00551876142753827|0.0559147614274025	-0.000390929
Alpha 1	29	40	FKAINQGGLTSV			11	1234.68	std20S + PA28ab	0	SYJLN180315-02|SYJLN180315-04|SYJLN180315-06	1|2	8.241104|8.243812|8.244092|8.247232|8.274085	101768|110178|522216|1729942|1826535	618.143053|618.145675|618.14988|1235.280505|1235.34288	Rep.3	Alpha 1FKAINQGGLTSV	1234.271554|1234.273229|1234.276798|1234.285208|1234.335604	-0.0081352385725495|-0.00646023857257205|-0.00289123857260165|0.00551876142753827|0.0559147614274025	0.000501706
Alpha 1	29	40	FKAINQGGLTSV			11	1234.68	std20S + PA28ab	0.5	SYJLN180315-18|SYJLN180315-28	1|2	8.233419|8.236853|8.240179|8.243614	96113|112335|1732454|1895867	619.306317|619.346351|1237.629368|1237.648921	Rep.1	Alpha 1FKAINQGGLTSV	1236.598082|1236.622092|1236.641645|1236.67815	2.3183927614275|2.34240276142759|2.36195576142745|2.39846076142749	0.210885
Alpha 1	29	40	FKAINQGGLTSV			11	1234.68	std20S + PA28ab	0.5	SYJLN180315-18|SYJLN180315-28	1|2	8.233419|8.236853|8.240179|8.243614	96113|112335|1732454|1895867	619.306317|619.346351|1237.629368|1237.648921	Rep.2	Alpha 1FKAINQGGLTSV	1236.598082|1236.622092|1236.641645|1236.67815	2.3183927614275|2.34240276142759|2.36195576142745|2.39846076142749	0.217867
Alpha 1	29	40	FKAINQGGLTSV			11	1234.68	std20S + PA28ab	1	SYJLN180315-20|SYJLN180315-30	1|2	8.233882|8.236404|8.236902|8.239437	87158|106508|1677989|1946199	619.386593|619.422772|1237.75037|1238.076538	Rep.1	Alpha 1FKAINQGGLTSV	1236.743094|1236.758634|1236.830992|1237.069262	2.46340476142746|2.47894476142733|2.55130276142745|2.78957276142751	0.225285
Alpha 1	29	40	FKAINQGGLTSV			11	1234.68	std20S + PA28ab	1	SYJLN180315-20|SYJLN180315-30	1|2	8.233882|8.236404|8.236902|8.239437	87158|106508|1677989|1946199	619.386593|619.422772|1237.75037|1238.076538	Rep.2	Alpha 1FKAINQGGLTSV	1236.743094|1236.758634|1236.830992|1237.069262	2.46340476142746|2.47894476142733|2.55130276142745|2.78957276142751	0.233006
Alpha 1	29	40	FKAINQGGLTSV			11	1234.68	std20S + PA28ab	5	SYJLN180315-12|SYJLN180315-22|SYJLN180315-32	1|2	8.234065|8.234344|8.23669|8.238099|8.242162|8.243132	80454|87751|91352|1572590|1751167|1790827	619.785692|619.812583|619.813085|1238.457031|1238.459333|1238.466709	Rep.1	Alpha 1FKAINQGGLTSV	1237.449755|1237.452057|1237.459433|1237.556832|1237.610614|1237.611618	3.1700657614274|3.17236776142749|3.17974376142752|3.27714276142751|3.33092476142747|3.33192876142743	0.302256
Alpha 1	29	40	FKAINQGGLTSV			11	1234.68	std20S + PA28ab	5	SYJLN180315-12|SYJLN180315-22|SYJLN180315-32	1|2	8.234065|8.234344|8.23669|8.238099|8.242162|8.243132	80454|87751|91352|1572590|1751167|1790827	619.785692|619.812583|619.813085|1238.457031|1238.459333|1238.466709	Rep.2	Alpha 1FKAINQGGLTSV	1237.449755|1237.452057|1237.459433|1237.556832|1237.610614|1237.611618	3.1700657614274|3.17236776142749|3.17974376142752|3.27714276142751|3.33092476142747|3.33192876142743	0.29745
Alpha 1	29	40	FKAINQGGLTSV			11	1234.68	std20S + PA28ab	5	SYJLN180315-12|SYJLN180315-22|SYJLN180315-32	1|2	8.234065|8.234344|8.23669|8.238099|8.242162|8.243132	80454|87751|91352|1572590|1751167|1790827	619.785692|619.812583|619.813085|1238.457031|1238.459333|1238.466709	Rep.3	Alpha 1FKAINQGGLTSV	1237.449755|1237.452057|1237.459433|1237.556832|1237.610614|1237.611618	3.1700657614274|3.17236776142749|3.17974376142752|3.27714276142751|3.33092476142747|3.33192876142743	0.3021
Alpha 1	29	40	FKAINQGGLTSV			11	1234.68	std20S + PA28ab	10	SYJLN180315-14|SYJLN180315-24|SYJLN180315-34	1|2	8.228874|8.232837|8.23389|8.237633|8.241554|8.247912	76664|87438|89299|1490070|1668653|1817562	619.878927|619.896627|619.943258|1238.689138|1238.714104|1238.746387	Rep.1	Alpha 1FKAINQGGLTSV	1237.681862|1237.706828|1237.739111|1237.743302|1237.778702|1237.871964	3.40217276142744|3.42713876142739|3.45942176142739|3.46361276142738|3.49901276142737|3.59227476142746	0.314618
Alpha 1	29	40	FKAINQGGLTSV			11	1234.68	std20S + PA28ab	10	SYJLN180315-14|SYJLN180315-24|SYJLN180315-34	1|2	8.228874|8.232837|8.23389|8.237633|8.241554|8.247912	76664|87438|89299|1490070|1668653|1817562	619.878927|619.896627|619.943258|1238.689138|1238.714104|1238.746387	Rep.2	Alpha 1FKAINQGGLTSV	1237.681862|1237.706828|1237.739111|1237.743302|1237.778702|1237.871964	3.40217276142744|3.42713876142739|3.45942176142739|3.46361276142738|3.49901276142737|3.59227476142746	0.317909
Alpha 1	29	40	FKAINQGGLTSV			11	1234.68	std20S + PA28ab	10	SYJLN180315-14|SYJLN180315-24|SYJLN180315-34	1|2	8.228874|8.232837|8.23389|8.237633|8.241554|8.247912	76664|87438|89299|1490070|1668653|1817562	619.878927|619.896627|619.943258|1238.689138|1238.714104|1238.746387	Rep.3	Alpha 1FKAINQGGLTSV	1237.681862|1237.706828|1237.739111|1237.743302|1237.778702|1237.871964	3.40217276142744|3.42713876142739|3.45942176142739|3.46361276142738|3.49901276142737|3.59227476142746	0.325836
Alpha 1	29	40	FKAINQGGLTSV			11	1234.68	std20S + PA28ab	30	SYJLN180315-16|SYJLN180315-26|SYJLN180315-36	1|2	8.229641|8.232509|8.233957|8.235762|8.239166|8.239439	59680|69053|75301|1337286|1547640|1627575	620.214762|620.27848|620.317837|1239.291247|1239.298761|1239.329239	Rep.1	Alpha 1FKAINQGGLTSV	1238.283971|1238.291485|1238.321963|1238.414972|1238.542408|1238.621122	4.00428176142759|4.01179576142749|4.0422737614274|4.13528276142733|4.26271876142732|4.34143276142754	0.386481
Alpha 1	29	40	FKAINQGGLTSV			11	1234.68	std20S + PA28ab	30	SYJLN180315-16|SYJLN180315-26|SYJLN180315-36	1|2	8.229641|8.232509|8.233957|8.235762|8.239166|8.239439	59680|69053|75301|1337286|1547640|1627575	620.214762|620.27848|620.317837|1239.291247|1239.298761|1239.329239	Rep.2	Alpha 1FKAINQGGLTSV	1238.283971|1238.291485|1238.321963|1238.414972|1238.542408|1238.621122	4.00428176142759|4.01179576142749|4.0422737614274|4.13528276142733|4.26271876142732|4.34143276142754	0.375455
Alpha 1	29	40	FKAINQGGLTSV			11	1234.68	std20S + PA28ab	30	SYJLN180315-16|SYJLN180315-26|SYJLN180315-36	1|2	8.229641|8.232509|8.233957|8.235762|8.239166|8.239439	59680|69053|75301|1337286|1547640|1627575	620.214762|620.27848|620.317837|1239.291247|1239.298761|1239.329239	Rep.3	Alpha 1FKAINQGGLTSV	1238.283971|1238.291485|1238.321963|1238.414972|1238.542408|1238.621122	4.00428176142759|4.01179576142749|4.0422737614274|4.13528276142733|4.26271876142732|4.34143276142754	0.393514
Alpha 1	29	40	FKAINQGGLTSV			11	1234.68	std20S + PA28g	0	SYJLN180302-02|SYJLN180302-04|SYJLN180302-06	1|2	8.30182|8.306279|8.306478|8.307264|8.311073|8.312557	995522|1453322|1609611|9131349|11203697|12174059	618.129285|618.131552|618.137302|1235.222119|1235.223568|1235.22908	Rep.1	Alpha 1FKAINQGGLTSV	1234.214843|1234.216292|1234.221804|1234.244018|1234.248552|1234.260052	-0.0330281793021641|-0.0315791793022981|-0.0260671793021174|-0.00385317930226847|0.000680820697880336|0.0121808206977221	0.000701304
Alpha 1	29	40	FKAINQGGLTSV			11	1234.68	std20S + PA28g	0	SYJLN180302-02|SYJLN180302-04|SYJLN180302-06	1|2	8.30182|8.306279|8.306478|8.307264|8.311073|8.312557	995522|1453322|1609611|9131349|11203697|12174059	618.129285|618.131552|618.137302|1235.222119|1235.223568|1235.22908	Rep.2	Alpha 1FKAINQGGLTSV	1234.214843|1234.216292|1234.221804|1234.244018|1234.248552|1234.260052	-0.0330281793021641|-0.0315791793022981|-0.0260671793021174|-0.00385317930226847|0.000680820697880336|0.0121808206977221	-0.000274853
Alpha 1	29	40	FKAINQGGLTSV			11	1234.68	std20S + PA28g	0	SYJLN180302-02|SYJLN180302-04|SYJLN180302-06	1|2	8.30182|8.306279|8.306478|8.307264|8.311073|8.312557	995522|1453322|1609611|9131349|11203697|12174059	618.129285|618.131552|618.137302|1235.222119|1235.223568|1235.22908	Rep.3	Alpha 1FKAINQGGLTSV	1234.214843|1234.216292|1234.221804|1234.244018|1234.248552|1234.260052	-0.0330281793021641|-0.0315791793022981|-0.0260671793021174|-0.00385317930226847|0.000680820697880336|0.0121808206977221	-0.000611021
Alpha 1	29	40	FKAINQGGLTSV			11	1234.68	std20S + PA28g	0.5	SYJLN180302-08|SYJLN180302-10|SYJLN180302-12	1|2	8.303081|8.307674|8.308114|8.3135|8.314128|8.319804	353255|438439|480151|5315972|5808330|6046117	619.381542|619.389864|619.412387|1237.777704|1237.804056|1237.805619	Rep.1	Alpha 1FKAINQGGLTSV	1236.748532|1236.765176|1236.770428|1236.79678|1236.798343|1236.810222	2.5006608206977|2.51730482069775|2.5225568206979|2.54890882069776|2.55047182069779|2.5623508206977	0.227666
Alpha 1	29	40	FKAINQGGLTSV			11	1234.68	std20S + PA28g	0.5	SYJLN180302-08|SYJLN180302-10|SYJLN180302-12	1|2	8.303081|8.307674|8.308114|8.3135|8.314128|8.319804	353255|438439|480151|5315972|5808330|6046117	619.381542|619.389864|619.412387|1237.777704|1237.804056|1237.805619	Rep.2	Alpha 1FKAINQGGLTSV	1236.748532|1236.765176|1236.770428|1236.79678|1236.798343|1236.810222	2.5006608206977|2.51730482069775|2.5225568206979|2.54890882069776|2.55047182069779|2.5623508206977	0.228879
Alpha 1	29	40	FKAINQGGLTSV			11	1234.68	std20S + PA28g	0.5	SYJLN180302-08|SYJLN180302-10|SYJLN180302-12	1|2	8.303081|8.307674|8.308114|8.3135|8.314128|8.319804	353255|438439|480151|5315972|5808330|6046117	619.381542|619.389864|619.412387|1237.777704|1237.804056|1237.805619	Rep.3	Alpha 1FKAINQGGLTSV	1236.748532|1236.765176|1236.770428|1236.79678|1236.798343|1236.810222	2.5006608206977|2.51730482069775|2.5225568206979|2.54890882069776|2.55047182069779|2.5623508206977	0.232865
Alpha 1	29	40	FKAINQGGLTSV			11	1234.68	std20S + PA28g	1	SYJLN180302-14|SYJLN180302-16|SYJLN180302-18	1|2	8.303864|8.305021|8.308009|8.309467|8.311687|8.314293	384449|389671|435015|4980855|5208561|5596239	619.496721|619.501748|619.538719|1238.015474|1238.034227|1238.09306	Rep.1	Alpha 1FKAINQGGLTSV	1236.97889|1236.988944|1237.008198|1237.026951|1237.062886|1237.085784	2.73101882069773|2.74107282069781|2.76032682069786|2.77907982069792|2.8150148206978|2.83791282069774	0.256061
Alpha 1	29	40	FKAINQGGLTSV			11	1234.68	std20S + PA28g	1	SYJLN180302-14|SYJLN180302-16|SYJLN180302-18	1|2	8.303864|8.305021|8.308009|8.309467|8.311687|8.314293	384449|389671|435015|4980855|5208561|5596239	619.496721|619.501748|619.538719|1238.015474|1238.034227|1238.09306	Rep.2	Alpha 1FKAINQGGLTSV	1236.97889|1236.988944|1237.008198|1237.026951|1237.062886|1237.085784	2.73101882069773|2.74107282069781|2.76032682069786|2.77907982069792|2.8150148206978|2.83791282069774	0.249429
Alpha 1	29	40	FKAINQGGLTSV			11	1234.68	std20S + PA28g	1	SYJLN180302-14|SYJLN180302-16|SYJLN180302-18	1|2	8.303864|8.305021|8.308009|8.309467|8.311687|8.314293	384449|389671|435015|4980855|5208561|5596239	619.496721|619.501748|619.538719|1238.015474|1238.034227|1238.09306	Rep.3	Alpha 1FKAINQGGLTSV	1236.97889|1236.988944|1237.008198|1237.026951|1237.062886|1237.085784	2.73101882069773|2.74107282069781|2.76032682069786|2.77907982069792|2.8150148206978|2.83791282069774	0.248465
Alpha 1	29	40	FKAINQGGLTSV			11	1234.68	std20S + PA28g	5	SYJLN180302-20|SYJLN180302-23|SYJLN180302-25	1|2	8.304413|8.307121|8.31165|8.313419|8.394665|8.399763	337134|419034|619593|5488240|5874468|6649679	619.747091|619.799104|619.810026|1238.364389|1238.464622|1238.581816	Rep.1	Alpha 1FKAINQGGLTSV	1237.357113|1237.457346|1237.47963|1237.57454|1237.583656|1237.6055	3.10924182069789|3.20947482069778|3.23175882069768|3.32666882069771|3.33578482069788|3.35762882069776	0.303205
Alpha 1	29	40	FKAINQGGLTSV			11	1234.68	std20S + PA28g	5	SYJLN180302-20|SYJLN180302-23|SYJLN180302-25	1|2	8.304413|8.307121|8.31165|8.313419|8.394665|8.399763	337134|419034|619593|5488240|5874468|6649679	619.747091|619.799104|619.810026|1238.364389|1238.464622|1238.581816	Rep.2	Alpha 1FKAINQGGLTSV	1237.357113|1237.457346|1237.47963|1237.57454|1237.583656|1237.6055	3.10924182069789|3.20947482069778|3.23175882069768|3.32666882069771|3.33578482069788|3.35762882069776	0.292847
Alpha 1	29	40	FKAINQGGLTSV			11	1234.68	std20S + PA28g	5	SYJLN180302-20|SYJLN180302-23|SYJLN180302-25	1|2	8.304413|8.307121|8.31165|8.313419|8.394665|8.399763	337134|419034|619593|5488240|5874468|6649679	619.747091|619.799104|619.810026|1238.364389|1238.464622|1238.581816	Rep.3	Alpha 1FKAINQGGLTSV	1237.357113|1237.457346|1237.47963|1237.57454|1237.583656|1237.6055	3.10924182069789|3.20947482069778|3.23175882069768|3.32666882069771|3.33578482069788|3.35762882069776	0.304342
Alpha 1	29	40	FKAINQGGLTSV			11	1234.68	std20S + PA28g	10	SYJLN180302-27|SYJLN180302-29|SYJLN180302-31	1|2	8.279498|8.286801|8.286959|8.291095|8.292336|8.296987	285441|384914|395824|5093540|5860492|5866185	619.889075|619.897354|619.902481|1238.609605|1238.63743|1238.723761	Rep.1	Alpha 1FKAINQGGLTSV	1237.602329|1237.630154|1237.716485|1237.763598|1237.780156|1237.79041	3.35445782069792|3.38228282069781|3.46861382069778|3.51572682069786|3.53228482069767|3.5425388206977	0.320095
Alpha 1	29	40	FKAINQGGLTSV			11	1234.68	std20S + PA28g	10	SYJLN180302-27|SYJLN180302-29|SYJLN180302-31	1|2	8.279498|8.286801|8.286959|8.291095|8.292336|8.296987	285441|384914|395824|5093540|5860492|5866185	619.889075|619.897354|619.902481|1238.609605|1238.63743|1238.723761	Rep.2	Alpha 1FKAINQGGLTSV	1237.602329|1237.630154|1237.716485|1237.763598|1237.780156|1237.79041	3.35445782069792|3.38228282069781|3.46861382069778|3.51572682069786|3.53228482069767|3.5425388206977	0.319384
Alpha 1	29	40	FKAINQGGLTSV			11	1234.68	std20S + PA28g	10	SYJLN180302-27|SYJLN180302-29|SYJLN180302-31	1|2	8.279498|8.286801|8.286959|8.291095|8.292336|8.296987	285441|384914|395824|5093540|5860492|5866185	619.889075|619.897354|619.902481|1238.609605|1238.63743|1238.723761	Rep.3	Alpha 1FKAINQGGLTSV	1237.602329|1237.630154|1237.716485|1237.763598|1237.780156|1237.79041	3.35445782069792|3.38228282069781|3.46861382069778|3.51572682069786|3.53228482069767|3.5425388206977	0.321151
Alpha 1	29	40	FKAINQGGLTSV			11	1234.68	std20S + PA28g	30	SYJLN180302-33|SYJLN180302-35|SYJLN180302-37	1|2	8.283821|8.287251|8.287677|8.290119|8.292333|8.294784	206223|286857|304586|4393474|5270186|5604347	620.162657|620.168563|620.202612|1238.980454|1239.008547|1239.083672	Rep.1	Alpha 1FKAINQGGLTSV	1237.973178|1238.001271|1238.076396|1238.310762|1238.322574|1238.390672	3.72530682069782|3.75339982069772|3.82852482069779|4.0628908206977|4.07470282069767|4.14280082069786	0.367903
Alpha 1	29	40	FKAINQGGLTSV			11	1234.68	std20S + PA28g	30	SYJLN180302-33|SYJLN180302-35|SYJLN180302-37	1|2	8.283821|8.287251|8.287677|8.290119|8.292333|8.294784	206223|286857|304586|4393474|5270186|5604347	620.162657|620.168563|620.202612|1238.980454|1239.008547|1239.083672	Rep.2	Alpha 1FKAINQGGLTSV	1237.973178|1238.001271|1238.076396|1238.310762|1238.322574|1238.390672	3.72530682069782|3.75339982069772|3.82852482069779|4.0628908206977|4.07470282069767|4.14280082069786	0.368788
Alpha 1	29	40	FKAINQGGLTSV			11	1234.68	std20S + PA28g	30	SYJLN180302-33|SYJLN180302-35|SYJLN180302-37	1|2	8.283821|8.287251|8.287677|8.290119|8.292333|8.294784	206223|286857|304586|4393474|5270186|5604347	620.162657|620.168563|620.202612|1238.980454|1239.008547|1239.083672	Rep.3	Alpha 1FKAINQGGLTSV	1237.973178|1238.001271|1238.076396|1238.310762|1238.322574|1238.390672	3.72530682069782|3.75339982069772|3.82852482069779|4.0628908206977|4.07470282069767|4.14280082069786	0.375337
Alpha 1	29	40	FKAINQGGLTSV			11	1234.68	std20S	0	SYJLN180228-02|SYJLN180228-04|SYJLN180228-06|SYJLN180228-08	1|2	8.28752|8.291148|8.291498|8.29298|8.295565|8.297002|8.297876|8.302056	2888037|2891791|3130932|3469512|20068529|20171546|20192257|22226457	618.136891|618.146595|618.153079|618.158362|1235.248126|1235.249206|1235.27378|1235.296533	Rep.1	Alpha 1FKAINQGGLTSV	1234.24085|1234.24193|1234.25923|1234.266504|1234.278638|1234.289257|1234.291606|1234.302172	-0.0394129856465497|-0.038332985646548|-0.0210329856465705|-0.0137589856465183|-0.0016249856464583|0.00899401435344771|0.0113430143535425|0.0219090143534686	0.00125228
Alpha 1	29	40	FKAINQGGLTSV			11	1234.68	std20S	0	SYJLN180228-02|SYJLN180228-04|SYJLN180228-06|SYJLN180228-08	1|2	8.28752|8.291148|8.291498|8.29298|8.295565|8.297002|8.297876|8.302056	2888037|2891791|3130932|3469512|20068529|20171546|20192257|22226457	618.136891|618.146595|618.153079|618.158362|1235.248126|1235.249206|1235.27378|1235.296533	Rep.2	Alpha 1FKAINQGGLTSV	1234.24085|1234.24193|1234.25923|1234.266504|1234.278638|1234.289257|1234.291606|1234.302172	-0.0394129856465497|-0.038332985646548|-0.0210329856465705|-0.0137589856465183|-0.0016249856464583|0.00899401435344771|0.0113430143535425|0.0219090143534686	-1.74433e-05
Alpha 1	29	40	FKAINQGGLTSV			11	1234.68	std20S	0	SYJLN180228-02|SYJLN180228-04|SYJLN180228-06|SYJLN180228-08	1|2	8.28752|8.291148|8.291498|8.29298|8.295565|8.297002|8.297876|8.302056	2888037|2891791|3130932|3469512|20068529|20171546|20192257|22226457	618.136891|618.146595|618.153079|618.158362|1235.248126|1235.249206|1235.27378|1235.296533	Rep.3	Alpha 1FKAINQGGLTSV	1234.24085|1234.24193|1234.25923|1234.266504|1234.278638|1234.289257|1234.291606|1234.302172	-0.0394129856465497|-0.038332985646548|-0.0210329856465705|-0.0137589856465183|-0.0016249856464583|0.00899401435344771|0.0113430143535425|0.0219090143534686	-0.00182925
Alpha 1	29	40	FKAINQGGLTSV			11	1234.68	std20S	0	SYJLN180228-02|SYJLN180228-04|SYJLN180228-06|SYJLN180228-08	1|2	8.28752|8.291148|8.291498|8.29298|8.295565|8.297002|8.297876|8.302056	2888037|2891791|3130932|3469512|20068529|20171546|20192257|22226457	618.136891|618.146595|618.153079|618.158362|1235.248126|1235.249206|1235.27378|1235.296533	Rep.4	Alpha 1FKAINQGGLTSV	1234.24085|1234.24193|1234.25923|1234.266504|1234.278638|1234.289257|1234.291606|1234.302172	-0.0394129856465497|-0.038332985646548|-0.0210329856465705|-0.0137589856465183|-0.0016249856464583|0.00899401435344771|0.0113430143535425|0.0219090143534686	0.000453292
Alpha 1	29	40	FKAINQGGLTSV			11	1234.68	std20S	0.5	SYJLN180228-10|SYJLN180228-12|SYJLN180228-14	1|2	8.28385|8.286361|8.288857|8.290923|8.296181|8.298845	1905298|1950766|2027423|15570381|15597090|16031609	619.293583|619.300598|619.336526|1237.558797|1237.575224|1237.633335	Rep.1	Alpha 1FKAINQGGLTSV	1236.551521|1236.567948|1236.572614|1236.586644|1236.626059|1236.6585	2.27125801435341|2.28768501435343|2.29235101435347|2.30638101435352|2.34579601435348|2.37823701435354	0.208347
Alpha 1	29	40	FKAINQGGLTSV			11	1234.68	std20S	0.5	SYJLN180228-10|SYJLN180228-12|SYJLN180228-14	1|2	8.28385|8.286361|8.288857|8.290923|8.296181|8.298845	1905298|1950766|2027423|15570381|15597090|16031609	619.293583|619.300598|619.336526|1237.558797|1237.575224|1237.633335	Rep.2	Alpha 1FKAINQGGLTSV	1236.551521|1236.567948|1236.572614|1236.586644|1236.626059|1236.6585	2.27125801435341|2.28768501435343|2.29235101435347|2.30638101435352|2.34579601435348|2.37823701435354	0.210061
Alpha 1	29	40	FKAINQGGLTSV			11	1234.68	std20S	0.5	SYJLN180228-10|SYJLN180228-12|SYJLN180228-14	1|2	8.28385|8.286361|8.288857|8.290923|8.296181|8.298845	1905298|1950766|2027423|15570381|15597090|16031609	619.293583|619.300598|619.336526|1237.558797|1237.575224|1237.633335	Rep.3	Alpha 1FKAINQGGLTSV	1236.551521|1236.567948|1236.572614|1236.586644|1236.626059|1236.6585	2.27125801435341|2.28768501435343|2.29235101435347|2.30638101435352|2.34579601435348|2.37823701435354	0.215148
Alpha 1	29	40	FKAINQGGLTSV			11	1234.68	std20S	1	SYJLN180228-16|SYJLN180228-18|SYJLN180228-20	1|2	8.285832|8.288895|8.290992|8.29471|8.299478|8.30241	1384647|1440912|1617959|13431231|13925617|14933829	619.450541|619.461876|619.507713|1237.820889|1237.847387|1237.939625	Rep.1	Alpha 1FKAINQGGLTSV	1236.813613|1236.840111|1236.88653|1236.9092|1236.932349|1237.000874	2.53335001435357|2.55984801435352|2.60626701435353|2.62893701435337|2.65208601435347|2.72061101435338	0.246746
Alpha 1	29	40	FKAINQGGLTSV			11	1234.68	std20S	1	SYJLN180228-16|SYJLN180228-18|SYJLN180228-20	1|2	8.285832|8.288895|8.290992|8.29471|8.299478|8.30241	1384647|1440912|1617959|13431231|13925617|14933829	619.450541|619.461876|619.507713|1237.820889|1237.847387|1237.939625	Rep.2	Alpha 1FKAINQGGLTSV	1236.813613|1236.840111|1236.88653|1236.9092|1236.932349|1237.000874	2.53335001435357|2.55984801435352|2.60626701435353|2.62893701435337|2.65208601435347|2.72061101435338	0.236285
Alpha 1	29	40	FKAINQGGLTSV			11	1234.68	std20S	1	SYJLN180228-16|SYJLN180228-18|SYJLN180228-20	1|2	8.285832|8.288895|8.290992|8.29471|8.299478|8.30241	1384647|1440912|1617959|13431231|13925617|14933829	619.450541|619.461876|619.507713|1237.820889|1237.847387|1237.939625	Rep.3	Alpha 1FKAINQGGLTSV	1236.813613|1236.840111|1236.88653|1236.9092|1236.932349|1237.000874	2.53335001435357|2.55984801435352|2.60626701435353|2.62893701435337|2.65208601435347|2.72061101435338	0.238405
Alpha 1	29	40	FKAINQGGLTSV			11	1234.68	std20S	5	SYJLN180228-22|SYJLN180228-24|SYJLN180228-26	1|2	8.299422|8.300464|8.303403|8.303455|8.305074|8.307195	1164771|1328796|1370107|12375164|13236583|13705106	619.706335|619.724079|619.72614|1238.319457|1238.351498|1238.352913	Rep.1	Alpha 1FKAINQGGLTSV	1237.312181|1237.344222|1237.345637|1237.398118|1237.433606|1237.437728	3.03191801435355|3.06395901435349|3.06537401435344|3.11785501435338|3.15334301435337|3.15746501435342	0.282731
Alpha 1	29	40	FKAINQGGLTSV			11	1234.68	std20S	5	SYJLN180228-22|SYJLN180228-24|SYJLN180228-26	1|2	8.299422|8.300464|8.303403|8.303455|8.305074|8.307195	1164771|1328796|1370107|12375164|13236583|13705106	619.706335|619.724079|619.72614|1238.319457|1238.351498|1238.352913	Rep.2	Alpha 1FKAINQGGLTSV	1237.312181|1237.344222|1237.345637|1237.398118|1237.433606|1237.437728	3.03191801435355|3.06395901435349|3.06537401435344|3.11785501435338|3.15334301435337|3.15746501435342	0.285938
Alpha 1	29	40	FKAINQGGLTSV			11	1234.68	std20S	5	SYJLN180228-22|SYJLN180228-24|SYJLN180228-26	1|2	8.299422|8.300464|8.303403|8.303455|8.305074|8.307195	1164771|1328796|1370107|12375164|13236583|13705106	619.706335|619.724079|619.72614|1238.319457|1238.351498|1238.352913	Rep.3	Alpha 1FKAINQGGLTSV	1237.312181|1237.344222|1237.345637|1237.398118|1237.433606|1237.437728	3.03191801435355|3.06395901435349|3.06537401435344|3.11785501435338|3.15334301435337|3.15746501435342	0.286311
Alpha 1	29	40	FKAINQGGLTSV			11	1234.68	std20S	10	SYJLN180228-28|SYJLN180228-30|SYJLN180302-39|SYJLN180302-41	1|2	8.271095|8.27731|8.280332|8.287396|8.304254|8.307741|8.331728	616506|659196|995784|1148412|7761378|8030671|11594343	619.804152|619.867021|619.874319|619.875115|1238.50207|1238.584764|1238.615167	Rep.1	Alpha 1FKAINQGGLTSV	1237.494794|1237.577488|1237.593752|1237.607891|1237.71949|1237.734086|1237.735678	3.2145310143535|3.29722501435344|3.31348901435354|3.32762801435342|3.43922701435349|3.45382301435347|3.45541501435355	0.300515
Alpha 1	29	40	FKAINQGGLTSV			11	1234.68	std20S	10	SYJLN180228-28|SYJLN180228-30|SYJLN180302-39|SYJLN180302-41	1|2	8.271095|8.27731|8.280332|8.287396|8.304254|8.307741|8.331728	616506|659196|995784|1148412|7761378|8030671|11594343	619.804152|619.867021|619.874319|619.875115|1238.50207|1238.584764|1238.615167	Rep.2	Alpha 1FKAINQGGLTSV	1237.494794|1237.577488|1237.593752|1237.607891|1237.71949|1237.734086|1237.735678	3.2145310143535|3.29722501435344|3.31348901435354|3.32762801435342|3.43922701435349|3.45382301435347|3.45541501435355	0.308884
Alpha 1	29	40	FKAINQGGLTSV			11	1234.68	std20S	10	SYJLN180228-28|SYJLN180228-30|SYJLN180302-39|SYJLN180302-41	1|2	8.271095|8.27731|8.280332|8.287396|8.304254|8.307741|8.331728	616506|659196|995784|1148412|7761378|8030671|11594343	619.804152|619.867021|619.874319|619.875115|1238.50207|1238.584764|1238.615167	Rep.3	Alpha 1FKAINQGGLTSV	1237.494794|1237.577488|1237.593752|1237.607891|1237.71949|1237.734086|1237.735678	3.2145310143535|3.29722501435344|3.31348901435354|3.32762801435342|3.43922701435349|3.45382301435347|3.45541501435355	0.311934
Alpha 1	29	40	FKAINQGGLTSV			11	1234.68	std20S	10	SYJLN180228-28|SYJLN180228-30|SYJLN180302-39|SYJLN180302-41	1|2	8.271095|8.27731|8.280332|8.287396|8.304254|8.307741|8.331728	616506|659196|995784|1148412|7761378|8030671|11594343	619.804152|619.867021|619.874319|619.875115|1238.50207|1238.584764|1238.615167	Rep.4	Alpha 1FKAINQGGLTSV	1237.494794|1237.577488|1237.593752|1237.607891|1237.71949|1237.734086|1237.735678	3.2145310143535|3.29722501435344|3.31348901435354|3.32762801435342|3.43922701435349|3.45382301435347|3.45541501435355	0.313984
Alpha 1	29	40	FKAINQGGLTSV			11	1234.68	std20S	30	SYJLN180302-43|SYJLN180302-45|SYJLN180302-47	1|2	8.27761|8.278474|8.281502|8.282671|8.284217|8.288231	441099|455298|548551|7000634|7067270|7802824	620.104072|620.108685|620.125078|1238.940496|1238.956495|1238.965846	Rep.1	Alpha 1FKAINQGGLTSV	1237.93322|1237.949219|1237.95857|1238.193592|1238.202818|1238.235604	3.65295701435343|3.6689560143534|3.67830701435355|3.91332901435339|3.92255501435352|3.95534101435351	0.355082
Alpha 1	29	40	FKAINQGGLTSV			11	1234.68	std20S	30	SYJLN180302-43|SYJLN180302-45|SYJLN180302-47	1|2	8.27761|8.278474|8.281502|8.282671|8.284217|8.288231	441099|455298|548551|7000634|7067270|7802824	620.104072|620.108685|620.125078|1238.940496|1238.956495|1238.965846	Rep.2	Alpha 1FKAINQGGLTSV	1237.93322|1237.949219|1237.95857|1238.193592|1238.202818|1238.235604	3.65295701435343|3.6689560143534|3.67830701435355|3.91332901435339|3.92255501435352|3.95534101435351	0.358039
Alpha 1	29	40	FKAINQGGLTSV			11	1234.68	std20S	30	SYJLN180302-43|SYJLN180302-45|SYJLN180302-47	1|2	8.27761|8.278474|8.281502|8.282671|8.284217|8.288231	441099|455298|548551|7000634|7067270|7802824	620.104072|620.108685|620.125078|1238.940496|1238.956495|1238.965846	Rep.3	Alpha 1FKAINQGGLTSV	1237.93322|1237.949219|1237.95857|1238.193592|1238.202818|1238.235604	3.65295701435343|3.6689560143534|3.67830701435355|3.91332901435339|3.92255501435352|3.95534101435351	0.354367
Alpha 1	70	78	FKITENIGC			8	1024.51	i20S + PA28ab	0	SYJLN180316-02|SYJLN180316-04|SYJLN180316-06	1|2	8.759769|8.779255|8.797052|8.813816|8.831238|8.831356	286032|328814|365913|552764|600018|807297	513.01212|513.038524|513.04529|1025.031084|1025.139154|1025.146637	Rep.1	Alpha 1FKITENIGC	1024.009688|1024.023808|1024.062496|1024.076028|1024.131878|1024.139361	-0.0591072725626418|-0.0449872725625937|-0.00629927256250085|0.00723272743744019|0.0630827274374042|0.0705657274374971	-0.00678654
Alpha 1	70	78	FKITENIGC			8	1024.51	i20S + PA28ab	0	SYJLN180316-02|SYJLN180316-04|SYJLN180316-06	1|2	8.759769|8.779255|8.797052|8.813816|8.831238|8.831356	286032|328814|365913|552764|600018|807297	513.01212|513.038524|513.04529|1025.031084|1025.139154|1025.146637	Rep.2	Alpha 1FKITENIGC	1024.009688|1024.023808|1024.062496|1024.076028|1024.131878|1024.139361	-0.0591072725626418|-0.0449872725625937|-0.00629927256250085|0.00723272743744019|0.0630827274374042|0.0705657274374971	0.00370664
Alpha 1	70	78	FKITENIGC			8	1024.51	i20S + PA28ab	0	SYJLN180316-02|SYJLN180316-04|SYJLN180316-06	1|2	8.759769|8.779255|8.797052|8.813816|8.831238|8.831356	286032|328814|365913|552764|600018|807297	513.01212|513.038524|513.04529|1025.031084|1025.139154|1025.146637	Rep.3	Alpha 1FKITENIGC	1024.009688|1024.023808|1024.062496|1024.076028|1024.131878|1024.139361	-0.0591072725626418|-0.0449872725625937|-0.00629927256250085|0.00723272743744019|0.0630827274374042|0.0705657274374971	0.00191754
Alpha 1	70	78	FKITENIGC			8	1024.51	i20S + PA28ab	0.5	SYJLN180316-08|SYJLN180316-18|SYJLN180316-28	1|2	8.801698|8.804068|8.808132|8.811289|8.812273|8.818485	208523|266751|330150|577516|749590|893399	513.599725|513.632962|513.644419|1026.253358|1026.289799|1026.376487	Rep.1	Alpha 1FKITENIGC	1025.184898|1025.246082|1025.251372|1025.274286|1025.282523|1025.369211	1.11610272743746|1.17728672743738|1.18257672743744|1.20549072743734|1.21372772743734|1.30041572743744	0.147649
Alpha 1	70	78	FKITENIGC			8	1024.51	i20S + PA28ab	0.5	SYJLN180316-08|SYJLN180316-18|SYJLN180316-28	1|2	8.801698|8.804068|8.808132|8.811289|8.812273|8.818485	208523|266751|330150|577516|749590|893399	513.599725|513.632962|513.644419|1026.253358|1026.289799|1026.376487	Rep.2	Alpha 1FKITENIGC	1025.184898|1025.246082|1025.251372|1025.274286|1025.282523|1025.369211	1.11610272743746|1.17728672743738|1.18257672743744|1.20549072743734|1.21372772743734|1.30041572743744	0.142806
Alpha 1	70	78	FKITENIGC			8	1024.51	i20S + PA28ab	0.5	SYJLN180316-08|SYJLN180316-18|SYJLN180316-28	1|2	8.801698|8.804068|8.808132|8.811289|8.812273|8.818485	208523|266751|330150|577516|749590|893399	513.599725|513.632962|513.644419|1026.253358|1026.289799|1026.376487	Rep.3	Alpha 1FKITENIGC	1025.184898|1025.246082|1025.251372|1025.274286|1025.282523|1025.369211	1.11610272743746|1.17728672743738|1.18257672743744|1.20549072743734|1.21372772743734|1.30041572743744	0.153834
Alpha 1	70	78	FKITENIGC			8	1024.51	i20S + PA28ab	1	SYJLN180316-10|SYJLN180316-20|SYJLN180316-30	1|2	8.801789|8.804467|8.809863|8.810666|8.811172|8.815968	181391|278441|285187|537788|774073|813354	513.671412|513.696166|513.729464|1026.392024|1026.448101|1026.484048	Rep.1	Alpha 1FKITENIGC	1025.328272|1025.37778|1025.384748|1025.440825|1025.444376|1025.476772	1.25947672743746|1.30898472743729|1.31595272743743|1.37202972743739|1.37558072743741|1.40797672743747	0.166955
Alpha 1	70	78	FKITENIGC			8	1024.51	i20S + PA28ab	1	SYJLN180316-10|SYJLN180316-20|SYJLN180316-30	1|2	8.801789|8.804467|8.809863|8.810666|8.811172|8.815968	181391|278441|285187|537788|774073|813354	513.671412|513.696166|513.729464|1026.392024|1026.448101|1026.484048	Rep.2	Alpha 1FKITENIGC	1025.328272|1025.37778|1025.384748|1025.440825|1025.444376|1025.476772	1.25947672743746|1.30898472743729|1.31595272743743|1.37202972743739|1.37558072743741|1.40797672743747	0.159235
Alpha 1	70	78	FKITENIGC			8	1024.51	i20S + PA28ab	1	SYJLN180316-10|SYJLN180316-20|SYJLN180316-30	1|2	8.801789|8.804467|8.809863|8.810666|8.811172|8.815968	181391|278441|285187|537788|774073|813354	513.671412|513.696166|513.729464|1026.392024|1026.448101|1026.484048	Rep.3	Alpha 1FKITENIGC	1025.328272|1025.37778|1025.384748|1025.440825|1025.444376|1025.476772	1.25947672743746|1.30898472743729|1.31595272743743|1.37202972743739|1.37558072743741|1.40797672743747	0.171836
Alpha 1	70	78	FKITENIGC			8	1024.51	i20S + PA28ab	5	SYJLN180316-12|SYJLN180316-22|SYJLN180316-32	1|2	8.800417|8.803175|8.809077|8.810792|8.811381|8.816128	159971|217883|264672|500926|694376|808472	513.843601|513.88534|513.888426|1026.616121|1026.733179|1026.759647	Rep.1	Alpha 1FKITENIGC	1025.608845|1025.67265|1025.725903|1025.752371|1025.756128|1025.7623	1.54004972743746|1.60385472743747|1.65710772743751|1.68357572743753|1.68733272743748|1.69350472743736	0.210801
Alpha 1	70	78	FKITENIGC			8	1024.51	i20S + PA28ab	5	SYJLN180316-12|SYJLN180316-22|SYJLN180316-32	1|2	8.800417|8.803175|8.809077|8.810792|8.811381|8.816128	159971|217883|264672|500926|694376|808472	513.843601|513.88534|513.888426|1026.616121|1026.733179|1026.759647	Rep.2	Alpha 1FKITENIGC	1025.608845|1025.67265|1025.725903|1025.752371|1025.756128|1025.7623	1.54004972743746|1.60385472743747|1.65710772743751|1.68357572743753|1.68733272743748|1.69350472743736	0.202072
Alpha 1	70	78	FKITENIGC			8	1024.51	i20S + PA28ab	5	SYJLN180316-12|SYJLN180316-22|SYJLN180316-32	1|2	8.800417|8.803175|8.809077|8.810792|8.811381|8.816128	159971|217883|264672|500926|694376|808472	513.843601|513.88534|513.888426|1026.616121|1026.733179|1026.759647	Rep.3	Alpha 1FKITENIGC	1025.608845|1025.67265|1025.725903|1025.752371|1025.756128|1025.7623	1.54004972743746|1.60385472743747|1.65710772743751|1.68357572743753|1.68733272743748|1.69350472743736	0.207045
Alpha 1	70	78	FKITENIGC			8	1024.51	i20S + PA28ab	10	SYJLN180316-14|SYJLN180316-24|SYJLN180316-34	1|2	8.799826|8.802544|8.804142|8.805089|8.81232|8.819567	68555|115457|258855|266654|451540|778093	513.915658|513.924355|513.953075|1026.503078|1026.716236|1026.755825	Rep.1	Alpha 1FKITENIGC	1025.495802|1025.70896|1025.748549|1025.816764|1025.834158|1025.891598	1.4270067274374|1.64016472743742|1.6797537274374|1.74796872743741|1.76536272743738|1.82280272743742	0.21632
Alpha 1	70	78	FKITENIGC			8	1024.51	i20S + PA28ab	10	SYJLN180316-14|SYJLN180316-24|SYJLN180316-34	1|2	8.799826|8.802544|8.804142|8.805089|8.81232|8.819567	68555|115457|258855|266654|451540|778093	513.915658|513.924355|513.953075|1026.503078|1026.716236|1026.755825	Rep.2	Alpha 1FKITENIGC	1025.495802|1025.70896|1025.748549|1025.816764|1025.834158|1025.891598	1.4270067274374|1.64016472743742|1.6797537274374|1.74796872743741|1.76536272743738|1.82280272743742	0.212058
Alpha 1	70	78	FKITENIGC			8	1024.51	i20S + PA28ab	10	SYJLN180316-14|SYJLN180316-24|SYJLN180316-34	1|2	8.799826|8.802544|8.804142|8.805089|8.81232|8.819567	68555|115457|258855|266654|451540|778093	513.915658|513.924355|513.953075|1026.503078|1026.716236|1026.755825	Rep.3	Alpha 1FKITENIGC	1025.495802|1025.70896|1025.748549|1025.816764|1025.834158|1025.891598	1.4270067274374|1.64016472743742|1.6797537274374|1.74796872743741|1.76536272743738|1.82280272743742	0.22307
Alpha 1	70	78	FKITENIGC			8	1024.51	i20S + PA28ab	30	SYJLN180316-16|SYJLN180316-26	1|2	8.800719|8.80313|8.808141|8.81068	144119|182658|460061|632808	514.026297|514.059243|1027.142097|1027.246122	Rep.1	Alpha 1FKITENIGC	1026.038042|1026.103934|1026.134821|1026.238846	1.96924672743739|2.03513872743747|2.06602572743736|2.17005072743746	0.248866
Alpha 1	70	78	FKITENIGC			8	1024.51	i20S + PA28ab	30	SYJLN180316-16|SYJLN180316-26	1|2	8.800719|8.80313|8.808141|8.81068	144119|182658|460061|632808	514.026297|514.059243|1027.142097|1027.246122	Rep.2	Alpha 1FKITENIGC	1026.038042|1026.103934|1026.134821|1026.238846	1.96924672743739|2.03513872743747|2.06602572743736|2.17005072743746	0.258415
Alpha 1	70	78	FKITENIGC			8	1024.51	i20S + PA28g	0	SYJLN180305-03|SYJLN180305-05|SYJLN180305-07	1|2	8.770195|8.776909|8.777301|8.780128|8.789485|8.792791	227674|335548|358086|1009490|1459110|1460391	513.028471|513.050516|513.053229|1025.056606|1025.123458|1025.208546	Rep.1	Alpha 1FKITENIGC	1024.04239|1024.04933|1024.08648|1024.091906|1024.116182|1024.20127	-0.0369667883119291|-0.0300267883117158|0.00712321168816743|0.0125492116881105|0.0368252116882104|0.121913211688252	0.0016215
Alpha 1	70	78	FKITENIGC			8	1024.51	i20S + PA28g	0	SYJLN180305-03|SYJLN180305-05|SYJLN180305-07	1|2	8.770195|8.776909|8.777301|8.780128|8.789485|8.792791	227674|335548|358086|1009490|1459110|1460391	513.028471|513.050516|513.053229|1025.056606|1025.123458|1025.208546	Rep.2	Alpha 1FKITENIGC	1024.04239|1024.04933|1024.08648|1024.091906|1024.116182|1024.20127	-0.0369667883119291|-0.0300267883117158|0.00712321168816743|0.0125492116881105|0.0368252116882104|0.121913211688252	-0.00445865
Alpha 1	70	78	FKITENIGC			8	1024.51	i20S + PA28g	0	SYJLN180305-03|SYJLN180305-05|SYJLN180305-07	1|2	8.770195|8.776909|8.777301|8.780128|8.789485|8.792791	227674|335548|358086|1009490|1459110|1460391	513.028471|513.050516|513.053229|1025.056606|1025.123458|1025.208546	Rep.3	Alpha 1FKITENIGC	1024.04239|1024.04933|1024.08648|1024.091906|1024.116182|1024.20127	-0.0369667883119291|-0.0300267883117158|0.00712321168816743|0.0125492116881105|0.0368252116882104|0.121913211688252	0.00408442
Alpha 1	70	78	FKITENIGC			8	1024.51	i20S + PA28g	0.5	SYJLN180305-09|SYJLN180305-11|SYJLN180305-13	1|2	8.760219|8.762691|8.764356|8.765626|8.770511|8.772471	132891|146749|156226|792329|798641|817983	513.637631|513.646687|513.654021|1026.13862|1026.264863|1026.325577	Rep.1	Alpha 1FKITENIGC	1025.131344|1025.257587|1025.26071|1025.278822|1025.29349|1025.318301	1.05198721168813|1.17823021168829|1.18135321168825|1.19946521168822|1.21413321168802|1.23894421168825	0.150741
Alpha 1	70	78	FKITENIGC			8	1024.51	i20S + PA28g	0.5	SYJLN180305-09|SYJLN180305-11|SYJLN180305-13	1|2	8.760219|8.762691|8.764356|8.765626|8.770511|8.772471	132891|146749|156226|792329|798641|817983	513.637631|513.646687|513.654021|1026.13862|1026.264863|1026.325577	Rep.2	Alpha 1FKITENIGC	1025.131344|1025.257587|1025.26071|1025.278822|1025.29349|1025.318301	1.05198721168813|1.17823021168829|1.18135321168825|1.19946521168822|1.21413321168802|1.23894421168825	0.147613
Alpha 1	70	78	FKITENIGC			8	1024.51	i20S + PA28g	0.5	SYJLN180305-09|SYJLN180305-11|SYJLN180305-13	1|2	8.760219|8.762691|8.764356|8.765626|8.770511|8.772471	132891|146749|156226|792329|798641|817983	513.637631|513.646687|513.654021|1026.13862|1026.264863|1026.325577	Rep.3	Alpha 1FKITENIGC	1025.131344|1025.257587|1025.26071|1025.278822|1025.29349|1025.318301	1.05198721168813|1.17823021168829|1.18135321168825|1.19946521168822|1.21413321168802|1.23894421168825	0.148684
Alpha 1	70	78	FKITENIGC			8	1024.51	i20S + PA28g	1	SYJLN180305-15|SYJLN180305-17|SYJLN180305-19	1|2	8.760718|8.760843|8.762054|8.767548|8.768409|8.77114	115706|131488|145335|755631|755738|812435	513.696643|513.701551|513.72661|1026.352788|1026.359527|1026.418512	Rep.1	Alpha 1FKITENIGC	1025.345512|1025.352251|1025.378734|1025.38855|1025.411236|1025.438668	1.2661552116881|1.27289421168825|1.29937721168812|1.30919321168813|1.33187921168815|1.35931121168824	0.169394
Alpha 1	70	78	FKITENIGC			8	1024.51	i20S + PA28g	1	SYJLN180305-15|SYJLN180305-17|SYJLN180305-19	1|2	8.760718|8.760843|8.762054|8.767548|8.768409|8.77114	115706|131488|145335|755631|755738|812435	513.696643|513.701551|513.72661|1026.352788|1026.359527|1026.418512	Rep.2	Alpha 1FKITENIGC	1025.345512|1025.352251|1025.378734|1025.38855|1025.411236|1025.438668	1.2661552116881|1.27289421168825|1.29937721168812|1.30919321168813|1.33187921168815|1.35931121168824	0.161931
Alpha 1	70	78	FKITENIGC			8	1024.51	i20S + PA28g	1	SYJLN180305-15|SYJLN180305-17|SYJLN180305-19	1|2	8.760718|8.760843|8.762054|8.767548|8.768409|8.77114	115706|131488|145335|755631|755738|812435	513.696643|513.701551|513.72661|1026.352788|1026.359527|1026.418512	Rep.3	Alpha 1FKITENIGC	1025.345512|1025.352251|1025.378734|1025.38855|1025.411236|1025.438668	1.2661552116881|1.27289421168825|1.29937721168812|1.30919321168813|1.33187921168815|1.35931121168824	0.162935
Alpha 1	70	78	FKITENIGC			8	1024.51	i20S + PA28g	5	SYJLN180305-21|SYJLN180305-23|SYJLN180305-25	1|2	8.754064|8.756763|8.761511|8.76258|8.764258|8.767425	94786|104046|109078|654505|672941|692482	513.824534|513.832515|513.838885|1026.656141|1026.681394|1026.732896	Rep.1	Alpha 1FKITENIGC	1025.634516|1025.648865|1025.650478|1025.663218|1025.674118|1025.72562	1.55515921168808|1.56950821168812|1.57112121168802|1.58386121168814|1.59476121168814|1.64626321168817	0.198165
Alpha 1	70	78	FKITENIGC			8	1024.51	i20S + PA28g	5	SYJLN180305-21|SYJLN180305-23|SYJLN180305-25	1|2	8.754064|8.756763|8.761511|8.76258|8.764258|8.767425	94786|104046|109078|654505|672941|692482	513.824534|513.832515|513.838885|1026.656141|1026.681394|1026.732896	Rep.2	Alpha 1FKITENIGC	1025.634516|1025.648865|1025.650478|1025.663218|1025.674118|1025.72562	1.55515921168808|1.56950821168812|1.57112121168802|1.58386121168814|1.59476121168814|1.64626321168817	0.196363
Alpha 1	70	78	FKITENIGC			8	1024.51	i20S + PA28g	5	SYJLN180305-21|SYJLN180305-23|SYJLN180305-25	1|2	8.754064|8.756763|8.761511|8.76258|8.764258|8.767425	94786|104046|109078|654505|672941|692482	513.824534|513.832515|513.838885|1026.656141|1026.681394|1026.732896	Rep.3	Alpha 1FKITENIGC	1025.634516|1025.648865|1025.650478|1025.663218|1025.674118|1025.72562	1.55515921168808|1.56950821168812|1.57112121168802|1.58386121168814|1.59476121168814|1.64626321168817	0.195835
Alpha 1	70	78	FKITENIGC			8	1024.51	i20S + PA28g	10	SYJLN180305-27|SYJLN180305-29|SYJLN180305-31	1|2	8.748446|8.752337|8.755594|8.756051|8.758268|8.762882	41978|83159|101298|365377|591305|597442	513.883425|513.885932|513.92681|1026.703095|1026.966063|1027.131859	Rep.1	Alpha 1FKITENIGC	1025.695819|1025.752298|1025.757312|1025.839068|1025.958787|1026.124583	1.61646221168826|1.67294121168811|1.67795521168819|1.75971121168823|1.87943021168826|2.04522621168826	0.21286
Alpha 1	70	78	FKITENIGC			8	1024.51	i20S + PA28g	10	SYJLN180305-27|SYJLN180305-29|SYJLN180305-31	1|2	8.748446|8.752337|8.755594|8.756051|8.758268|8.762882	41978|83159|101298|365377|591305|597442	513.883425|513.885932|513.92681|1026.703095|1026.966063|1027.131859	Rep.2	Alpha 1FKITENIGC	1025.695819|1025.752298|1025.757312|1025.839068|1025.958787|1026.124583	1.61646221168826|1.67294121168811|1.67795521168819|1.75971121168823|1.87943021168826|2.04522621168826	0.215405
Alpha 1	70	78	FKITENIGC			8	1024.51	i20S + PA28g	10	SYJLN180305-27|SYJLN180305-29|SYJLN180305-31	1|2	8.748446|8.752337|8.755594|8.756051|8.758268|8.762882	41978|83159|101298|365377|591305|597442	513.883425|513.885932|513.92681|1026.703095|1026.966063|1027.131859	Rep.3	Alpha 1FKITENIGC	1025.695819|1025.752298|1025.757312|1025.839068|1025.958787|1026.124583	1.61646221168826|1.67294121168811|1.67795521168819|1.75971121168823|1.87943021168826|2.04522621168826	0.218119
Alpha 1	70	78	FKITENIGC			8	1024.51	i20S + PA28g	30	SYJLN180306-03|SYJLN180306-05|SYJLN180306-07	1|2	8.759915|8.76503|8.770007|8.773741|8.777758|8.784615	28394|42798|85621|297832|350792|588282	514.000284|514.038235|514.053535|1026.653292|1026.740373|1026.817132	Rep.1	Alpha 1FKITENIGC	1025.646016|1025.733097|1025.809856|1025.986016|1026.061918|1026.092518	1.56665921168815|1.65374021168827|1.73049921168808|1.90665921168807|1.98256121168811|2.01316121168816	0.243817
Alpha 1	70	78	FKITENIGC			8	1024.51	i20S + PA28g	30	SYJLN180306-03|SYJLN180306-05|SYJLN180306-07	1|2	8.759915|8.76503|8.770007|8.773741|8.777758|8.784615	28394|42798|85621|297832|350792|588282	514.000284|514.038235|514.053535|1026.653292|1026.740373|1026.817132	Rep.2	Alpha 1FKITENIGC	1025.646016|1025.733097|1025.809856|1025.986016|1026.061918|1026.092518	1.56665921168815|1.65374021168827|1.73049921168808|1.90665921168807|1.98256121168811|2.01316121168816	0.245576
Alpha 1	70	78	FKITENIGC			8	1024.51	i20S + PA28g	30	SYJLN180306-03|SYJLN180306-05|SYJLN180306-07	1|2	8.759915|8.76503|8.770007|8.773741|8.777758|8.784615	28394|42798|85621|297832|350792|588282	514.000284|514.038235|514.053535|1026.653292|1026.740373|1026.817132	Rep.3	Alpha 1FKITENIGC	1025.646016|1025.733097|1025.809856|1025.986016|1026.061918|1026.092518	1.56665921168815|1.65374021168827|1.73049921168808|1.90665921168807|1.98256121168811|2.01316121168816	0.235581
Alpha 1	70	78	FKITENIGC			8	1024.51	i20S	0	SYJLN180306-09|SYJLN180306-11|SYJLN180306-13	1|2	8.772512|8.776967|8.777437|8.778529|8.781059|8.781734	335610|346279|349253|1355733|1380322|1405156	513.025862|513.028869|513.034792|1025.033544|1025.053169|1025.077488	Rep.1	Alpha 1FKITENIGC	1024.026268|1024.037172|1024.043186|1024.045893|1024.055032|1024.070212	-0.0193455772398465|-0.00844157723986427|-0.00242757723981413|0.000279422760286252|0.00941842276029092|0.0245984227601639	0.000451264
Alpha 1	70	78	FKITENIGC			8	1024.51	i20S	0	SYJLN180306-09|SYJLN180306-11|SYJLN180306-13	1|2	8.772512|8.776967|8.777437|8.778529|8.781059|8.781734	335610|346279|349253|1355733|1380322|1405156	513.025862|513.028869|513.034792|1025.033544|1025.053169|1025.077488	Rep.2	Alpha 1FKITENIGC	1024.026268|1024.037172|1024.043186|1024.045893|1024.055032|1024.070212	-0.0193455772398465|-0.00844157723986427|-0.00242757723981413|0.000279422760286252|0.00941842276029092|0.0245984227601639	-0.00023821
Alpha 1	70	78	FKITENIGC			8	1024.51	i20S	0	SYJLN180306-09|SYJLN180306-11|SYJLN180306-13	1|2	8.772512|8.776967|8.777437|8.778529|8.781059|8.781734	335610|346279|349253|1355733|1380322|1405156	513.025862|513.028869|513.034792|1025.033544|1025.053169|1025.077488	Rep.3	Alpha 1FKITENIGC	1024.026268|1024.037172|1024.043186|1024.045893|1024.055032|1024.070212	-0.0193455772398465|-0.00844157723986427|-0.00242757723981413|0.000279422760286252|0.00941842276029092|0.0245984227601639	-0.000214937
Alpha 1	70	78	FKITENIGC			8	1024.51	i20S	0.5	SYJLN180306-15|SYJLN180306-25|SYJLN180306-35	1|2	8.766446|8.768235|8.768582|8.770622|8.773068|8.773801	220481|285441|321095|1135816|1307267|1307678	513.542986|513.570423|513.571061|1026.092034|1026.110602|1026.169133	Rep.1	Alpha 1FKITENIGC	1025.07142|1025.084758|1025.103326|1025.126294|1025.12757|1025.161857	1.0258064227603|1.03914442276027|1.05771242276023|1.08068042276022|1.08195642276019|1.11624342276036	0.128554
Alpha 1	70	78	FKITENIGC			8	1024.51	i20S	0.5	SYJLN180306-15|SYJLN180306-25|SYJLN180306-35	1|2	8.766446|8.768235|8.768582|8.770622|8.773068|8.773801	220481|285441|321095|1135816|1307267|1307678	513.542986|513.570423|513.571061|1026.092034|1026.110602|1026.169133	Rep.2	Alpha 1FKITENIGC	1025.07142|1025.084758|1025.103326|1025.126294|1025.12757|1025.161857	1.0258064227603|1.03914442276027|1.05771242276023|1.08068042276022|1.08195642276019|1.11624342276036	0.135882
Alpha 1	70	78	FKITENIGC			8	1024.51	i20S	0.5	SYJLN180306-15|SYJLN180306-25|SYJLN180306-35	1|2	8.766446|8.768235|8.768582|8.770622|8.773068|8.773801	220481|285441|321095|1135816|1307267|1307678	513.542986|513.570423|513.571061|1026.092034|1026.110602|1026.169133	Rep.3	Alpha 1FKITENIGC	1025.07142|1025.084758|1025.103326|1025.126294|1025.12757|1025.161857	1.0258064227603|1.03914442276027|1.05771242276023|1.08068042276022|1.08195642276019|1.11624342276036	0.134752
Alpha 1	70	78	FKITENIGC			8	1024.51	i20S	1	SYJLN180306-17|SYJLN180306-27|SYJLN180306-37	1|2	8.767371|8.768192|8.769546|8.773467|8.774008|8.776748	204777|259842|322479|1088363|1212688|1431131	513.615907|513.620698|513.637504|1026.246544|1026.258853|1026.271954	Rep.1	Alpha 1FKITENIGC	1025.217262|1025.226844|1025.239268|1025.251577|1025.260456|1025.264678	1.1716484227602|1.18123042276011|1.19365442276035|1.20596342276031|1.21484242276028|1.21906442276031	0.147546
Alpha 1	70	78	FKITENIGC			8	1024.51	i20S	1	SYJLN180306-17|SYJLN180306-27|SYJLN180306-37	1|2	8.767371|8.768192|8.769546|8.773467|8.774008|8.776748	204777|259842|322479|1088363|1212688|1431131	513.615907|513.620698|513.637504|1026.246544|1026.258853|1026.271954	Rep.2	Alpha 1FKITENIGC	1025.217262|1025.226844|1025.239268|1025.251577|1025.260456|1025.264678	1.1716484227602|1.18123042276011|1.19365442276035|1.20596342276031|1.21484242276028|1.21906442276031	0.151388
Alpha 1	70	78	FKITENIGC			8	1024.51	i20S	1	SYJLN180306-17|SYJLN180306-27|SYJLN180306-37	1|2	8.767371|8.768192|8.769546|8.773467|8.774008|8.776748	204777|259842|322479|1088363|1212688|1431131	513.615907|513.620698|513.637504|1026.246544|1026.258853|1026.271954	Rep.3	Alpha 1FKITENIGC	1025.217262|1025.226844|1025.239268|1025.251577|1025.260456|1025.264678	1.1716484227602|1.18123042276011|1.19365442276035|1.20596342276031|1.21484242276028|1.21906442276031	0.148143
Alpha 1	70	78	FKITENIGC			8	1024.51	i20S	5	SYJLN180306-19|SYJLN180306-29|SYJLN180306-39	1|2	8.759269|8.766674|8.767262|8.768011|8.770122|8.771702	127254|177069|233436|878913|1004410|1094370	513.80059|513.809392|513.813933|1026.650741|1026.664069|1026.77441	Rep.1	Alpha 1FKITENIGC	1025.586628|1025.604232|1025.613314|1025.643465|1025.656793|1025.767134	1.54101442276033|1.55861842276022|1.56770042276025|1.59785142276019|1.61117942276019|1.72152042276025	0.195689
Alpha 1	70	78	FKITENIGC			8	1024.51	i20S	5	SYJLN180306-19|SYJLN180306-29|SYJLN180306-39	1|2	8.759269|8.766674|8.767262|8.768011|8.770122|8.771702	127254|177069|233436|878913|1004410|1094370	513.80059|513.809392|513.813933|1026.650741|1026.664069|1026.77441	Rep.2	Alpha 1FKITENIGC	1025.586628|1025.604232|1025.613314|1025.643465|1025.656793|1025.767134	1.54101442276033|1.55861842276022|1.56770042276025|1.59785142276019|1.61117942276019|1.72152042276025	0.196008
Alpha 1	70	78	FKITENIGC			8	1024.51	i20S	5	SYJLN180306-19|SYJLN180306-29|SYJLN180306-39	1|2	8.759269|8.766674|8.767262|8.768011|8.770122|8.771702	127254|177069|233436|878913|1004410|1094370	513.80059|513.809392|513.813933|1026.650741|1026.664069|1026.77441	Rep.3	Alpha 1FKITENIGC	1025.586628|1025.604232|1025.613314|1025.643465|1025.656793|1025.767134	1.54101442276033|1.55861842276022|1.56770042276025|1.59785142276019|1.61117942276019|1.72152042276025	0.19665
Alpha 1	70	78	FKITENIGC			8	1024.51	i20S	10	SYJLN180306-21|SYJLN180306-31|SYJLN180306-41	1|2	8.761187|8.762918|8.768971|8.769558|8.772003|8.777254	116441|179121|238440|764449|955393|1143948	513.849119|513.861555|513.879208|1026.536637|1026.623376|1026.73502	Rep.1	Alpha 1FKITENIGC	1025.529361|1025.6161|1025.683686|1025.708558|1025.727744|1025.743864	1.48374742276019|1.57048642276027|1.63807242276016|1.66294442276012|1.68213042276034|1.69825042276011	0.208282
Alpha 1	70	78	FKITENIGC			8	1024.51	i20S	10	SYJLN180306-21|SYJLN180306-31|SYJLN180306-41	1|2	8.761187|8.762918|8.768971|8.769558|8.772003|8.777254	116441|179121|238440|764449|955393|1143948	513.849119|513.861555|513.879208|1026.536637|1026.623376|1026.73502	Rep.2	Alpha 1FKITENIGC	1025.529361|1025.6161|1025.683686|1025.708558|1025.727744|1025.743864	1.48374742276019|1.57048642276027|1.63807242276016|1.66294442276012|1.68213042276034|1.69825042276011	0.20976
Alpha 1	70	78	FKITENIGC			8	1024.51	i20S	10	SYJLN180306-21|SYJLN180306-31|SYJLN180306-41	1|2	8.761187|8.762918|8.768971|8.769558|8.772003|8.777254	116441|179121|238440|764449|955393|1143948	513.849119|513.861555|513.879208|1026.536637|1026.623376|1026.73502	Rep.3	Alpha 1FKITENIGC	1025.529361|1025.6161|1025.683686|1025.708558|1025.727744|1025.743864	1.48374742276019|1.57048642276027|1.63807242276016|1.66294442276012|1.68213042276034|1.69825042276011	0.202209
Alpha 1	70	78	FKITENIGC			8	1024.51	i20S	30	SYJLN180306-23|SYJLN180306-33|SYJLN180306-43	1|2	8.76062|8.764153|8.769645|8.769951|8.774677|8.778399	84721|137366|162612|584047|779827|914882	513.980511|513.984188|513.989462|1026.811729|1026.822138|1026.873688	Rep.1	Alpha 1FKITENIGC	1025.804453|1025.814862|1025.866412|1025.94647|1025.953824|1025.964372	1.75883942276027|1.76924842276026|1.82079842276016|1.90085642276017|1.90821042276025|1.91875842276022	0.236828
Alpha 1	70	78	FKITENIGC			8	1024.51	i20S	30	SYJLN180306-23|SYJLN180306-33|SYJLN180306-43	1|2	8.76062|8.764153|8.769645|8.769951|8.774677|8.778399	84721|137366|162612|584047|779827|914882	513.980511|513.984188|513.989462|1026.811729|1026.822138|1026.873688	Rep.2	Alpha 1FKITENIGC	1025.804453|1025.814862|1025.866412|1025.94647|1025.953824|1025.964372	1.75883942276027|1.76924842276026|1.82079842276016|1.90085642276017|1.90821042276025|1.91875842276022	0.23689
Alpha 1	70	78	FKITENIGC			8	1024.51	i20S	30	SYJLN180306-23|SYJLN180306-33|SYJLN180306-43	1|2	8.76062|8.764153|8.769645|8.769951|8.774677|8.778399	84721|137366|162612|584047|779827|914882	513.980511|513.984188|513.989462|1026.811729|1026.822138|1026.873688	Rep.3	Alpha 1FKITENIGC	1025.804453|1025.814862|1025.866412|1025.94647|1025.953824|1025.964372	1.75883942276027|1.76924842276026|1.82079842276016|1.90085642276017|1.90821042276025|1.91875842276022	0.235523
Alpha 1	70	78	FKITENIGC			8	1024.51	std20S + PA28ab	0	SYJLN180315-02|SYJLN180315-04|SYJLN180315-06	1|2	8.752193|8.759843|8.766856|8.775462|8.847089|8.85703	159037|445241|460654|501186|935213|1009900	513.009282|513.025152|513.025443|1025.060432|1025.068165|1025.118293	Rep.1	Alpha 1FKITENIGC	1024.004012|1024.035752|1024.036334|1024.053156|1024.060889|1024.111017	-0.0410069840211236|-0.00926698402099646|-0.00868498402110163|0.00813701597894578|0.0158700159788623|0.0659980159789484	-0.00364612
Alpha 1	70	78	FKITENIGC			8	1024.51	std20S + PA28ab	0	SYJLN180315-02|SYJLN180315-04|SYJLN180315-06	1|2	8.752193|8.759843|8.766856|8.775462|8.847089|8.85703	159037|445241|460654|501186|935213|1009900	513.009282|513.025152|513.025443|1025.060432|1025.068165|1025.118293	Rep.2	Alpha 1FKITENIGC	1024.004012|1024.035752|1024.036334|1024.053156|1024.060889|1024.111017	-0.0410069840211236|-0.00926698402099646|-0.00868498402110163|0.00813701597894578|0.0158700159788623|0.0659980159789484	0.00187605
Alpha 1	70	78	FKITENIGC			8	1024.51	std20S + PA28ab	0	SYJLN180315-02|SYJLN180315-04|SYJLN180315-06	1|2	8.752193|8.759843|8.766856|8.775462|8.847089|8.85703	159037|445241|460654|501186|935213|1009900	513.009282|513.025152|513.025443|1025.060432|1025.068165|1025.118293	Rep.3	Alpha 1FKITENIGC	1024.004012|1024.035752|1024.036334|1024.053156|1024.060889|1024.111017	-0.0410069840211236|-0.00926698402099646|-0.00868498402110163|0.00813701597894578|0.0158700159788623|0.0659980159789484	-0.000124135
Alpha 1	70	78	FKITENIGC			8	1024.51	std20S + PA28ab	0.5	SYJLN180315-18|SYJLN180315-28	1|2	8.742149|8.748082|8.760062|8.766711	427313|461484|994041|1064603	513.671343|513.690918|1026.263237|1026.288806	Rep.1	Alpha 1FKITENIGC	1025.255961|1025.28153|1025.328134|1025.367284	1.21094201597884|1.23651101597898|1.28311501597886|1.32226501597893	0.157661
Alpha 1	70	78	FKITENIGC			8	1024.51	std20S + PA28ab	0.5	SYJLN180315-18|SYJLN180315-28	1|2	8.742149|8.748082|8.760062|8.766711	427313|461484|994041|1064603	513.671343|513.690918|1026.263237|1026.288806	Rep.2	Alpha 1FKITENIGC	1025.255961|1025.28153|1025.328134|1025.367284	1.21094201597884|1.23651101597898|1.28311501597886|1.32226501597893	0.162061
Alpha 1	70	78	FKITENIGC			8	1024.51	std20S + PA28ab	1	SYJLN180315-20|SYJLN180315-30	1|2	8.7437|8.743893|8.758145|8.758592	354486|491211|948245|1113203	513.73572|513.73715|1026.30837|1026.608361	Rep.1	Alpha 1FKITENIGC	1025.301094|1025.456888|1025.459748|1025.601085	1.25607501597892|1.41186901597894|1.41472901597899|1.55606601597901	0.170769
Alpha 1	70	78	FKITENIGC			8	1024.51	std20S + PA28ab	1	SYJLN180315-20|SYJLN180315-30	1|2	8.7437|8.743893|8.758145|8.758592	354486|491211|948245|1113203	513.73572|513.73715|1026.30837|1026.608361	Rep.2	Alpha 1FKITENIGC	1025.301094|1025.456888|1025.459748|1025.601085	1.25607501597892|1.41186901597894|1.41472901597899|1.55606601597901	0.181388
Alpha 1	70	78	FKITENIGC			8	1024.51	std20S + PA28ab	5	SYJLN180315-12|SYJLN180315-22|SYJLN180315-32	1|2	8.743244|8.748034|8.755404|8.757752|8.762416|8.766922	360496|363546|445097|882854|982336|1024776	513.835051|513.855322|513.859432|1026.452468|1026.609569|1026.690493	Rep.1	Alpha 1FKITENIGC	1025.445192|1025.602293|1025.65555|1025.683217|1025.696092|1025.704312	1.40017301597891|1.55727401597892|1.61053101597895|1.63819801597901|1.65107301597891|1.65929301597885	0.199301
Alpha 1	70	78	FKITENIGC			8	1024.51	std20S + PA28ab	5	SYJLN180315-12|SYJLN180315-22|SYJLN180315-32	1|2	8.743244|8.748034|8.755404|8.757752|8.762416|8.766922	360496|363546|445097|882854|982336|1024776	513.835051|513.855322|513.859432|1026.452468|1026.609569|1026.690493	Rep.2	Alpha 1FKITENIGC	1025.445192|1025.602293|1025.65555|1025.683217|1025.696092|1025.704312	1.40017301597891|1.55727401597892|1.61053101597895|1.63819801597901|1.65107301597891|1.65929301597885	0.205952
Alpha 1	70	78	FKITENIGC			8	1024.51	std20S + PA28ab	5	SYJLN180315-12|SYJLN180315-22|SYJLN180315-32	1|2	8.743244|8.748034|8.755404|8.757752|8.762416|8.766922	360496|363546|445097|882854|982336|1024776	513.835051|513.855322|513.859432|1026.452468|1026.609569|1026.690493	Rep.3	Alpha 1FKITENIGC	1025.445192|1025.602293|1025.65555|1025.683217|1025.696092|1025.704312	1.40017301597891|1.55727401597892|1.61053101597895|1.63819801597901|1.65107301597891|1.65929301597885	0.197964
Alpha 1	70	78	FKITENIGC			8	1024.51	std20S + PA28ab	10	SYJLN180315-14|SYJLN180315-24|SYJLN180315-34	1|2	8.741925|8.744728|8.757957|8.759049|8.759567|8.775919	315564|344185|360834|825923|947357|958260	513.86287|513.872457|513.882849|1026.751987|1026.806535|1026.832779	Rep.1	Alpha 1FKITENIGC	1025.711188|1025.730362|1025.744711|1025.751146|1025.799259|1025.825503	1.66616901597899|1.68534301597902|1.69969201597905|1.70612701597884|1.75424001597889|1.78048401597903	0.212047
Alpha 1	70	78	FKITENIGC			8	1024.51	std20S + PA28ab	10	SYJLN180315-14|SYJLN180315-24|SYJLN180315-34	1|2	8.741925|8.744728|8.757957|8.759049|8.759567|8.775919	315564|344185|360834|825923|947357|958260	513.86287|513.872457|513.882849|1026.751987|1026.806535|1026.832779	Rep.2	Alpha 1FKITENIGC	1025.711188|1025.730362|1025.744711|1025.751146|1025.799259|1025.825503	1.66616901597899|1.68534301597902|1.69969201597905|1.70612701597884|1.75424001597889|1.78048401597903	0.214925
Alpha 1	70	78	FKITENIGC			8	1024.51	std20S + PA28ab	10	SYJLN180315-14|SYJLN180315-24|SYJLN180315-34	1|2	8.741925|8.744728|8.757957|8.759049|8.759567|8.775919	315564|344185|360834|825923|947357|958260	513.86287|513.872457|513.882849|1026.751987|1026.806535|1026.832779	Rep.3	Alpha 1FKITENIGC	1025.711188|1025.730362|1025.744711|1025.751146|1025.799259|1025.825503	1.66616901597899|1.68534301597902|1.69969201597905|1.70612701597884|1.75424001597889|1.78048401597903	0.211164
Alpha 1	70	78	FKITENIGC			8	1024.51	std20S + PA28ab	30	SYJLN180315-16|SYJLN180315-26|SYJLN180315-36	1|2	8.742236|8.744566|8.749145|8.75625|8.764302|8.765875	266138|313239|333089|720150|852432|865971	513.972541|513.979563|514.001131|1026.806033|1026.890871|1026.933231	Rep.1	Alpha 1FKITENIGC	1025.798757|1025.883595|1025.925955|1025.93053|1025.944574|1025.98771	1.75373801597902|1.83857601597902|1.88093601597893|1.88551101597886|1.89955501597888|1.94269101597888	0.239221
Alpha 1	70	78	FKITENIGC			8	1024.51	std20S + PA28ab	30	SYJLN180315-16|SYJLN180315-26|SYJLN180315-36	1|2	8.742236|8.744566|8.749145|8.75625|8.764302|8.765875	266138|313239|333089|720150|852432|865971	513.972541|513.979563|514.001131|1026.806033|1026.890871|1026.933231	Rep.2	Alpha 1FKITENIGC	1025.798757|1025.883595|1025.925955|1025.93053|1025.944574|1025.98771	1.75373801597902|1.83857601597902|1.88093601597893|1.88551101597886|1.89955501597888|1.94269101597888	0.235535
Alpha 1	70	78	FKITENIGC			8	1024.51	std20S + PA28ab	30	SYJLN180315-16|SYJLN180315-26|SYJLN180315-36	1|2	8.742236|8.744566|8.749145|8.75625|8.764302|8.765875	266138|313239|333089|720150|852432|865971	513.972541|513.979563|514.001131|1026.806033|1026.890871|1026.933231	Rep.3	Alpha 1FKITENIGC	1025.798757|1025.883595|1025.925955|1025.93053|1025.944574|1025.98771	1.75373801597902|1.83857601597902|1.88093601597893|1.88551101597886|1.89955501597888|1.94269101597888	0.232526
Alpha 1	70	78	FKITENIGC			8	1024.51	std20S + PA28g	0	SYJLN180302-02|SYJLN180302-04|SYJLN180302-06	1|2	8.796494|8.799124|8.802227|8.803262|8.804954|8.808701	2994271|3798133|4167180|4582899|4737312|4947574	513.029254|513.031253|513.043602|1025.019945|1025.029351|1025.04224	Rep.1	Alpha 1FKITENIGC	1024.012669|1024.022075|1024.034964|1024.043956|1024.047954|1024.072652	-0.0272493553090953|-0.0178433553091963|-0.00495435530910981|0.00403764469092494|0.0080356446908354|0.0327336446907793	-0.000551092
Alpha 1	70	78	FKITENIGC			8	1024.51	std20S + PA28g	0	SYJLN180302-02|SYJLN180302-04|SYJLN180302-06	1|2	8.796494|8.799124|8.802227|8.803262|8.804954|8.808701	2994271|3798133|4167180|4582899|4737312|4947574	513.029254|513.031253|513.043602|1025.019945|1025.029351|1025.04224	Rep.2	Alpha 1FKITENIGC	1024.012669|1024.022075|1024.034964|1024.043956|1024.047954|1024.072652	-0.0272493553090953|-0.0178433553091963|-0.00495435530910981|0.00403764469092494|0.0080356446908354|0.0327336446907793	0.000582803
Alpha 1	70	78	FKITENIGC			8	1024.51	std20S + PA28g	0	SYJLN180302-02|SYJLN180302-04|SYJLN180302-06	1|2	8.796494|8.799124|8.802227|8.803262|8.804954|8.808701	2994271|3798133|4167180|4582899|4737312|4947574	513.029254|513.031253|513.043602|1025.019945|1025.029351|1025.04224	Rep.3	Alpha 1FKITENIGC	1024.012669|1024.022075|1024.034964|1024.043956|1024.047954|1024.072652	-0.0272493553090953|-0.0178433553091963|-0.00495435530910981|0.00403764469092494|0.0080356446908354|0.0327336446907793	9.21671e-06
Alpha 1	70	78	FKITENIGC			8	1024.51	std20S + PA28g	0.5	SYJLN180302-08|SYJLN180302-10|SYJLN180302-12	1|2	8.804018|8.80706|8.807101|8.809163|8.812101|8.821551	1203299|1498064|1637035|2737365|2922118|3110062	513.716295|513.721307|513.739818|1026.502395|1026.507045|1026.54152	Rep.1	Alpha 1FKITENIGC	1025.418038|1025.428062|1025.465084|1025.495119|1025.499769|1025.534244	1.37811964469074|1.3881436446909|1.42516564469088|1.45520064469088|1.45985064469096|1.49432564469089	0.178095
Alpha 1	70	78	FKITENIGC			8	1024.51	std20S + PA28g	0.5	SYJLN180302-08|SYJLN180302-10|SYJLN180302-12	1|2	8.804018|8.80706|8.807101|8.809163|8.812101|8.821551	1203299|1498064|1637035|2737365|2922118|3110062	513.716295|513.721307|513.739818|1026.502395|1026.507045|1026.54152	Rep.2	Alpha 1FKITENIGC	1025.418038|1025.428062|1025.465084|1025.495119|1025.499769|1025.534244	1.37811964469074|1.3881436446909|1.42516564469088|1.45520064469088|1.45985064469096|1.49432564469089	0.175727
Alpha 1	70	78	FKITENIGC			8	1024.51	std20S + PA28g	0.5	SYJLN180302-08|SYJLN180302-10|SYJLN180302-12	1|2	8.804018|8.80706|8.807101|8.809163|8.812101|8.821551	1203299|1498064|1637035|2737365|2922118|3110062	513.716295|513.721307|513.739818|1026.502395|1026.507045|1026.54152	Rep.3	Alpha 1FKITENIGC	1025.418038|1025.428062|1025.465084|1025.495119|1025.499769|1025.534244	1.37811964469074|1.3881436446909|1.42516564469088|1.45520064469088|1.45985064469096|1.49432564469089	0.179292
Alpha 1	70	78	FKITENIGC			8	1024.51	std20S + PA28g	1	SYJLN180302-14|SYJLN180302-16|SYJLN180302-18	1|2	8.805091|8.806519|8.808554|8.809371|8.813004|8.815516	1330861|1346828|1490079|2859359|2872948|3134479	513.746362|513.749392|513.792097|1026.517208|1026.536081|1026.596793	Rep.1	Alpha 1FKITENIGC	1025.478172|1025.484232|1025.509932|1025.528805|1025.569642|1025.589517	1.4382536446908|1.44431364469074|1.47001364469088|1.48888664469087|1.52972364469088|1.54959864469083	0.192016
Alpha 1	70	78	FKITENIGC			8	1024.51	std20S + PA28g	1	SYJLN180302-14|SYJLN180302-16|SYJLN180302-18	1|2	8.805091|8.806519|8.808554|8.809371|8.813004|8.815516	1330861|1346828|1490079|2859359|2872948|3134479	513.746362|513.749392|513.792097|1026.517208|1026.536081|1026.596793	Rep.2	Alpha 1FKITENIGC	1025.478172|1025.484232|1025.509932|1025.528805|1025.569642|1025.589517	1.4382536446908|1.44431364469074|1.47001364469088|1.48888664469087|1.52972364469088|1.54959864469083	0.182309
Alpha 1	70	78	FKITENIGC			8	1024.51	std20S + PA28g	1	SYJLN180302-14|SYJLN180302-16|SYJLN180302-18	1|2	8.805091|8.806519|8.808554|8.809371|8.813004|8.815516	1330861|1346828|1490079|2859359|2872948|3134479	513.746362|513.749392|513.792097|1026.517208|1026.536081|1026.596793	Rep.3	Alpha 1FKITENIGC	1025.478172|1025.484232|1025.509932|1025.528805|1025.569642|1025.589517	1.4382536446908|1.44431364469074|1.47001364469088|1.48888664469087|1.52972364469088|1.54959864469083	0.181049
Alpha 1	70	78	FKITENIGC			8	1024.51	std20S + PA28g	5	SYJLN180302-20|SYJLN180302-23|SYJLN180302-25	1|2	8.803405|8.809354|8.811617|8.820444|8.889449|8.899159	1306122|1469808|1795542|2749300|3026311|3556291	513.850965|513.852091|513.857074|1026.675878|1026.695788|1026.709885	Rep.1	Alpha 1FKITENIGC	1025.668602|1025.687378|1025.688512|1025.68963|1025.699596|1025.702609	1.62868364469091|1.6474596446908|1.64859364469089|1.6497116446908|1.65967764469087|1.66269064469088	0.207581
Alpha 1	70	78	FKITENIGC			8	1024.51	std20S + PA28g	5	SYJLN180302-20|SYJLN180302-23|SYJLN180302-25	1|2	8.803405|8.809354|8.811617|8.820444|8.889449|8.899159	1306122|1469808|1795542|2749300|3026311|3556291	513.850965|513.852091|513.857074|1026.675878|1026.695788|1026.709885	Rep.2	Alpha 1FKITENIGC	1025.668602|1025.687378|1025.688512|1025.68963|1025.699596|1025.702609	1.62868364469091|1.6474596446908|1.64859364469089|1.6497116446908|1.65967764469087|1.66269064469088	0.205145
Alpha 1	70	78	FKITENIGC			8	1024.51	std20S + PA28g	5	SYJLN180302-20|SYJLN180302-23|SYJLN180302-25	1|2	8.803405|8.809354|8.811617|8.820444|8.889449|8.899159	1306122|1469808|1795542|2749300|3026311|3556291	513.850965|513.852091|513.857074|1026.675878|1026.695788|1026.709885	Rep.3	Alpha 1FKITENIGC	1025.668602|1025.687378|1025.688512|1025.68963|1025.699596|1025.702609	1.62868364469091|1.6474596446908|1.64859364469089|1.6497116446908|1.65967764469087|1.66269064469088	0.206168
Alpha 1	70	78	FKITENIGC			8	1024.51	std20S + PA28g	10	SYJLN180302-27|SYJLN180302-29|SYJLN180302-31	1|2	8.786756|8.792279|8.792304|8.796228|8.800635|8.80679	1051451|1355373|1536568|2412739|2783707|2799867	513.881133|513.883478|513.904242|1026.59481|1026.69827|1026.830684	Rep.1	Alpha 1FKITENIGC	1025.587534|1025.690994|1025.747714|1025.752404|1025.793932|1025.823408	1.54761564469095|1.65107564469099|1.7077956446908|1.71248564469079|1.75401364469076|1.78348964469092	0.20638
Alpha 1	70	78	FKITENIGC			8	1024.51	std20S + PA28g	10	SYJLN180302-27|SYJLN180302-29|SYJLN180302-31	1|2	8.786756|8.792279|8.792304|8.796228|8.800635|8.80679	1051451|1355373|1536568|2412739|2783707|2799867	513.881133|513.883478|513.904242|1026.59481|1026.69827|1026.830684	Rep.2	Alpha 1FKITENIGC	1025.587534|1025.690994|1025.747714|1025.752404|1025.793932|1025.823408	1.54761564469095|1.65107564469099|1.7077956446908|1.71248564469079|1.75401364469076|1.78348964469092	0.211731
Alpha 1	70	78	FKITENIGC			8	1024.51	std20S + PA28g	10	SYJLN180302-27|SYJLN180302-29|SYJLN180302-31	1|2	8.786756|8.792279|8.792304|8.796228|8.800635|8.80679	1051451|1355373|1536568|2412739|2783707|2799867	513.881133|513.883478|513.904242|1026.59481|1026.69827|1026.830684	Rep.3	Alpha 1FKITENIGC	1025.587534|1025.690994|1025.747714|1025.752404|1025.793932|1025.823408	1.54761564469095|1.65107564469099|1.7077956446908|1.71248564469079|1.75401364469076|1.78348964469092	0.220458
Alpha 1	70	78	FKITENIGC			8	1024.51	std20S + PA28g	30	SYJLN180302-33|SYJLN180302-35|SYJLN180302-37	1|2	8.791983|8.794084|8.798347|8.798967|8.799872|8.803014	770225|1131408|1137782|2166244|2600735|2610060	513.963313|513.970789|513.97142|1026.744602|1026.790069|1026.835082	Rep.1	Alpha 1FKITENIGC	1025.737326|1025.782793|1025.827806|1025.912074|1025.927026|1025.928288	1.69740764469088|1.7428746446908|1.78788764469095|1.87215564469079|1.88710764469079|1.88836964469078	0.232224
Alpha 1	70	78	FKITENIGC			8	1024.51	std20S + PA28g	30	SYJLN180302-33|SYJLN180302-35|SYJLN180302-37	1|2	8.791983|8.794084|8.798347|8.798967|8.799872|8.803014	770225|1131408|1137782|2166244|2600735|2610060	513.963313|513.970789|513.97142|1026.744602|1026.790069|1026.835082	Rep.2	Alpha 1FKITENIGC	1025.737326|1025.782793|1025.827806|1025.912074|1025.927026|1025.928288	1.69740764469088|1.7428746446908|1.78788764469095|1.87215564469079|1.88710764469079|1.88836964469078	0.230437
Alpha 1	70	78	FKITENIGC			8	1024.51	std20S + PA28g	30	SYJLN180302-33|SYJLN180302-35|SYJLN180302-37	1|2	8.791983|8.794084|8.798347|8.798967|8.799872|8.803014	770225|1131408|1137782|2166244|2600735|2610060	513.963313|513.970789|513.97142|1026.744602|1026.790069|1026.835082	Rep.3	Alpha 1FKITENIGC	1025.737326|1025.782793|1025.827806|1025.912074|1025.927026|1025.928288	1.69740764469088|1.7428746446908|1.78788764469095|1.87215564469079|1.88710764469079|1.88836964469078	0.22829
Alpha 1	70	78	FKITENIGC			8	1024.51	std20S	0	SYJLN180228-02|SYJLN180228-04|SYJLN180228-06|SYJLN180228-08	1|2	8.782535|8.786416|8.788783|8.788913|8.789528|8.790938|8.792672|8.796098	8234520|8476314|8563548|8569371|9052138|9178569|9314564|9892674	513.030911|513.035384|513.042572|513.052763|1025.056304|1025.078127|1025.080029|1025.090239	Rep.1	Alpha 1FKITENIGC	1024.04727|1024.049028|1024.056216|1024.070592|1024.070851|1024.072753|1024.082963|1024.090974	-0.0204308236341149|-0.0186728236340059|-0.011484823633964|0.00289117636589253|0.00315017636603443|0.00505217636600719|0.01526217636615|0.0232731763660468	0.00171981
Alpha 1	70	78	FKITENIGC			8	1024.51	std20S	0	SYJLN180228-02|SYJLN180228-04|SYJLN180228-06|SYJLN180228-08	1|2	8.782535|8.786416|8.788783|8.788913|8.789528|8.790938|8.792672|8.796098	8234520|8476314|8563548|8569371|9052138|9178569|9314564|9892674	513.030911|513.035384|513.042572|513.052763|1025.056304|1025.078127|1025.080029|1025.090239	Rep.2	Alpha 1FKITENIGC	1024.04727|1024.049028|1024.056216|1024.070592|1024.070851|1024.072753|1024.082963|1024.090974	-0.0204308236341149|-0.0186728236340059|-0.011484823633964|0.00289117636589253|0.00315017636603443|0.00505217636600719|0.01526217636615|0.0232731763660468	0.0011021
Alpha 1	70	78	FKITENIGC			8	1024.51	std20S	0	SYJLN180228-02|SYJLN180228-04|SYJLN180228-06|SYJLN180228-08	1|2	8.782535|8.786416|8.788783|8.788913|8.789528|8.790938|8.792672|8.796098	8234520|8476314|8563548|8569371|9052138|9178569|9314564|9892674	513.030911|513.035384|513.042572|513.052763|1025.056304|1025.078127|1025.080029|1025.090239	Rep.3	Alpha 1FKITENIGC	1024.04727|1024.049028|1024.056216|1024.070592|1024.070851|1024.072753|1024.082963|1024.090974	-0.0204308236341149|-0.0186728236340059|-0.011484823633964|0.00289117636589253|0.00315017636603443|0.00505217636600719|0.01526217636615|0.0232731763660468	-0.00244835
Alpha 1	70	78	FKITENIGC			8	1024.51	std20S	0	SYJLN180228-02|SYJLN180228-04|SYJLN180228-06|SYJLN180228-08	1|2	8.782535|8.786416|8.788783|8.788913|8.789528|8.790938|8.792672|8.796098	8234520|8476314|8563548|8569371|9052138|9178569|9314564|9892674	513.030911|513.035384|513.042572|513.052763|1025.056304|1025.078127|1025.080029|1025.090239	Rep.4	Alpha 1FKITENIGC	1024.04727|1024.049028|1024.056216|1024.070592|1024.070851|1024.072753|1024.082963|1024.090974	-0.0204308236341149|-0.0186728236340059|-0.011484823633964|0.00289117636589253|0.00315017636603443|0.00505217636600719|0.01526217636615|0.0232731763660468	-0.000539142
Alpha 1	70	78	FKITENIGC			8	1024.51	std20S	0.5	SYJLN180228-10|SYJLN180228-12|SYJLN180228-14	1|2	8.781648|8.784079|8.789984|8.792378|8.792624|8.79945	6662620|6766163|6937256|7925786|8072234|8155830	513.662925|513.678896|513.692248|1026.285668|1026.307329|1026.309984	Rep.1	Alpha 1FKITENIGC	1025.278392|1025.300053|1025.302708|1025.311298|1025.34324|1025.369944	1.21069117636603|1.23235217636602|1.23500717636603|1.24359717636594|1.27553917636601|1.30224317636589	0.158743
Alpha 1	70	78	FKITENIGC			8	1024.51	std20S	0.5	SYJLN180228-10|SYJLN180228-12|SYJLN180228-14	1|2	8.781648|8.784079|8.789984|8.792378|8.792624|8.79945	6662620|6766163|6937256|7925786|8072234|8155830	513.662925|513.678896|513.692248|1026.285668|1026.307329|1026.309984	Rep.2	Alpha 1FKITENIGC	1025.278392|1025.300053|1025.302708|1025.311298|1025.34324|1025.369944	1.21069117636603|1.23235217636602|1.23500717636603|1.24359717636594|1.27553917636601|1.30224317636589	0.15574
Alpha 1	70	78	FKITENIGC			8	1024.51	std20S	0.5	SYJLN180228-10|SYJLN180228-12|SYJLN180228-14	1|2	8.781648|8.784079|8.789984|8.792378|8.792624|8.79945	6662620|6766163|6937256|7925786|8072234|8155830	513.662925|513.678896|513.692248|1026.285668|1026.307329|1026.309984	Rep.3	Alpha 1FKITENIGC	1025.278392|1025.300053|1025.302708|1025.311298|1025.34324|1025.369944	1.21069117636603|1.23235217636602|1.23500717636603|1.24359717636594|1.27553917636601|1.30224317636589	0.154963
Alpha 1	70	78	FKITENIGC			8	1024.51	std20S	1	SYJLN180228-16|SYJLN180228-18|SYJLN180228-20	1|2	8.783923|8.788993|8.791423|8.793818|8.796376|8.802215	4527060|4844022|5281769|6942642|7145466|7465731	513.705782|513.721361|513.736684|1026.533514|1026.557306|1026.585093	Rep.1	Alpha 1FKITENIGC	1025.397012|1025.42817|1025.458816|1025.526238|1025.55003|1025.577817	1.32931117636599|1.360469176366|1.39111517636593|1.45853717636601|1.48232917636597|1.51011617636595	0.179761
Alpha 1	70	78	FKITENIGC			8	1024.51	std20S	1	SYJLN180228-16|SYJLN180228-18|SYJLN180228-20	1|2	8.783923|8.788993|8.791423|8.793818|8.796376|8.802215	4527060|4844022|5281769|6942642|7145466|7465731	513.705782|513.721361|513.736684|1026.533514|1026.557306|1026.585093	Rep.2	Alpha 1FKITENIGC	1025.397012|1025.42817|1025.458816|1025.526238|1025.55003|1025.577817	1.32931117636599|1.360469176366|1.39111517636593|1.45853717636601|1.48232917636597|1.51011617636595	0.17637
Alpha 1	70	78	FKITENIGC			8	1024.51	std20S	1	SYJLN180228-16|SYJLN180228-18|SYJLN180228-20	1|2	8.783923|8.788993|8.791423|8.793818|8.796376|8.802215	4527060|4844022|5281769|6942642|7145466|7465731	513.705782|513.721361|513.736684|1026.533514|1026.557306|1026.585093	Rep.3	Alpha 1FKITENIGC	1025.397012|1025.42817|1025.458816|1025.526238|1025.55003|1025.577817	1.32931117636599|1.360469176366|1.39111517636593|1.45853717636601|1.48232917636597|1.51011617636595	0.17269
Alpha 1	70	78	FKITENIGC			8	1024.51	std20S	5	SYJLN180228-22|SYJLN180228-24|SYJLN180228-26	1|2	8.797524|8.800666|8.801745|8.803877|8.806905|8.807539	4000179|4474027|4507354|6262655|6675614|6738907	513.817235|513.818954|513.825934|1026.699056|1026.721544|1026.746462	Rep.1	Alpha 1FKITENIGC	1025.619918|1025.623356|1025.637316|1025.69178|1025.714268|1025.739186	1.55221717636596|1.55565517636592|1.56961517636591|1.62407917636597|1.64656717636603|1.6714851763661	0.197632
Alpha 1	70	78	FKITENIGC			8	1024.51	std20S	5	SYJLN180228-22|SYJLN180228-24|SYJLN180228-26	1|2	8.797524|8.800666|8.801745|8.803877|8.806905|8.807539	4000179|4474027|4507354|6262655|6675614|6738907	513.817235|513.818954|513.825934|1026.699056|1026.721544|1026.746462	Rep.2	Alpha 1FKITENIGC	1025.619918|1025.623356|1025.637316|1025.69178|1025.714268|1025.739186	1.55221717636596|1.55565517636592|1.56961517636591|1.62407917636597|1.64656717636603|1.6714851763661	0.20026
Alpha 1	70	78	FKITENIGC			8	1024.51	std20S	5	SYJLN180228-22|SYJLN180228-24|SYJLN180228-26	1|2	8.797524|8.800666|8.801745|8.803877|8.806905|8.807539	4000179|4474027|4507354|6262655|6675614|6738907	513.817235|513.818954|513.825934|1026.699056|1026.721544|1026.746462	Rep.3	Alpha 1FKITENIGC	1025.619918|1025.623356|1025.637316|1025.69178|1025.714268|1025.739186	1.55221717636596|1.55565517636592|1.56961517636591|1.62407917636597|1.64656717636603|1.6714851763661	0.199951
Alpha 1	70	78	FKITENIGC			8	1024.51	std20S	10	SYJLN180228-28|SYJLN180228-30|SYJLN180302-39|SYJLN180302-41	1|2	8.774583|8.781424|8.786193|8.787618|8.802948|8.810633|8.831979|8.862257	177270|824832|2388551|2528592|3526293|3670714|3780484|5583143	513.856128|513.872099|513.886169|513.887465|1026.368589|1026.636011|1026.756861|1026.801959	Rep.1	Alpha 1FKITENIGC	1025.361313|1025.628735|1025.697704|1025.729646|1025.749585|1025.757786|1025.760378|1025.794683	1.29361217636597|1.56103417636609|1.63000317636602|1.66194517636609|1.68188417636611|1.69008517636598|1.69267717636603|1.72698217636594	0.206261
Alpha 1	70	78	FKITENIGC			8	1024.51	std20S	10	SYJLN180228-28|SYJLN180228-30|SYJLN180302-39|SYJLN180302-41	1|2	8.774583|8.781424|8.786193|8.787618|8.802948|8.810633|8.831979|8.862257	177270|824832|2388551|2528592|3526293|3670714|3780484|5583143	513.856128|513.872099|513.886169|513.887465|1026.368589|1026.636011|1026.756861|1026.801959	Rep.2	Alpha 1FKITENIGC	1025.361313|1025.628735|1025.697704|1025.729646|1025.749585|1025.757786|1025.760378|1025.794683	1.29361217636597|1.56103417636609|1.63000317636602|1.66194517636609|1.68188417636611|1.69008517636598|1.69267717636603|1.72698217636594	0.199598
Alpha 1	70	78	FKITENIGC			8	1024.51	std20S	10	SYJLN180228-28|SYJLN180228-30|SYJLN180302-39|SYJLN180302-41	1|2	8.774583|8.781424|8.786193|8.787618|8.802948|8.810633|8.831979|8.862257	177270|824832|2388551|2528592|3526293|3670714|3780484|5583143	513.856128|513.872099|513.886169|513.887465|1026.368589|1026.636011|1026.756861|1026.801959	Rep.3	Alpha 1FKITENIGC	1025.361313|1025.628735|1025.697704|1025.729646|1025.749585|1025.757786|1025.760378|1025.794683	1.29361217636597|1.56103417636609|1.63000317636602|1.66194517636609|1.68188417636611|1.69008517636598|1.69267717636603|1.72698217636594	0.204873
Alpha 1	70	78	FKITENIGC			8	1024.51	std20S	10	SYJLN180228-28|SYJLN180228-30|SYJLN180302-39|SYJLN180302-41	1|2	8.774583|8.781424|8.786193|8.787618|8.802948|8.810633|8.831979|8.862257	177270|824832|2388551|2528592|3526293|3670714|3780484|5583143	513.856128|513.872099|513.886169|513.887465|1026.368589|1026.636011|1026.756861|1026.801959	Rep.4	Alpha 1FKITENIGC	1025.361313|1025.628735|1025.697704|1025.729646|1025.749585|1025.757786|1025.760378|1025.794683	1.29361217636597|1.56103417636609|1.63000317636602|1.66194517636609|1.68188417636611|1.69008517636598|1.69267717636603|1.72698217636594	0.213046
Alpha 1	70	78	FKITENIGC			8	1024.51	std20S	30	SYJLN180302-43|SYJLN180302-45|SYJLN180302-47	1|2	8.782475|8.785175|8.786237|8.788987|8.79124|8.792359	1806329|1826378|2169580|3050614|3154595|3316694	513.928426|513.936118|513.939409|1026.792029|1026.807338|1026.851516	Rep.1	Alpha 1FKITENIGC	1025.784753|1025.800062|1025.8423|1025.84424|1025.857684|1025.864266	1.717052176366|1.73236117636611|1.77459917636588|1.77653917636599|1.78998317636592|1.7965651763659	0.223083
Alpha 1	70	78	FKITENIGC			8	1024.51	std20S	30	SYJLN180302-43|SYJLN180302-45|SYJLN180302-47	1|2	8.782475|8.785175|8.786237|8.788987|8.79124|8.792359	1806329|1826378|2169580|3050614|3154595|3316694	513.928426|513.936118|513.939409|1026.792029|1026.807338|1026.851516	Rep.2	Alpha 1FKITENIGC	1025.784753|1025.800062|1025.8423|1025.84424|1025.857684|1025.864266	1.717052176366|1.73236117636611|1.77459917636588|1.77653917636599|1.78998317636592|1.7965651763659	0.219861
Alpha 1	70	78	FKITENIGC			8	1024.51	std20S	30	SYJLN180302-43|SYJLN180302-45|SYJLN180302-47	1|2	8.782475|8.785175|8.786237|8.788987|8.79124|8.792359	1806329|1826378|2169580|3050614|3154595|3316694	513.928426|513.936118|513.939409|1026.792029|1026.807338|1026.851516	Rep.3	Alpha 1FKITENIGC	1025.784753|1025.800062|1025.8423|1025.84424|1025.857684|1025.864266	1.717052176366|1.73236117636611|1.77459917636588|1.77653917636599|1.78998317636592|1.7965651763659	0.220926
Alpha 1	70	77	FKITENIG			7	921.504	i20S + PA28ab	0	SYJLN180316-04|SYJLN180316-06	2	8.120396|8.128597	183469|288178	461.443259|461.460389	Rep.1	Alpha 1FKITENIG	920.871966|920.906226	-0.0209329822515656|0.0133270177484519	-0.00299043
Alpha 1	70	77	FKITENIG			7	921.504	i20S + PA28ab	0	SYJLN180316-04|SYJLN180316-06	2	8.120396|8.128597	183469|288178	461.443259|461.460389	Rep.2	Alpha 1FKITENIG	920.871966|920.906226	-0.0209329822515656|0.0133270177484519	0.00190386
Alpha 1	70	77	FKITENIG			7	921.504	i20S + PA28ab	0.5	SYJLN180316-08|SYJLN180316-18|SYJLN180316-28	2	8.162398|8.163547|8.167001	203757|262804|313509	461.88655|461.898379|461.906676	Rep.1	Alpha 1FKITENIG	921.758548|921.782206|921.7988	0.86564901774841|0.889307017748365|0.90590101774842	0.127044
Alpha 1	70	77	FKITENIG			7	921.504	i20S + PA28ab	0.5	SYJLN180316-08|SYJLN180316-18|SYJLN180316-28	2	8.162398|8.163547|8.167001	203757|262804|313509	461.88655|461.898379|461.906676	Rep.2	Alpha 1FKITENIG	921.758548|921.782206|921.7988	0.86564901774841|0.889307017748365|0.90590101774842	0.129414
Alpha 1	70	77	FKITENIG			7	921.504	i20S + PA28ab	0.5	SYJLN180316-08|SYJLN180316-18|SYJLN180316-28	2	8.162398|8.163547|8.167001	203757|262804|313509	461.88655|461.898379|461.906676	Rep.3	Alpha 1FKITENIG	921.758548|921.782206|921.7988	0.86564901774841|0.889307017748365|0.90590101774842	0.123664
Alpha 1	70	77	FKITENIG			7	921.504	i20S + PA28ab	1	SYJLN180316-10|SYJLN180316-20|SYJLN180316-30	2	8.161197|8.162392|8.167441	183695|283348|289197	461.948795|461.96741|461.978855	Rep.1	Alpha 1FKITENIG	921.883038|921.920268|921.943158	0.990139017748447|1.02736901774836|1.05025901774843	0.146767
Alpha 1	70	77	FKITENIG			7	921.504	i20S + PA28ab	1	SYJLN180316-10|SYJLN180316-20|SYJLN180316-30	2	8.161197|8.162392|8.167441	183695|283348|289197	461.948795|461.96741|461.978855	Rep.2	Alpha 1FKITENIG	921.883038|921.920268|921.943158	0.990139017748447|1.02736901774836|1.05025901774843	0.150037
Alpha 1	70	77	FKITENIG			7	921.504	i20S + PA28ab	1	SYJLN180316-10|SYJLN180316-20|SYJLN180316-30	2	8.161197|8.162392|8.167441	183695|283348|289197	461.948795|461.96741|461.978855	Rep.3	Alpha 1FKITENIG	921.883038|921.920268|921.943158	0.990139017748447|1.02736901774836|1.05025901774843	0.141448
Alpha 1	70	77	FKITENIG			7	921.504	i20S + PA28ab	5	SYJLN180316-12|SYJLN180316-22|SYJLN180316-32	2	8.162831|8.162989|8.171665	163487|236136|288628	462.102946|462.11812|462.165368	Rep.1	Alpha 1FKITENIG	922.19134|922.221688|922.316184	1.29844101774836|1.32878901774836|1.42328501774841	0.203326
Alpha 1	70	77	FKITENIG			7	921.504	i20S + PA28ab	5	SYJLN180316-12|SYJLN180316-22|SYJLN180316-32	2	8.162831|8.162989|8.171665	163487|236136|288628	462.102946|462.11812|462.165368	Rep.2	Alpha 1FKITENIG	922.19134|922.221688|922.316184	1.29844101774836|1.32878901774836|1.42328501774841	0.189827
Alpha 1	70	77	FKITENIG			7	921.504	i20S + PA28ab	5	SYJLN180316-12|SYJLN180316-22|SYJLN180316-32	2	8.162831|8.162989|8.171665	163487|236136|288628	462.102946|462.11812|462.165368	Rep.3	Alpha 1FKITENIG	922.19134|922.221688|922.316184	1.29844101774836|1.32878901774836|1.42328501774841	0.185492
Alpha 1	70	77	FKITENIG			7	921.504	i20S + PA28ab	10	SYJLN180316-14|SYJLN180316-34	2	8.162119|8.16788	88869|283253	462.169626|462.22588	Rep.1	Alpha 1FKITENIG	922.3247|922.437208	1.4318010177484|1.54430901774845	0.220616
Alpha 1	70	77	FKITENIG			7	921.504	i20S + PA28ab	10	SYJLN180316-14|SYJLN180316-34	2	8.162119|8.16788	88869|283253	462.169626|462.22588	Rep.2	Alpha 1FKITENIG	922.3247|922.437208	1.4318010177484|1.54430901774845	0.204543
Alpha 1	70	77	FKITENIG			7	921.504	i20S + PA28ab	30	SYJLN180316-16|SYJLN180316-26	2	8.162407|8.163136	173453|225745	462.228376|462.294268	Rep.1	Alpha 1FKITENIG	922.4422|922.573984	1.54930101774846|1.68108501774839	0.240155
Alpha 1	70	77	FKITENIG			7	921.504	i20S + PA28ab	30	SYJLN180316-16|SYJLN180316-26	2	8.162407|8.163136	173453|225745	462.228376|462.294268	Rep.2	Alpha 1FKITENIG	922.4422|922.573984	1.54930101774846|1.68108501774839	0.221329
Alpha 1	70	77	FKITENIG			7	921.504	i20S + PA28g	0	SYJLN180305-03|SYJLN180305-05|SYJLN180305-07	2	8.131936|8.136249|8.148912	400540|570722|571261	461.475077|461.489716|461.49434	Rep.1	Alpha 1FKITENIG	920.935602|920.96488|920.974128	-0.0208365144350182|0.00844148556495838|0.0176894855650289	0.00120593
Alpha 1	70	77	FKITENIG			7	921.504	i20S + PA28g	0	SYJLN180305-03|SYJLN180305-05|SYJLN180305-07	2	8.131936|8.136249|8.148912	400540|570722|571261	461.475077|461.489716|461.49434	Rep.2	Alpha 1FKITENIG	920.935602|920.96488|920.974128	-0.0208365144350182|0.00844148556495838|0.0176894855650289	-0.00297664
Alpha 1	70	77	FKITENIG			7	921.504	i20S + PA28g	0	SYJLN180305-03|SYJLN180305-05|SYJLN180305-07	2	8.131936|8.136249|8.148912	400540|570722|571261	461.475077|461.489716|461.49434	Rep.3	Alpha 1FKITENIG	920.935602|920.96488|920.974128	-0.0208365144350182|0.00844148556495838|0.0176894855650289	0.00252707
Alpha 1	70	77	FKITENIG			7	921.504	i20S + PA28g	0.5	SYJLN180305-09|SYJLN180305-11|SYJLN180305-13	2	8.12354|8.126076|8.128491	272678|288175|296817	461.988695|461.991286|462.006292	Rep.1	Alpha 1FKITENIG	921.962838|921.96802|921.998032	1.006399485565|1.01158148556499|1.04159348556493	0.144512
Alpha 1	70	77	FKITENIG			7	921.504	i20S + PA28g	0.5	SYJLN180305-09|SYJLN180305-11|SYJLN180305-13	2	8.12354|8.126076|8.128491	272678|288175|296817	461.988695|461.991286|462.006292	Rep.2	Alpha 1FKITENIG	921.962838|921.96802|921.998032	1.006399485565|1.01158148556499|1.04159348556493	0.148799
Alpha 1	70	77	FKITENIG			7	921.504	i20S + PA28g	0.5	SYJLN180305-09|SYJLN180305-11|SYJLN180305-13	2	8.12354|8.126076|8.128491	272678|288175|296817	461.988695|461.991286|462.006292	Rep.3	Alpha 1FKITENIG	921.962838|921.96802|921.998032	1.006399485565|1.01158148556499|1.04159348556493	0.143771
Alpha 1	70	77	FKITENIG			7	921.504	i20S + PA28g	1	SYJLN180305-15|SYJLN180305-17|SYJLN180305-19	2	8.124979|8.125532|8.126455	263587|273084|280960	462.029032|462.038642|462.060723	Rep.1	Alpha 1FKITENIG	922.043512|922.062732|922.106894	1.08707348556493|1.10629348556495|1.15045548556498	0.158042
Alpha 1	70	77	FKITENIG			7	921.504	i20S + PA28g	1	SYJLN180305-15|SYJLN180305-17|SYJLN180305-19	2	8.124979|8.125532|8.126455	263587|273084|280960	462.029032|462.038642|462.060723	Rep.2	Alpha 1FKITENIG	922.043512|922.062732|922.106894	1.08707348556493|1.10629348556495|1.15045548556498	0.155296
Alpha 1	70	77	FKITENIG			7	921.504	i20S + PA28g	1	SYJLN180305-15|SYJLN180305-17|SYJLN180305-19	2	8.124979|8.125532|8.126455	263587|273084|280960	462.029032|462.038642|462.060723	Rep.3	Alpha 1FKITENIG	922.043512|922.062732|922.106894	1.08707348556493|1.10629348556495|1.15045548556498	0.164351
Alpha 1	70	77	FKITENIG			7	921.504	i20S + PA28g	5	SYJLN180305-21|SYJLN180305-23|SYJLN180305-25	2	8.117321|8.121029|8.126707	237873|242832|243131	462.187289|462.209665|462.213827	Rep.1	Alpha 1FKITENIG	922.360026|922.404778|922.413102	1.40358748556503|1.44833948556493|1.45666348556495	0.208095
Alpha 1	70	77	FKITENIG			7	921.504	i20S + PA28g	5	SYJLN180305-21|SYJLN180305-23|SYJLN180305-25	2	8.117321|8.121029|8.126707	237873|242832|243131	462.187289|462.209665|462.213827	Rep.2	Alpha 1FKITENIG	922.360026|922.404778|922.413102	1.40358748556503|1.44833948556493|1.45666348556495	0.200512
Alpha 1	70	77	FKITENIG			7	921.504	i20S + PA28g	5	SYJLN180305-21|SYJLN180305-23|SYJLN180305-25	2	8.117321|8.121029|8.126707	237873|242832|243131	462.187289|462.209665|462.213827	Rep.3	Alpha 1FKITENIG	922.360026|922.404778|922.413102	1.40358748556503|1.44833948556493|1.45666348556495	0.206906
Alpha 1	70	77	FKITENIG			7	921.504	i20S + PA28g	10	SYJLN180305-27|SYJLN180305-29|SYJLN180305-31	2	8.115765|8.11613|8.124168	121753|195706|225194	462.212956|462.225398|462.236855	Rep.1	Alpha 1FKITENIG	922.41136|922.436244|922.459158	1.45492148556502|1.47980548556495|1.50271948556497	0.214674
Alpha 1	70	77	FKITENIG			7	921.504	i20S + PA28g	10	SYJLN180305-27|SYJLN180305-29|SYJLN180305-31	2	8.115765|8.11613|8.124168	121753|195706|225194	462.212956|462.225398|462.236855	Rep.2	Alpha 1FKITENIG	922.41136|922.436244|922.459158	1.45492148556502|1.47980548556495|1.50271948556497	0.207846
Alpha 1	70	77	FKITENIG			7	921.504	i20S + PA28g	10	SYJLN180305-27|SYJLN180305-29|SYJLN180305-31	2	8.115765|8.11613|8.124168	121753|195706|225194	462.212956|462.225398|462.236855	Rep.3	Alpha 1FKITENIG	922.41136|922.436244|922.459158	1.45492148556502|1.47980548556495|1.50271948556497	0.211401
Alpha 1	70	77	FKITENIG			7	921.504	i20S + PA28g	30	SYJLN180306-03|SYJLN180306-05|SYJLN180306-07	2	8.125237|8.129352|8.140615	111783|132003|222800	462.281857|462.310283|462.325858	Rep.1	Alpha 1FKITENIG	922.549162|922.606014|922.637164	1.59272348556499|1.64957548556504|1.68072548556495	0.240104
Alpha 1	70	77	FKITENIG			7	921.504	i20S + PA28g	30	SYJLN180306-03|SYJLN180306-05|SYJLN180306-07	2	8.125237|8.129352|8.140615	111783|132003|222800	462.281857|462.310283|462.325858	Rep.2	Alpha 1FKITENIG	922.549162|922.606014|922.637164	1.59272348556499|1.64957548556504|1.68072548556495	0.235654
Alpha 1	70	77	FKITENIG			7	921.504	i20S + PA28g	30	SYJLN180306-03|SYJLN180306-05|SYJLN180306-07	2	8.125237|8.129352|8.140615	111783|132003|222800	462.281857|462.310283|462.325858	Rep.3	Alpha 1FKITENIG	922.549162|922.606014|922.637164	1.59272348556499|1.64957548556504|1.68072548556495	0.227532
Alpha 1	70	77	FKITENIG			7	921.504	i20S	0	SYJLN180306-09|SYJLN180306-11|SYJLN180306-13	2	8.135114|8.136096|8.13632	554131|571162|582318	461.468595|461.468709|461.473074	Rep.1	Alpha 1FKITENIG	920.922638|920.922866|920.931596	-0.0029846809384253|-0.00275668093843251|0.00597331906158161	-0.000393812
Alpha 1	70	77	FKITENIG			7	921.504	i20S	0	SYJLN180306-09|SYJLN180306-11|SYJLN180306-13	2	8.135114|8.136096|8.13632	554131|571162|582318	461.468595|461.468709|461.473074	Rep.2	Alpha 1FKITENIG	920.922638|920.922866|920.931596	-0.0029846809384253|-0.00275668093843251|0.00597331906158161	0.000853331
Alpha 1	70	77	FKITENIG			7	921.504	i20S	0	SYJLN180306-09|SYJLN180306-11|SYJLN180306-13	2	8.135114|8.136096|8.13632	554131|571162|582318	461.468595|461.468709|461.473074	Rep.3	Alpha 1FKITENIG	920.922638|920.922866|920.931596	-0.0029846809384253|-0.00275668093843251|0.00597331906158161	-0.000426383
Alpha 1	70	77	FKITENIG			7	921.504	i20S	0.5	SYJLN180306-15|SYJLN180306-25|SYJLN180306-35	2	8.12872|8.131381|8.133482	372607|446020|461207	461.924448|461.932431|461.939596	Rep.1	Alpha 1FKITENIG	921.834344|921.85031|921.86464	0.908721319061556|0.924687319061604|0.939017319061577	0.129817
Alpha 1	70	77	FKITENIG			7	921.504	i20S	0.5	SYJLN180306-15|SYJLN180306-25|SYJLN180306-35	2	8.12872|8.131381|8.133482	372607|446020|461207	461.924448|461.932431|461.939596	Rep.2	Alpha 1FKITENIG	921.834344|921.85031|921.86464	0.908721319061556|0.924687319061604|0.939017319061577	0.132098
Alpha 1	70	77	FKITENIG			7	921.504	i20S	0.5	SYJLN180306-15|SYJLN180306-25|SYJLN180306-35	2	8.12872|8.131381|8.133482	372607|446020|461207	461.924448|461.932431|461.939596	Rep.3	Alpha 1FKITENIG	921.834344|921.85031|921.86464	0.908721319061556|0.924687319061604|0.939017319061577	0.134145
Alpha 1	70	77	FKITENIG			7	921.504	i20S	1	SYJLN180306-17|SYJLN180306-27|SYJLN180306-37	2	8.129764|8.132588|8.134364	343509|422968|451198	461.970621|461.991692|462.000486	Rep.1	Alpha 1FKITENIG	921.92669|921.968832|921.98642	1.00106731906158|1.04320931906159|1.06079731906163	0.14301
Alpha 1	70	77	FKITENIG			7	921.504	i20S	1	SYJLN180306-17|SYJLN180306-27|SYJLN180306-37	2	8.129764|8.132588|8.134364	343509|422968|451198	461.970621|461.991692|462.000486	Rep.2	Alpha 1FKITENIG	921.92669|921.968832|921.98642	1.00106731906158|1.04320931906159|1.06079731906163	0.14903
Alpha 1	70	77	FKITENIG			7	921.504	i20S	1	SYJLN180306-17|SYJLN180306-27|SYJLN180306-37	2	8.129764|8.132588|8.134364	343509|422968|451198	461.970621|461.991692|462.000486	Rep.3	Alpha 1FKITENIG	921.92669|921.968832|921.98642	1.00106731906158|1.04320931906159|1.06079731906163	0.151542
Alpha 1	70	77	FKITENIG			7	921.504	i20S	5	SYJLN180306-19|SYJLN180306-29|SYJLN180306-39	2	8.124864|8.130485|8.13304	288739|353304|413441	462.163583|462.166923|462.170899	Rep.1	Alpha 1FKITENIG	922.312614|922.319294|922.327246	1.38699131906162|1.39367131906158|1.40162331906163	0.198142
Alpha 1	70	77	FKITENIG			7	921.504	i20S	5	SYJLN180306-19|SYJLN180306-29|SYJLN180306-39	2	8.124864|8.130485|8.13304	288739|353304|413441	462.163583|462.166923|462.170899	Rep.2	Alpha 1FKITENIG	922.312614|922.319294|922.327246	1.38699131906162|1.39367131906158|1.40162331906163	0.200232
Alpha 1	70	77	FKITENIG			7	921.504	i20S	5	SYJLN180306-19|SYJLN180306-29|SYJLN180306-39	2	8.124864|8.130485|8.13304	288739|353304|413441	462.163583|462.166923|462.170899	Rep.3	Alpha 1FKITENIG	922.312614|922.319294|922.327246	1.38699131906162|1.39367131906158|1.40162331906163	0.199096
Alpha 1	70	77	FKITENIG			7	921.504	i20S	10	SYJLN180306-21|SYJLN180306-31|SYJLN180306-41	2	8.126324|8.126327|8.136621	264125|343374|403373	462.207614|462.223369|462.224125	Rep.1	Alpha 1FKITENIG	922.400676|922.432186|922.433698	1.47505331906154|1.50656331906157|1.50807531906162	0.215439
Alpha 1	70	77	FKITENIG			7	921.504	i20S	10	SYJLN180306-21|SYJLN180306-31|SYJLN180306-41	2	8.126324|8.126327|8.136621	264125|343374|403373	462.207614|462.223369|462.224125	Rep.2	Alpha 1FKITENIG	922.400676|922.432186|922.433698	1.47505331906154|1.50656331906157|1.50807531906162	0.210722
Alpha 1	70	77	FKITENIG			7	921.504	i20S	10	SYJLN180306-21|SYJLN180306-31|SYJLN180306-41	2	8.126324|8.126327|8.136621	264125|343374|403373	462.207614|462.223369|462.224125	Rep.3	Alpha 1FKITENIG	922.400676|922.432186|922.433698	1.47505331906154|1.50656331906157|1.50807531906162	0.215223
Alpha 1	70	77	FKITENIG			7	921.504	i20S	30	SYJLN180306-23|SYJLN180306-33|SYJLN180306-43	2	8.127993|8.130379|8.134353	223202|283017|337327	462.283777|462.290374|462.296729	Rep.1	Alpha 1FKITENIG	922.553002|922.566196|922.578906	1.62737931906156|1.64057331906156|1.65328331906164	0.236183
Alpha 1	70	77	FKITENIG			7	921.504	i20S	30	SYJLN180306-23|SYJLN180306-33|SYJLN180306-43	2	8.127993|8.130379|8.134353	223202|283017|337327	462.283777|462.290374|462.296729	Rep.2	Alpha 1FKITENIG	922.553002|922.566196|922.578906	1.62737931906156|1.64057331906156|1.65328331906164	0.234368
Alpha 1	70	77	FKITENIG			7	921.504	i20S	30	SYJLN180306-23|SYJLN180306-33|SYJLN180306-43	2	8.127993|8.130379|8.134353	223202|283017|337327	462.283777|462.290374|462.296729	Rep.3	Alpha 1FKITENIG	922.553002|922.566196|922.578906	1.62737931906156|1.64057331906156|1.65328331906164	0.232483
Alpha 1	70	77	FKITENIG			7	921.504	std20S + PA28ab	0	SYJLN180315-02|SYJLN180315-04|SYJLN180315-06	2	8.10673|8.112239|8.143581	129801|282659|319026	461.45827|461.482265|461.48466	Rep.1	Alpha 1FKITENIG	920.901988|920.949978|920.954768	-0.0415633350330609|0.00642666496685251|0.0112166649669234	-0.00593762
Alpha 1	70	77	FKITENIG			7	921.504	std20S + PA28ab	0	SYJLN180315-02|SYJLN180315-04|SYJLN180315-06	2	8.10673|8.112239|8.143581	129801|282659|319026	461.45827|461.482265|461.48466	Rep.2	Alpha 1FKITENIG	920.901988|920.949978|920.954768	-0.0415633350330609|0.00642666496685251|0.0112166649669234	0.000918095
Alpha 1	70	77	FKITENIG			7	921.504	std20S + PA28ab	0	SYJLN180315-02|SYJLN180315-04|SYJLN180315-06	2	8.10673|8.112239|8.143581	129801|282659|319026	461.45827|461.482265|461.48466	Rep.3	Alpha 1FKITENIG	920.901988|920.949978|920.954768	-0.0415633350330609|0.00642666496685251|0.0112166649669234	0.00160238
Alpha 1	70	77	FKITENIG			7	921.504	std20S + PA28ab	0.5	SYJLN180315-18|SYJLN180315-28	2	8.099583|8.108803	304735|319834	462.053996|462.056475	Rep.1	Alpha 1FKITENIG	922.09344|922.098398	1.14988866496685|1.15484666496684	0.164978
Alpha 1	70	77	FKITENIG			7	921.504	std20S + PA28ab	0.5	SYJLN180315-18|SYJLN180315-28	2	8.099583|8.108803	304735|319834	462.053996|462.056475	Rep.2	Alpha 1FKITENIG	922.09344|922.098398	1.14988866496685|1.15484666496684	0.16427
Alpha 1	70	77	FKITENIG			7	921.504	std20S + PA28ab	1	SYJLN180315-20|SYJLN180315-30	2	8.102077|8.105444	286953|327149	462.084274|462.10452	Rep.1	Alpha 1FKITENIG	922.153996|922.194488	1.21044466496687|1.25093666496684	0.172921
Alpha 1	70	77	FKITENIG			7	921.504	std20S + PA28ab	1	SYJLN180315-20|SYJLN180315-30	2	8.102077|8.105444	286953|327149	462.084274|462.10452	Rep.2	Alpha 1FKITENIG	922.153996|922.194488	1.21044466496687|1.25093666496684	0.178705
Alpha 1	70	77	FKITENIG			7	921.504	std20S + PA28ab	5	SYJLN180315-12|SYJLN180315-22|SYJLN180315-32	2	8.103253|8.104063|8.110126	256544|298088|324120	462.188772|462.204572|462.206913	Rep.1	Alpha 1FKITENIG	922.362992|922.394592|922.399274	1.41944066496683|1.45104066496685|1.45572266496686	0.202777
Alpha 1	70	77	FKITENIG			7	921.504	std20S + PA28ab	5	SYJLN180315-12|SYJLN180315-22|SYJLN180315-32	2	8.103253|8.104063|8.110126	256544|298088|324120	462.188772|462.204572|462.206913	Rep.2	Alpha 1FKITENIG	922.362992|922.394592|922.399274	1.41944066496683|1.45104066496685|1.45572266496686	0.207292
Alpha 1	70	77	FKITENIG			7	921.504	std20S + PA28ab	5	SYJLN180315-12|SYJLN180315-22|SYJLN180315-32	2	8.103253|8.104063|8.110126	256544|298088|324120	462.188772|462.204572|462.206913	Rep.3	Alpha 1FKITENIG	922.362992|922.394592|922.399274	1.41944066496683|1.45104066496685|1.45572266496686	0.20796
Alpha 1	70	77	FKITENIG			7	921.504	std20S + PA28ab	10	SYJLN180315-14|SYJLN180315-24|SYJLN180315-34	2	8.102158|8.10549|8.11591	238860|288123|297358	462.220389|462.230116|462.230444	Rep.1	Alpha 1FKITENIG	922.426226|922.44568|922.446336	1.48267466496691|1.5021286649669|1.50278466496684	0.21459
Alpha 1	70	77	FKITENIG			7	921.504	std20S + PA28ab	10	SYJLN180315-14|SYJLN180315-24|SYJLN180315-34	2	8.102158|8.10549|8.11591	238860|288123|297358	462.220389|462.230116|462.230444	Rep.2	Alpha 1FKITENIG	922.426226|922.44568|922.446336	1.48267466496691|1.5021286649669|1.50278466496684	0.214684
Alpha 1	70	77	FKITENIG			7	921.504	std20S + PA28ab	10	SYJLN180315-14|SYJLN180315-24|SYJLN180315-34	2	8.102158|8.10549|8.11591	238860|288123|297358	462.220389|462.230116|462.230444	Rep.3	Alpha 1FKITENIG	922.426226|922.44568|922.446336	1.48267466496691|1.5021286649669|1.50278466496684	0.211811
Alpha 1	70	77	FKITENIG			7	921.504	std20S + PA28ab	30	SYJLN180315-16|SYJLN180315-26|SYJLN180315-36	2	8.100772|8.106523|8.11168	220044|248740|265004	462.277768|462.283155|462.304967	Rep.1	Alpha 1FKITENIG	922.540984|922.551758|922.595382	1.59743266496685|1.60820666496693|1.65183066496684	0.229744
Alpha 1	70	77	FKITENIG			7	921.504	std20S + PA28ab	30	SYJLN180315-16|SYJLN180315-26|SYJLN180315-36	2	8.100772|8.106523|8.11168	220044|248740|265004	462.277768|462.283155|462.304967	Rep.2	Alpha 1FKITENIG	922.540984|922.551758|922.595382	1.59743266496685|1.60820666496693|1.65183066496684	0.228205
Alpha 1	70	77	FKITENIG			7	921.504	std20S + PA28ab	30	SYJLN180315-16|SYJLN180315-26|SYJLN180315-36	2	8.100772|8.106523|8.11168	220044|248740|265004	462.277768|462.283155|462.304967	Rep.3	Alpha 1FKITENIG	922.540984|922.551758|922.595382	1.59743266496685|1.60820666496693|1.65183066496684	0.235976
Alpha 1	70	77	FKITENIG			7	921.504	std20S + PA28g	0	SYJLN180302-02|SYJLN180302-04|SYJLN180302-06	2	8.14832|8.150066|8.154957	1238261|1451767|1530948	461.500916|461.502429|461.506143	Rep.1	Alpha 1FKITENIG	920.98728|920.990306|920.997734	-0.0046793699320915|-0.0016533699321144|0.00577463006789003	0.000824947
Alpha 1	70	77	FKITENIG			7	921.504	std20S + PA28g	0	SYJLN180302-02|SYJLN180302-04|SYJLN180302-06	2	8.14832|8.150066|8.154957	1238261|1451767|1530948	461.500916|461.502429|461.506143	Rep.2	Alpha 1FKITENIG	920.98728|920.990306|920.997734	-0.0046793699320915|-0.0016533699321144|0.00577463006789003	-0.000668481
Alpha 1	70	77	FKITENIG			7	921.504	std20S + PA28g	0	SYJLN180302-02|SYJLN180302-04|SYJLN180302-06	2	8.14832|8.150066|8.154957	1238261|1451767|1530948	461.500916|461.502429|461.506143	Rep.3	Alpha 1FKITENIG	920.98728|920.990306|920.997734	-0.0046793699320915|-0.0016533699321144|0.00577463006789003	-0.000236196
Alpha 1	70	77	FKITENIG			7	921.504	std20S + PA28g	0.5	SYJLN180302-08|SYJLN180302-10|SYJLN180302-12	2	8.15986|8.16383|8.173168	793079|931940|971212	462.096332|462.102863|462.105602	Rep.1	Alpha 1FKITENIG	922.178112|922.191174|922.196652	1.18615263006791|1.1992146300679|1.20469263006783	0.16945
Alpha 1	70	77	FKITENIG			7	921.504	std20S + PA28g	0.5	SYJLN180302-08|SYJLN180302-10|SYJLN180302-12	2	8.15986|8.16383|8.173168	793079|931940|971212	462.096332|462.102863|462.105602	Rep.2	Alpha 1FKITENIG	922.178112|922.191174|922.196652	1.18615263006791|1.1992146300679|1.20469263006783	0.171316
Alpha 1	70	77	FKITENIG			7	921.504	std20S + PA28g	0.5	SYJLN180302-08|SYJLN180302-10|SYJLN180302-12	2	8.15986|8.16383|8.173168	793079|931940|971212	462.096332|462.102863|462.105602	Rep.3	Alpha 1FKITENIG	922.178112|922.191174|922.196652	1.18615263006791|1.1992146300679|1.20469263006783	0.172099
Alpha 1	70	77	FKITENIG			7	921.504	std20S + PA28g	1	SYJLN180302-14|SYJLN180302-16|SYJLN180302-18	2	8.161263|8.162299|8.16672	808668|851493|889659	462.139208|462.144254|462.159224	Rep.1	Alpha 1FKITENIG	922.263864|922.273956|922.303896	1.27190463006787|1.28199663006785|1.31193663006786	0.18742
Alpha 1	70	77	FKITENIG			7	921.504	std20S + PA28g	1	SYJLN180302-14|SYJLN180302-16|SYJLN180302-18	2	8.161263|8.162299|8.16672	808668|851493|889659	462.139208|462.144254|462.159224	Rep.2	Alpha 1FKITENIG	922.263864|922.273956|922.303896	1.27190463006787|1.28199663006785|1.31193663006786	0.183142
Alpha 1	70	77	FKITENIG			7	921.504	std20S + PA28g	1	SYJLN180302-14|SYJLN180302-16|SYJLN180302-18	2	8.161263|8.162299|8.16672	808668|851493|889659	462.139208|462.144254|462.159224	Rep.3	Alpha 1FKITENIG	922.263864|922.273956|922.303896	1.27190463006787|1.28199663006785|1.31193663006786	0.181701
Alpha 1	70	77	FKITENIG			7	921.504	std20S + PA28g	5	SYJLN180302-20|SYJLN180302-23|SYJLN180302-25	2	8.163338|8.168563|8.252564	884489|891248|1022452	462.210505|462.212687|462.214339	Rep.1	Alpha 1FKITENIG	922.406458|922.410822|922.414126	1.4144986300679|1.41886263006791|1.42216663006786	0.202071
Alpha 1	70	77	FKITENIG			7	921.504	std20S + PA28g	5	SYJLN180302-20|SYJLN180302-23|SYJLN180302-25	2	8.163338|8.168563|8.252564	884489|891248|1022452	462.210505|462.212687|462.214339	Rep.2	Alpha 1FKITENIG	922.406458|922.410822|922.414126	1.4144986300679|1.41886263006791|1.42216663006786	0.203167
Alpha 1	70	77	FKITENIG			7	921.504	std20S + PA28g	5	SYJLN180302-20|SYJLN180302-23|SYJLN180302-25	2	8.163338|8.168563|8.252564	884489|891248|1022452	462.210505|462.212687|462.214339	Rep.3	Alpha 1FKITENIG	922.406458|922.410822|922.414126	1.4144986300679|1.41886263006791|1.42216663006786	0.202695
Alpha 1	70	77	FKITENIG			7	921.504	std20S + PA28g	10	SYJLN180302-27|SYJLN180302-29|SYJLN180302-31	2	8.144571|8.149157|8.155375	801708|817848|922499	462.224882|462.229547|462.236974	Rep.1	Alpha 1FKITENIG	922.435212|922.444542|922.459396	1.44325263006783|1.45258263006792|1.46743663006782	0.209634
Alpha 1	70	77	FKITENIG			7	921.504	std20S + PA28g	10	SYJLN180302-27|SYJLN180302-29|SYJLN180302-31	2	8.144571|8.149157|8.155375	801708|817848|922499	462.224882|462.229547|462.236974	Rep.2	Alpha 1FKITENIG	922.435212|922.444542|922.459396	1.44325263006783|1.45258263006792|1.46743663006782	0.207512
Alpha 1	70	77	FKITENIG			7	921.504	std20S + PA28g	10	SYJLN180302-27|SYJLN180302-29|SYJLN180302-31	2	8.144571|8.149157|8.155375	801708|817848|922499	462.224882|462.229547|462.236974	Rep.3	Alpha 1FKITENIG	922.435212|922.444542|922.459396	1.44325263006783|1.45258263006792|1.46743663006782	0.206179
Alpha 1	70	77	FKITENIG			7	921.504	std20S + PA28g	30	SYJLN180302-33|SYJLN180302-35|SYJLN180302-37	2	8.152229|8.153808|8.154847	665714|806974|822493	462.275159|462.282763|462.282946	Rep.1	Alpha 1FKITENIG	922.535766|922.550974|922.55134	1.54380663006782|1.55901463006785|1.55938063006784	0.222716
Alpha 1	70	77	FKITENIG			7	921.504	std20S + PA28g	30	SYJLN180302-33|SYJLN180302-35|SYJLN180302-37	2	8.152229|8.153808|8.154847	665714|806974|822493	462.275159|462.282763|462.282946	Rep.2	Alpha 1FKITENIG	922.535766|922.550974|922.55134	1.54380663006782|1.55901463006785|1.55938063006784	0.220544
Alpha 1	70	77	FKITENIG			7	921.504	std20S + PA28g	30	SYJLN180302-33|SYJLN180302-35|SYJLN180302-37	2	8.152229|8.153808|8.154847	665714|806974|822493	462.275159|462.282763|462.282946	Rep.3	Alpha 1FKITENIG	922.535766|922.550974|922.55134	1.54380663006782|1.55901463006785|1.55938063006784	0.222769
Alpha 1	70	77	FKITENIG			7	921.504	std20S	0	SYJLN180228-02|SYJLN180228-04|SYJLN180228-06|SYJLN180228-08	1|2	8.131409|8.133744|8.135434|8.137472|8.13748|8.139219|8.141281|8.142774	2630259|2714187|2935683|2943095|7506010|7746288|8393932|8760814	461.48077|461.488214|461.491839|461.504564|921.901353|921.910461|921.921828|921.926302	Rep.1	Alpha 1FKITENIG	920.894077|920.903185|920.914552|920.919026|920.946988|920.961876|920.969126|920.994576	-0.0290140535801129|-0.0199060535800299|-0.00853905358007978|-0.00406505358012055|0.0238969464199954|0.0387849464200372|0.0460349464200362|0.0714849464200142	0.000476959
Alpha 1	70	77	FKITENIG			7	921.504	std20S	0	SYJLN180228-02|SYJLN180228-04|SYJLN180228-06|SYJLN180228-08	1|2	8.131409|8.133744|8.135434|8.137472|8.13748|8.139219|8.141281|8.142774	2630259|2714187|2935683|2943095|7506010|7746288|8393932|8760814	461.48077|461.488214|461.491839|461.504564|921.901353|921.910461|921.921828|921.926302	Rep.2	Alpha 1FKITENIG	920.894077|920.903185|920.914552|920.919026|920.946988|920.961876|920.969126|920.994576	-0.0290140535801129|-0.0199060535800299|-0.00853905358007978|-0.00406505358012055|0.0238969464199954|0.0387849464200372|0.0460349464200362|0.0714849464200142	-0.00121925
Alpha 1	70	77	FKITENIG			7	921.504	std20S	0	SYJLN180228-02|SYJLN180228-04|SYJLN180228-06|SYJLN180228-08	1|2	8.131409|8.133744|8.135434|8.137472|8.13748|8.139219|8.141281|8.142774	2630259|2714187|2935683|2943095|7506010|7746288|8393932|8760814	461.48077|461.488214|461.491839|461.504564|921.901353|921.910461|921.921828|921.926302	Rep.3	Alpha 1FKITENIG	920.894077|920.903185|920.914552|920.919026|920.946988|920.961876|920.969126|920.994576	-0.0290140535801129|-0.0199060535800299|-0.00853905358007978|-0.00406505358012055|0.0238969464199954|0.0387849464200372|0.0460349464200362|0.0714849464200142	-0.00136301
Alpha 1	70	77	FKITENIG			7	921.504	std20S	0	SYJLN180228-02|SYJLN180228-04|SYJLN180228-06|SYJLN180228-08	1|2	8.131409|8.133744|8.135434|8.137472|8.13748|8.139219|8.141281|8.142774	2630259|2714187|2935683|2943095|7506010|7746288|8393932|8760814	461.48077|461.488214|461.491839|461.504564|921.901353|921.910461|921.921828|921.926302	Rep.4	Alpha 1FKITENIG	920.894077|920.903185|920.914552|920.919026|920.946988|920.961876|920.969126|920.994576	-0.0290140535801129|-0.0199060535800299|-0.00853905358007978|-0.00406505358012055|0.0238969464199954|0.0387849464200372|0.0460349464200362|0.0714849464200142	0.00221992
Alpha 1	70	77	FKITENIG			7	921.504	std20S	0.5	SYJLN180228-10|SYJLN180228-12|SYJLN180228-14	1|2	8.135663|8.136229|8.138108|8.138638|8.145704|8.148938	2143399|2200273|2209762|4619109|4628265|4972334	462.064563|462.066642|462.075286|923.230855|923.233315|923.23991	Rep.1	Alpha 1FKITENIG	922.114574|922.118732|922.13602|922.223579|922.226039|922.232634	1.19148294642002|1.19564094641999|1.21292894641999|1.30048794641993|1.30294794641986|1.30954294641992	0.182071
Alpha 1	70	77	FKITENIG			7	921.504	std20S	0.5	SYJLN180228-10|SYJLN180228-12|SYJLN180228-14	1|2	8.135663|8.136229|8.138108|8.138638|8.145704|8.148938	2143399|2200273|2209762|4619109|4628265|4972334	462.064563|462.066642|462.075286|923.230855|923.233315|923.23991	Rep.2	Alpha 1FKITENIG	922.114574|922.118732|922.13602|922.223579|922.226039|922.232634	1.19148294642002|1.19564094641999|1.21292894641999|1.30048794641993|1.30294794641986|1.30954294641992	0.181754
Alpha 1	70	77	FKITENIG			7	921.504	std20S	0.5	SYJLN180228-10|SYJLN180228-12|SYJLN180228-14	1|2	8.135663|8.136229|8.138108|8.138638|8.145704|8.148938	2143399|2200273|2209762|4619109|4628265|4972334	462.064563|462.066642|462.075286|923.230855|923.233315|923.23991	Rep.3	Alpha 1FKITENIG	922.114574|922.118732|922.13602|922.223579|922.226039|922.232634	1.19148294642002|1.19564094641999|1.21292894641999|1.30048794641993|1.30294794641986|1.30954294641992	0.181088
Alpha 1	70	77	FKITENIG			7	921.504	std20S	1	SYJLN180228-16|SYJLN180228-18|SYJLN180228-20	1|2	8.137851|8.14134|8.142208|8.145248|8.149812|8.153554	1852373|1860009|1921093|3653356|3882533|4180931	462.117742|462.119669|462.132481|923.292211|923.303823|923.308224	Rep.1	Alpha 1FKITENIG	922.220932|922.224786|922.25041|922.284935|922.296547|922.300948	1.29784094642002|1.30169494641996|1.32731894641995|1.36184394641987|1.37345594641988|1.37785694641991	0.194408
Alpha 1	70	77	FKITENIG			7	921.504	std20S	1	SYJLN180228-16|SYJLN180228-18|SYJLN180228-20	1|2	8.137851|8.14134|8.142208|8.145248|8.149812|8.153554	1852373|1860009|1921093|3653356|3882533|4180931	462.117742|462.119669|462.132481|923.292211|923.303823|923.308224	Rep.2	Alpha 1FKITENIG	922.220932|922.224786|922.25041|922.284935|922.296547|922.300948	1.29784094642002|1.30169494641996|1.32731894641995|1.36184394641987|1.37345594641988|1.37785694641991	0.192981
Alpha 1	70	77	FKITENIG			7	921.504	std20S	1	SYJLN180228-16|SYJLN180228-18|SYJLN180228-20	1|2	8.137851|8.14134|8.142208|8.145248|8.149812|8.153554	1852373|1860009|1921093|3653356|3882533|4180931	462.117742|462.119669|462.132481|923.292211|923.303823|923.308224	Rep.3	Alpha 1FKITENIG	922.220932|922.224786|922.25041|922.284935|922.296547|922.300948	1.29784094642002|1.30169494641996|1.32731894641995|1.36184394641987|1.37345594641988|1.37785694641991	0.191588
Alpha 1	70	77	FKITENIG			7	921.504	std20S	5	SYJLN180228-22|SYJLN180228-24|SYJLN180228-26	1|2	8.152659|8.155208|8.155688|8.158682|8.161446|8.162352	1812103|1856446|1895982|3827370|4201059|4371349	462.192807|462.194354|462.199695|923.360746|923.365741|923.374281	Rep.1	Alpha 1FKITENIG	922.35347|922.358465|922.367005|922.371062|922.374156|922.384838	1.43037894641986|1.43537394641987|1.44391394641991|1.44797094642001|1.45106494641993|1.46174694642002	0.205598
Alpha 1	70	77	FKITENIG			7	921.504	std20S	5	SYJLN180228-22|SYJLN180228-24|SYJLN180228-26	1|2	8.152659|8.155208|8.155688|8.158682|8.161446|8.162352	1812103|1856446|1895982|3827370|4201059|4371349	462.192807|462.194354|462.199695|923.360746|923.365741|923.374281	Rep.2	Alpha 1FKITENIG	922.35347|922.358465|922.367005|922.371062|922.374156|922.384838	1.43037894641986|1.43537394641987|1.44391394641991|1.44797094642001|1.45106494641993|1.46174694642002	0.207054
Alpha 1	70	77	FKITENIG			7	921.504	std20S	5	SYJLN180228-22|SYJLN180228-24|SYJLN180228-26	1|2	8.152659|8.155208|8.155688|8.158682|8.161446|8.162352	1812103|1856446|1895982|3827370|4201059|4371349	462.192807|462.194354|462.199695|923.360746|923.365741|923.374281	Rep.3	Alpha 1FKITENIG	922.35347|922.358465|922.367005|922.371062|922.374156|922.384838	1.43037894641986|1.43537394641987|1.44391394641991|1.44797094642001|1.45106494641993|1.46174694642002	0.205289
Alpha 1	70	77	FKITENIG			7	921.504	std20S	10	SYJLN180228-28|SYJLN180228-30|SYJLN180302-39|SYJLN180302-41	1|2	8.133138|8.138299|8.140382|8.1482|8.158968|8.168576|8.19254|8.201537	165409|288676|1089640|1108092|1676890|2305804|2427319|3481818	462.223842|462.232628|462.238074|462.263433|923.367492|923.375642|923.379812|923.482866	Rep.1	Alpha 1FKITENIG	922.360216|922.368366|922.372536|922.433132|922.450704|922.461596|922.47559|922.512314	1.43712494641989|1.44527494641989|1.44944494641993|1.51004094641996|1.52761294641994|1.53850494641995|1.55249894641986|1.58922294642002	0.209877
Alpha 1	70	77	FKITENIG			7	921.504	std20S	10	SYJLN180228-28|SYJLN180228-30|SYJLN180302-39|SYJLN180302-41	1|2	8.133138|8.138299|8.140382|8.1482|8.158968|8.168576|8.19254|8.201537	165409|288676|1089640|1108092|1676890|2305804|2427319|3481818	462.223842|462.232628|462.238074|462.263433|923.367492|923.375642|923.379812|923.482866	Rep.2	Alpha 1FKITENIG	922.360216|922.368366|922.372536|922.433132|922.450704|922.461596|922.47559|922.512314	1.43712494641989|1.44527494641989|1.44944494641993|1.51004094641996|1.52761294641994|1.53850494641995|1.55249894641986|1.58922294642002	0.225121
Alpha 1	70	77	FKITENIG			7	921.504	std20S	10	SYJLN180228-28|SYJLN180228-30|SYJLN180302-39|SYJLN180302-41	1|2	8.133138|8.138299|8.140382|8.1482|8.158968|8.168576|8.19254|8.201537	165409|288676|1089640|1108092|1676890|2305804|2427319|3481818	462.223842|462.232628|462.238074|462.263433|923.367492|923.375642|923.379812|923.482866	Rep.3	Alpha 1FKITENIG	922.360216|922.368366|922.372536|922.433132|922.450704|922.461596|922.47559|922.512314	1.43712494641989|1.44527494641989|1.44944494641993|1.51004094641996|1.52761294641994|1.53850494641995|1.55249894641986|1.58922294642002	0.210155
Alpha 1	70	77	FKITENIG			7	921.504	std20S	10	SYJLN180228-28|SYJLN180228-30|SYJLN180302-39|SYJLN180302-41	1|2	8.133138|8.138299|8.140382|8.1482|8.158968|8.168576|8.19254|8.201537	165409|288676|1089640|1108092|1676890|2305804|2427319|3481818	462.223842|462.232628|462.238074|462.263433|923.367492|923.375642|923.379812|923.482866	Rep.4	Alpha 1FKITENIG	922.360216|922.368366|922.372536|922.433132|922.450704|922.461596|922.47559|922.512314	1.43712494641989|1.44527494641989|1.44944494641993|1.51004094641996|1.52761294641994|1.53850494641995|1.55249894641986|1.58922294642002	0.209951
Alpha 1	70	77	FKITENIG			7	921.504	std20S	30	SYJLN180302-43|SYJLN180302-45|SYJLN180302-47	1|2	8.138319|8.141982|8.148625|8.15141|8.153944|8.158716	935319|972860|1016284|1856374|1899805|2241778	462.26347|462.26411|462.268422|923.392392|923.393108|923.413223	Rep.1	Alpha 1FKITENIG	922.385116|922.385832|922.405947|922.512388|922.513668|922.522292	1.46202494641989|1.4627409464199|1.48285594641993|1.58929694641995|1.59057694642001|1.59920094641996	0.214532
Alpha 1	70	77	FKITENIG			7	921.504	std20S	30	SYJLN180302-43|SYJLN180302-45|SYJLN180302-47	1|2	8.138319|8.141982|8.148625|8.15141|8.153944|8.158716	935319|972860|1016284|1856374|1899805|2241778	462.26347|462.26411|462.268422|923.392392|923.393108|923.413223	Rep.2	Alpha 1FKITENIG	922.385116|922.385832|922.405947|922.512388|922.513668|922.522292	1.46202494641989|1.4627409464199|1.48285594641993|1.58929694641995|1.59057694642001|1.59920094641996	0.214988
Alpha 1	70	77	FKITENIG			7	921.504	std20S	30	SYJLN180302-43|SYJLN180302-45|SYJLN180302-47	1|2	8.138319|8.141982|8.148625|8.15141|8.153944|8.158716	935319|972860|1016284|1856374|1899805|2241778	462.26347|462.26411|462.268422|923.392392|923.393108|923.413223	Rep.3	Alpha 1FKITENIG	922.385116|922.385832|922.405947|922.512388|922.513668|922.522292	1.46202494641989|1.4627409464199|1.48285594641993|1.58929694641995|1.59057694642001|1.59920094641996	0.217552
Alpha 1	215	220	IEVGVV		NA	5	615.371	i20S + PA28ab	0	SYJLN180316-02	1	8.45277	14906	615.637	Rep.1	Alpha 1IEVGVV	614.63	0.0246891	0.00493782
Alpha 1	215	220	IEVGVV		NA	5	615.371	i20S + PA28ab	0	SYJLN180316-04	1	8.45081	40705	615.649	Rep.2	Alpha 1IEVGVV	614.641	0.0360911	0.00721822
Alpha 1	215	220	IEVGVV		NA	5	615.371	i20S + PA28ab	0	SYJLN180316-06	1	8.45046	92807	615.593	Rep.3	Alpha 1IEVGVV	614.585	-0.0197949	-0.00395898
Alpha 1	215	220	IEVGVV		NA	5	615.371	i20S + PA28ab	0.5	SYJLN180316-08	1	8.49546	90205	615.702	Rep.1	Alpha 1IEVGVV	614.694	0.0892151	0.017843
Alpha 1	215	220	IEVGVV		NA	5	615.371	i20S + PA28ab	0.5	SYJLN180316-18	1	8.49713	124000	615.689	Rep.2	Alpha 1IEVGVV	614.681	0.0761171	0.0152234
Alpha 1	215	220	IEVGVV		NA	5	615.371	i20S + PA28ab	0.5	SYJLN180316-28	1	8.50053	66713	615.759	Rep.3	Alpha 1IEVGVV	614.751	0.146263	0.0292526
Alpha 1	215	220	IEVGVV		NA	5	615.371	i20S + PA28ab	1	SYJLN180316-10	1	8.49906	108644	615.686	Rep.1	Alpha 1IEVGVV	614.679	0.0736671	0.0147334
Alpha 1	215	220	IEVGVV		NA	5	615.371	i20S + PA28ab	1	SYJLN180316-20	1	8.49937	105461	615.667	Rep.2	Alpha 1IEVGVV	614.66	0.0543901	0.010878
Alpha 1	215	220	IEVGVV		NA	5	615.371	i20S + PA28ab	1	SYJLN180316-30	1	8.4956	54139	615.71	Rep.3	Alpha 1IEVGVV	614.703	0.0977591	0.0195518
Alpha 1	215	220	IEVGVV		NA	5	615.371	i20S + PA28ab	5	SYJLN180316-12	1	8.49898	101112	615.702	Rep.1	Alpha 1IEVGVV	614.694	0.0891581	0.0178316
Alpha 1	215	220	IEVGVV		NA	5	615.371	i20S + PA28ab	5	SYJLN180316-22	1	8.50576	83757	615.667	Rep.2	Alpha 1IEVGVV	614.66	0.0547851	0.010957
Alpha 1	215	220	IEVGVV		NA	5	615.371	i20S + PA28ab	5	SYJLN180316-32	1	8.49824	52624	615.733	Rep.3	Alpha 1IEVGVV	614.726	0.120895	0.024179
Alpha 1	215	220	IEVGVV		NA	5	615.371	i20S + PA28ab	10	SYJLN180316-14	1	8.49739	97629	615.689	Rep.1	Alpha 1IEVGVV	614.681	0.0762191	0.0152438
Alpha 1	215	220	IEVGVV		NA	5	615.371	i20S + PA28ab	10	SYJLN180316-24	1	8.49717	46376	615.724	Rep.2	Alpha 1IEVGVV	614.717	0.111937	0.0223874
Alpha 1	215	220	IEVGVV		NA	5	615.371	i20S + PA28ab	10	SYJLN180316-34	1	8.49921	24992	615.706	Rep.3	Alpha 1IEVGVV	614.698	0.0932321	0.0186464
Alpha 1	215	220	IEVGVV		NA	5	615.371	i20S + PA28ab	30	SYJLN180316-16	1	8.49824	72098	615.686	Rep.1	Alpha 1IEVGVV	614.679	0.0733471	0.0146694
Alpha 1	215	220	IEVGVV		NA	5	615.371	i20S + PA28ab	30	SYJLN180316-26	1	8.49664	50990	615.74	Rep.2	Alpha 1IEVGVV	614.733	0.127952	0.0255904
Alpha 1	215	220	IEVGVV		NA	5	615.371	i20S + PA28g	0	SYJLN180305-03	1	8.48614	217295	615.595	Rep.1	Alpha 1IEVGVV	614.587	0.0152827	0.00305654
Alpha 1	215	220	IEVGVV		NA	5	615.371	i20S + PA28g	0	SYJLN180305-05	1	8.47	211774	615.555	Rep.2	Alpha 1IEVGVV	614.548	-0.0239813	-0.00479626
Alpha 1	215	220	IEVGVV		NA	5	615.371	i20S + PA28g	0	SYJLN180305-07	1	8.46814	134513	615.592	Rep.3	Alpha 1IEVGVV	614.585	0.0130677	0.00261354
Alpha 1	215	220	IEVGVV		NA	5	615.371	i20S + PA28g	0.5	SYJLN180305-09	1	8.46181	104211	615.659	Rep.1	Alpha 1IEVGVV	614.652	0.0794227	0.0158845
Alpha 1	215	220	IEVGVV		NA	5	615.371	i20S + PA28g	0.5	SYJLN180305-11	1	8.46481	104371	615.647	Rep.2	Alpha 1IEVGVV	614.64	0.0678797	0.0135759
Alpha 1	215	220	IEVGVV		NA	5	615.371	i20S + PA28g	0.5	SYJLN180305-13	1	8.45909	108857	615.687	Rep.3	Alpha 1IEVGVV	614.68	0.108112	0.0216223
Alpha 1	215	220	IEVGVV		NA	5	615.371	i20S + PA28g	1	SYJLN180305-15	1	8.4614	101789	615.674	Rep.1	Alpha 1IEVGVV	614.666	0.0943367	0.0188673
Alpha 1	215	220	IEVGVV		NA	5	615.371	i20S + PA28g	1	SYJLN180305-17	1	8.45864	99102	615.652	Rep.2	Alpha 1IEVGVV	614.645	0.0725057	0.0145011
Alpha 1	215	220	IEVGVV		NA	5	615.371	i20S + PA28g	1	SYJLN180305-19	1	8.46163	91932	615.653	Rep.3	Alpha 1IEVGVV	614.646	0.0737757	0.0147551
Alpha 1	215	220	IEVGVV		NA	5	615.371	i20S + PA28g	5	SYJLN180305-21	1	8.46279	83159	615.678	Rep.1	Alpha 1IEVGVV	614.671	0.0989247	0.0197849
Alpha 1	215	220	IEVGVV		NA	5	615.371	i20S + PA28g	5	SYJLN180305-23	1	8.45435	82945	615.646	Rep.2	Alpha 1IEVGVV	614.639	0.0666517	0.0133303
Alpha 1	215	220	IEVGVV		NA	5	615.371	i20S + PA28g	5	SYJLN180305-25	1	8.46384	88182	615.665	Rep.3	Alpha 1IEVGVV	614.657	0.0852927	0.0170585
Alpha 1	215	220	IEVGVV		NA	5	615.371	i20S + PA28g	10	SYJLN180305-27	1	8.45668	71416	615.646	Rep.1	Alpha 1IEVGVV	614.639	0.0669947	0.0133989
Alpha 1	215	220	IEVGVV		NA	5	615.371	i20S + PA28g	10	SYJLN180305-29	1	8.45627	61891	615.657	Rep.2	Alpha 1IEVGVV	614.649	0.0772647	0.0154529
Alpha 1	215	220	IEVGVV		NA	5	615.371	i20S + PA28g	10	SYJLN180305-31	1	8.46191	35126	615.694	Rep.3	Alpha 1IEVGVV	614.686	0.114234	0.0228467
Alpha 1	215	220	IEVGVV		NA	5	615.371	i20S + PA28g	30	SYJLN180306-03	1	8.46407	66319	615.661	Rep.1	Alpha 1IEVGVV	614.653	0.0813947	0.0162789
Alpha 1	215	220	IEVGVV		NA	5	615.371	i20S + PA28g	30	SYJLN180306-05	1	8.46764	36922	615.717	Rep.2	Alpha 1IEVGVV	614.709	0.137133	0.0274265
Alpha 1	215	220	IEVGVV		NA	5	615.371	i20S + PA28g	30	SYJLN180306-07	1	8.47796	30512	615.667	Rep.3	Alpha 1IEVGVV	614.66	0.0875897	0.0175179
Alpha 1	215	220	IEVGVV		NA	5	615.371	i20S	0	SYJLN180306-09	1	8.47279	210171	615.539	Rep.1	Alpha 1IEVGVV	614.532	-0.00145569	-0.000291139
Alpha 1	215	220	IEVGVV		NA	5	615.371	i20S	0	SYJLN180306-11	1	8.47264	206662	615.526	Rep.2	Alpha 1IEVGVV	614.519	-0.0139397	-0.00278794
Alpha 1	215	220	IEVGVV		NA	5	615.371	i20S	0	SYJLN180306-13	1	8.47251	211515	615.555	Rep.3	Alpha 1IEVGVV	614.548	0.0150663	0.00301326
Alpha 1	215	220	IEVGVV		NA	5	615.371	i20S	0.5	SYJLN180306-15	1	8.46689	204648	615.635	Rep.1	Alpha 1IEVGVV	614.627	0.0943863	0.0188773
Alpha 1	215	220	IEVGVV		NA	5	615.371	i20S	0.5	SYJLN180306-25	1	8.46944	192648	615.666	Rep.2	Alpha 1IEVGVV	614.658	0.125459	0.0250919
Alpha 1	215	220	IEVGVV		NA	5	615.371	i20S	0.5	SYJLN180306-35	1	8.4681	161369	615.622	Rep.3	Alpha 1IEVGVV	614.615	0.0815663	0.0163133
Alpha 1	215	220	IEVGVV		NA	5	615.371	i20S	1	SYJLN180306-17	1	8.46962	211617	615.634	Rep.1	Alpha 1IEVGVV	614.627	0.0941093	0.0188219
Alpha 1	215	220	IEVGVV		NA	5	615.371	i20S	1	SYJLN180306-27	1	8.46485	168414	615.667	Rep.2	Alpha 1IEVGVV	614.66	0.126802	0.0253605
Alpha 1	215	220	IEVGVV		NA	5	615.371	i20S	1	SYJLN180306-37	1	8.47007	136278	615.623	Rep.3	Alpha 1IEVGVV	614.616	0.0828343	0.0165669
Alpha 1	215	220	IEVGVV		NA	5	615.371	i20S	5	SYJLN180306-19	1	8.46446	157412	615.654	Rep.1	Alpha 1IEVGVV	614.646	0.113378	0.0226757
Alpha 1	215	220	IEVGVV		NA	5	615.371	i20S	5	SYJLN180306-29	1	8.47029	134400	615.659	Rep.2	Alpha 1IEVGVV	614.652	0.119058	0.0238117
Alpha 1	215	220	IEVGVV		NA	5	615.371	i20S	5	SYJLN180306-39	1	8.47014	107468	615.642	Rep.3	Alpha 1IEVGVV	614.635	0.102186	0.0204373
Alpha 1	215	220	IEVGVV		NA	5	615.371	i20S	10	SYJLN180306-21	1	8.46511	159465	615.653	Rep.1	Alpha 1IEVGVV	614.646	0.113084	0.0226169
Alpha 1	215	220	IEVGVV		NA	5	615.371	i20S	10	SYJLN180306-31	1	8.46619	132928	615.665	Rep.2	Alpha 1IEVGVV	614.658	0.124831	0.0249663
Alpha 1	215	220	IEVGVV		NA	5	615.371	i20S	10	SYJLN180306-41	1	8.4748	91695	615.64	Rep.3	Alpha 1IEVGVV	614.632	0.0994093	0.0198819
Alpha 1	215	220	IEVGVV		NA	5	615.371	i20S	30	SYJLN180306-23	1	8.46722	119802	615.666	Rep.1	Alpha 1IEVGVV	614.659	0.126117	0.0252235
Alpha 1	215	220	IEVGVV		NA	5	615.371	i20S	30	SYJLN180306-33	1	8.46828	103282	615.654	Rep.2	Alpha 1IEVGVV	614.646	0.113438	0.0226877
Alpha 1	215	220	IEVGVV		NA	5	615.371	i20S	30	SYJLN180306-43	1	8.47326	69774	615.676	Rep.3	Alpha 1IEVGVV	614.669	0.135679	0.0271359
Alpha 1	215	220	IEVGVV		NA	5	615.371	std20S + PA28ab	0	SYJLN180315-02	1	8.46925	29266	615.591	Rep.1	Alpha 1IEVGVV	614.584	0.0199607	0.00399214
Alpha 1	215	220	IEVGVV		NA	5	615.371	std20S + PA28ab	0	SYJLN180315-04	1	8.44451	97421	615.589	Rep.2	Alpha 1IEVGVV	614.582	0.0183007	0.00366014
Alpha 1	215	220	IEVGVV		NA	5	615.371	std20S + PA28ab	0	SYJLN180315-06	1	8.44043	104564	615.549	Rep.3	Alpha 1IEVGVV	614.541	-0.0226373	-0.00452746
Alpha 1	215	220	IEVGVV		NA	5	615.371	std20S + PA28ab	0.5	SYJLN180315-08	1	8.45816	112877	615.655	Rep.1	Alpha 1IEVGVV	614.648	0.0839427	0.0167885
Alpha 1	215	220	IEVGVV		NA	5	615.371	std20S + PA28ab	0.5	SYJLN180315-18	1	8.44274	132039	615.684	Rep.2	Alpha 1IEVGVV	614.677	0.113	0.0225999
Alpha 1	215	220	IEVGVV		NA	5	615.371	std20S + PA28ab	0.5	SYJLN180315-28	1	8.43919	117884	615.698	Rep.3	Alpha 1IEVGVV	614.69	0.126497	0.0252993
Alpha 1	215	220	IEVGVV		NA	5	615.371	std20S + PA28ab	1	SYJLN180315-20	1	8.43965	127800	615.651	Rep.1	Alpha 1IEVGVV	614.643	0.0794217	0.0158843
Alpha 1	215	220	IEVGVV		NA	5	615.371	std20S + PA28ab	1	SYJLN180315-30	1	8.44205	105554	615.703	Rep.2	Alpha 1IEVGVV	614.696	0.131936	0.0263871
Alpha 1	215	220	IEVGVV		NA	5	615.371	std20S + PA28ab	5	SYJLN180315-12	1	8.44103	124744	615.673	Rep.1	Alpha 1IEVGVV	614.666	0.102032	0.0204063
Alpha 1	215	220	IEVGVV		NA	5	615.371	std20S + PA28ab	5	SYJLN180315-22	1	8.44028	115224	615.686	Rep.2	Alpha 1IEVGVV	614.678	0.114427	0.0228853
Alpha 1	215	220	IEVGVV		NA	5	615.371	std20S + PA28ab	5	SYJLN180315-32	1	8.44837	100798	615.678	Rep.3	Alpha 1IEVGVV	614.671	0.107273	0.0214545
Alpha 1	215	220	IEVGVV		NA	5	615.371	std20S + PA28ab	10	SYJLN180315-14	1	8.45413	106935	615.668	Rep.1	Alpha 1IEVGVV	614.661	0.0966857	0.0193371
Alpha 1	215	220	IEVGVV		NA	5	615.371	std20S + PA28ab	10	SYJLN180315-24	1	8.4381	106225	615.701	Rep.2	Alpha 1IEVGVV	614.694	0.130117	0.0260233
Alpha 1	215	220	IEVGVV		NA	5	615.371	std20S + PA28ab	10	SYJLN180315-34	1	8.44406	92547	615.704	Rep.3	Alpha 1IEVGVV	614.696	0.132336	0.0264671
Alpha 1	215	220	IEVGVV		NA	5	615.371	std20S + PA28ab	30	SYJLN180315-16	1	8.44383	97752	615.687	Rep.1	Alpha 1IEVGVV	614.68	0.115744	0.0231487
Alpha 1	215	220	IEVGVV		NA	5	615.371	std20S + PA28ab	30	SYJLN180315-26	1	8.4404	94858	615.724	Rep.2	Alpha 1IEVGVV	614.717	0.152951	0.0305901
Alpha 1	215	220	IEVGVV		NA	5	615.371	std20S + PA28ab	30	SYJLN180315-36	1	8.4485	76117	615.712	Rep.3	Alpha 1IEVGVV	614.704	0.14043	0.0280859
Alpha 1	215	220	IEVGVV		NA	5	615.371	std20S + PA28g	0	SYJLN180302-02	1	8.53359	1113425	615.558	Rep.1	Alpha 1IEVGVV	614.551	0.00295186	0.000590372
Alpha 1	215	220	IEVGVV		NA	5	615.371	std20S + PA28g	0	SYJLN180302-04	1	8.52843	1031234	615.554	Rep.2	Alpha 1IEVGVV	614.547	-0.00123614	-0.000247228
Alpha 1	215	220	IEVGVV		NA	5	615.371	std20S + PA28g	0	SYJLN180302-06	1	8.53658	805689	615.553	Rep.3	Alpha 1IEVGVV	614.545	-0.00249714	-0.000499428
Alpha 1	215	220	IEVGVV		NA	5	615.371	std20S + PA28g	0.5	SYJLN180302-08	1	8.54145	633408	615.668	Rep.1	Alpha 1IEVGVV	614.661	0.112969	0.0225938
Alpha 1	215	220	IEVGVV		NA	5	615.371	std20S + PA28g	0.5	SYJLN180302-10	1	8.53721	574293	615.664	Rep.2	Alpha 1IEVGVV	614.656	0.108276	0.0216552
Alpha 1	215	220	IEVGVV		NA	5	615.371	std20S + PA28g	0.5	SYJLN180302-12	1	8.54743	464393	615.694	Rep.3	Alpha 1IEVGVV	614.687	0.139124	0.0278248
Alpha 1	215	220	IEVGVV		NA	5	615.371	std20S + PA28g	1	SYJLN180302-14	1	8.54332	590138	615.665	Rep.1	Alpha 1IEVGVV	614.658	0.109722	0.0219444
Alpha 1	215	220	IEVGVV		NA	5	615.371	std20S + PA28g	1	SYJLN180302-16	1	8.54021	521168	615.642	Rep.2	Alpha 1IEVGVV	614.635	0.0870799	0.017416
Alpha 1	215	220	IEVGVV		NA	5	615.371	std20S + PA28g	1	SYJLN180302-18	1	8.54093	525961	615.628	Rep.3	Alpha 1IEVGVV	614.621	0.0725559	0.0145112
Alpha 1	215	220	IEVGVV		NA	5	615.371	std20S + PA28g	5	SYJLN180302-20	1	8.54264	499793	615.644	Rep.1	Alpha 1IEVGVV	614.637	0.0885919	0.0177184
Alpha 1	215	220	IEVGVV		NA	5	615.371	std20S + PA28g	5	SYJLN180302-23	1	8.60958	649865	615.664	Rep.2	Alpha 1IEVGVV	614.657	0.108894	0.0217788
Alpha 1	215	220	IEVGVV		NA	5	615.371	std20S + PA28g	5	SYJLN180302-25	1	8.54562	585509	615.646	Rep.3	Alpha 1IEVGVV	614.639	0.0908189	0.0181638
Alpha 1	215	220	IEVGVV		NA	5	615.371	std20S + PA28g	10	SYJLN180302-27	1	8.53707	539143	615.708	Rep.1	Alpha 1IEVGVV	614.701	0.153154	0.0306308
Alpha 1	215	220	IEVGVV		NA	5	615.371	std20S + PA28g	10	SYJLN180302-29	1	8.53053	429541	615.721	Rep.2	Alpha 1IEVGVV	614.713	0.165374	0.0330748
Alpha 1	215	220	IEVGVV		NA	5	615.371	std20S + PA28g	10	SYJLN180302-31	1	8.53522	515953	615.72	Rep.3	Alpha 1IEVGVV	614.713	0.164892	0.0329784
Alpha 1	215	220	IEVGVV		NA	5	615.371	std20S + PA28g	30	SYJLN180302-33	1	8.54144	450573	615.763	Rep.1	Alpha 1IEVGVV	614.756	0.208269	0.0416538
Alpha 1	215	220	IEVGVV		NA	5	615.371	std20S + PA28g	30	SYJLN180302-35	1	8.53601	462481	615.786	Rep.2	Alpha 1IEVGVV	614.779	0.23064	0.046128
Alpha 1	215	220	IEVGVV		NA	5	615.371	std20S + PA28g	30	SYJLN180302-37	1	8.53087	344571	615.732	Rep.3	Alpha 1IEVGVV	614.725	0.177206	0.0354412
Alpha 1	215	220	IEVGVV		NA	5	615.371	std20S	0	SYJLN180228-02	1	8.51729	2384091	615.594	Rep.1	Alpha 1IEVGVV	614.587	0.0173866	0.00347732
Alpha 1	215	220	IEVGVV		NA	5	615.371	std20S	0	SYJLN180228-04	1	8.50996	2363492	615.554	Rep.2	Alpha 1IEVGVV	614.547	-0.0225424	-0.00450848
Alpha 1	215	220	IEVGVV		NA	5	615.371	std20S	0	SYJLN180228-06	1	8.5117	2304126	615.574	Rep.3	Alpha 1IEVGVV	614.567	-0.00262942	-0.000525884
Alpha 1	215	220	IEVGVV		NA	5	615.371	std20S	0	SYJLN180228-08	1	8.50538	2133218	615.585	Rep.4	Alpha 1IEVGVV	614.578	0.00838458	0.00167692
Alpha 1	215	220	IEVGVV		NA	5	615.371	std20S	0.5	SYJLN180228-10	1	8.50842	2029495	615.687	Rep.1	Alpha 1IEVGVV	614.68	0.110278	0.0220555
Alpha 1	215	220	IEVGVV		NA	5	615.371	std20S	0.5	SYJLN180228-12	1	8.50736	2061420	615.67	Rep.2	Alpha 1IEVGVV	614.663	0.0934226	0.0186845
Alpha 1	215	220	IEVGVV		NA	5	615.371	std20S	0.5	SYJLN180228-14	1	8.5177	2072129	615.659	Rep.3	Alpha 1IEVGVV	614.651	0.0815746	0.0163149
Alpha 1	215	220	IEVGVV		NA	5	615.371	std20S	1	SYJLN180228-16	1	8.51101	1640016	615.643	Rep.1	Alpha 1IEVGVV	614.635	0.0656046	0.0131209
Alpha 1	215	220	IEVGVV		NA	5	615.371	std20S	1	SYJLN180228-18	1	8.51468	1874181	615.644	Rep.2	Alpha 1IEVGVV	614.637	0.0674096	0.0134819
Alpha 1	215	220	IEVGVV		NA	5	615.371	std20S	1	SYJLN180228-20	1	8.52245	1743671	615.637	Rep.3	Alpha 1IEVGVV	614.63	0.0604886	0.0120977
Alpha 1	215	220	IEVGVV		NA	5	615.371	std20S	5	SYJLN180228-22	1	8.52855	1679738	615.658	Rep.1	Alpha 1IEVGVV	614.65	0.0806536	0.0161307
Alpha 1	215	220	IEVGVV		NA	5	615.371	std20S	5	SYJLN180228-24	1	8.52987	1660191	615.656	Rep.2	Alpha 1IEVGVV	614.649	0.0788046	0.0157609
Alpha 1	215	220	IEVGVV		NA	5	615.371	std20S	5	SYJLN180228-26	1	8.52412	1466997	615.66	Rep.3	Alpha 1IEVGVV	614.653	0.0829386	0.0165877
Alpha 1	215	220	IEVGVV		NA	5	615.371	std20S	10	SYJLN180228-28	1	8.53062	1332405	615.681	Rep.1	Alpha 1IEVGVV	614.674	0.104133	0.0208265
Alpha 1	215	220	IEVGVV		NA	5	615.371	std20S	10	SYJLN180228-30	1	8.56245	94231	615.726	Rep.2	Alpha 1IEVGVV	614.719	0.14939	0.0298779
Alpha 1	215	220	IEVGVV		NA	5	615.371	std20S	10	SYJLN180302-39	1	8.51572	791594	615.727	Rep.3	Alpha 1IEVGVV	614.72	0.150146	0.0300291
Alpha 1	215	220	IEVGVV		NA	5	615.371	std20S	10	SYJLN180302-41	1	8.52673	770572	615.722	Rep.4	Alpha 1IEVGVV	614.715	0.144839	0.0289677
Alpha 1	215	220	IEVGVV		NA	5	615.371	std20S	30	SYJLN180302-43	1	8.52509	742005	615.733	Rep.1	Alpha 1IEVGVV	614.725	0.155697	0.0311393
Alpha 1	215	220	IEVGVV		NA	5	615.371	std20S	30	SYJLN180302-45	1	8.52896	634735	615.722	Rep.2	Alpha 1IEVGVV	614.715	0.14477	0.0289539
Alpha 1	215	220	IEVGVV		NA	5	615.371	std20S	30	SYJLN180302-47	1	8.52311	632119	615.718	Rep.3	Alpha 1IEVGVV	614.711	0.140768	0.0281535
Alpha 1	215	221	IEVGVVT		NA	6	716.419	i20S + PA28ab	0	SYJLN180316-02	1	7.74297	168465	716.752	Rep.1	Alpha 1IEVGVVT	715.745	0.0618146	0.0103024
Alpha 1	215	221	IEVGVVT		NA	6	716.419	i20S + PA28ab	0	SYJLN180316-04	1	7.73814	675064	716.708	Rep.2	Alpha 1IEVGVVT	715.701	0.0176146	0.00293576
Alpha 1	215	221	IEVGVVT		NA	6	716.419	i20S + PA28ab	0	SYJLN180316-06	1	7.73766	1907121	716.679	Rep.3	Alpha 1IEVGVVT	715.671	-0.0116954	-0.00194924
Alpha 1	215	221	IEVGVVT		NA	6	716.419	i20S + PA28ab	0.5	SYJLN180316-08	1	7.77588	1822409	716.893	Rep.1	Alpha 1IEVGVVT	715.886	0.202341	0.0337234
Alpha 1	215	221	IEVGVVT		NA	6	716.419	i20S + PA28ab	0.5	SYJLN180316-18	1	7.78059	2301868	716.912	Rep.2	Alpha 1IEVGVVT	715.904	0.221116	0.0368526
Alpha 1	215	221	IEVGVVT		NA	6	716.419	i20S + PA28ab	0.5	SYJLN180316-28	1	7.78336	1179019	716.886	Rep.3	Alpha 1IEVGVVT	715.879	0.195403	0.0325671
Alpha 1	215	221	IEVGVVT		NA	6	716.419	i20S + PA28ab	1	SYJLN180316-10	1	7.78432	2085327	716.895	Rep.1	Alpha 1IEVGVVT	715.888	0.204653	0.0341088
Alpha 1	215	221	IEVGVVT		NA	6	716.419	i20S + PA28ab	1	SYJLN180316-20	1	7.77954	2115400	716.904	Rep.2	Alpha 1IEVGVVT	715.896	0.213126	0.0355209
Alpha 1	215	221	IEVGVVT		NA	6	716.419	i20S + PA28ab	1	SYJLN180316-30	1	7.7781	1051313	716.909	Rep.3	Alpha 1IEVGVVT	715.902	0.218572	0.0364286
Alpha 1	215	221	IEVGVVT		NA	6	716.419	i20S + PA28ab	5	SYJLN180316-12	1	7.7804	1968955	716.908	Rep.1	Alpha 1IEVGVVT	715.901	0.21766	0.0362766
Alpha 1	215	221	IEVGVVT		NA	6	716.419	i20S + PA28ab	5	SYJLN180316-22	1	7.78705	1662771	716.894	Rep.2	Alpha 1IEVGVVT	715.887	0.203842	0.0339736
Alpha 1	215	221	IEVGVVT		NA	6	716.419	i20S + PA28ab	5	SYJLN180316-32	1	7.77657	955826	716.914	Rep.3	Alpha 1IEVGVVT	715.907	0.223681	0.0372801
Alpha 1	215	221	IEVGVVT		NA	6	716.419	i20S + PA28ab	10	SYJLN180316-14	1	7.77254	1738157	716.916	Rep.1	Alpha 1IEVGVVT	715.909	0.225373	0.0375621
Alpha 1	215	221	IEVGVVT		NA	6	716.419	i20S + PA28ab	10	SYJLN180316-24	1	7.7752	809593	716.856	Rep.2	Alpha 1IEVGVVT	715.849	0.165634	0.0276056
Alpha 1	215	221	IEVGVVT		NA	6	716.419	i20S + PA28ab	10	SYJLN180316-34	1	7.7819	407129	716.924	Rep.3	Alpha 1IEVGVVT	715.916	0.23309	0.0388483
Alpha 1	215	221	IEVGVVT		NA	6	716.419	i20S + PA28ab	30	SYJLN180316-16	1	7.77967	1429992	716.947	Rep.1	Alpha 1IEVGVVT	715.939	0.256177	0.0426961
Alpha 1	215	221	IEVGVVT		NA	6	716.419	i20S + PA28ab	30	SYJLN180316-26	1	7.77865	938273	716.926	Rep.2	Alpha 1IEVGVVT	715.918	0.235264	0.0392106
Alpha 1	215	221	IEVGVVT		NA	6	716.419	i20S + PA28g	0	SYJLN180305-03	1	7.76984	3536911	716.688	Rep.1	Alpha 1IEVGVVT	715.681	0.00931303	0.00155217
Alpha 1	215	221	IEVGVVT		NA	6	716.419	i20S + PA28g	0	SYJLN180305-05	1	7.75168	3826525	716.661	Rep.2	Alpha 1IEVGVVT	715.654	-0.017429	-0.00290483
Alpha 1	215	221	IEVGVVT		NA	6	716.419	i20S + PA28g	0	SYJLN180305-07	1	7.7523	2277989	716.693	Rep.3	Alpha 1IEVGVVT	715.686	0.014817	0.0024695
Alpha 1	215	221	IEVGVVT		NA	6	716.419	i20S + PA28g	0.5	SYJLN180305-09	1	7.74728	1650053	716.911	Rep.1	Alpha 1IEVGVVT	715.904	0.232666	0.0387777
Alpha 1	215	221	IEVGVVT		NA	6	716.419	i20S + PA28g	0.5	SYJLN180305-11	1	7.74801	1536944	716.936	Rep.2	Alpha 1IEVGVVT	715.928	0.25687	0.0428117
Alpha 1	215	221	IEVGVVT		NA	6	716.419	i20S + PA28g	0.5	SYJLN180305-13	1	7.74261	1766299	716.935	Rep.3	Alpha 1IEVGVVT	715.928	0.25611	0.042685
Alpha 1	215	221	IEVGVVT		NA	6	716.419	i20S + PA28g	1	SYJLN180305-15	1	7.74418	1682649	716.912	Rep.1	Alpha 1IEVGVVT	715.904	0.232976	0.0388293
Alpha 1	215	221	IEVGVVT		NA	6	716.419	i20S + PA28g	1	SYJLN180305-17	1	7.74221	1502960	716.887	Rep.2	Alpha 1IEVGVVT	715.88	0.208345	0.0347242
Alpha 1	215	221	IEVGVVT		NA	6	716.419	i20S + PA28g	1	SYJLN180305-19	1	7.74466	1511670	716.894	Rep.3	Alpha 1IEVGVVT	715.887	0.215169	0.0358615
Alpha 1	215	221	IEVGVVT		NA	6	716.419	i20S + PA28g	5	SYJLN180305-21	1	7.74652	1295539	716.923	Rep.1	Alpha 1IEVGVVT	715.916	0.244287	0.0407145
Alpha 1	215	221	IEVGVVT		NA	6	716.419	i20S + PA28g	5	SYJLN180305-23	1	7.73952	1299952	716.922	Rep.2	Alpha 1IEVGVVT	715.914	0.24305	0.0405083
Alpha 1	215	221	IEVGVVT		NA	6	716.419	i20S + PA28g	5	SYJLN180305-25	1	7.74947	1276527	716.919	Rep.3	Alpha 1IEVGVVT	715.912	0.240773	0.0401288
Alpha 1	215	221	IEVGVVT		NA	6	716.419	i20S + PA28g	10	SYJLN180305-27	1	7.73942	1091480	716.927	Rep.1	Alpha 1IEVGVVT	715.92	0.248112	0.041352
Alpha 1	215	221	IEVGVVT		NA	6	716.419	i20S + PA28g	10	SYJLN180305-29	1	7.74263	974887	716.956	Rep.2	Alpha 1IEVGVVT	715.949	0.277672	0.0462787
Alpha 1	215	221	IEVGVVT		NA	6	716.419	i20S + PA28g	10	SYJLN180305-31	1	7.74597	572234	716.961	Rep.3	Alpha 1IEVGVVT	715.953	0.282059	0.0470098
Alpha 1	215	221	IEVGVVT		NA	6	716.419	i20S + PA28g	30	SYJLN180306-03	1	7.74611	1017090	716.947	Rep.1	Alpha 1IEVGVVT	715.94	0.268609	0.0447682
Alpha 1	215	221	IEVGVVT		NA	6	716.419	i20S + PA28g	30	SYJLN180306-05	1	7.75133	539372	716.98	Rep.2	Alpha 1IEVGVVT	715.973	0.301382	0.0502303
Alpha 1	215	221	IEVGVVT		NA	6	716.419	i20S + PA28g	30	SYJLN180306-07	1	7.76132	474632	716.954	Rep.3	Alpha 1IEVGVVT	715.947	0.275614	0.0459357
Alpha 1	215	221	IEVGVVT		NA	6	716.419	i20S	0	SYJLN180306-09	1	7.75422	4044456	716.668	Rep.1	Alpha 1IEVGVVT	715.661	4.95126e-05	8.2521e-06
Alpha 1	215	221	IEVGVVT		NA	6	716.419	i20S	0	SYJLN180306-11	1	7.75499	3998549	716.663	Rep.2	Alpha 1IEVGVVT	715.656	-0.00539649	-0.000899415
Alpha 1	215	221	IEVGVVT		NA	6	716.419	i20S	0	SYJLN180306-13	1	7.754	4073905	716.674	Rep.3	Alpha 1IEVGVVT	715.666	0.00524751	0.000874585
Alpha 1	215	221	IEVGVVT		NA	6	716.419	i20S	0.5	SYJLN180306-15	1	7.75188	3576848	716.89	Rep.1	Alpha 1IEVGVVT	715.882	0.221258	0.0368763
Alpha 1	215	221	IEVGVVT		NA	6	716.419	i20S	0.5	SYJLN180306-25	1	7.74992	3418554	716.907	Rep.2	Alpha 1IEVGVVT	715.9	0.238847	0.0398078
Alpha 1	215	221	IEVGVVT		NA	6	716.419	i20S	0.5	SYJLN180306-35	1	7.75124	2858454	716.866	Rep.3	Alpha 1IEVGVVT	715.859	0.198095	0.0330158
Alpha 1	215	221	IEVGVVT		NA	6	716.419	i20S	1	SYJLN180306-17	1	7.75101	3422682	716.9	Rep.1	Alpha 1IEVGVVT	715.892	0.231333	0.0385554
Alpha 1	215	221	IEVGVVT		NA	6	716.419	i20S	1	SYJLN180306-27	1	7.74882	3268957	716.898	Rep.2	Alpha 1IEVGVVT	715.891	0.229971	0.0383284
Alpha 1	215	221	IEVGVVT		NA	6	716.419	i20S	1	SYJLN180306-37	1	7.75085	2606536	716.876	Rep.3	Alpha 1IEVGVVT	715.869	0.207444	0.0345739
Alpha 1	215	221	IEVGVVT		NA	6	716.419	i20S	5	SYJLN180306-19	1	7.74776	2758925	716.891	Rep.1	Alpha 1IEVGVVT	715.884	0.222878	0.0371463
Alpha 1	215	221	IEVGVVT		NA	6	716.419	i20S	5	SYJLN180306-29	1	7.7501	2530387	716.903	Rep.2	Alpha 1IEVGVVT	715.895	0.234317	0.0390528
Alpha 1	215	221	IEVGVVT		NA	6	716.419	i20S	5	SYJLN180306-39	1	7.75478	1952153	716.88	Rep.3	Alpha 1IEVGVVT	715.872	0.211294	0.0352156
Alpha 1	215	221	IEVGVVT		NA	6	716.419	i20S	10	SYJLN180306-21	1	7.74619	2788586	716.894	Rep.1	Alpha 1IEVGVVT	715.887	0.225929	0.0376548
Alpha 1	215	221	IEVGVVT		NA	6	716.419	i20S	10	SYJLN180306-31	1	7.74847	2335903	716.906	Rep.2	Alpha 1IEVGVVT	715.899	0.238041	0.0396734
Alpha 1	215	221	IEVGVVT		NA	6	716.419	i20S	10	SYJLN180306-41	1	7.75704	1703370	716.886	Rep.3	Alpha 1IEVGVVT	715.879	0.2176	0.0362666
Alpha 1	215	221	IEVGVVT		NA	6	716.419	i20S	30	SYJLN180306-23	1	7.74807	2000281	716.947	Rep.1	Alpha 1IEVGVVT	715.94	0.279116	0.0465193
Alpha 1	215	221	IEVGVVT		NA	6	716.419	i20S	30	SYJLN180306-33	1	7.75146	1708666	716.897	Rep.2	Alpha 1IEVGVVT	715.889	0.228216	0.0380359
Alpha 1	215	221	IEVGVVT		NA	6	716.419	i20S	30	SYJLN180306-43	1	7.7561	1135902	716.913	Rep.3	Alpha 1IEVGVVT	715.906	0.245022	0.0408369
Alpha 1	215	221	IEVGVVT		NA	6	716.419	std20S + PA28ab	0	SYJLN180315-02	1	7.75093	516739	716.694	Rep.1	Alpha 1IEVGVVT	715.686	0.0207238	0.00345397
Alpha 1	215	221	IEVGVVT		NA	6	716.419	std20S + PA28ab	0	SYJLN180315-04	1	7.73424	1972362	716.671	Rep.2	Alpha 1IEVGVVT	715.664	-0.00214519	-0.000357532
Alpha 1	215	221	IEVGVVT		NA	6	716.419	std20S + PA28ab	0	SYJLN180315-06	1	7.72733	2281534	716.67	Rep.3	Alpha 1IEVGVVT	715.663	-0.00283919	-0.000473198
Alpha 1	215	221	IEVGVVT		NA	6	716.419	std20S + PA28ab	0.5	SYJLN180315-08	1	7.73724	1973555	716.94	Rep.1	Alpha 1IEVGVVT	715.933	0.267264	0.044544
Alpha 1	215	221	IEVGVVT		NA	6	716.419	std20S + PA28ab	0.5	SYJLN180315-18	1	7.73074	2458990	716.933	Rep.2	Alpha 1IEVGVVT	715.926	0.260524	0.0434206
Alpha 1	215	221	IEVGVVT		NA	6	716.419	std20S + PA28ab	0.5	SYJLN180315-28	1	7.72599	2220373	716.888	Rep.3	Alpha 1IEVGVVT	715.88	0.214637	0.0357728
Alpha 1	215	221	IEVGVVT		NA	6	716.419	std20S + PA28ab	1	SYJLN180315-20	1	7.72335	2608210	716.915	Rep.1	Alpha 1IEVGVVT	715.908	0.241965	0.0403275
Alpha 1	215	221	IEVGVVT		NA	6	716.419	std20S + PA28ab	1	SYJLN180315-30	1	7.72846	2068033	716.913	Rep.2	Alpha 1IEVGVVT	715.905	0.239704	0.0399506
Alpha 1	215	221	IEVGVVT		NA	6	716.419	std20S + PA28ab	5	SYJLN180315-12	1	7.72548	2340262	716.905	Rep.1	Alpha 1IEVGVVT	715.898	0.231985	0.0386641
Alpha 1	215	221	IEVGVVT		NA	6	716.419	std20S + PA28ab	5	SYJLN180315-22	1	7.72397	2216426	716.871	Rep.2	Alpha 1IEVGVVT	715.864	0.198449	0.0330748
Alpha 1	215	221	IEVGVVT		NA	6	716.419	std20S + PA28ab	5	SYJLN180315-32	1	7.73654	1852746	716.88	Rep.3	Alpha 1IEVGVVT	715.872	0.206701	0.0344501
Alpha 1	215	221	IEVGVVT		NA	6	716.419	std20S + PA28ab	10	SYJLN180315-14	1	7.73975	1961139	716.92	Rep.1	Alpha 1IEVGVVT	715.912	0.246648	0.041108
Alpha 1	215	221	IEVGVVT		NA	6	716.419	std20S + PA28ab	10	SYJLN180315-24	1	7.72413	2210558	716.891	Rep.2	Alpha 1IEVGVVT	715.884	0.217966	0.0363276
Alpha 1	215	221	IEVGVVT		NA	6	716.419	std20S + PA28ab	10	SYJLN180315-34	1	7.73094	1575952	716.913	Rep.3	Alpha 1IEVGVVT	715.906	0.240349	0.0400581
Alpha 1	215	221	IEVGVVT		NA	6	716.419	std20S + PA28ab	30	SYJLN180315-16	1	7.72895	1724834	716.967	Rep.1	Alpha 1IEVGVVT	715.96	0.294515	0.0490858
Alpha 1	215	221	IEVGVVT		NA	6	716.419	std20S + PA28ab	30	SYJLN180315-26	1	7.72605	1768076	716.928	Rep.2	Alpha 1IEVGVVT	715.921	0.255247	0.0425411
Alpha 1	215	221	IEVGVVT		NA	6	716.419	std20S + PA28ab	30	SYJLN180315-36	1	7.73267	1467029	716.952	Rep.3	Alpha 1IEVGVVT	715.945	0.279482	0.0465803
Alpha 1	215	221	IEVGVVT		NA	6	716.419	std20S + PA28g	0	SYJLN180302-02	1	7.81547	20395315	716.699	Rep.1	Alpha 1IEVGVVT	715.692	0.00253783	0.000422972
Alpha 1	215	221	IEVGVVT		NA	6	716.419	std20S + PA28g	0	SYJLN180302-04	1	7.81178	19339933	716.698	Rep.2	Alpha 1IEVGVVT	715.69	0.00093083	0.000155138
Alpha 1	215	221	IEVGVVT		NA	6	716.419	std20S + PA28g	0	SYJLN180302-06	1	7.81995	14600161	716.692	Rep.3	Alpha 1IEVGVVT	715.685	-0.00477817	-0.000796362
Alpha 1	215	221	IEVGVVT		NA	6	716.419	std20S + PA28g	0.5	SYJLN180302-08	1	7.82434	9984395	716.936	Rep.1	Alpha 1IEVGVVT	715.929	0.238999	0.0398331
Alpha 1	215	221	IEVGVVT		NA	6	716.419	std20S + PA28g	0.5	SYJLN180302-10	1	7.81986	9094511	716.937	Rep.2	Alpha 1IEVGVVT	715.93	0.240509	0.0400848
Alpha 1	215	221	IEVGVVT		NA	6	716.419	std20S + PA28g	0.5	SYJLN180302-12	1	7.83045	7363023	716.959	Rep.3	Alpha 1IEVGVVT	715.951	0.261691	0.0436151
Alpha 1	215	221	IEVGVVT		NA	6	716.419	std20S + PA28g	1	SYJLN180302-14	1	7.82465	9503411	716.939	Rep.1	Alpha 1IEVGVVT	715.931	0.241712	0.0402853
Alpha 1	215	221	IEVGVVT		NA	6	716.419	std20S + PA28g	1	SYJLN180302-16	1	7.82092	8918104	716.909	Rep.2	Alpha 1IEVGVVT	715.902	0.212163	0.0353605
Alpha 1	215	221	IEVGVVT		NA	6	716.419	std20S + PA28g	1	SYJLN180302-18	1	7.82513	8892444	716.895	Rep.3	Alpha 1IEVGVVT	715.887	0.197668	0.0329446
Alpha 1	215	221	IEVGVVT		NA	6	716.419	std20S + PA28g	5	SYJLN180302-20	1	7.82308	8657657	716.908	Rep.1	Alpha 1IEVGVVT	715.901	0.211346	0.0352243
Alpha 1	215	221	IEVGVVT		NA	6	716.419	std20S + PA28g	5	SYJLN180302-23	1	7.88165	11125867	716.948	Rep.2	Alpha 1IEVGVVT	715.94	0.250806	0.041801
Alpha 1	215	221	IEVGVVT		NA	6	716.419	std20S + PA28g	5	SYJLN180302-25	1	7.82893	9843523	716.915	Rep.3	Alpha 1IEVGVVT	715.908	0.218583	0.0364305
Alpha 1	215	221	IEVGVVT		NA	6	716.419	std20S + PA28g	10	SYJLN180302-27	1	7.82176	9039132	716.903	Rep.1	Alpha 1IEVGVVT	715.896	0.206293	0.0343821
Alpha 1	215	221	IEVGVVT		NA	6	716.419	std20S + PA28g	10	SYJLN180302-29	1	7.81557	7454229	716.894	Rep.2	Alpha 1IEVGVVT	715.887	0.197551	0.0329251
Alpha 1	215	221	IEVGVVT		NA	6	716.419	std20S + PA28g	10	SYJLN180302-31	1	7.82147	8660081	716.936	Rep.3	Alpha 1IEVGVVT	715.929	0.239632	0.0399386
Alpha 1	215	221	IEVGVVT		NA	6	716.419	std20S + PA28g	30	SYJLN180302-33	1	7.82528	7338064	716.989	Rep.1	Alpha 1IEVGVVT	715.982	0.292392	0.048732
Alpha 1	215	221	IEVGVVT		NA	6	716.419	std20S + PA28g	30	SYJLN180302-35	1	7.82102	7415374	716.976	Rep.2	Alpha 1IEVGVVT	715.969	0.279025	0.0465041
Alpha 1	215	221	IEVGVVT		NA	6	716.419	std20S + PA28g	30	SYJLN180302-37	1	7.81629	5955935	716.963	Rep.3	Alpha 1IEVGVVT	715.955	0.26573	0.0442883
Alpha 1	215	221	IEVGVVT		NA	6	716.419	std20S	0	SYJLN180228-02	1	7.79916	42092733	716.729	Rep.1	Alpha 1IEVGVVT	715.722	0.00733313	0.00122219
Alpha 1	215	221	IEVGVVT		NA	6	716.419	std20S	0	SYJLN180228-04	1	7.79542	42073747	716.708	Rep.2	Alpha 1IEVGVVT	715.701	-0.0134089	-0.00223481
Alpha 1	215	221	IEVGVVT		NA	6	716.419	std20S	0	SYJLN180228-06	1	7.79817	36214959	716.724	Rep.3	Alpha 1IEVGVVT	715.716	0.00218513	0.000364189
Alpha 1	215	221	IEVGVVT		NA	6	716.419	std20S	0	SYJLN180228-08	1	7.78804	37417869	716.726	Rep.4	Alpha 1IEVGVVT	715.719	0.00471313	0.000785522
Alpha 1	215	221	IEVGVVT		NA	6	716.419	std20S	0.5	SYJLN180228-10	1	7.7935	32949425	716.966	Rep.1	Alpha 1IEVGVVT	715.958	0.244041	0.0406735
Alpha 1	215	221	IEVGVVT		NA	6	716.419	std20S	0.5	SYJLN180228-12	1	7.79261	32237978	716.94	Rep.2	Alpha 1IEVGVVT	715.933	0.218994	0.036499
Alpha 1	215	221	IEVGVVT		NA	6	716.419	std20S	0.5	SYJLN180228-14	1	7.80224	32367850	716.944	Rep.3	Alpha 1IEVGVVT	715.937	0.222866	0.0371444
Alpha 1	215	221	IEVGVVT		NA	6	716.419	std20S	1	SYJLN180228-16	1	7.79703	25903467	716.96	Rep.1	Alpha 1IEVGVVT	715.952	0.238145	0.0396909
Alpha 1	215	221	IEVGVVT		NA	6	716.419	std20S	1	SYJLN180228-18	1	7.79682	29380885	716.952	Rep.2	Alpha 1IEVGVVT	715.944	0.230276	0.0383794
Alpha 1	215	221	IEVGVVT		NA	6	716.419	std20S	1	SYJLN180228-20	1	7.80392	27279057	716.952	Rep.3	Alpha 1IEVGVVT	715.944	0.230108	0.0383514
Alpha 1	215	221	IEVGVVT		NA	6	716.419	std20S	5	SYJLN180228-22	1	7.81046	25315182	716.958	Rep.1	Alpha 1IEVGVVT	715.951	0.236369	0.0393949
Alpha 1	215	221	IEVGVVT		NA	6	716.419	std20S	5	SYJLN180228-24	1	7.81264	25144757	716.952	Rep.2	Alpha 1IEVGVVT	715.944	0.230263	0.0383772
Alpha 1	215	221	IEVGVVT		NA	6	716.419	std20S	5	SYJLN180228-26	1	7.80635	22764450	716.949	Rep.3	Alpha 1IEVGVVT	715.942	0.227989	0.0379982
Alpha 1	215	221	IEVGVVT		NA	6	716.419	std20S	10	SYJLN180228-28	1	7.81312	19804686	716.973	Rep.1	Alpha 1IEVGVVT	715.966	0.251788	0.0419647
Alpha 1	215	221	IEVGVVT		NA	6	716.419	std20S	10	SYJLN180228-30	1	7.84472	1205429	717.01	Rep.2	Alpha 1IEVGVVT	716.003	0.28891	0.0481517
Alpha 1	215	221	IEVGVVT		NA	6	716.419	std20S	10	SYJLN180302-39	1	7.80107	13959238	716.942	Rep.3	Alpha 1IEVGVVT	715.935	0.220918	0.0368197
Alpha 1	215	221	IEVGVVT		NA	6	716.419	std20S	10	SYJLN180302-41	1	7.81241	13850813	716.928	Rep.4	Alpha 1IEVGVVT	715.921	0.20651	0.0344184
Alpha 1	215	221	IEVGVVT		NA	6	716.419	std20S	30	SYJLN180302-43	1	7.81121	12434366	716.95	Rep.1	Alpha 1IEVGVVT	715.943	0.228506	0.0380844
Alpha 1	215	221	IEVGVVT		NA	6	716.419	std20S	30	SYJLN180302-45	1	7.81482	10849890	716.938	Rep.2	Alpha 1IEVGVVT	715.931	0.216794	0.0361324
Alpha 1	215	221	IEVGVVT		NA	6	716.419	std20S	30	SYJLN180302-47	1	7.80794	10832746	716.942	Rep.3	Alpha 1IEVGVVT	715.935	0.220498	0.0367497
Alpha 1	139	144	ILIGID		NA	5	643.403	i20S + PA28ab	0	SYJLN180316-02	1	9.85144	260037	643.677	Rep.1	Alpha 1ILIGID	642.67	0.0359782	0.00719563
Alpha 1	139	144	ILIGID		NA	5	643.403	i20S + PA28ab	0	SYJLN180316-04	1	9.84848	832959	643.637	Rep.2	Alpha 1ILIGID	642.63	-0.00374283	-0.000748566
Alpha 1	139	144	ILIGID		NA	5	643.403	i20S + PA28ab	0	SYJLN180316-06	1	9.85112	2157120	643.638	Rep.3	Alpha 1ILIGID	642.631	-0.00289183	-0.000578366
Alpha 1	139	144	ILIGID		NA	5	643.403	i20S + PA28ab	0.5	SYJLN180316-08	1	9.89853	1946124	643.9	Rep.1	Alpha 1ILIGID	642.893	0.259496	0.0518992
Alpha 1	139	144	ILIGID		NA	5	643.403	i20S + PA28ab	0.5	SYJLN180316-18	1	9.90552	2551404	643.875	Rep.2	Alpha 1ILIGID	642.868	0.234335	0.046867
Alpha 1	139	144	ILIGID		NA	5	643.403	i20S + PA28ab	0.5	SYJLN180316-28	1	9.90628	1387416	643.882	Rep.3	Alpha 1ILIGID	642.875	0.241154	0.0482308
Alpha 1	139	144	ILIGID		NA	5	643.403	i20S + PA28ab	1	SYJLN180316-10	1	9.90701	2274625	643.893	Rep.1	Alpha 1ILIGID	642.886	0.252399	0.0504798
Alpha 1	139	144	ILIGID		NA	5	643.403	i20S + PA28ab	1	SYJLN180316-20	1	9.90424	2223152	643.872	Rep.2	Alpha 1ILIGID	642.865	0.230981	0.0461962
Alpha 1	139	144	ILIGID		NA	5	643.403	i20S + PA28ab	1	SYJLN180316-30	1	9.90035	1209939	643.88	Rep.3	Alpha 1ILIGID	642.873	0.238948	0.0477896
Alpha 1	139	144	ILIGID		NA	5	643.403	i20S + PA28ab	5	SYJLN180316-12	1	9.90296	2197795	643.893	Rep.1	Alpha 1ILIGID	642.885	0.251555	0.050311
Alpha 1	139	144	ILIGID		NA	5	643.403	i20S + PA28ab	5	SYJLN180316-22	1	9.91083	1754231	643.896	Rep.2	Alpha 1ILIGID	642.888	0.254757	0.0509514
Alpha 1	139	144	ILIGID		NA	5	643.403	i20S + PA28ab	5	SYJLN180316-32	1	9.89913	1118912	643.883	Rep.3	Alpha 1ILIGID	642.876	0.242049	0.0484098
Alpha 1	139	144	ILIGID		NA	5	643.403	i20S + PA28ab	10	SYJLN180316-14	1	9.90237	2131125	643.899	Rep.1	Alpha 1ILIGID	642.892	0.258178	0.0516356
Alpha 1	139	144	ILIGID		NA	5	643.403	i20S + PA28ab	10	SYJLN180316-24	1	9.89958	860808	643.933	Rep.2	Alpha 1ILIGID	642.926	0.291874	0.0583748
Alpha 1	139	144	ILIGID		NA	5	643.403	i20S + PA28ab	10	SYJLN180316-34	1	9.90119	486818	643.932	Rep.3	Alpha 1ILIGID	642.924	0.290758	0.0581516
Alpha 1	139	144	ILIGID		NA	5	643.403	i20S + PA28ab	30	SYJLN180316-16	1	9.90547	1592260	643.976	Rep.1	Alpha 1ILIGID	642.969	0.335432	0.0670864
Alpha 1	139	144	ILIGID		NA	5	643.403	i20S + PA28ab	30	SYJLN180316-26	1	9.90142	999086	644.006	Rep.2	Alpha 1ILIGID	642.999	0.365432	0.0730864
Alpha 1	139	144	ILIGID		NA	5	643.403	i20S + PA28g	0	SYJLN180305-03	1	9.88948	4123246	643.652	Rep.1	Alpha 1ILIGID	642.645	0.00907589	0.00181518
Alpha 1	139	144	ILIGID		NA	5	643.403	i20S + PA28g	0	SYJLN180305-05	1	9.87211	4292299	643.64	Rep.2	Alpha 1ILIGID	642.633	-0.00254111	-0.000508221
Alpha 1	139	144	ILIGID		NA	5	643.403	i20S + PA28g	0	SYJLN180305-07	1	9.86861	3014055	643.634	Rep.3	Alpha 1ILIGID	642.627	-0.00879711	-0.00175942
Alpha 1	139	144	ILIGID		NA	5	643.403	i20S + PA28g	0.5	SYJLN180305-09	1	9.86185	1926619	643.897	Rep.1	Alpha 1ILIGID	642.89	0.253933	0.0507866
Alpha 1	139	144	ILIGID		NA	5	643.403	i20S + PA28g	0.5	SYJLN180305-11	1	9.86145	1828058	643.905	Rep.2	Alpha 1ILIGID	642.897	0.261634	0.0523268
Alpha 1	139	144	ILIGID		NA	5	643.403	i20S + PA28g	0.5	SYJLN180305-13	1	9.8563	2010828	643.891	Rep.3	Alpha 1ILIGID	642.883	0.247757	0.0495514
Alpha 1	139	144	ILIGID		NA	5	643.403	i20S + PA28g	1	SYJLN180305-15	1	9.85801	1850541	643.884	Rep.1	Alpha 1ILIGID	642.877	0.240865	0.048173
Alpha 1	139	144	ILIGID		NA	5	643.403	i20S + PA28g	1	SYJLN180305-17	1	9.8567	1712133	643.903	Rep.2	Alpha 1ILIGID	642.896	0.260242	0.0520484
Alpha 1	139	144	ILIGID		NA	5	643.403	i20S + PA28g	1	SYJLN180305-19	1	9.85773	1618635	643.919	Rep.3	Alpha 1ILIGID	642.912	0.276434	0.0552868
Alpha 1	139	144	ILIGID		NA	5	643.403	i20S + PA28g	5	SYJLN180305-21	1	9.85923	1436420	643.918	Rep.1	Alpha 1ILIGID	642.911	0.274877	0.0549754
Alpha 1	139	144	ILIGID		NA	5	643.403	i20S + PA28g	5	SYJLN180305-23	1	9.85101	1485039	643.922	Rep.2	Alpha 1ILIGID	642.914	0.278563	0.0557126
Alpha 1	139	144	ILIGID		NA	5	643.403	i20S + PA28g	5	SYJLN180305-25	1	9.86105	1455999	643.918	Rep.3	Alpha 1ILIGID	642.911	0.274937	0.0549874
Alpha 1	139	144	ILIGID		NA	5	643.403	i20S + PA28g	10	SYJLN180305-27	1	9.8511	1297170	643.919	Rep.1	Alpha 1ILIGID	642.912	0.276183	0.0552366
Alpha 1	139	144	ILIGID		NA	5	643.403	i20S + PA28g	10	SYJLN180305-29	1	9.85214	1186737	643.916	Rep.2	Alpha 1ILIGID	642.909	0.272949	0.0545898
Alpha 1	139	144	ILIGID		NA	5	643.403	i20S + PA28g	10	SYJLN180305-31	1	9.8559	679122	643.924	Rep.3	Alpha 1ILIGID	642.917	0.28156	0.056312
Alpha 1	139	144	ILIGID		NA	5	643.403	i20S + PA28g	30	SYJLN180306-03	1	9.86021	1176570	643.998	Rep.1	Alpha 1ILIGID	642.991	0.355376	0.0710752
Alpha 1	139	144	ILIGID		NA	5	643.403	i20S + PA28g	30	SYJLN180306-05	1	9.86664	674369	643.994	Rep.2	Alpha 1ILIGID	642.986	0.350791	0.0701582
Alpha 1	139	144	ILIGID		NA	5	643.403	i20S + PA28g	30	SYJLN180306-07	1	9.87109	518052	644.02	Rep.3	Alpha 1ILIGID	643.013	0.377129	0.0754258
Alpha 1	139	144	ILIGID		NA	5	643.403	i20S	0	SYJLN180306-09	1	9.86943	4167565	643.639	Rep.1	Alpha 1ILIGID	642.632	-0.00653681	-0.00130736
Alpha 1	139	144	ILIGID		NA	5	643.403	i20S	0	SYJLN180306-11	1	9.86922	4008026	643.645	Rep.2	Alpha 1ILIGID	642.638	-0.000506814	-0.000101363
Alpha 1	139	144	ILIGID		NA	5	643.403	i20S	0	SYJLN180306-13	1	9.86949	4051649	643.653	Rep.3	Alpha 1ILIGID	642.646	0.00722519	0.00144504
Alpha 1	139	144	ILIGID		NA	5	643.403	i20S	0.5	SYJLN180306-15	1	9.86937	3719818	643.893	Rep.1	Alpha 1ILIGID	642.886	0.247507	0.0495014
Alpha 1	139	144	ILIGID		NA	5	643.403	i20S	0.5	SYJLN180306-25	1	9.86711	3597381	643.872	Rep.2	Alpha 1ILIGID	642.865	0.226555	0.045311
Alpha 1	139	144	ILIGID		NA	5	643.403	i20S	0.5	SYJLN180306-35	1	9.86778	2864516	643.89	Rep.3	Alpha 1ILIGID	642.883	0.244555	0.048911
Alpha 1	139	144	ILIGID		NA	5	643.403	i20S	1	SYJLN180306-17	1	9.86893	3708315	643.882	Rep.1	Alpha 1ILIGID	642.875	0.236452	0.0472904
Alpha 1	139	144	ILIGID		NA	5	643.403	i20S	1	SYJLN180306-27	1	9.86682	3339530	643.865	Rep.2	Alpha 1ILIGID	642.858	0.21913	0.043826
Alpha 1	139	144	ILIGID		NA	5	643.403	i20S	1	SYJLN180306-37	1	9.87003	2564993	643.89	Rep.3	Alpha 1ILIGID	642.883	0.244612	0.0489224
Alpha 1	139	144	ILIGID		NA	5	643.403	i20S	5	SYJLN180306-19	1	9.86347	2947420	643.872	Rep.1	Alpha 1ILIGID	642.865	0.226141	0.0452282
Alpha 1	139	144	ILIGID		NA	5	643.403	i20S	5	SYJLN180306-29	1	9.86815	2639948	643.86	Rep.2	Alpha 1ILIGID	642.853	0.214303	0.0428606
Alpha 1	139	144	ILIGID		NA	5	643.403	i20S	5	SYJLN180306-39	1	9.87077	1979560	643.869	Rep.3	Alpha 1ILIGID	642.861	0.223115	0.044623
Alpha 1	139	144	ILIGID		NA	5	643.403	i20S	10	SYJLN180306-21	1	9.86362	3041579	643.882	Rep.1	Alpha 1ILIGID	642.875	0.236678	0.0473356
Alpha 1	139	144	ILIGID		NA	5	643.403	i20S	10	SYJLN180306-31	1	9.86486	2492259	643.898	Rep.2	Alpha 1ILIGID	642.89	0.252103	0.0504206
Alpha 1	139	144	ILIGID		NA	5	643.403	i20S	10	SYJLN180306-41	1	9.87311	1767771	643.876	Rep.3	Alpha 1ILIGID	642.869	0.230585	0.046117
Alpha 1	139	144	ILIGID		NA	5	643.403	i20S	30	SYJLN180306-23	1	9.86284	2236293	643.934	Rep.1	Alpha 1ILIGID	642.927	0.288182	0.0576364
Alpha 1	139	144	ILIGID		NA	5	643.403	i20S	30	SYJLN180306-33	1	9.86837	1822279	643.957	Rep.2	Alpha 1ILIGID	642.95	0.311687	0.0623374
Alpha 1	139	144	ILIGID		NA	5	643.403	i20S	30	SYJLN180306-43	1	9.87385	1249867	643.988	Rep.3	Alpha 1ILIGID	642.981	0.342514	0.0685028
Alpha 1	139	144	ILIGID		NA	5	643.403	std20S + PA28ab	0	SYJLN180315-02	1	9.86858	621584	643.631	Rep.1	Alpha 1ILIGID	642.623	-0.00613291	-0.00122658
Alpha 1	139	144	ILIGID		NA	5	643.403	std20S + PA28ab	0	SYJLN180315-04	1	9.84421	2111388	643.647	Rep.2	Alpha 1ILIGID	642.64	0.00997909	0.00199582
Alpha 1	139	144	ILIGID		NA	5	643.403	std20S + PA28ab	0	SYJLN180315-06	1	9.83952	2503312	643.63	Rep.3	Alpha 1ILIGID	642.623	-0.00689391	-0.00137878
Alpha 1	139	144	ILIGID		NA	5	643.403	std20S + PA28ab	0.5	SYJLN180315-08	1	9.85942	1987641	643.96	Rep.1	Alpha 1ILIGID	642.953	0.323661	0.0647322
Alpha 1	139	144	ILIGID		NA	5	643.403	std20S + PA28ab	0.5	SYJLN180315-18	1	9.8441	2501159	643.886	Rep.2	Alpha 1ILIGID	642.879	0.249247	0.0498494
Alpha 1	139	144	ILIGID		NA	5	643.403	std20S + PA28ab	0.5	SYJLN180315-28	1	9.83464	2260517	643.897	Rep.3	Alpha 1ILIGID	642.89	0.260055	0.052011
Alpha 1	139	144	ILIGID		NA	5	643.403	std20S + PA28ab	1	SYJLN180315-20	1	9.83666	2590170	643.909	Rep.1	Alpha 1ILIGID	642.901	0.271718	0.0543436
Alpha 1	139	144	ILIGID		NA	5	643.403	std20S + PA28ab	1	SYJLN180315-30	1	9.84258	2222548	643.891	Rep.2	Alpha 1ILIGID	642.884	0.25441	0.050882
Alpha 1	139	144	ILIGID		NA	5	643.403	std20S + PA28ab	5	SYJLN180315-12	1	9.84026	2531758	643.899	Rep.1	Alpha 1ILIGID	642.891	0.261801	0.0523602
Alpha 1	139	144	ILIGID		NA	5	643.403	std20S + PA28ab	5	SYJLN180315-22	1	9.83698	2249373	643.928	Rep.2	Alpha 1ILIGID	642.92	0.290767	0.0581534
Alpha 1	139	144	ILIGID		NA	5	643.403	std20S + PA28ab	5	SYJLN180315-32	1	9.84821	2086646	643.902	Rep.3	Alpha 1ILIGID	642.895	0.265525	0.053105
Alpha 1	139	144	ILIGID		NA	5	643.403	std20S + PA28ab	10	SYJLN180315-14	1	9.85232	2313972	643.916	Rep.1	Alpha 1ILIGID	642.909	0.27933	0.055866
Alpha 1	139	144	ILIGID		NA	5	643.403	std20S + PA28ab	10	SYJLN180315-24	1	9.83393	2138110	643.948	Rep.2	Alpha 1ILIGID	642.941	0.311617	0.0623234
Alpha 1	139	144	ILIGID		NA	5	643.403	std20S + PA28ab	10	SYJLN180315-34	1	9.84014	1820984	643.906	Rep.3	Alpha 1ILIGID	642.899	0.269678	0.0539356
Alpha 1	139	144	ILIGID		NA	5	643.403	std20S + PA28ab	30	SYJLN180315-16	1	9.84034	1910402	644.011	Rep.1	Alpha 1ILIGID	643.004	0.374425	0.074885
Alpha 1	139	144	ILIGID		NA	5	643.403	std20S + PA28ab	30	SYJLN180315-26	1	9.83793	1885633	644.023	Rep.2	Alpha 1ILIGID	643.016	0.386099	0.0772198
Alpha 1	139	144	ILIGID		NA	5	643.403	std20S + PA28ab	30	SYJLN180315-36	1	9.84659	1518928	644	Rep.3	Alpha 1ILIGID	642.992	0.362704	0.0725408
Alpha 1	139	144	ILIGID		NA	5	643.403	std20S + PA28g	0	SYJLN180302-02	1	9.95493	18104283	643.692	Rep.1	Alpha 1ILIGID	642.685	0.00271467	0.000542935
Alpha 1	139	144	ILIGID		NA	5	643.403	std20S + PA28g	0	SYJLN180302-04	1	9.95208	16925370	643.687	Rep.2	Alpha 1ILIGID	642.68	-0.00218433	-0.000436865
Alpha 1	139	144	ILIGID		NA	5	643.403	std20S + PA28g	0	SYJLN180302-06	1	9.95578	13464871	643.688	Rep.3	Alpha 1ILIGID	642.681	-0.000904327	-0.000180865
Alpha 1	139	144	ILIGID		NA	5	643.403	std20S + PA28g	0.5	SYJLN180302-08	1	9.95891	9387399	643.961	Rep.1	Alpha 1ILIGID	642.953	0.271385	0.0542769
Alpha 1	139	144	ILIGID		NA	5	643.403	std20S + PA28g	0.5	SYJLN180302-10	1	9.95256	9002513	643.95	Rep.2	Alpha 1ILIGID	642.943	0.260957	0.0521913
Alpha 1	139	144	ILIGID		NA	5	643.403	std20S + PA28g	0.5	SYJLN180302-12	1	9.96409	8043438	643.926	Rep.3	Alpha 1ILIGID	642.919	0.236981	0.0473961
Alpha 1	139	144	ILIGID		NA	5	643.403	std20S + PA28g	1	SYJLN180302-14	1	9.95859	8961066	643.942	Rep.1	Alpha 1ILIGID	642.935	0.25284	0.0505679
Alpha 1	139	144	ILIGID		NA	5	643.403	std20S + PA28g	1	SYJLN180302-16	1	9.9582	8338443	643.937	Rep.2	Alpha 1ILIGID	642.93	0.247856	0.0495711
Alpha 1	139	144	ILIGID		NA	5	643.403	std20S + PA28g	1	SYJLN180302-18	1	9.95678	8402608	643.952	Rep.3	Alpha 1ILIGID	642.944	0.262534	0.0525067
Alpha 1	139	144	ILIGID		NA	5	643.403	std20S + PA28g	5	SYJLN180302-20	1	9.9575	7979347	643.969	Rep.1	Alpha 1ILIGID	642.961	0.279346	0.0558691
Alpha 1	139	144	ILIGID		NA	5	643.403	std20S + PA28g	5	SYJLN180302-23	1	10.0289	10421442	643.932	Rep.2	Alpha 1ILIGID	642.925	0.243284	0.0486567
Alpha 1	139	144	ILIGID		NA	5	643.403	std20S + PA28g	5	SYJLN180302-25	1	9.96216	9201652	643.948	Rep.3	Alpha 1ILIGID	642.94	0.258423	0.0516845
Alpha 1	139	144	ILIGID		NA	5	643.403	std20S + PA28g	10	SYJLN180302-27	1	9.95497	8750630	643.995	Rep.1	Alpha 1ILIGID	642.987	0.305333	0.0610665
Alpha 1	139	144	ILIGID		NA	5	643.403	std20S + PA28g	10	SYJLN180302-29	1	9.94226	7456439	643.988	Rep.2	Alpha 1ILIGID	642.981	0.298952	0.0597903
Alpha 1	139	144	ILIGID		NA	5	643.403	std20S + PA28g	10	SYJLN180302-31	1	9.9463	8892720	643.962	Rep.3	Alpha 1ILIGID	642.955	0.273143	0.0546285
Alpha 1	139	144	ILIGID		NA	5	643.403	std20S + PA28g	30	SYJLN180302-33	1	9.9514	7548129	644.064	Rep.1	Alpha 1ILIGID	643.056	0.374536	0.0749071
Alpha 1	139	144	ILIGID		NA	5	643.403	std20S + PA28g	30	SYJLN180302-35	1	9.9472	7487832	644.058	Rep.2	Alpha 1ILIGID	643.051	0.369249	0.0738497
Alpha 1	139	144	ILIGID		NA	5	643.403	std20S + PA28g	30	SYJLN180302-37	1	9.94078	5656598	644.052	Rep.3	Alpha 1ILIGID	643.045	0.363103	0.0726205
Alpha 1	139	144	ILIGID		NA	5	643.403	std20S	0	SYJLN180228-02	1	9.94248	42791486	643.689	Rep.1	Alpha 1ILIGID	642.682	-0.00626615	-0.00125323
Alpha 1	139	144	ILIGID		NA	5	643.403	std20S	0	SYJLN180228-04	1	9.93445	39757711	643.69	Rep.2	Alpha 1ILIGID	642.682	-0.00569815	-0.00113963
Alpha 1	139	144	ILIGID		NA	5	643.403	std20S	0	SYJLN180228-06	1	9.93496	34893693	643.714	Rep.3	Alpha 1ILIGID	642.707	0.0183419	0.00366837
Alpha 1	139	144	ILIGID		NA	5	643.403	std20S	0	SYJLN180228-08	1	9.92861	37484181	643.692	Rep.4	Alpha 1ILIGID	642.684	-0.00387715	-0.00077543
Alpha 1	139	144	ILIGID		NA	5	643.403	std20S	0.5	SYJLN180228-10	1	9.93137	32058230	643.94	Rep.1	Alpha 1ILIGID	642.933	0.244836	0.0489672
Alpha 1	139	144	ILIGID		NA	5	643.403	std20S	0.5	SYJLN180228-12	1	9.92952	30471964	643.933	Rep.2	Alpha 1ILIGID	642.925	0.237189	0.0474378
Alpha 1	139	144	ILIGID		NA	5	643.403	std20S	0.5	SYJLN180228-14	1	9.94	29728618	643.946	Rep.3	Alpha 1ILIGID	642.938	0.250313	0.0500626
Alpha 1	139	144	ILIGID		NA	5	643.403	std20S	1	SYJLN180228-16	1	9.93127	24021202	643.948	Rep.1	Alpha 1ILIGID	642.941	0.252471	0.0504942
Alpha 1	139	144	ILIGID		NA	5	643.403	std20S	1	SYJLN180228-18	1	9.93493	25960569	643.976	Rep.2	Alpha 1ILIGID	642.969	0.28087	0.056174
Alpha 1	139	144	ILIGID		NA	5	643.403	std20S	1	SYJLN180228-20	1	9.94348	24040982	643.98	Rep.3	Alpha 1ILIGID	642.973	0.284483	0.0568966
Alpha 1	139	144	ILIGID		NA	5	643.403	std20S	5	SYJLN180228-22	1	9.94912	24734499	643.957	Rep.1	Alpha 1ILIGID	642.95	0.261962	0.0523924
Alpha 1	139	144	ILIGID		NA	5	643.403	std20S	5	SYJLN180228-24	1	9.94865	24182008	643.969	Rep.2	Alpha 1ILIGID	642.961	0.273141	0.0546282
Alpha 1	139	144	ILIGID		NA	5	643.403	std20S	5	SYJLN180228-26	1	9.94508	23385362	643.936	Rep.3	Alpha 1ILIGID	642.928	0.240202	0.0480404
Alpha 1	139	144	ILIGID		NA	5	643.403	std20S	10	SYJLN180228-28	1	9.94772	20583941	643.946	Rep.1	Alpha 1ILIGID	642.939	0.250669	0.0501338
Alpha 1	139	144	ILIGID		NA	5	643.403	std20S	10	SYJLN180228-30	1	9.96942	1453129	643.963	Rep.2	Alpha 1ILIGID	642.955	0.26723	0.053446
Alpha 1	139	144	ILIGID		NA	5	643.403	std20S	10	SYJLN180302-39	1	9.93225	13011176	643.958	Rep.3	Alpha 1ILIGID	642.95	0.262093	0.0524186
Alpha 1	139	144	ILIGID		NA	5	643.403	std20S	10	SYJLN180302-41	1	9.94061	12372507	643.966	Rep.4	Alpha 1ILIGID	642.959	0.270342	0.0540684
Alpha 1	139	144	ILIGID		NA	5	643.403	std20S	30	SYJLN180302-43	1	9.93958	11315741	644.04	Rep.1	Alpha 1ILIGID	643.033	0.344433	0.0688866
Alpha 1	139	144	ILIGID		NA	5	643.403	std20S	30	SYJLN180302-45	1	9.94431	9941982	644.034	Rep.2	Alpha 1ILIGID	643.027	0.338511	0.0677022
Alpha 1	139	144	ILIGID		NA	5	643.403	std20S	30	SYJLN180302-47	1	9.93527	10095589	644.072	Rep.3	Alpha 1ILIGID	643.065	0.37634	0.075268
Alpha 1	109	114	IPVDML		NA	4	687.375	i20S + PA28ab	0	SYJLN180316-02	1	10.1673	108218	687.795	Rep.1	Alpha 1IPVDML	686.787	0.0265596	0.00663991
Alpha 1	109	114	IPVDML		NA	4	687.375	i20S + PA28ab	0	SYJLN180316-04	1	10.1613	319512	687.8	Rep.2	Alpha 1IPVDML	686.793	0.0317826	0.00794566
Alpha 1	109	114	IPVDML		NA	4	687.375	i20S + PA28ab	0	SYJLN180316-06	1	10.1659	752201	687.751	Rep.3	Alpha 1IPVDML	686.743	-0.0173214	-0.00433034
Alpha 1	109	114	IPVDML		NA	4	687.375	i20S + PA28ab	0.5	SYJLN180316-08	1	10.2152	766490	687.97	Rep.1	Alpha 1IPVDML	686.962	0.201485	0.0503712
Alpha 1	109	114	IPVDML		NA	4	687.375	i20S + PA28ab	0.5	SYJLN180316-18	1	10.2239	1012050	687.937	Rep.2	Alpha 1IPVDML	686.929	0.16844	0.0421099
Alpha 1	109	114	IPVDML		NA	4	687.375	i20S + PA28ab	0.5	SYJLN180316-28	1	10.2226	528848	687.952	Rep.3	Alpha 1IPVDML	686.945	0.184275	0.0460687
Alpha 1	109	114	IPVDML		NA	4	687.375	i20S + PA28ab	1	SYJLN180316-10	1	10.2236	891471	687.996	Rep.1	Alpha 1IPVDML	686.989	0.227864	0.0569659
Alpha 1	109	114	IPVDML		NA	4	687.375	i20S + PA28ab	1	SYJLN180316-20	1	10.2226	870249	687.976	Rep.2	Alpha 1IPVDML	686.969	0.207954	0.0519884
Alpha 1	109	114	IPVDML		NA	4	687.375	i20S + PA28ab	1	SYJLN180316-30	1	10.2176	457684	688.018	Rep.3	Alpha 1IPVDML	687.011	0.250031	0.0625077
Alpha 1	109	114	IPVDML		NA	4	687.375	i20S + PA28ab	5	SYJLN180316-12	1	10.2196	820586	688.245	Rep.1	Alpha 1IPVDML	687.238	0.476794	0.119198
Alpha 1	109	114	IPVDML		NA	4	687.375	i20S + PA28ab	5	SYJLN180316-22	1	10.2278	609787	688.223	Rep.2	Alpha 1IPVDML	687.216	0.454822	0.113705
Alpha 1	109	114	IPVDML		NA	4	687.375	i20S + PA28ab	5	SYJLN180316-32	1	10.2164	401298	688.28	Rep.3	Alpha 1IPVDML	687.272	0.511687	0.127922
Alpha 1	109	114	IPVDML		NA	4	687.375	i20S + PA28ab	10	SYJLN180316-14	1	10.2185	761092	688.363	Rep.1	Alpha 1IPVDML	687.356	0.595073	0.148768
Alpha 1	109	114	IPVDML		NA	4	687.375	i20S + PA28ab	10	SYJLN180316-24	1	10.2162	306381	688.404	Rep.2	Alpha 1IPVDML	687.396	0.635531	0.158883
Alpha 1	109	114	IPVDML		NA	4	687.375	i20S + PA28ab	10	SYJLN180316-34	1	10.2179	173904	688.442	Rep.3	Alpha 1IPVDML	687.435	0.674406	0.168601
Alpha 1	109	114	IPVDML		NA	4	687.375	i20S + PA28ab	30	SYJLN180316-16	1	10.2205	567236	688.559	Rep.1	Alpha 1IPVDML	687.552	0.791336	0.197834
Alpha 1	109	114	IPVDML		NA	4	687.375	i20S + PA28ab	30	SYJLN180316-26	1	10.2165	351513	688.61	Rep.2	Alpha 1IPVDML	687.603	0.841861	0.210465
Alpha 1	109	114	IPVDML		NA	4	687.375	i20S + PA28g	0	SYJLN180305-03	1	10.202	1451363	687.694	Rep.1	Alpha 1IPVDML	686.687	0.00430717	0.00107679
Alpha 1	109	114	IPVDML		NA	4	687.375	i20S + PA28g	0	SYJLN180305-05	1	10.1864	1417293	687.691	Rep.2	Alpha 1IPVDML	686.684	0.00165817	0.000414541
Alpha 1	109	114	IPVDML		NA	4	687.375	i20S + PA28g	0	SYJLN180305-07	1	10.1839	982695	687.681	Rep.3	Alpha 1IPVDML	686.674	-0.00875283	-0.00218821
Alpha 1	109	114	IPVDML		NA	4	687.375	i20S + PA28g	0.5	SYJLN180305-09	1	10.1769	672705	687.979	Rep.1	Alpha 1IPVDML	686.971	0.289022	0.0722555
Alpha 1	109	114	IPVDML		NA	4	687.375	i20S + PA28g	0.5	SYJLN180305-11	1	10.1777	636184	688.003	Rep.2	Alpha 1IPVDML	686.995	0.313084	0.078271
Alpha 1	109	114	IPVDML		NA	4	687.375	i20S + PA28g	0.5	SYJLN180305-13	1	10.1731	705385	687.953	Rep.3	Alpha 1IPVDML	686.946	0.263355	0.0658388
Alpha 1	109	114	IPVDML		NA	4	687.375	i20S + PA28g	1	SYJLN180305-15	1	10.1739	649243	688.059	Rep.1	Alpha 1IPVDML	687.052	0.36939	0.0923475
Alpha 1	109	114	IPVDML		NA	4	687.375	i20S + PA28g	1	SYJLN180305-17	1	10.1719	564301	688.098	Rep.2	Alpha 1IPVDML	687.091	0.408263	0.102066
Alpha 1	109	114	IPVDML		NA	4	687.375	i20S + PA28g	1	SYJLN180305-19	1	10.1735	544983	688.068	Rep.3	Alpha 1IPVDML	687.06	0.378126	0.0945315
Alpha 1	109	114	IPVDML		NA	4	687.375	i20S + PA28g	5	SYJLN180305-21	1	10.1721	459796	688.348	Rep.1	Alpha 1IPVDML	687.341	0.658539	0.164635
Alpha 1	109	114	IPVDML		NA	4	687.375	i20S + PA28g	5	SYJLN180305-23	1	10.1657	471996	688.333	Rep.2	Alpha 1IPVDML	687.326	0.643856	0.160964
Alpha 1	109	114	IPVDML		NA	4	687.375	i20S + PA28g	5	SYJLN180305-25	1	10.1751	470395	688.343	Rep.3	Alpha 1IPVDML	687.336	0.653834	0.163459
Alpha 1	109	114	IPVDML		NA	4	687.375	i20S + PA28g	10	SYJLN180305-27	1	10.1645	411607	688.469	Rep.1	Alpha 1IPVDML	687.461	0.779073	0.194768
Alpha 1	109	114	IPVDML		NA	4	687.375	i20S + PA28g	10	SYJLN180305-29	1	10.1656	358318	688.468	Rep.2	Alpha 1IPVDML	687.461	0.778229	0.194557
Alpha 1	109	114	IPVDML		NA	4	687.375	i20S + PA28g	10	SYJLN180305-31	1	10.1692	213718	688.483	Rep.3	Alpha 1IPVDML	687.476	0.793388	0.198347
Alpha 1	109	114	IPVDML		NA	4	687.375	i20S + PA28g	30	SYJLN180306-03	1	10.1755	357944	688.592	Rep.1	Alpha 1IPVDML	687.585	0.902536	0.225634
Alpha 1	109	114	IPVDML		NA	4	687.375	i20S + PA28g	30	SYJLN180306-05	1	10.1798	215956	688.603	Rep.2	Alpha 1IPVDML	687.595	0.913137	0.228284
Alpha 1	109	114	IPVDML		NA	4	687.375	i20S + PA28g	30	SYJLN180306-07	1	10.1829	173083	688.619	Rep.3	Alpha 1IPVDML	687.612	0.929388	0.232347
Alpha 1	109	114	IPVDML		NA	4	687.375	i20S	0	SYJLN180306-09	1	10.1856	1194122	687.693	Rep.1	Alpha 1IPVDML	686.686	-0.00114955	-0.000287388
Alpha 1	109	114	IPVDML		NA	4	687.375	i20S	0	SYJLN180306-11	1	10.1843	1201931	687.697	Rep.2	Alpha 1IPVDML	686.689	0.00232045	0.000580112
Alpha 1	109	114	IPVDML		NA	4	687.375	i20S	0	SYJLN180306-13	1	10.1854	1239610	687.693	Rep.3	Alpha 1IPVDML	686.686	-0.00114255	-0.000285638
Alpha 1	109	114	IPVDML		NA	4	687.375	i20S	0.5	SYJLN180306-15	1	10.1857	1309008	687.885	Rep.1	Alpha 1IPVDML	686.877	0.190391	0.0475979
Alpha 1	109	114	IPVDML		NA	4	687.375	i20S	0.5	SYJLN180306-25	1	10.1846	1228027	687.882	Rep.2	Alpha 1IPVDML	686.875	0.18774	0.0469351
Alpha 1	109	114	IPVDML		NA	4	687.375	i20S	0.5	SYJLN180306-35	1	10.1838	930946	687.912	Rep.3	Alpha 1IPVDML	686.905	0.217693	0.0544234
Alpha 1	109	114	IPVDML		NA	4	687.375	i20S	1	SYJLN180306-17	1	10.1853	1264870	687.914	Rep.1	Alpha 1IPVDML	686.907	0.219598	0.0548996
Alpha 1	109	114	IPVDML		NA	4	687.375	i20S	1	SYJLN180306-27	1	10.1846	1095681	687.905	Rep.2	Alpha 1IPVDML	686.898	0.210908	0.0527271
Alpha 1	109	114	IPVDML		NA	4	687.375	i20S	1	SYJLN180306-37	1	10.1875	841794	687.947	Rep.3	Alpha 1IPVDML	686.94	0.252718	0.0631796
Alpha 1	109	114	IPVDML		NA	4	687.375	i20S	5	SYJLN180306-19	1	10.1778	889186	688.163	Rep.1	Alpha 1IPVDML	687.156	0.469117	0.117279
Alpha 1	109	114	IPVDML		NA	4	687.375	i20S	5	SYJLN180306-29	1	10.1829	796847	688.155	Rep.2	Alpha 1IPVDML	687.148	0.460799	0.1152
Alpha 1	109	114	IPVDML		NA	4	687.375	i20S	5	SYJLN180306-39	1	10.1857	590521	688.211	Rep.3	Alpha 1IPVDML	687.204	0.516794	0.129199
Alpha 1	109	114	IPVDML		NA	4	687.375	i20S	10	SYJLN180306-21	1	10.1782	916373	688.335	Rep.1	Alpha 1IPVDML	687.328	0.641249	0.160312
Alpha 1	109	114	IPVDML		NA	4	687.375	i20S	10	SYJLN180306-31	1	10.1793	742220	688.312	Rep.2	Alpha 1IPVDML	687.304	0.617303	0.154326
Alpha 1	109	114	IPVDML		NA	4	687.375	i20S	10	SYJLN180306-41	1	10.1881	504334	688.297	Rep.3	Alpha 1IPVDML	687.29	0.602987	0.150747
Alpha 1	109	114	IPVDML		NA	4	687.375	i20S	30	SYJLN180306-23	1	10.1767	618203	688.503	Rep.1	Alpha 1IPVDML	687.496	0.809039	0.20226
[truncated: 58,996 more rows]
